# Supplementary material for: Space-type radiation induces multimodal responses in the mouse gut microbiome and metabolome
Source: Microbiome. 2017 Aug 18;5:105. doi: 10.1186/s40168-017-0325-z (PMC5563039; doi:10.1186/s40168-017-0325-z)
Supplement: Supplementary file 1 — Diversity analysis of 16S rRNA sequencing samples. Alpha and beta diversity groups comparison statistics. (XLS 26 kb) [file 40168_2017_325_MOESM1_ESM.xls]

## Sheet: ALPHA diversity
Manuscript "Functional perturbations of the mouse gut microenvironment after exposure to high LET radiation"
David Casero, Kirandeep Gill, Vijayalakshmi Sridharan, Igor Koturbash, Gregory Nelson, Martin Hauer-Jensen, Marjan Boerma, Jonathan Braun and Amrita K Cheema
Table S1: Diversity analysis of 16S rRNA sequencing samples. Alpha and beta diversity groups comparison statistics.
ALPHA DIVERSITY ANALYSIS	Nonparametric t-test of phylogenetic diversity (PD alpha diversity)
By TIME after exposure
Group1	Group2	Group1 mean	Group1 std	Group2 mean	Group2 std	t stat	p-value
10	30	37.0951	2.26197	38.4195	1.95767	-2.74427	0.006
By DOSE
Group1	Group2	Group1 mean	Group1 std	Group2 mean	Group2 std	t stat	p-value
0	0.25	38.7967	2.16824	36.644	2.27979	2.9825	0.012
0	1	38.7967	2.16824	37.0975	1.45752	2.78314	0.066
0.1	0.25	38.4248	2.08385	36.644	2.27979	2.51328	0.072
0.1	1	38.4248	2.08385	37.0975	1.45752	2.23456	0.162
0.1	0	38.4248	2.08385	38.7967	2.16824	-0.539009	1
1	0.25	37.0975	1.45752	36.644	2.27979	0.71679	1
By TIME_DOSE
Group1	Group2	Group1 mean	Group1 std	Group2 mean	Group2 std	t stat	p-value
30_0.1	10_0.1	39.8853	1.4931	36.9644	1.47976	4.16842	0.028
30_0.25	30_0.1	36.9386	1.75698	39.8853	1.4931	-3.83403	0.028
10_1	30_0.1	36.9272	1.59321	39.8853	1.4931	-4.06417	0.056
30_0	10_0.1	39.4541	1.27525	36.9644	1.47976	3.82357	0.056
30_0.1	30_1	39.8853	1.4931	37.2866	1.26351	3.8514	0.056
30_0.1	10_0.25	39.8853	1.4931	36.3494	2.67102	3.46657	0.056
10_1	30_0	36.9272	1.59321	39.4541	1.27525	-3.71466	0.084
30_0	10_0.25	39.4541	1.27525	36.3494	2.67102	3.14689	0.112
30_0.25	30_0	36.9386	1.75698	39.4541	1.27525	-3.47613	0.112
30_0	30_1	39.4541	1.27525	37.2866	1.26351	3.51442	0.168
10_0	10_1	38.1393	2.62906	36.9272	1.59321	1.18283	1
10_0	30_0	38.1393	2.62906	39.4541	1.27525	-1.3499	1
10_0	30_1	38.1393	2.62906	37.2866	1.26351	0.837453	1
10_0	30_0.1	38.1393	2.62906	39.8853	1.4931	-1.73243	1
10_0	10_0.25	38.1393	2.62906	36.3494	2.67102	1.43278	1
10_0	10_0.1	38.1393	2.62906	36.9644	1.47976	1.16833	1
10_0.25	10_0.1	36.3494	2.67102	36.9644	1.47976	-0.604253	1
10_1	10_0.25	36.9272	1.59321	36.3494	2.67102	0.55743	1
10_1	10_0.1	36.9272	1.59321	36.9644	1.47976	-0.0512542	1
10_1	30_1	36.9272	1.59321	37.2866	1.26351	-0.511454	1
30_0	30_0.1	39.4541	1.27525	39.8853	1.4931	-0.658749	1
30_0.25	10_0	36.9386	1.75698	38.1393	2.62906	-1.13919	1
30_0.25	10_0.25	36.9386	1.75698	36.3494	2.67102	0.552872	1
30_0.25	10_0.1	36.9386	1.75698	36.9644	1.47976	-0.0337497	1
30_0.25	10_1	36.9386	1.75698	36.9272	1.59321	0.0143017	1
30_0.25	30_1	36.9386	1.75698	37.2866	1.26351	-0.46435	1
30_1	10_0.25	37.2866	1.26351	36.3494	2.67102	0.90844	1
30_1	10_0.1	37.2866	1.26351	36.9644	1.47976	0.480115	1

## Sheet: BETA diversity
Manuscript "Functional perturbations of the mouse gut microenvironment after exposure to high LET radiation"
David Casero, Kirandeep Gill, Vijayalakshmi Sridharan, Igor Koturbash, Gregory Nelson, Martin Hauer-Jensen, Marjan Boerma, Jonathan Braun and Amrita K Cheema
Table S1: Diversity analysis of 16S rRNA sequencing samples. Alpha and beta diversity groups comparison statistics.
BETA DIVERSITY ANALYSIS
	ANOSIM		PERMANOVA
	R statistic	p-value	Pseudo-F statistic	p-value
Binary comparisons (timeA-doseA vs timeB-doseB)
10-0 vs 10-0.1	0.3036	0.001	2.6021	0.001
10-0 vs 10-0.25	0.3818	0.001	2.8046	0.001
10-0 vs 10-1	0.3042	0.001	2.7593	0.001
30-0 vs 30-0.1	0.5902	0.001	4.0159	0.001
30-0 vs 30-0.25	0.6778	0.001	4.4962	0.001
30-0 vs 30-1	0.3731	0.001	2.7735	0.001
10-0 vs 30-0	0.0291	0.244	1.1094	0.261
10-0.1 vs 30-0.1	0.0824	0.132	1.4268	0.121
10-0.25 vs 30-0.25	0.058	0.178	1.3133	0.134
10-1 vs 30-1	0.0477	0.219	1.4436	0.082
Category comparisons
Dose	0.3864	0.001	4.6309	0.001
Time	0.0636	0.005	1.9334	0.002
Time-Dose	0.3561	0.001	2.7794	0.001
