# Supplementary material for: Space-type radiation induces multimodal responses in the mouse gut microbiome and metabolome
Source: Microbiome. 2017 Aug 18;5:105. doi: 10.1186/s40168-017-0325-z (PMC5563039; doi:10.1186/s40168-017-0325-z)
Supplement: Supplementary file 2 — Group significance analysis of 16S rRNA counts at different taxonomic levels. (XLS 61 kb) [file 40168_2017_325_MOESM2_ESM.xls]

## Sheet: Group significance analysis
Manuscript "Functional perturbations of the mouse gut microenvironment after exposure to high LET radiation"
David Casero, Kirandeep Gill, Vijayalakshmi Sridharan, Igor Koturbash, Gregory Nelson, Martin Hauer-Jensen, Marjan Boerma, Jonathan Braun and Amrita K Cheema
Table S2: Group significance analysis of 16S rRNA counts at different taxonomic levels.
TAXA	Kruskal-Wallis group significance statistics				Experimental groups (Time_Dose) taxa mean relative abundance
Genus	Test-Statistic	P	FDR_P	Bonferroni_P	10_0_mean	10_0.1_mean	10_0.25_mean	10_1_mean	30_0_mean	30_0.1_mean	30_0.25_mean	30_1_mean
k__Bacteria;p__Firmicutes;c__Clostridia;o__Clostridiales;f__Peptococcaceae;g__rc4-4	36.7474	5.23666e-06	0.000259219	0.00026707	0.0121752	0.0013763	0.00615174	1.60369e-05	0.00946321	0.00319432	0.00667759	0.00518096
k__Bacteria;p__Actinobacteria;c__Actinobacteria;o__Bifidobacteriales;f__Bifidobacteriaceae;g__Bifidobacterium	35.2207	1.01654e-05	0.000259219	0.000518438	0.0238038	0.0105567	0.0148608	0.02704	0.0115393	0.00735442	0.00506386	0.00488774
k__Bacteria;p__Firmicutes;c__Clostridia;o__Clostridiales;f__Peptostreptococcaceae;g__	31.9754	4.10442e-05	0.000697752	0.00209326	0.0107385	0.00345867	0.00567965	0.00798152	0.00760538	0.00126868	0.00125036	0.00352001
k__Bacteria;p__Firmicutes;c__Bacilli;o__Lactobacillales;f__Lactobacillaceae;g__Lactobacillus	30.9209	6.42978e-05	0.000819797	0.00327919	0.0415457	0.0157184	0.0404945	0.0696328	0.0441588	0.0114284	0.0131901	0.0189819
k__Bacteria;p__Firmicutes;c__Clostridia;o__Clostridiales;f__Clostridiaceae;g__SMB53	30.1214	9.02106e-05	0.000920148	0.00460074	0.00109717	0.000333277	0.00051767	0.000612414	0.000901802	0.000191783	0.000172784	0.000426135
k__Bacteria;p__Verrucomicrobia;c__Verrucomicrobiae;o__Verrucomicrobiales;f__Verrucomicrobiaceae;g__Akkermansia	26.652	0.000384922	0.00300743	0.019631	0.00546255	0.179807	0.0484097	0.124744	0.0219679	0.0623684	0.136958	0.0143183
k__Bacteria;p__Actinobacteria;c__Coriobacteriia;o__Coriobacteriales;f__Coriobacteriaceae;g__Adlercreutzia	26.4828	0.000412785	0.00300743	0.021052	0.000574095	0.000290957	0.000513854	0.000492256	0.000354917	0.000273899	0.000212434	0.000301789
k__Bacteria;p__Firmicutes;c__Clostridia;o__Clostridiales;f__Lachnospiraceae;g__[Ruminococcus]	24.0051	0.00113699	0.00724831	0.0579865	0.0031762	0.0045538	0.00445913	0.00456284	0.00372629	0.00802656	0.00374112	0.00317982
k__Bacteria;p__Firmicutes;c__Clostridia;o__Clostridiales;f__Lachnospiraceae;g__Roseburia	22.6087	0.00199361	0.0107543	0.101674	9.40228e-05	0.000161116	0.00011211	5.11675e-05	0.000182604	0.000897812	0.000498158	0.000212717
k__Bacteria;p__Firmicutes;c__Clostridia;o__Clostridiales;f__Clostridiaceae;g__	22.4681	0.00210868	0.0107543	0.107543	0.00714007	0.00673508	0.0128093	0.0144266	0.00686011	0.00321899	0.00511655	0.0043878
k__Bacteria;p__Firmicutes;c__Erysipelotrichi;o__Erysipelotrichales;f__Erysipelotrichaceae;g__	21.3226	0.00332091	0.0153969	0.169366	0.00528274	0.000898315	0.000870503	0.000665381	0.0031916	0.00187236	0.000510921	0.00123773
k__Bacteria;p__Proteobacteria;c__Gammaproteobacteria;o__Enterobacteriales;f__Enterobacteriaceae;g__	19.342	0.00718086	0.0305186	0.366224	2.82644e-06	1.8893e-06	9.5558e-05	0.000270761	2.06925e-06	8.54704e-06	4.06441e-05	4.28767e-05
k__Bacteria;p__Firmicutes;c__Clostridia;o__Clostridiales;f__[Mogibacteriaceae];g__	18.7809	0.00890195	0.034923	0.453999	0.00116856	0.000639593	0.000760745	0.000975502	0.00108595	0.000615641	0.000688385	0.000789841
k__Bacteria;p__Firmicutes;c__Erysipelotrichi;o__Erysipelotrichales;f__Erysipelotrichaceae;g__Clostridium	17.9094	0.0123854	0.0437578	0.631653	4.46312e-05	0	4.99186e-05	3.9714e-06	1.31229e-05	2.70263e-06	0.000124329	3.71485e-05
k__Bacteria;p__Firmicutes;c__Clostridia;o__Clostridiales;f__Clostridiaceae;g__Clostridium	17.3667	0.0151786	0.0437578	0.774111	0.000649535	0.00028082	0.000262269	0.000454758	0.000556396	0.000186216	0.000175638	0.000257011
k__Bacteria;p__Firmicutes;c__Clostridia;o__Clostridiales;f__Lachnospiraceae;g__Blautia	17.3043	0.015536	0.0437578	0.792337	7.36929e-05	4.40271e-05	5.54683e-05	8.16163e-05	9.36717e-05	0.000467651	4.459e-05	5.39763e-05
k__Bacteria;p__Firmicutes;c__Clostridia;o__Clostridiales;f__Christensenellaceae;g__	17.2619	0.0157832	0.0437578	0.804943	0.000212576	7.71516e-05	0.000100169	0.000237088	0.000158316	0.000126375	4.21081e-05	0.00022201
k__Bacteria;p__Bacteroidetes;c__Bacteroidia;o__Bacteroidales;f__S24-7;g__	17.1984	0.0161605	0.0437578	0.824183	0.401007	0.350191	0.426757	0.364582	0.442922	0.256024	0.313675	0.498868
k__Bacteria;p__Firmicutes;c__Clostridia;o__Clostridiales;f__Lachnospiraceae;g__Coprococcus	17.175	0.0163019	0.0437578	0.831399	0.00432113	0.00480844	0.00647235	0.00503712	0.00385909	0.00884811	0.00734611	0.00465086
k__Bacteria;p__Firmicutes;c__Bacilli;o__Turicibacterales;f__Turicibacteraceae;g__Turicibacter	16.4835	0.021048	0.0536725	1	0.0257131	0.0148953	0.0211717	0.0115521	0.0222432	0.0102643	0.00818046	0.0156595
k__Bacteria;p__Firmicutes;c__Clostridia;o__Clostridiales;f__Dehalobacteriaceae;g__Dehalobacterium	16.2776	0.0226976	0.0551227	1	0.000508994	0.000576119	0.000389617	0.00049123	0.000443075	0.000680153	0.000491386	0.000340733
k__Bacteria;p__Firmicutes;c__Clostridia;o__Clostridiales;f__Clostridiaceae;g__02d06	16.1078	0.0241498	0.0559835	1	2.98008e-05	3.61705e-05	7.43276e-05	0.000101862	3.43828e-05	2.69295e-05	6.08379e-05	3.48911e-05
k__Bacteria;p__Firmicutes;c__Erysipelotrichi;o__Erysipelotrichales;f__Erysipelotrichaceae;g__Allobaculum	15.7476	0.0275249	0.0610336	1	0.00060737	0.00638882	2.20455e-05	2.93352e-05	1.47045e-05	0.00285648	8.82907e-06	0.0021622
k__Bacteria;p__Firmicutes;c__Clostridia;o__Clostridiales;f__Ruminococcaceae;g__Ruminococcus	15.5122	0.0299667	0.0636793	1	0.00994992	0.00998271	0.012517	0.00966181	0.00941415	0.0157584	0.0124612	0.0121443
k__Bacteria;p__Firmicutes;c__Clostridia;o__Clostridiales;f__Lachnospiraceae;g__Anaerostipes	15.1941	0.0335909	0.0648955	1	0.00268136	0.00716697	0.00687427	0.00452614	0.00393095	0.00719352	0.0054906	0.00440752
k__Bacteria;p__Cyanobacteria;c__Chloroplast;o__Streptophyta;f__;g__	15.1925	0.0336093	0.0648955	1	0.000130894	0.000100687	0.000173983	8.23035e-05	4.33791e-05	0.00016271	4.72194e-05	2.06121e-05
k__Bacteria;p__Firmicutes;c__Clostridia;o__Clostridiales;f__Clostridiaceae;g__Sarcina	15.131	0.0343565	0.0648955	1	0.000111954	0.000113708	0.000230089	0.000285261	0.000128457	9.95053e-05	0.000137939	0.000110095
k__Bacteria;p__Tenericutes;c__Mollicutes;o__RF39;f__;g__	14.765	0.0391323	0.0712766	1	0.00566891	0.00396542	0.00297863	0.00309442	0.00474095	0.00281943	0.00261685	0.00334868
k__Bacteria;p__Bacteroidetes;c__Bacteroidia;o__Bacteroidales;f__Bacteroidaceae;g__Bacteroides	14.3643	0.0450682	0.0792578	1	0.000235336	0.000201428	0.000262782	0.000233781	0.000307262	0.000201173	0.000191658	0.000257689
k__Bacteria;p__Proteobacteria;c__Alphaproteobacteria;o__Rickettsiales;f__mitochondria;g__Zea	13.7105	0.0565762	0.0961795	1	0.000304702	0.000262792	0.000623389	0.000352475	0.000165373	0.000595018	0.000125166	8.711e-05
k__Bacteria;p__Firmicutes;c__Clostridia;o__Clostridiales;f__Ruminococcaceae;g__	13.4882	0.0610693	0.100469	1	0.0476706	0.0510922	0.0414082	0.0469916	0.0468119	0.0649993	0.0513563	0.0423153
k__Bacteria;p__Firmicutes;c__Clostridia;o__;f__;g__	13.068	0.0704684	0.112309	1	1.26932e-05	3.13301e-05	2.17925e-05	2.75992e-05	1.29872e-05	1.28818e-05	8.04766e-06	4.70119e-06
k__Bacteria;p__Firmicutes;c__Clostridia;o__Clostridiales;f__Clostridiaceae;g__Candidatus Arthromitus	12.864	0.0754919	0.116669	1	0.000296648	0.000240924	0.000225361	0.000308022	0.000269476	0.000355423	0.000303994	0.000251938
k__Bacteria;p__Bacteroidetes;c__Bacteroidia;o__Bacteroidales;f__[Paraprevotellaceae];g__Paraprevotella	12.4051	0.0879994	0.131999	1	2.97986e-05	1.46017e-05	2.97563e-05	1.98284e-05	1.36146e-05	2.71171e-05	2.0969e-05	1.58642e-05
k__Bacteria;p__Firmicutes;c__Clostridia;o__Clostridiales;f__Peptococcaceae;g__	11.9439	0.102419	0.149239	1	4.94609e-06	0.000279329	1.39462e-05	9.17904e-05	5.15358e-07	0.000298044	1.68929e-05	7.5643e-05
k__Bacteria;p__Firmicutes;c__Erysipelotrichi;o__Erysipelotrichales;f__Erysipelotrichaceae;g__Holdemania	11.6869	0.111336	0.157726	1	0	9.49749e-07	5.34049e-05	1.04564e-06	9.68448e-07	1.23107e-05	3.78047e-05	2.10099e-06
k__Bacteria;p__Firmicutes;c__Clostridia;o__Clostridiales;f__;g__	11.2336	0.128751	0.177467	1	0.257533	0.245656	0.269042	0.21153	0.263251	0.41048	0.334461	0.288978
k__Bacteria;p__Actinobacteria;c__Coriobacteriia;o__Coriobacteriales;f__Coriobacteriaceae;g__	10.7261	0.151022	0.202688	1	3.62459e-05	3.35154e-05	3.12202e-05	4.24704e-05	1.36069e-05	5.16099e-05	1.37661e-05	2.51471e-05
k__Bacteria;p__Firmicutes;c__Erysipelotrichi;o__Erysipelotrichales;f__Erysipelotrichaceae;g__Coprobacillus	10.3152	0.171405	0.224144	1	0.000122843	0.000231141	0.000108517	0.000115162	0.000149055	0.000257725	9.21797e-05	0.000121781
k__Bacteria;p__Firmicutes;c__Bacilli;o__Lactobacillales;f__Enterococcaceae;g__Enterococcus	9.45346	0.221717	0.28269	1	0.00011608	5.03303e-05	0.000138216	0.000102267	0.000111477	8.09487e-05	3.86027e-05	0.000130703
k__Bacteria;p__Proteobacteria;c__Betaproteobacteria;o__Burkholderiales;f__Alcaligenaceae;g__Sutterella	9.24541	0.235514	0.292956	1	4.18759e-05	3.16257e-05	2.69346e-05	3.6371e-05	3.83722e-05	3.67824e-05	2.26e-05	3.30337e-05
k__Bacteria;p__Tenericutes;c__Mollicutes;o__Anaeroplasmatales;f__Anaeroplasmataceae;g__Anaeroplasma	9.01034	0.251915	0.305896	1	0.00308406	0.00608761	0.00277042	0.00412575	0.00298025	0.00366095	0.00332188	0.00331562
k__Bacteria;p__Firmicutes;c__Clostridia;o__Clostridiales;f__Lachnospiraceae;g__	8.86382	0.262582	0.311434	1	0.0973689	0.0351822	0.0394247	0.0447331	0.0567033	0.0592968	0.0485573	0.0325818
k__Bacteria;p__Firmicutes;c__Clostridia;o__Clostridiales;f__Lachnospiraceae;g__Dorea	8.52141	0.288865	0.334821	1	0.000981438	0.00504259	0.00554318	0.00249469	0.000457007	0.00994096	0.00591241	0.0023957
k__Bacteria;p__Bacteroidetes;c__Bacteroidia;o__Bacteroidales;f__Porphyromonadaceae;g__Parabacteroides	8.05164	0.328062	0.371804	1	2.59758e-05	2.1845e-05	3.14486e-05	2.92751e-05	4.16282e-05	3.40773e-05	2.9299e-05	2.30609e-05
k__Bacteria;p__Firmicutes;c__Clostridia;o__Clostridiales;f__Ruminococcaceae;g__Oscillospira	7.09331	0.419229	0.464798	1	0.0281072	0.0323459	0.0263332	0.0370164	0.0289715	0.0433686	0.0304267	0.0295097
k__Bacteria;p__Bacteroidetes;c__Bacteroidia;o__Bacteroidales;f__[Paraprevotellaceae];g__[Prevotella]	6.92243	0.437001	0.474192	1	1.77044e-05	1.35126e-05	9.1893e-06	1.30904e-05	2.0689e-05	1.11886e-05	1.29378e-05	1.20681e-05
k__Bacteria;p__Bacteroidetes;c__Bacteroidia;o__Bacteroidales;f__Rikenellaceae;g__	6.37843	0.49632	0.52734	1	1.45243e-05	9.06271e-06	2.34825e-05	1.38538e-05	2.09197e-05	1.36532e-05	1.37394e-05	1.66509e-05
k__Bacteria;p__Firmicutes;c__Clostridia;o__Clostridiales;f__Eubacteriaceae;g__Anaerofustis	5.92825	0.548152	0.560904	1	4.61456e-06	2.83765e-06	4.08809e-06	1.23433e-05	7.3692e-06	1.31683e-05	3.51719e-06	5.16992e-06
k__Bacteria;p__Firmicutes;c__Clostridia;o__Clostridiales;f__Ruminococcaceae;g__Anaerotruncus	5.91332	0.549906	0.560904	1	1.16843e-05	5.69021e-06	5.32427e-06	1.01762e-05	9.24129e-06	1.10446e-05	4.98709e-06	5.07974e-05
k__Bacteria;p__Proteobacteria;c__Deltaproteobacteria;o__Desulfovibrionales;f__Desulfovibrionaceae;g__Desulfovibrio	2.08596	0.95493	0.95493	1	6.48227e-06	4.81211e-06	5.03943e-06	6.8483e-06	6.63826e-06	4.80109e-06	3.90656e-06	4.86734e-06
Family	Test-Statistic	P	FDR_P	Bonferroni_P	10_0_mean	10_0.1_mean	10_0.25_mean	10_1_mean	30_0_mean	30_0.1_mean	30_0.25_mean	30_1_mean
k__Bacteria;p__Firmicutes;c__Clostridia;o__Clostridiales;f__Peptococcaceae	38.2463	2.72029e-06	8.16088e-05	8.16088e-05	0.0121801	0.00165563	0.00616569	0.000107827	0.00946373	0.00349236	0.00669448	0.0052566
k__Bacteria;p__Actinobacteria;c__Actinobacteria;o__Bifidobacteriales;f__Bifidobacteriaceae	35.2207	1.01654e-05	0.000152482	0.000304963	0.0238038	0.0105567	0.0148608	0.02704	0.0115393	0.00735442	0.00506386	0.00488774
k__Bacteria;p__Firmicutes;c__Clostridia;o__Clostridiales;f__Peptostreptococcaceae	31.9754	4.10442e-05	0.000410442	0.00123133	0.0107385	0.00345867	0.00567965	0.00798152	0.00760538	0.00126868	0.00125036	0.00352001
k__Bacteria;p__Firmicutes;c__Bacilli;o__Lactobacillales;f__Lactobacillaceae	30.9209	6.42978e-05	0.000482233	0.00192893	0.0415457	0.0157184	0.0404945	0.0696328	0.0441588	0.0114284	0.0131901	0.0189819
k__Bacteria;p__Actinobacteria;c__Coriobacteriia;o__Coriobacteriales;f__Coriobacteriaceae	26.733	0.000372237	0.00192461	0.0111671	0.00061034	0.000324472	0.000545074	0.000534727	0.000368524	0.000325508	0.0002262	0.000326936
k__Bacteria;p__Verrucomicrobia;c__Verrucomicrobiae;o__Verrucomicrobiales;f__Verrucomicrobiaceae	26.652	0.000384922	0.00192461	0.0115477	0.00546255	0.179807	0.0484097	0.124744	0.0219679	0.0623684	0.136958	0.0143183
k__Bacteria;p__Firmicutes;c__Clostridia;o__Clostridiales;f__Clostridiaceae	23.3124	0.00150361	0.00644405	0.0451083	0.00932518	0.00773998	0.014119	0.0161889	0.00875062	0.00407884	0.00596775	0.00546787
k__Bacteria;p__Firmicutes;c__Erysipelotrichi;o__Erysipelotrichales;f__Erysipelotrichaceae	20.6379	0.0043447	0.0162926	0.130341	0.00605758	0.00751922	0.00110439	0.000814896	0.00336945	0.00500158	0.000774064	0.00356096
k__Bacteria;p__Proteobacteria;c__Gammaproteobacteria;o__Enterobacteriales;f__Enterobacteriaceae	19.342	0.00718086	0.0239362	0.215426	2.82644e-06	1.8893e-06	9.5558e-05	0.000270761	2.06925e-06	8.54704e-06	4.06441e-05	4.28767e-05
k__Bacteria;p__Firmicutes;c__Clostridia;o__Clostridiales;f__[Mogibacteriaceae]	18.7809	0.00890195	0.0267058	0.267058	0.00116856	0.000639593	0.000760745	0.000975502	0.00108595	0.000615641	0.000688385	0.000789841
k__Bacteria;p__Firmicutes;c__Clostridia;o__Clostridiales;f__Christensenellaceae	17.2619	0.0157832	0.0404012	0.473496	0.000212576	7.71516e-05	0.000100169	0.000237088	0.000158316	0.000126375	4.21081e-05	0.00022201
k__Bacteria;p__Bacteroidetes;c__Bacteroidia;o__Bacteroidales;f__S24-7	17.1984	0.0161605	0.0404012	0.484814	0.401007	0.350191	0.426757	0.364582	0.442922	0.256024	0.313675	0.498868
k__Bacteria;p__Firmicutes;c__Bacilli;o__Turicibacterales;f__Turicibacteraceae	16.4835	0.021048	0.0485724	0.631441	0.0257131	0.0148953	0.0211717	0.0115521	0.0222432	0.0102643	0.00818046	0.0156595
k__Bacteria;p__Firmicutes;c__Clostridia;o__Clostridiales;f__Dehalobacteriaceae	16.2776	0.0226976	0.0486377	0.680927	0.000508994	0.000576119	0.000389617	0.00049123	0.000443075	0.000680153	0.000491386	0.000340733
k__Bacteria;p__Cyanobacteria;c__Chloroplast;o__Streptophyta;f__	15.1925	0.0336093	0.0672186	1	0.000130894	0.000100687	0.000173983	8.23035e-05	4.33791e-05	0.00016271	4.72194e-05	2.06121e-05
k__Bacteria;p__Tenericutes;c__Mollicutes;o__RF39;f__	14.765	0.0391323	0.073373	1	0.00566891	0.00396542	0.00297863	0.00309442	0.00474095	0.00281943	0.00261685	0.00334868
k__Bacteria;p__Bacteroidetes;c__Bacteroidia;o__Bacteroidales;f__Bacteroidaceae	14.3643	0.0450682	0.079532	1	0.000235336	0.000201428	0.000262782	0.000233781	0.000307262	0.000201173	0.000191658	0.000257689
k__Bacteria;p__Proteobacteria;c__Alphaproteobacteria;o__Rickettsiales;f__mitochondria	13.7105	0.0565762	0.0942936	1	0.000304702	0.000262792	0.000623389	0.000352475	0.000165373	0.000595018	0.000125166	8.711e-05
k__Bacteria;p__Firmicutes;c__Clostridia;o__;f__	13.068	0.0704684	0.111266	1	1.26932e-05	3.13301e-05	2.17925e-05	2.75992e-05	1.29872e-05	1.28818e-05	8.04766e-06	4.70119e-06
k__Bacteria;p__Firmicutes;c__Clostridia;o__Clostridiales;f__Ruminococcaceae	12.542	0.0840842	0.126126	1	0.0857394	0.0934265	0.0802637	0.0936799	0.0852068	0.124137	0.0942492	0.0840201
k__Bacteria;p__Firmicutes;c__Clostridia;o__Clostridiales;f__	11.2336	0.128751	0.183929	1	0.257533	0.245656	0.269042	0.21153	0.263251	0.41048	0.334461	0.288978
k__Bacteria;p__Firmicutes;c__Clostridia;o__Clostridiales;f__Lachnospiraceae	10.1512	0.180166	0.24568	1	0.108697	0.0569592	0.0629412	0.0614867	0.0689529	0.0946715	0.0715903	0.0474824
k__Bacteria;p__Firmicutes;c__Bacilli;o__Lactobacillales;f__Enterococcaceae	9.45346	0.221717	0.289196	1	0.00011608	5.03303e-05	0.000138216	0.000102267	0.000111477	8.09487e-05	3.86027e-05	0.000130703
k__Bacteria;p__Proteobacteria;c__Betaproteobacteria;o__Burkholderiales;f__Alcaligenaceae	9.24541	0.235514	0.294392	1	4.18759e-05	3.16257e-05	2.69346e-05	3.6371e-05	3.83722e-05	3.67824e-05	2.26e-05	3.30337e-05
k__Bacteria;p__Tenericutes;c__Mollicutes;o__Anaeroplasmatales;f__Anaeroplasmataceae	9.01034	0.251915	0.302298	1	0.00308406	0.00608761	0.00277042	0.00412575	0.00298025	0.00366095	0.00332188	0.00331562
k__Bacteria;p__Bacteroidetes;c__Bacteroidia;o__Bacteroidales;f__Porphyromonadaceae	8.05164	0.328062	0.378533	1	2.59758e-05	2.1845e-05	3.14486e-05	2.92751e-05	4.16282e-05	3.40773e-05	2.9299e-05	2.30609e-05
k__Bacteria;p__Bacteroidetes;c__Bacteroidia;o__Bacteroidales;f__[Paraprevotellaceae]	7.80393	0.3502	0.389112	1	4.7503e-05	2.81143e-05	3.89456e-05	3.29188e-05	3.43036e-05	3.83056e-05	3.39068e-05	2.79323e-05
k__Bacteria;p__Bacteroidetes;c__Bacteroidia;o__Bacteroidales;f__Rikenellaceae	6.37843	0.49632	0.531772	1	1.45243e-05	9.06271e-06	2.34825e-05	1.38538e-05	2.09197e-05	1.36532e-05	1.37394e-05	1.66509e-05
k__Bacteria;p__Firmicutes;c__Clostridia;o__Clostridiales;f__Eubacteriaceae	5.92825	0.548152	0.567054	1	4.61456e-06	2.83765e-06	4.08809e-06	1.23433e-05	7.3692e-06	1.31683e-05	3.51719e-06	5.16992e-06
k__Bacteria;p__Proteobacteria;c__Deltaproteobacteria;o__Desulfovibrionales;f__Desulfovibrionaceae	2.08596	0.95493	0.95493	1	6.48227e-06	4.81211e-06	5.03943e-06	6.8483e-06	6.63826e-06	4.80109e-06	3.90656e-06	4.86734e-06
Order	Test-Statistic	P	FDR_P	Bonferroni_P	10_0_mean	10_0.1_mean	10_0.25_mean	10_1_mean	30_0_mean	30_0.1_mean	30_0.25_mean	30_1_mean
k__Bacteria;p__Actinobacteria;c__Actinobacteria;o__Bifidobacteriales	35.2207	1.01654e-05	0.000162647	0.000162647	0.0238038	0.0105567	0.0148608	0.02704	0.0115393	0.00735442	0.00506386	0.00488774
k__Bacteria;p__Firmicutes;c__Bacilli;o__Lactobacillales	30.7649	6.86976e-05	0.000549581	0.00109916	0.0416617	0.0157687	0.0406327	0.0697351	0.0442703	0.0115093	0.0132287	0.0191126
k__Bacteria;p__Actinobacteria;c__Coriobacteriia;o__Coriobacteriales	26.733	0.000372237	0.00153969	0.0059558	0.00061034	0.000324472	0.000545074	0.000534727	0.000368524	0.000325508	0.0002262	0.000326936
k__Bacteria;p__Verrucomicrobia;c__Verrucomicrobiae;o__Verrucomicrobiales	26.652	0.000384922	0.00153969	0.00615875	0.00546255	0.179807	0.0484097	0.124744	0.0219679	0.0623684	0.136958	0.0143183
k__Bacteria;p__Firmicutes;c__Erysipelotrichi;o__Erysipelotrichales	20.6379	0.0043447	0.0139031	0.0695153	0.00605758	0.00751922	0.00110439	0.000814896	0.00336945	0.00500158	0.000774064	0.00356096
k__Bacteria;p__Proteobacteria;c__Gammaproteobacteria;o__Enterobacteriales	19.342	0.00718086	0.019149	0.114894	2.82644e-06	1.8893e-06	9.5558e-05	0.000270761	2.06925e-06	8.54704e-06	4.06441e-05	4.28767e-05
k__Bacteria;p__Bacteroidetes;c__Bacteroidia;o__Bacteroidales	17.2216	0.0160218	0.0366212	0.256349	0.40133	0.350451	0.427114	0.364892	0.443326	0.256311	0.313944	0.499193
k__Bacteria;p__Firmicutes;c__Bacilli;o__Turicibacterales	16.4835	0.021048	0.0420961	0.336769	0.0257131	0.0148953	0.0211717	0.0115521	0.0222432	0.0102643	0.00818046	0.0156595
k__Bacteria;p__Cyanobacteria;c__Chloroplast;o__Streptophyta	15.1925	0.0336093	0.0597499	0.537749	0.000130894	0.000100687	0.000173983	8.23035e-05	4.33791e-05	0.00016271	4.72194e-05	2.06121e-05
k__Bacteria;p__Tenericutes;c__Mollicutes;o__RF39	14.765	0.0391323	0.0626116	0.626116	0.00566891	0.00396542	0.00297863	0.00309442	0.00474095	0.00281943	0.00261685	0.00334868
k__Bacteria;p__Proteobacteria;c__Alphaproteobacteria;o__Rickettsiales	13.7105	0.0565762	0.0822926	0.905219	0.000304702	0.000262792	0.000623389	0.000352475	0.000165373	0.000595018	0.000125166	8.711e-05
k__Bacteria;p__Firmicutes;c__Clostridia;o__	13.068	0.0704684	0.0939578	1	1.26932e-05	3.13301e-05	2.17925e-05	2.75992e-05	1.29872e-05	1.28818e-05	8.04766e-06	4.70119e-06
k__Bacteria;p__Firmicutes;c__Clostridia;o__Clostridiales	11.9328	0.102791	0.126512	1	0.486108	0.410192	0.439466	0.392691	0.444925	0.639564	0.515439	0.436083
k__Bacteria;p__Proteobacteria;c__Betaproteobacteria;o__Burkholderiales	9.24541	0.235514	0.268709	1	4.18759e-05	3.16257e-05	2.69346e-05	3.6371e-05	3.83722e-05	3.67824e-05	2.26e-05	3.30337e-05
k__Bacteria;p__Tenericutes;c__Mollicutes;o__Anaeroplasmatales	9.01034	0.251915	0.268709	1	0.00308406	0.00608761	0.00277042	0.00412575	0.00298025	0.00366095	0.00332188	0.00331562
k__Bacteria;p__Proteobacteria;c__Deltaproteobacteria;o__Desulfovibrionales	2.08596	0.95493	0.95493	1	6.48227e-06	4.81211e-06	5.03943e-06	6.8483e-06	6.63826e-06	4.80109e-06	3.90656e-06	4.86734e-06
Class	Test-Statistic	P	FDR_P	Bonferroni_P	10_0_mean	10_0.1_mean	10_0.25_mean	10_1_mean	30_0_mean	30_0.1_mean	30_0.25_mean	30_1_mean
k__Bacteria;p__Actinobacteria;c__Actinobacteria	35.2207	1.01654e-05	6.87768e-05	0.000132151	0.0238038	0.0105567	0.0148608	0.02704	0.0115393	0.00735442	0.00506386	0.00488774
k__Bacteria;p__Firmicutes;c__Bacilli	35.1281	1.05811e-05	6.87768e-05	0.000137554	0.0673748	0.030664	0.0618044	0.0812872	0.0665135	0.0217736	0.0214092	0.0347721
k__Bacteria;p__Actinobacteria;c__Coriobacteriia	26.733	0.000372237	0.001251	0.00483908	0.00061034	0.000324472	0.000545074	0.000534727	0.000368524	0.000325508	0.0002262	0.000326936
k__Bacteria;p__Verrucomicrobia;c__Verrucomicrobiae	26.652	0.000384922	0.001251	0.00500398	0.00546255	0.179807	0.0484097	0.124744	0.0219679	0.0623684	0.136958	0.0143183
k__Bacteria;p__Firmicutes;c__Erysipelotrichi	20.6379	0.0043447	0.0112962	0.0564812	0.00605758	0.00751922	0.00110439	0.000814896	0.00336945	0.00500158	0.000774064	0.00356096
k__Bacteria;p__Proteobacteria;c__Gammaproteobacteria	19.342	0.00718086	0.0155585	0.0933512	2.82644e-06	1.8893e-06	9.5558e-05	0.000270761	2.06925e-06	8.54704e-06	4.06441e-05	4.28767e-05
k__Bacteria;p__Bacteroidetes;c__Bacteroidia	17.2216	0.0160218	0.0297547	0.208283	0.40133	0.350451	0.427114	0.364892	0.443326	0.256311	0.313944	0.499193
k__Bacteria;p__Cyanobacteria;c__Chloroplast	15.1925	0.0336093	0.0546151	0.436921	0.000130894	0.000100687	0.000173983	8.23035e-05	4.33791e-05	0.00016271	4.72194e-05	2.06121e-05
k__Bacteria;p__Proteobacteria;c__Alphaproteobacteria	13.7105	0.0565762	0.0817211	0.73549	0.000304702	0.000262792	0.000623389	0.000352475	0.000165373	0.000595018	0.000125166	8.711e-05
k__Bacteria;p__Firmicutes;c__Clostridia	11.9328	0.102791	0.131806	1	0.486121	0.410223	0.439488	0.392718	0.444938	0.639577	0.515447	0.436088
k__Bacteria;p__Tenericutes;c__Mollicutes	11.6816	0.111528	0.131806	1	0.00875297	0.010053	0.00574905	0.00722017	0.0077212	0.00648038	0.00593873	0.0066643
k__Bacteria;p__Proteobacteria;c__Betaproteobacteria	9.24541	0.235514	0.25514	1	4.18759e-05	3.16257e-05	2.69346e-05	3.6371e-05	3.83722e-05	3.67824e-05	2.26e-05	3.30337e-05
k__Bacteria;p__Proteobacteria;c__Deltaproteobacteria	2.08596	0.95493	0.95493	1	6.48227e-06	4.81211e-06	5.03943e-06	6.8483e-06	6.63826e-06	4.80109e-06	3.90656e-06	4.86734e-06
Phylum	Test-Statistic	P	FDR_P	Bonferroni_P	10_0_mean	10_0.1_mean	10_0.25_mean	10_1_mean	30_0_mean	30_0.1_mean	30_0.25_mean	30_1_mean
k__Bacteria;p__Actinobacteria	34.8139	1.21222e-05	8.48556e-05	8.48556e-05	0.0244141	0.0108812	0.0154059	0.0275747	0.0119078	0.00767993	0.00529006	0.00521468
k__Bacteria;p__Verrucomicrobia	26.652	0.000384922	0.00134723	0.00269445	0.00546255	0.179807	0.0484097	0.124744	0.0219679	0.0623684	0.136958	0.0143183
k__Bacteria;p__Bacteroidetes	17.2216	0.0160218	0.0373842	0.112153	0.40133	0.350451	0.427114	0.364892	0.443326	0.256311	0.313944	0.499193
k__Bacteria;p__Cyanobacteria	15.1925	0.0336093	0.0588163	0.235265	0.000130894	0.000100687	0.000173983	8.23035e-05	4.33791e-05	0.00016271	4.72194e-05	2.06121e-05
k__Bacteria;p__Proteobacteria	13.4465	0.0619476	0.0867267	0.433633	0.000355887	0.000301119	0.000750921	0.000666456	0.000212453	0.000645148	0.000192317	0.000167888
k__Bacteria;p__Tenericutes	11.6816	0.111528	0.130116	0.780694	0.00875297	0.010053	0.00574905	0.00722017	0.0077212	0.00648038	0.00593873	0.0066643
k__Bacteria;p__Firmicutes	11.104	0.134147	0.134147	0.939029	0.559553	0.448406	0.502397	0.474821	0.514821	0.666352	0.53763	0.474421

## Sheet: Sheet2
L2
OTU	Test-Statistic	P	FDR_P	Bonferroni_P	30_0.25_mean	10_1_mean	10_0_mean	30_1_mean	30_0_mean	30_0.1_mean	10_0.25_mean	10_0.1_mean
k__Bacteria;p__Actinobacteria	34.8139	1.21222e-05	8.48556e-05	8.48556e-05	0.00529006	0.0275747	0.0244141	0.00521468	0.0119078	0.00767993	0.0154059	0.0108812
k__Bacteria;p__Verrucomicrobia	26.652	0.000384922	0.00134723	0.00269445	0.136958	0.124744	0.00546255	0.0143183	0.0219679	0.0623684	0.0484097	0.179807
k__Bacteria;p__Bacteroidetes	17.2216	0.0160218	0.0373842	0.112153	0.313944	0.364892	0.40133	0.499193	0.443326	0.256311	0.427114	0.350451
k__Bacteria;p__Cyanobacteria	15.1925	0.0336093	0.0588163	0.235265	4.72194e-05	8.23035e-05	0.000130894	2.06121e-05	4.33791e-05	0.00016271	0.000173983	0.000100687
k__Bacteria;p__Proteobacteria	13.4465	0.0619476	0.0867267	0.433633	0.000192317	0.000666456	0.000355887	0.000167888	0.000212453	0.000645148	0.000750921	0.000301119
k__Bacteria;p__Tenericutes	11.6816	0.111528	0.130116	0.780694	0.00593873	0.00722017	0.00875297	0.0066643	0.0077212	0.00648038	0.00574905	0.010053
k__Bacteria;p__Firmicutes	11.104	0.134147	0.134147	0.939029	0.53763	0.474821	0.559553	0.474421	0.514821	0.666352	0.502397	0.448406
L3
OTU	Test-Statistic	P	FDR_P	Bonferroni_P	30_0.25_mean	10_1_mean	10_0_mean	30_1_mean	30_0_mean	30_0.1_mean	10_0.25_mean	10_0.1_mean
k__Bacteria;p__Actinobacteria;c__Actinobacteria	35.2207	1.01654e-05	6.87768e-05	0.000132151	0.00506386	0.02704	0.0238038	0.00488774	0.0115393	0.00735442	0.0148608	0.0105567
k__Bacteria;p__Firmicutes;c__Bacilli	35.1281	1.05811e-05	6.87768e-05	0.000137554	0.0214092	0.0812872	0.0673748	0.0347721	0.0665135	0.0217736	0.0618044	0.030664
k__Bacteria;p__Actinobacteria;c__Coriobacteriia	26.733	0.000372237	0.001251	0.00483908	0.0002262	0.000534727	0.00061034	0.000326936	0.000368524	0.000325508	0.000545074	0.000324472
k__Bacteria;p__Verrucomicrobia;c__Verrucomicrobiae	26.652	0.000384922	0.001251	0.00500398	0.136958	0.124744	0.00546255	0.0143183	0.0219679	0.0623684	0.0484097	0.179807
k__Bacteria;p__Firmicutes;c__Erysipelotrichi	20.6379	0.0043447	0.0112962	0.0564812	0.000774064	0.000814896	0.00605758	0.00356096	0.00336945	0.00500158	0.00110439	0.00751922
k__Bacteria;p__Proteobacteria;c__Gammaproteobacteria	19.342	0.00718086	0.0155585	0.0933512	4.06441e-05	0.000270761	2.82644e-06	4.28767e-05	2.06925e-06	8.54704e-06	9.5558e-05	1.8893e-06
k__Bacteria;p__Bacteroidetes;c__Bacteroidia	17.2216	0.0160218	0.0297547	0.208283	0.313944	0.364892	0.40133	0.499193	0.443326	0.256311	0.427114	0.350451
k__Bacteria;p__Cyanobacteria;c__Chloroplast	15.1925	0.0336093	0.0546151	0.436921	4.72194e-05	8.23035e-05	0.000130894	2.06121e-05	4.33791e-05	0.00016271	0.000173983	0.000100687
k__Bacteria;p__Proteobacteria;c__Alphaproteobacteria	13.7105	0.0565762	0.0817211	0.73549	0.000125166	0.000352475	0.000304702	8.711e-05	0.000165373	0.000595018	0.000623389	0.000262792
k__Bacteria;p__Firmicutes;c__Clostridia	11.9328	0.102791	0.131806	1	0.515447	0.392718	0.486121	0.436088	0.444938	0.639577	0.439488	0.410223
k__Bacteria;p__Tenericutes;c__Mollicutes	11.6816	0.111528	0.131806	1	0.00593873	0.00722017	0.00875297	0.0066643	0.0077212	0.00648038	0.00574905	0.010053
k__Bacteria;p__Proteobacteria;c__Betaproteobacteria	9.24541	0.235514	0.25514	1	2.26e-05	3.6371e-05	4.18759e-05	3.30337e-05	3.83722e-05	3.67824e-05	2.69346e-05	3.16257e-05
k__Bacteria;p__Proteobacteria;c__Deltaproteobacteria	2.08596	0.95493	0.95493	1	3.90656e-06	6.8483e-06	6.48227e-06	4.86734e-06	6.63826e-06	4.80109e-06	5.03943e-06	4.81211e-06
L4
OTU	Test-Statistic	P	FDR_P	Bonferroni_P	30_0.25_mean	10_1_mean	10_0_mean	30_1_mean	30_0_mean	30_0.1_mean	10_0.25_mean	10_0.1_mean
k__Bacteria;p__Actinobacteria;c__Actinobacteria;o__Bifidobacteriales	35.2207	1.01654e-05	0.000162647	0.000162647	0.00506386	0.02704	0.0238038	0.00488774	0.0115393	0.00735442	0.0148608	0.0105567
k__Bacteria;p__Firmicutes;c__Bacilli;o__Lactobacillales	30.7649	6.86976e-05	0.000549581	0.00109916	0.0132287	0.0697351	0.0416617	0.0191126	0.0442703	0.0115093	0.0406327	0.0157687
k__Bacteria;p__Actinobacteria;c__Coriobacteriia;o__Coriobacteriales	26.733	0.000372237	0.00153969	0.0059558	0.0002262	0.000534727	0.00061034	0.000326936	0.000368524	0.000325508	0.000545074	0.000324472
k__Bacteria;p__Verrucomicrobia;c__Verrucomicrobiae;o__Verrucomicrobiales	26.652	0.000384922	0.00153969	0.00615875	0.136958	0.124744	0.00546255	0.0143183	0.0219679	0.0623684	0.0484097	0.179807
k__Bacteria;p__Firmicutes;c__Erysipelotrichi;o__Erysipelotrichales	20.6379	0.0043447	0.0139031	0.0695153	0.000774064	0.000814896	0.00605758	0.00356096	0.00336945	0.00500158	0.00110439	0.00751922
k__Bacteria;p__Proteobacteria;c__Gammaproteobacteria;o__Enterobacteriales	19.342	0.00718086	0.019149	0.114894	4.06441e-05	0.000270761	2.82644e-06	4.28767e-05	2.06925e-06	8.54704e-06	9.5558e-05	1.8893e-06
k__Bacteria;p__Bacteroidetes;c__Bacteroidia;o__Bacteroidales	17.2216	0.0160218	0.0366212	0.256349	0.313944	0.364892	0.40133	0.499193	0.443326	0.256311	0.427114	0.350451
k__Bacteria;p__Firmicutes;c__Bacilli;o__Turicibacterales	16.4835	0.021048	0.0420961	0.336769	0.00818046	0.0115521	0.0257131	0.0156595	0.0222432	0.0102643	0.0211717	0.0148953
k__Bacteria;p__Cyanobacteria;c__Chloroplast;o__Streptophyta	15.1925	0.0336093	0.0597499	0.537749	4.72194e-05	8.23035e-05	0.000130894	2.06121e-05	4.33791e-05	0.00016271	0.000173983	0.000100687
k__Bacteria;p__Tenericutes;c__Mollicutes;o__RF39	14.765	0.0391323	0.0626116	0.626116	0.00261685	0.00309442	0.00566891	0.00334868	0.00474095	0.00281943	0.00297863	0.00396542
k__Bacteria;p__Proteobacteria;c__Alphaproteobacteria;o__Rickettsiales	13.7105	0.0565762	0.0822926	0.905219	0.000125166	0.000352475	0.000304702	8.711e-05	0.000165373	0.000595018	0.000623389	0.000262792
k__Bacteria;p__Firmicutes;c__Clostridia;o__	13.068	0.0704684	0.0939578	1	8.04766e-06	2.75992e-05	1.26932e-05	4.70119e-06	1.29872e-05	1.28818e-05	2.17925e-05	3.13301e-05
k__Bacteria;p__Firmicutes;c__Clostridia;o__Clostridiales	11.9328	0.102791	0.126512	1	0.515439	0.392691	0.486108	0.436083	0.444925	0.639564	0.439466	0.410192
k__Bacteria;p__Proteobacteria;c__Betaproteobacteria;o__Burkholderiales	9.24541	0.235514	0.268709	1	2.26e-05	3.6371e-05	4.18759e-05	3.30337e-05	3.83722e-05	3.67824e-05	2.69346e-05	3.16257e-05
k__Bacteria;p__Tenericutes;c__Mollicutes;o__Anaeroplasmatales	9.01034	0.251915	0.268709	1	0.00332188	0.00412575	0.00308406	0.00331562	0.00298025	0.00366095	0.00277042	0.00608761
k__Bacteria;p__Proteobacteria;c__Deltaproteobacteria;o__Desulfovibrionales	2.08596	0.95493	0.95493	1	3.90656e-06	6.8483e-06	6.48227e-06	4.86734e-06	6.63826e-06	4.80109e-06	5.03943e-06	4.81211e-06
