# Supplementary material for: Space-type radiation induces multimodal responses in the mouse gut microbiome and metabolome
Source: Microbiome. 2017 Aug 18;5:105. doi: 10.1186/s40168-017-0325-z (PMC5563039; doi:10.1186/s40168-017-0325-z)
Supplement: Supplementary file 3 — Linear discriminant analysis (LDA) effect size (LefSe) analysis of 16S rRNA counts at the phylotype level for the Dose factor. (XLS 57 kb) [file 40168_2017_325_MOESM3_ESM.xls]

## Sheet: Sheet1
Manuscript "Functional perturbations of the mouse gut microenvironment after exposure to high LET radiation"
David Casero, Kirandeep Gill, Vijayalakshmi Sridharan, Igor Koturbash, Gregory Nelson, Martin Hauer-Jensen, Marjan Boerma, Jonathan Braun and Amrita K Cheema
Table S3: Linear Discriminant Analysis (LDA) Effect Size (LefSe) analysis of 16S rRNA counts at the phylotype level for the Dose factor.
	Effect Size (DOSE)
OTU id	0.1Gy	0.25Gy	1Gy
Bacteria.Firmicutes.Clostridia.Clostridiales._._._.260756	-3.96559	0	-3.75913
Bacteria.Firmicutes.Bacilli.Turicibacterales	0	0	-3.74857
Bacteria.Firmicutes.Bacilli.Turicibacterales.Turicibacteraceae	0	0	-3.74857
Bacteria.Firmicutes.Bacilli.Turicibacterales.Turicibacteraceae.Turicibacter	0	0	-3.74857
Bacteria.Firmicutes.Bacilli.Turicibacterales.Turicibacteraceae.Turicibacter._	0	0	-3.74857
Bacteria.Firmicutes.Bacilli.Turicibacterales.Turicibacteraceae.Turicibacter._.214919	0	0	-3.74857
Bacteria.Firmicutes.Clostridia.Clostridiales._._._.839215	0	0	-3.64935
Bacteria.Firmicutes.Clostridia.Clostridiales.Peptococcaceae.rc4_4	-3.61935	0	-3.60382
Bacteria.Firmicutes.Clostridia.Clostridiales.Peptococcaceae.rc4_4._	-3.61935	0	-3.60382
Bacteria.Firmicutes.Clostridia.Clostridiales.Peptococcaceae	-3.60522	0	-3.59961
Bacteria.Firmicutes.Clostridia.Clostridiales.Peptococcaceae.rc4_4._.263895	-3.57991	0	-3.56123
Bacteria.Firmicutes.Clostridia.Clostridiales._._._.231563	4.3213	0	-3.51525
Bacteria.Firmicutes.Clostridia.Clostridiales._._._.4402077	-3.33212	-3.35903	-3.42391
Bacteria.Firmicutes.Clostridia.Clostridiales._._._.825939	0	-3.22592	-3.31586
Bacteria.Firmicutes.Clostridia.Clostridiales._._._.258423	-3.25345	0	-3.29416
Bacteria.Firmicutes.Clostridia.Clostridiales._._._.839412	-3.29122	-3.26911	-3.25943
Bacteria.Firmicutes.Clostridia.Clostridiales.Lachnospiraceae._._.2120784	-3.24893	-3.06665	-3.24788
Bacteria.Firmicutes.Erysipelotrichi.Erysipelotrichales.Erysipelotrichaceae._._.262095	-3.10924	-3.23665	-3.17932
Bacteria.Firmicutes.Erysipelotrichi.Erysipelotrichales.Erysipelotrichaceae._	0	-3.26652	-3.17511
Bacteria.Firmicutes.Erysipelotrichi.Erysipelotrichales.Erysipelotrichaceae._._	0	-3.26652	-3.17511
Bacteria.Firmicutes.Clostridia.Clostridiales._._._.333471	0	-3.16253	-3.14194
Bacteria.Firmicutes.Clostridia.Clostridiales._._._.265708	-3.17461	0	-3.10987
Bacteria.Firmicutes.Erysipelotrichi	0	-3.29569	-3.10242
Bacteria.Firmicutes.Erysipelotrichi.Erysipelotrichales	0	-3.29569	-3.10242
Bacteria.Firmicutes.Erysipelotrichi.Erysipelotrichales.Erysipelotrichaceae	0	-3.29569	-3.10242
Bacteria.Firmicutes.Clostridia.Clostridiales._._._.274844	0	0	-3.10038
Bacteria.Firmicutes.Clostridia.Clostridiales._._._.214116	0	0	-2.98465
Bacteria.Firmicutes.Clostridia.Clostridiales._._._.371930	0	0	-2.95115
Bacteria.Firmicutes.Clostridia.Clostridiales._._._.192180	0	0	-2.9329
Bacteria.Tenericutes.Mollicutes.RF39	0	-3.04786	-2.85336
Bacteria.Tenericutes.Mollicutes.RF39._	0	-3.04786	-2.85336
Bacteria.Tenericutes.Mollicutes.RF39._._	0	-3.04786	-2.85336
Bacteria.Tenericutes.Mollicutes.RF39._._._	0	-3.04786	-2.85336
Bacteria.Firmicutes.Clostridia.Clostridiales._._._.266343	0	0	-2.8482
Bacteria.Firmicutes.Clostridia.Clostridiales.Ruminococcaceae._._.97263	0	0	-2.83616
Bacteria.Firmicutes.Clostridia.Clostridiales._._._.307416	0	0	-2.82642
Bacteria.Firmicutes.Clostridia.Clostridiales.Ruminococcaceae.Ruminococcus._.187400	0	0	-2.80782
Bacteria.Firmicutes.Clostridia.Clostridiales.Ruminococcaceae._._.190114	0	0	-2.75421
Bacteria.Firmicutes.Clostridia.Clostridiales._._._.4424327	-2.85116	0	-2.74319
Bacteria.Firmicutes.Clostridia.Clostridiales.Ruminococcaceae.Ruminococcus._.178859	0	0	-2.72995
Bacteria.Firmicutes.Clostridia.Clostridiales.Lachnospiraceae._._.261114	0	-2.58722	-2.6488
Bacteria.Firmicutes.Clostridia.Clostridiales._._._.4432238	0	-2.58862	-2.59694
Bacteria.Firmicutes.Clostridia.Clostridiales._._._.174320	0	0	-2.59045
Bacteria.Firmicutes.Clostridia.Clostridiales._._._.440840	0	0	-2.55568
Bacteria.Firmicutes.Clostridia.Clostridiales.Peptococcaceae.rc4_4._.273657	-2.51416	0	-2.55468
Bacteria.Firmicutes.Clostridia.Clostridiales.Peptococcaceae.rc4_4._.4315396	-2.61349	0	-2.53928
Bacteria.Firmicutes.Clostridia.Clostridiales._._._.262960	0	0	-2.51994
Bacteria.Firmicutes.Clostridia.Clostridiales._._._.4443094	0	0	-2.4904
Bacteria.Firmicutes.Clostridia.Clostridiales.Lachnospiraceae.Coprococcus._.828230	0	-2.46009	-2.44225
Bacteria.Firmicutes.Clostridia.Clostridiales.Lachnospiraceae._Ruminococcus_.gnavu.266896	-2.22069	0	-2.43209
Bacteria.Tenericutes.Mollicutes.RF39._._._.4343981	0	0	-2.43034
Bacteria.Tenericutes.Mollicutes.RF39._._._.2286580	0	-2.54595	-2.4117
Bacteria.Firmicutes.Clostridia.Clostridiales._._._.214471	-2.29398	0	-2.40697
Bacteria.Firmicutes.Clostridia.Clostridiales._._._.610842	0	0	-2.39458
Bacteria.Firmicutes.Clostridia.Clostridiales.Lachnospiraceae._Ruminococcus_.gnavu.307640	0	0	-2.38767
Bacteria.Firmicutes.Clostridia.Clostridiales.Peptococcaceae.rc4_4._.261076	-2.41074	0	-2.37651
Bacteria.Firmicutes.Clostridia.Clostridiales._._._.261744	0	2.92061	-2.36508
Bacteria.Firmicutes.Clostridia.Clostridiales.Lachnospiraceae._._.278392	-2.62236	0	-2.35644
Bacteria.Firmicutes.Clostridia.Clostridiales._._._.317389	0	0	-2.33359
Bacteria.Firmicutes.Clostridia.Clostridiales._._._.258957	0	0	-2.31858
Bacteria.Firmicutes.Clostridia.Clostridiales._._._.259911	-2.26863	0	-2.31733
Bacteria.Firmicutes.Clostridia.Clostridiales.Lachnospiraceae._._.317623	0	-2.29134	-2.30943
Bacteria.Firmicutes.Clostridia.Clostridiales._._._.833458	0	-2.18321	-2.29722
Bacteria.Firmicutes.Clostridia.Clostridiales.Lachnospiraceae.Dorea._.1109297	-2.06278	0	-2.29716
Bacteria.Firmicutes.Clostridia.Clostridiales._._._.25842	-2.32081	-2.25019	-2.29259
Bacteria.Firmicutes.Clostridia.Clostridiales._._._.259556	-2.39662	0	-2.28838
Bacteria.Firmicutes.Clostridia.Clostridiales.Lachnospiraceae._Ruminococcus_.gnavu.295075	-2.24126	0	-2.28522
Bacteria.Firmicutes.Clostridia.Clostridiales.Clostridiaceae._._.337511	0	0	-2.26782
Bacteria.Firmicutes.Clostridia.Clostridiales._._._.278123	2.08733	0	-2.26436
Bacteria.Firmicutes.Clostridia.Clostridiales._._._.196020	0	0	-2.26143
Bacteria.Firmicutes.Clostridia.Clostridiales.Ruminococcaceae._._.837859	0	0	-2.25902
Bacteria.Firmicutes.Clostridia.Clostridiales.Lachnospiraceae._._.213896	0	0	-2.24945
Bacteria.Firmicutes.Clostridia.Clostridiales._._._.187535	0	0	-2.22789
Bacteria.Firmicutes.Clostridia.Clostridiales.Ruminococcaceae._._.1111350	-2.37951	-2.20126	-2.2226
Bacteria.Firmicutes.Clostridia.Clostridiales._._._.307170	0	-2.02468	-2.22246
Bacteria.Firmicutes.Clostridia.Clostridiales.Lachnospiraceae._Ruminococcus_.gnavu.1109178	0	0	-2.21809
Bacteria.Firmicutes.Clostridia.Clostridiales._._._.763985	0	-2.27379	-2.21714
Bacteria.Firmicutes.Clostridia.Clostridiales.Lachnospiraceae._._.191878	0	0	-2.21363
Bacteria.Firmicutes.Clostridia.Clostridiales._._._.161993	0	0	-2.20621
Bacteria.Firmicutes.Clostridia.Clostridiales._._._.270396	0	0	-2.20347
Bacteria.Firmicutes.Clostridia.Clostridiales.Lachnospiraceae._._.268978	0	0	-2.19946
Bacteria.Tenericutes.Mollicutes.RF39._._._.97000	0	0	-2.19916
Bacteria.Firmicutes.Clostridia.Clostridiales.Ruminococcaceae.Oscillospira._.204126	-2.25464	0	-2.18455
Bacteria.Firmicutes.Clostridia.Clostridiales._._._.271602	0	0	-2.17965
Bacteria.Firmicutes.Clostridia.Clostridiales._._._.275470	0	0	-2.16814
Bacteria.Firmicutes.Clostridia.Clostridiales._._._.743693	0	0	-2.16739
Bacteria.Firmicutes.Clostridia.Clostridiales._._._.180065	0	0	-2.16239
Bacteria.Firmicutes.Clostridia.Clostridiales._._._.259578	0	0	-2.15925
Bacteria.Firmicutes.Clostridia.Clostridiales.Lachnospiraceae._Ruminococcus_.gnavu.2897332	0	0	-2.15509
Bacteria.Firmicutes.Clostridia.Clostridiales._._._.194277	0	0	-2.15276
Bacteria.Firmicutes.Clostridia.Clostridiales._._._.1107303	0	0	-2.15085
Bacteria.Firmicutes.Clostridia.Clostridiales.Ruminococcaceae._._.335408	0	0	-2.10866
Bacteria.Firmicutes.Clostridia.Clostridiales.Lachnospiraceae._Ruminococcus_.gnavu.275913	-2.09417	0	-2.09239
Bacteria.Firmicutes.Clostridia.Clostridiales._._._.273078	-2.07262	0	-2.06285
Bacteria.Firmicutes.Clostridia.Clostridiales._._._.385545	0	0	-2.06016
Bacteria.Firmicutes.Clostridia.Clostridiales._._._.271230	-2.09083	0	-2.04842
Bacteria.Firmicutes.Clostridia.Clostridiales._._._.184966	0	0	-2.00549
Bacteria.Firmicutes.Clostridia.Clostridiales._._._.264684	-4.11604	-4.24155	0
Bacteria.Firmicutes.Clostridia.Clostridiales._._._.290338	0	-3.09221	0
Bacteria.Firmicutes.Clostridia.Clostridiales.Ruminococcaceae._._.196349	0	-2.97746	0
Bacteria.Firmicutes.Clostridia.Clostridiales._._._.827522	0	-2.94623	0
Bacteria.Firmicutes.Clostridia.Clostridiales.Clostridiaceae._._.193672	-2.9049	-2.83176	0
Bacteria.Firmicutes.Clostridia.Clostridiales._._._.832848	0	-2.82609	0
Bacteria.Firmicutes.Clostridia.Clostridiales._._._.216155	-2.38363	-2.4291	0
Bacteria.Firmicutes.Clostridia.Clostridiales.Lachnospiraceae._._.258641	0	-2.36214	0
Bacteria.Firmicutes.Clostridia.Clostridiales.Clostridiaceae.Clostridium._	0	-2.35932	0
Bacteria.Firmicutes.Clostridia.Clostridiales.Clostridiaceae.Clostridium._.234912	-2.32428	-2.35324	0
Bacteria.Firmicutes.Clostridia.Clostridiales._._._.308734	0	-2.34652	0
Bacteria.Firmicutes.Clostridia.Clostridiales.Lachnospiraceae._._.262272	-2.39804	-2.34126	0
Bacteria.Firmicutes.Clostridia.Clostridiales._Mogibacteriaceae_._._.228140	-2.33516	-2.30057	0
Bacteria.Firmicutes.Clostridia.Clostridiales._._._.275366	-2.19961	-2.21744	0
Bacteria.Firmicutes.Erysipelotrichi.Erysipelotrichales.Erysipelotrichaceae.Allobaculum._.4426641	0	-2.16631	0
Bacteria.Tenericutes.Mollicutes.RF39._._._.4444771	-2.22348	-2.11302	0
Bacteria.Firmicutes.Clostridia.Clostridiales._._._.265570	0	-2.07511	0
Bacteria.Firmicutes.Clostridia.Clostridiales._._._.136783	0	-2.0688	0
Bacteria.Firmicutes.Clostridia.Clostridiales._._._.275653	0	-2.06098	0
Bacteria.Bacteroidetes.Bacteroidia.Bacteroidales.S24_7._._.203713	-4.4684	0	0
Bacteria.Firmicutes.Bacilli	-4.30221	0	0
Bacteria.Firmicutes.Bacilli.Lactobacillales	-4.13394	0	0
Bacteria.Firmicutes.Bacilli.Lactobacillales.Lactobacillaceae	-4.13326	0	0
Bacteria.Firmicutes.Bacilli.Lactobacillales.Lactobacillaceae.Lactobacillus	-4.13326	0	0
Bacteria.Firmicutes.Bacilli.Lactobacillales.Lactobacillaceae.Lactobacillus._	-4.13326	0	0
Bacteria.Firmicutes.Bacilli.Lactobacillales.Lactobacillaceae.Lactobacillus._.4428313	-4.06245	0	0
Bacteria.Firmicutes.Clostridia.Clostridiales.Peptostreptococcaceae	-3.55438	0	0
Bacteria.Firmicutes.Clostridia.Clostridiales.Peptostreptococcaceae._	-3.55438	0	0
Bacteria.Firmicutes.Clostridia.Clostridiales.Peptostreptococcaceae._._	-3.55438	0	0
Bacteria.Firmicutes.Clostridia.Clostridiales.Peptostreptococcaceae._._.261590	-3.55283	0	0
Bacteria.Firmicutes.Clostridia.Clostridiales.Clostridiaceae	-3.26964	0	0
Bacteria.Bacteroidetes.Bacteroidia.Bacteroidales.S24_7._._.324013	-3.20811	0	0
Bacteria.Firmicutes.Clostridia.Clostridiales.Ruminococcaceae.Oscillospira._.263337	-3.08644	0	0
Bacteria.Firmicutes.Clostridia.Clostridiales._._._.176298	-3.05477	0	0
Bacteria.Firmicutes.Bacilli.Lactobacillales.Lactobacillaceae.Lactobacillus._.182764	-2.93449	0	0
Bacteria.Firmicutes.Bacilli.Lactobacillales.Lactobacillaceae.Lactobacillus._.4397402	-2.77109	0	0
Bacteria.Actinobacteria.Actinobacteria.Bifidobacteriales.Bifidobacteriaceae.Bifidobacterium.adolescenti.4347159	-2.75565	0	0
Bacteria.Firmicutes.Bacilli.Lactobacillales.Lactobacillaceae.Lactobacillus._.338845	-2.75129	0	0
Bacteria.Firmicutes.Clostridia.Clostridiales._._._.290762	-2.75007	0	0
Bacteria.Actinobacteria.Actinobacteria.Bifidobacteriales.Bifidobacteriaceae.Bifidobacterium.adolescenti	-2.74984	0	0
Bacteria.Firmicutes.Bacilli.Lactobacillales.Lactobacillaceae.Lactobacillus._.539647	-2.65086	0	0
Bacteria.Firmicutes.Clostridia.Clostridiales.Clostridiaceae.SMB53._.198209	-2.63488	0	0
Bacteria.Firmicutes.Clostridia.Clostridiales.Ruminococcaceae._._.188225	-2.61918	0	0
Bacteria.Firmicutes.Bacilli.Lactobacillales.Lactobacillaceae.Lactobacillus._.4354103	-2.61642	0	0
Bacteria.Firmicutes.Clostridia.Clostridiales._._._.263834	-2.59743	0	0
Bacteria.Firmicutes.Clostridia.Clostridiales.Clostridiaceae.SMB53	-2.58549	0	0
Bacteria.Firmicutes.Clostridia.Clostridiales.Clostridiaceae.SMB53._	-2.58549	0	0
Bacteria.Tenericutes.Mollicutes.RF39._._._.805699	-2.58416	0	0
Bacteria.Firmicutes.Clostridia.Clostridiales._._._.730939	-2.57892	0	0
Bacteria.Firmicutes.Clostridia.Clostridiales._Mogibacteriaceae_._._.312070	-2.54468	0	0
Bacteria.Firmicutes.Clostridia.Clostridiales.Clostridiaceae.SMB53._.196315	-2.51099	0	0
Bacteria.Firmicutes.Clostridia.Clostridiales.Clostridiaceae.SMB53._.179512	-2.43216	0	0
Bacteria.Firmicutes.Clostridia.Clostridiales._Mogibacteriaceae_	-2.43133	0	0
Bacteria.Firmicutes.Clostridia.Clostridiales._Mogibacteriaceae_._	-2.43133	0	0
Bacteria.Firmicutes.Clostridia.Clostridiales._Mogibacteriaceae_._._	-2.43133	0	0
Bacteria.Tenericutes.Mollicutes.RF39._._._.1113282	-2.35081	0	0
Bacteria.Firmicutes.Clostridia.Clostridiales._._._.3176547	-2.30915	0	0
Bacteria.Firmicutes.Clostridia.Clostridiales.Ruminococcaceae.Ruminococcus._.2315700	-2.26364	0	0
Bacteria.Firmicutes.Clostridia.Clostridiales._._._.215317	-2.2256	0	0
Bacteria.Firmicutes.Clostridia.Clostridiales.Lachnospiraceae._._.263933	-2.22408	0	0
Bacteria.Firmicutes.Bacilli.Lactobacillales.Lactobacillaceae.Lactobacillus._.128227	-2.2096	0	0
Bacteria.Firmicutes.Clostridia.Clostridiales._._._.4445078	-2.18665	0	0
Bacteria.Firmicutes.Bacilli.Lactobacillales.Lactobacillaceae.Lactobacillus._.1995182	-2.17398	0	0
Bacteria.Firmicutes.Clostridia.Clostridiales.Ruminococcaceae._._.261799	-2.16893	0	0
Bacteria.Firmicutes.Clostridia.Clostridiales._._._.194151	-2.1604	0	0
Bacteria.Firmicutes.Clostridia.Clostridiales._._._.261373	-2.15258	0	0
Bacteria.Firmicutes.Clostridia.Clostridiales._._._.176952	-2.14917	0	0
Bacteria.Firmicutes.Bacilli.Lactobacillales.Lactobacillaceae.Lactobacillus._.549756	-2.12542	0	0
Bacteria.Firmicutes.Bacilli.Lactobacillales.Lactobacillaceae.Lactobacillus._.324888	-2.10681	0	0
Bacteria.Firmicutes.Bacilli.Lactobacillales.Lactobacillaceae.Lactobacillus._.47365	-2.10597	0	0
Bacteria.Firmicutes.Clostridia.Clostridiales._._._.266935	-2.0929	0	0
Bacteria.Firmicutes.Clostridia.Clostridiales.Clostridiaceae._._.263957	-2.07892	0	0
Bacteria.Firmicutes.Clostridia.Clostridiales._._._.266061	-2.07322	0	0
Bacteria.Firmicutes.Clostridia.Clostridiales.Lachnospiraceae._._.305152	2.04312	0	0
Bacteria.Firmicutes.Clostridia.Clostridiales._._._.303184	2.06942	0	0
Bacteria.Firmicutes.Clostridia.Clostridiales.Lachnospiraceae._._.191274	2.08451	0	0
Bacteria.Firmicutes.Clostridia.Clostridiales.Ruminococcaceae._._.414089	2.09075	0	0
Bacteria.Firmicutes.Clostridia.Clostridiales._._._.1109929	2.10532	0	0
Bacteria.Firmicutes.Clostridia.Clostridiales.Ruminococcaceae.Oscillospira._.197099	2.11494	0	0
Bacteria.Firmicutes.Clostridia.Clostridiales._._._.183053	2.13215	0	0
Bacteria.Firmicutes.Clostridia.Clostridiales.Ruminococcaceae.Oscillospira._.262677	2.14189	0	0
Bacteria.Firmicutes.Clostridia.Clostridiales._._._.4366524	2.16503	0	0
Bacteria.Firmicutes.Clostridia.Clostridiales._._._.275321	2.17701	0	0
Bacteria.Firmicutes.Clostridia.Clostridiales.Lachnospiraceae._._.4421276	2.18091	0	0
Bacteria.Firmicutes.Clostridia.Clostridiales._._._.275138	2.1885	0	0
Bacteria.Firmicutes.Clostridia.Clostridiales.Lachnospiraceae._Ruminococcus_.gnavu.299070	2.19229	0	0
Bacteria.Firmicutes.Clostridia.Clostridiales.Peptococcaceae._._.263705	2.19849	0	0
Bacteria.Firmicutes.Clostridia.Clostridiales.Peptococcaceae._	2.1987	0	0
Bacteria.Firmicutes.Clostridia.Clostridiales.Peptococcaceae._._	2.19886	0	0
Bacteria.Firmicutes.Clostridia.Clostridiales._._._.319219	2.23395	0	0
Bacteria.Firmicutes.Clostridia.Clostridiales.Ruminococcaceae.Ruminococcus._.259195	2.23583	0	0
Bacteria.Firmicutes.Clostridia.Clostridiales.Lachnospiraceae._._.186777	2.23716	0	0
Bacteria.Firmicutes.Clostridia.Clostridiales.Dehalobacteriaceae.Dehalobacterium._.176868	2.26191	0	0
Bacteria.Firmicutes.Erysipelotrichi.Erysipelotrichales.Erysipelotrichaceae.Coprobacillus._.829337	2.27001	0	0
Bacteria.Firmicutes.Clostridia.Clostridiales._._._.267411	2.2741	0	0
Bacteria.Firmicutes.Clostridia.Clostridiales._._._.300618	2.28101	0	0
Bacteria.Firmicutes.Clostridia.Clostridiales._._._.276110	2.28413	0	0
Bacteria.Firmicutes.Clostridia.Clostridiales._._._.3919797	2.30515	0	0
Bacteria.Firmicutes.Clostridia.Clostridiales._._._.174422	2.32984	0	0
Bacteria.Firmicutes.Clostridia.Clostridiales.Ruminococcaceae.Oscillospira._.176836	2.33824	0	0
Bacteria.Firmicutes.Clostridia.Clostridiales.Ruminococcaceae.Oscillospira._.268706	2.42957	0	0
Bacteria.Firmicutes.Clostridia.Clostridiales.Lachnospiraceae._._.173892	2.4455	0	0
Bacteria.Firmicutes.Clostridia.Clostridiales.Lachnospiraceae.Coprococcus._.195189	2.45338	0	0
Bacteria.Firmicutes.Clostridia.Clostridiales._._._.188548	2.50219	0	0
Bacteria.Firmicutes.Clostridia.Clostridiales.Ruminococcaceae.Oscillospira._.1844553	2.50889	0	0
Bacteria.Firmicutes.Clostridia.Clostridiales._._._.258411	2.51195	0	0
Bacteria.Firmicutes.Clostridia.Clostridiales._._._.227886	2.51211	0	0
Bacteria.Firmicutes.Clostridia.Clostridiales.Lachnospiraceae._._.4481359	2.52499	0	0
Bacteria.Firmicutes.Clostridia.Clostridiales.Lachnospiraceae._Ruminococcus_.gnavu.183174	2.54234	0	0
Bacteria.Firmicutes.Clostridia.Clostridiales._._._.188457	2.54612	0	0
Bacteria.Firmicutes.Clostridia.Clostridiales._._._.190483	2.60513	0	0
Bacteria.Firmicutes.Clostridia.Clostridiales.Lachnospiraceae.Coprococcus._.271449	2.62681	0	0
Bacteria.Firmicutes.Clostridia.Clostridiales._._._.261261	2.69076	0	0
Bacteria.Firmicutes.Clostridia.Clostridiales.Lachnospiraceae._._.193680	2.7141	0	0
Bacteria.Firmicutes.Clostridia.Clostridiales.Lachnospiraceae.Coprococcus._.607540	2.73032	0	0
Bacteria.Firmicutes.Clostridia.Clostridiales._._._.324999	2.75117	0	0
Bacteria.Firmicutes.Clostridia.Clostridiales.Ruminococcaceae.Ruminococcus._.265940	2.76505	0	0
Bacteria.Firmicutes.Clostridia.Clostridiales._._._.635059	2.79107	0	0
Bacteria.Firmicutes.Clostridia.Clostridiales.Ruminococcaceae.Oscillospira._.4410988	2.96929	0	0
Bacteria.Firmicutes.Clostridia.Clostridiales.Ruminococcaceae.Oscillospira._.259504	3.01166	0	0
Bacteria.Firmicutes.Clostridia.Clostridiales._._._.271500	3.17958	0	0
Bacteria.Firmicutes.Clostridia.Clostridiales.Lachnospiraceae._._.260666	2.33381	2.0105	0
Bacteria.Firmicutes.Clostridia.Clostridiales.Ruminococcaceae.Ruminococcus._.320224	0	2.08175	0
Bacteria.Firmicutes.Clostridia.Clostridiales.Lachnospiraceae._._.339329	0	2.1374	0
Bacteria.Firmicutes.Clostridia.Clostridiales.Lachnospiraceae._._.263687	0	2.1381	0
Bacteria.Firmicutes.Clostridia.Clostridiales.Lachnospiraceae._._.265280	2.38137	2.16243	0
Bacteria.Firmicutes.Clostridia.Clostridiales._._._.193756	0	2.17279	0
Bacteria.Firmicutes.Clostridia.Clostridiales._._._.179703	2.56953	2.20771	0
Bacteria.Firmicutes.Clostridia.Clostridiales.Lachnospiraceae._._.214835	0	2.28215	0
Bacteria.Firmicutes.Clostridia.Clostridiales.Ruminococcaceae.Ruminococcus._.230268	0	2.29889	0
Bacteria.Firmicutes.Clostridia.Clostridiales._._._.265030	0	2.46689	0
Bacteria.Firmicutes.Clostridia.Clostridiales._._._.264586	0	2.56947	0
Bacteria.Firmicutes.Clostridia.Clostridiales.Lachnospiraceae._._.258522	2.94481	2.57321	0
Bacteria.Firmicutes.Clostridia.Clostridiales._._._.299171	2.8858	2.65904	0
Bacteria.Firmicutes.Clostridia.Clostridiales._._._.273431	0	2.79672	0
Bacteria.Firmicutes.Clostridia.Clostridiales._._._.827689	0	2.85006	0
Bacteria.Firmicutes.Clostridia.Clostridiales.Ruminococcaceae.Oscillospira._.332608	3.00123	2.87557	0
Bacteria.Firmicutes.Clostridia.Clostridiales._._._.260679	0	3.14899	0
Bacteria.Firmicutes.Clostridia.Clostridiales.Lachnospiraceae._._.3265889	0	3.24362	0
Bacteria.Firmicutes.Clostridia.Clostridiales._._._.267110	0	3.94461	0
Bacteria.Firmicutes.Clostridia.Clostridiales.Lachnospiraceae._._.265992	0	0	2.05263
Bacteria.Firmicutes.Clostridia.Clostridiales.Lachnospiraceae._._.3694603	2.57933	0	2.09586
Bacteria.Firmicutes.Clostridia.Clostridiales._._._.259846	0	0	2.10513
Bacteria.Firmicutes.Clostridia.Clostridiales._._._.4480555	0	0	2.12182
Bacteria.Firmicutes.Clostridia.Clostridiales.Lachnospiraceae.Coprococcus._.1105328	2.39878	0	2.18699
Bacteria.Firmicutes.Clostridia.Clostridiales._._._.171322	0	0	2.20813
Bacteria.Firmicutes.Clostridia.Clostridiales._._._.136633	0	0	2.23075
Bacteria.Firmicutes.Clostridia.Clostridiales.Lachnospiraceae._._.191098	0	0	2.24335
Bacteria.Firmicutes.Clostridia.Clostridiales.Ruminococcaceae.Oscillospira._.191558	0	0	2.2925
Bacteria.Firmicutes.Clostridia.Clostridiales._._._.162576	0	0	2.29786
Bacteria.Firmicutes.Clostridia.Clostridiales.Ruminococcaceae.Ruminococcus._.716984	2.38322	0	2.30517
Bacteria.Firmicutes.Clostridia.Clostridiales._._._.195445	2.19991	0	2.30907
Bacteria.Firmicutes.Clostridia.Clostridiales.Lachnospiraceae._._.287507	2.26096	2.31588	2.32426
Bacteria.Firmicutes.Clostridia.Clostridiales.Ruminococcaceae._._.196746	0	0	2.32899
Bacteria.Firmicutes.Clostridia.Clostridiales.Lachnospiraceae.Coprococcus._.653533	2.30144	0	2.34753
Bacteria.Firmicutes.Clostridia.Clostridiales._._._.1108378	2.44949	2.15765	2.37647
Bacteria.Firmicutes.Clostridia.Clostridiales.Clostridiaceae._._.174960	0	0	2.40113
Bacteria.Firmicutes.Clostridia.Clostridiales.Clostridiaceae.Clostridium.perfringen	0	0	2.41281
Bacteria.Firmicutes.Clostridia.Clostridiales.Clostridiaceae.Clostridium.perfringen.304779	0	0	2.41281
Bacteria.Firmicutes.Clostridia.Clostridiales.Lachnospiraceae._._.4440624	0	2.13504	2.42203
Bacteria.Firmicutes.Clostridia.Clostridiales.Ruminococcaceae.Oscillospira._.196191	2.47119	0	2.47709
Bacteria.Firmicutes.Clostridia.Clostridiales._._._.271866	0	2.80402	2.499
Bacteria.Firmicutes.Clostridia.Clostridiales.Lachnospiraceae.Dorea._.193509	2.4694	0	2.49949
Bacteria.Firmicutes.Clostridia.Clostridiales.Lachnospiraceae._Ruminococcus_.gnavu.269107	0	0	2.50462
Bacteria.Firmicutes.Clostridia.Clostridiales._._._.263366	2.56342	0	2.54713
Bacteria.Firmicutes.Clostridia.Clostridiales.Lachnospiraceae._._.260346	2.54199	0	2.56256
Bacteria.Firmicutes.Clostridia.Clostridiales._._._.277067	2.63821	0	2.5769
Bacteria.Firmicutes.Clostridia.Clostridiales.Lachnospiraceae._._.4383092	0	0	2.59867
Bacteria.Firmicutes.Clostridia.Clostridiales.Lachnospiraceae.Coprococcus._.269828	2.59406	0	2.60163
Bacteria.Firmicutes.Clostridia.Clostridiales._._._.229452	2.58003	0	2.62929
Bacteria.Firmicutes.Clostridia.Clostridiales._._._.271880	2.09197	0	2.71879
Bacteria.Firmicutes.Clostridia.Clostridiales._._._.264359	2.41221	0	2.76317
Bacteria.Firmicutes.Clostridia.Clostridiales.Lachnospiraceae.Coprococcus._.4476330	0	2.38452	2.85605
Bacteria.Firmicutes.Clostridia.Clostridiales.Lachnospiraceae._._.634449	0	0	2.8668
Bacteria.Firmicutes.Clostridia.Clostridiales.Ruminococcaceae.Oscillospira._.4296218	0	0	2.90477
Bacteria.Firmicutes.Clostridia.Clostridiales.Ruminococcaceae.Ruminococcus.flavefacien	0	0	2.92796
Bacteria.Firmicutes.Clostridia.Clostridiales.Ruminococcaceae.Oscillospira._.335330	2.35235	0	2.99008
Bacteria.Verrucomicrobia.Verrucomicrobiae.Verrucomicrobiales.Verrucomicrobiaceae.Akkermansia.muciniphil.4306262	4.76501	0	4.42893
Bacteria.Verrucomicrobia	4.76573	0	4.42973
Bacteria.Verrucomicrobia.Verrucomicrobiae	4.76573	0	4.42973
Bacteria.Verrucomicrobia.Verrucomicrobiae.Verrucomicrobiales	4.76573	0	4.42973
Bacteria.Verrucomicrobia.Verrucomicrobiae.Verrucomicrobiales.Verrucomicrobiaceae	4.76573	0	4.42973
Bacteria.Verrucomicrobia.Verrucomicrobiae.Verrucomicrobiales.Verrucomicrobiaceae.Akkermansia	4.76573	0	4.42973
Bacteria.Verrucomicrobia.Verrucomicrobiae.Verrucomicrobiales.Verrucomicrobiaceae.Akkermansia.muciniphil	4.76573	0	4.42973
