# Supplementary material for: Space-type radiation induces multimodal responses in the mouse gut microbiome and metabolome
Source: Microbiome. 2017 Aug 18;5:105. doi: 10.1186/s40168-017-0325-z (PMC5563039; doi:10.1186/s40168-017-0325-z)
Supplement: Supplementary file 5 — ANODEV and model-based clustering results for 16S rRNA data at the phylotype level. (XLS 836 kb) [file 40168_2017_325_MOESM5_ESM.xls]

## Sheet: Sheet1
Manuscript "Functional perturbations of the mouse gut microenvironment after exposure to high LET radiation"
David Casero, Kirandeep Gill, Vijayalakshmi Sridharan, Igor Koturbash, Gregory Nelson, Martin Hauer-Jensen, Marjan Boerma, Jonathan Braun and Amrita K Cheema
Table S4: ANODEV and model-based clustering results for 16S data at the phylotype level.
		Average relative abundance									FDR for coefficients in the additive model					FDR for coefficients in the interaction model
OTU id	OTU phylogeny	Time 10, Dose 0	Time 10, Dose 0.1	Time 10, Dose 0.25	Time 10, Dose 1	Time 30, Dose 0	Time 30, Dose 0.1	Time 30, Dose 0.25	Time 30, Dose 1	Max relative abundance	Time	Reduced model	Dose=0.1Gy	Dose=0.25Gy	Dose=1Gy	Full Interactive model	Time	Dose=0.1Gy	Dose=0.25Gy	Dose=1Gy	Time: Dose=0.1Gy	Time:Dose=0.25Gy	Time:Dose=1Gy	Model-based cluster (Supplementary Figure 2a)
198194	k__Bacteria; p__Firmicutes; c__Clostridia; o__Clostridiales; f__Ruminococcaceae; g__Oscillospira; s__	0.198333	0.09	0.203333	0.158333	0.291667	0.233333	0.291667	0.177778	0.291667	0.012484	0.014746	0.105467	0.803045	0.325513	0.745245	0.623002	0.096416	0.903152	0.525678	0.529177	0.984462	0.961144	0
584137	k__Bacteria; p__Firmicutes; c__Clostridia; o__Clostridiales; f__Lachnospiraceae; g__; s__	0.008333	0.003333	0.008333	0	0.023333	0.013333	0.036667	0.011111	0.036667	0.015771	0.014746	0.435599	0.65391	0.260131	NaN	NaN	0.654119	0.983268	NaN	NaN	NaN	NaN	0
275218	k__Bacteria; p__Firmicutes; c__Clostridia; o__Clostridiales; f__Ruminococcaceae; g__; s__	0.338333	0.54	0.22	0.308333	0.5	1.215	0.886667	0.75	1.215	0.012911	0.019573	0.019204	0.689126	0.695266	0.608069	0.941018	0.234907	0.640871	0.936214	0.852221	0.354371	0.623668	0
267478	k__Bacteria; p__Firmicutes; c__Clostridia; o__Clostridiales; f__Lachnospiraceae; g__; s__	0.025	0.023333	0.01	0.028333	0.05	0.108333	0.048333	0.046296	0.108333	0.015757	0.020318	0.347731	0.741455	0.806547	0.776259	0.735822	0.936094	0.484291	0.801318	NaN	NaN	0.939507	0
235424	k__Bacteria; p__Firmicutes; c__Clostridia; o__Clostridiales; f__Clostridiaceae; g__Clostridium; s__	0.008333	0.016667	0.013333	0.02	0.008333	0	0.001667	0	0.02	0.015703	0.020368	0.614857	0.774472	0.873654	NaN	NaN	NaN	0.706229	NaN	NaN	NaN	NaN	0
832558	k__Bacteria; p__Firmicutes; c__Clostridia; o__Clostridiales; f__Ruminococcaceae; g__Oscillospira; s__	0.15	0.09	0.133333	0.083333	0.246667	0.23	0.203333	0.448148	0.448148	0.015918	0.023461	0.725001	0.953085	0.64207	0.498156	0.843596	0.709712	0.961593	0.608042	0.840747	0.992837	0.294134	0
302932	k__Bacteria; p__Firmicutes; c__Clostridia; o__Clostridiales; f__Clostridiaceae; g__; s__	0.15	0.053333	0.065	0.085	0.048333	0.006667	0.033333	0.016667	0.15	0.015918	0.025177	0.062194	0.522908	0.55772	0.806423	0.613253	0.460165	0.571153	0.801318	0.653201	NaN	0.834553	0
3393191	k__Bacteria; p__Firmicutes; c__Clostridia; o__Clostridiales; f__Lachnospiraceae; g__Roseburia; s__	0.001667	0.01	0.001667	0.006667	0.01	0.035	0.038333	0.02037	0.038333	0.018494	0.02717	0.08097	0.218408	0.341108	NaN	NaN	0.33985	0.974938	0.488048	NaN	NaN	NaN	0
346804	k__Bacteria; p__Firmicutes; c__Clostridia; o__Clostridiales; f__Ruminococcaceae; g__; s__	0.016667	0.013333	0.035	0.015	0.031667	0.033333	0.058333	0.048148	0.058333	0.024492	0.027304	0.93492	0.061957	0.600739	0.799886	0.769288	0.957417	0.3171	0.878936	NaN	NaN	0.600922	0
260018	k__Bacteria; p__Firmicutes; c__Clostridia; o__Clostridiales; f__; g__; s__	0.045	0.07	0.098333	0.04	0.116667	0.266667	0.205	0.068519	0.266667	0.023954	0.031063	0.061172	0.168631	0.699389	0.925641	0.557171	0.479535	0.431727	0.88392	0.803188	NaN	0.900948	0
173245	k__Bacteria; p__Firmicutes; c__Clostridia; o__Clostridiales; f__; g__; s__	0.023333	0.006667	0.021667	0.011667	0.006667	0.001667	0.003333	0.005556	0.023333	0.028977	0.031063	0.112188	0.905388	0.698035	NaN	NaN	NaN	0.960274	NaN	NaN	NaN	NaN	0
1112190	k__Bacteria; p__Firmicutes; c__Clostridia; o__Clostridiales; f__; g__; s__	0.005	0.018333	0.006667	0	0.01	0.036667	0.028333	0.027778	0.036667	0.025999	0.033556	0.018997	0.300144	0.637499	NaN	NaN	0.211003	0.829588	0.26759	NaN	NaN	NaN	0
258559	k__Bacteria; p__Firmicutes; c__Clostridia; o__Clostridiales; f__Lachnospiraceae; g__; s__	0.016667	0.055	0.08	0.081667	0.09	0.17	0.206667	0.072222	0.206667	0.023893	0.033556	0.040039	0.015739	0.250293	0.521639	0.109746	0.093378	0.053669	0.053902	0.696609	NaN	0.252631	0
261142	k__Bacteria; p__Firmicutes; c__Clostridia; o__Clostridiales; f__; g__; s__	0.068333	0.081667	0.033333	0.058333	0.07	0.236667	0.096667	0.12963	0.236667	0.025999	0.03432	0.024322	0.863759	0.589057	0.606123	0.994815	0.595847	0.414303	0.906958	0.429276	NaN	0.470805	0
132165	k__Bacteria; p__Firmicutes; c__Clostridia; o__Clostridiales; f__Lachnospiraceae; g__; s__	0.043333	0.048333	0.001667	0.103333	0.205	0.183333	0.05	0.37037	0.37037	0.025619	0.034424	0.883098	0.028671	0.500074	0.777224	0.623002	0.897158	0.06608	0.625557	0.960077	NaN	0.997503	0
196194	k__Bacteria; p__Firmicutes; c__Clostridia; o__Clostridiales; f__Ruminococcaceae; g__Oscillospira; s__	0.158333	0.2	0.276667	0.178333	0.261667	0.361667	0.431667	0.277778	0.431667	0.028977	0.034544	0.123284	0.021199	0.666393	1	0.665475	0.449104	0.206525	0.843141	0.960288	0.989746	0.917313	0
265106	k__Bacteria; p__Actinobacteria; c__Coriobacteriia; o__Coriobacteriales; f__Coriobacteriaceae; g__Adlercreutzia; s__	0.278333	0.156667	0.156667	0.166667	0.18	0.078333	0.066667	0.166667	0.278333	0.028977	0.036674	0.038605	0.022327	0.574695	0.287555	0.528612	0.431893	0.289618	0.188478	0.625228	0.778096	0.463547	0
263390	k__Bacteria; p__Firmicutes; c__Clostridia; o__Clostridiales; f__; g__; s__	0.005	0	0.03	0	0.028333	0.008333	0.08	0.007407	0.08	0.037406	0.036674	0.173803	0.089554	0.277903	0.855857	0.565018	0.383207	0.308806	0.340723	NaN	NaN	NaN	0
51677	k__Bacteria; p__Firmicutes; c__Clostridia; o__Clostridiales; f__; g__; s__	0.006667	0.013333	0.045	0.001667	0.048333	0.066667	0.305	0.044444	0.305	0.025619	0.038187	0.54055	0.075293	0.855875	0.920976	0.623002	0.661597	0.386295	0.617503	0.918077	NaN	0.78848	0
110016	k__Bacteria; p__Firmicutes; c__Clostridia; o__Clostridiales; f__; g__; s__	0.001667	0.003333	0.005	0.01	0.066667	0.013333	0	0.051852	0.066667	0.0237	0.041528	0.149346	0.029352	0.801553	0.084227	0.055325	0.75398	0.608639	0.273104	NaN	NaN	NaN	0
4334624	k__Bacteria; p__Firmicutes; c__Clostridia; o__Clostridiales; f__Lachnospiraceae; g__; s__	0.018333	0.011667	0.001667	0.018333	0.045	0.196667	0.006667	0.140741	0.196667	0.024492	0.042065	0.470641	0.077234	0.703296	0.824708	0.933729	0.852044	0.320197	0.922621	NaN	NaN	0.673881	0
182861	k__Bacteria; p__Firmicutes; c__Clostridia; o__; f__; g__; s__	0.008333	0.035	0.021667	0.035	0.008333	0.008333	0.011667	0.003704	0.035	0.034491	0.044481	0.197159	0.262736	0.335904	0.521995	0.994815	0.126594	0.308515	0.101485	NaN	NaN	NaN	0
4425663	k__Bacteria; p__Firmicutes; c__Clostridia; o__Clostridiales; f__; g__; s__	0.015	0.011667	0.003333	0.05	0.001667	0.003333	0.001667	0.001852	0.05	0.028977	0.044481	0.971865	0.557964	0.467824	NaN	NaN	NaN	0.521628	NaN	NaN	NaN	NaN	0
199268	k__Bacteria; p__Firmicutes; c__Clostridia; o__Clostridiales; f__Clostridiaceae; g__; s__	0.035	0.013333	0.005	0.011667	0.011667	0.005	0	0.003704	0.035	0.045831	0.0475	0.197159	0.011531	0.221587	NaN	NaN	NaN	0.129846	NaN	NaN	NaN	NaN	0
196571	k__Bacteria; p__Firmicutes; c__Clostridia; o__Clostridiales; f__; g__; s__	0.058333	0.091667	0.061667	0.081667	0.081667	0.245	0.178333	0.138889	0.245	0.043121	0.053049	0.018997	0.26434	0.350941	0.85516	0.960401	0.371172	0.930914	0.675706	0.714872	NaN	0.836774	0
553352	k__Bacteria; p__Firmicutes; c__Bacilli; o__Lactobacillales; f__Lactobacillaceae; g__Lactobacillus; s__	0.03	0.008333	0.033333	0.051667	0.028333	0.011667	0.003333	0.011111	0.051667	0.045831	0.055744	0.043632	0.387674	1	0.133429	0.994815	0.184483	0.78079	0.464825	NaN	NaN	NaN	0
2978254	k__Bacteria; p__Firmicutes; c__Clostridia; o__Clostridiales; f__Ruminococcaceae; g__Ruminococcus; s__	0.005	0.011667	0.001667	0.001667	0.011667	0.025	0.01	0.025926	0.025926	0.061666	0.064761	0.25986	0.785311	0.790082	NaN	NaN	NaN	0.68234	NaN	NaN	NaN	NaN	0
1024529	k__Bacteria; p__Firmicutes; c__Clostridia; o__Clostridiales; f__Clostridiaceae; g__; s__	0.038333	0.036667	0.106667	0.108333	0.035	0.033333	0.036667	0.022222	0.108333	0.048773	0.069587	0.950061	0.143118	0.427212	0.465962	0.994815	0.982219	0.085569	0.119414	0.960288	NaN	0.313062	0
182647	k__Bacteria; p__Firmicutes; c__Clostridia; o__Clostridiales; f__Ruminococcaceae; g__; s__	0.041667	0.035	0.011667	0.136667	0.016667	0.018333	0	0.003704	0.136667	0.045831	0.073603	0.891016	0.125924	0.894356	0.608069	0.847919	0.888595	0.569639	0.630893	NaN	NaN	0.497742	0
198209	k__Bacteria; p__Firmicutes; c__Clostridia; o__Clostridiales; f__Clostridiaceae; g__SMB53; s__	0.025	0.01	0.008333	0.025	0.025	0.001667	0	0.003704	0.025	0.071672	0.080413	0.017665	0.012503	0.393202	NaN	NaN	0.428758	0.424159	NaN	NaN	NaN	NaN	0
258368	k__Bacteria; p__Firmicutes; c__Clostridia; o__Clostridiales; f__Lachnospiraceae; g__; s__	0.108333	0.063333	0.195	0.065	0.108333	0.833333	0.715	0.07037	0.833333	0.042796	0.087794	0.045299	0.0431	0.703296	0.139696	0.994815	0.75201	0.5994	0.731795	0.078571	0.47848	0.962296	0
183545	k__Bacteria; p__Firmicutes; c__Clostridia; o__Clostridiales; f__Ruminococcaceae; g__Oscillospira; s__	0.061667	0.016667	0.07	0.028333	0.081667	0.043333	0.183333	0.098148	0.183333	0.068291	0.087794	0.088318	0.425737	0.742362	0.762482	0.994815	0.186055	0.968038	0.325511	0.715537	NaN	0.466265	0
4435934	k__Bacteria; p__Firmicutes; c__Clostridia; o__Clostridiales; f__; g__; s__	0.181667	0.2	0.15	0.228333	0.238333	0.496667	0.29	0.22963	0.496667	0.071672	0.087794	0.112097	0.841006	0.70766	0.761431	0.961136	0.75398	0.777649	0.811306	0.590209	0.615327	0.970535	0
166869	k__Bacteria; p__Firmicutes; c__Clostridia; o__Clostridiales; f__; g__; s__	0.061667	0.07	0.098333	0.081667	0.135	0.13	0.12	0.1	0.135	0.075007	0.087794	0.669131	0.476202	0.936851	0.916942	0.287206	0.609955	0.382264	0.744438	0.792182	NaN	0.806725	0
174960	k__Bacteria; p__Firmicutes; c__Clostridia; o__Clostridiales; f__Clostridiaceae; g__; s__	0.058333	0.09	0.165	0.205	0.07	0.031667	0.08	0.053704	0.205	0.061666	0.087794	0.716927	0.156706	0.363782	0.53024	0.979994	0.572861	0.064302	0.070861	0.403471	NaN	0.313062	0
519763	k__Bacteria; p__Firmicutes; c__Clostridia; o__Clostridiales; f__Ruminococcaceae; g__Oscillospira; s__	0.001667	0.008333	0.003333	0.005	0.028333	0.003333	0.038333	0.02037	0.038333	0.055386	0.087794	0.777334	0.683915	0.939372	NaN	NaN	0.410098	0.774188	NaN	NaN	NaN	NaN	0
195694	k__Bacteria; p__Firmicutes; c__Clostridia; o__Clostridiales; f__Lachnospiraceae; g__; s__	0.008333	0.018333	0.02	0.005	0.02	0.068333	0.036667	0.011111	0.068333	0.075007	0.088448	0.030319	0.227473	0.666393	0.968517	0.810852	0.429637	0.520095	0.724388	NaN	NaN	NaN	0
191579	k__Bacteria; p__Firmicutes; c__Clostridia; o__Clostridiales; f__; g__; s__	0.008333	0	0.001667	0.011667	0.013333	0.03	0.015	0.024074	0.03	0.066396	0.088448	0.944516	0.744457	0.637499	NaN	NaN	0.196277	0.503297	NaN	NaN	NaN	NaN	0
295938	k__Bacteria; p__Firmicutes; c__Clostridia; o__Clostridiales; f__Lachnospiraceae; g__; s__	0	0	0.006667	0	0.018333	0.011667	0.046667	0	0.046667	0.067077	0.088448	0.953548	0.359024	0.396519	NaN	NaN	NaN	0.45889	NaN	NaN	NaN	NaN	0
276312	k__Bacteria; p__Firmicutes; c__Clostridia; o__Clostridiales; f__; g__; s__	0.003333	0.001667	0	0.001667	0.011667	1.24833	0.005	0.005556	1.24833	0.073863	0.091869	0.348266	0.522908	0.789995	NaN	NaN	NaN	0.619539	NaN	NaN	NaN	NaN	0
272080	k__Bacteria; p__Firmicutes; c__Clostridia; o__Clostridiales; f__; g__; s__	0.003333	0.025	0.006667	0.011667	0.03	0.093333	0.02	0.012963	0.093333	0.075008	0.094843	0.021429	0.998705	0.898048	0.790055	0.262198	0.096416	0.689829	0.408633	NaN	NaN	NaN	0
389529	k__Bacteria; p__Firmicutes; c__Clostridia; o__Clostridiales; f__Ruminococcaceae; g__; s__	0.148333	0.125	0.203333	0.105	0.108333	0.116667	0.076667	0.094444	0.203333	0.08028	0.094843	0.861194	0.706307	0.789995	0.44356	0.81369	0.967793	0.378271	0.64883	0.960288	NaN	0.834553	0
262227	k__Bacteria; p__Firmicutes; c__Clostridia; o__Clostridiales; f__Lachnospiraceae; g__Coprococcus; s__	0.133333	0.258333	0.47	0.446667	0.925	2.41333	0.76	0.514815	2.41333	0.060625	0.097969	0.242621	0.437253	0.650416	0.561233	0.231534	0.639876	0.291435	0.299698	0.917084	0.607233	0.474895	0
343811	k__Bacteria; p__Firmicutes; c__Clostridia; o__Clostridiales; f__; g__; s__	0.005	0	0.015	0	0.038333	0.008333	0.03	0.027778	0.038333	0.083247	0.104755	0.254888	0.721875	0.76472	NaN	NaN	0.528409	0.608626	0.486329	NaN	NaN	NaN	0
277588	k__Bacteria; p__Firmicutes; c__Clostridia; o__Clostridiales; f__Ruminococcaceae; g__Oscillospira; s__	0.036667	0.028333	0.056667	0.056667	0.073333	0.073333	0.108333	0.062963	0.108333	0.087908	0.10636	0.969878	0.262498	0.703395	0.922899	0.714089	0.89619	0.608639	0.625557	0.862448	NaN	0.835203	0
261590	k__Bacteria; p__Firmicutes; c__Clostridia; o__Clostridiales; f__Peptostreptococcaceae; g__; s__	10.7133	3.445	5.70833	7.87333	7.55167	1.25667	1.29167	3.43148	10.7133	0.083163	0.10839	0.0192	0.147868	0.783493	0.851616	0.969713	0.381333	0.765372	0.971375	0.713791	0.605528	0.88998	0
4386317	k__Bacteria; p__Cyanobacteria; c__Chloroplast; o__Streptophyta; f__; g__; s__	0.093333	0.083333	0.148333	0.06	0.033333	0.125	0.041667	0.016667	0.148333	0.083163	0.10839	0.15627	0.529999	0.516905	0.53024	0.382315	0.999657	0.640871	0.570123	0.414548	NaN	0.986299	0
273954	k__Bacteria; p__Firmicutes; c__Clostridia; o__Clostridiales; f__; g__; s__	0.028333	0.041667	0.033333	0.01	0.058333	0.091667	0.071667	0.068519	0.091667	0.087908	0.10839	0.262122	0.796898	0.944124	0.767551	0.892922	0.516007	0.949694	0.466058	NaN	NaN	0.527943	0
732128	k__Bacteria; p__Firmicutes; c__Clostridia; o__Clostridiales; f__; g__; s__	0.141667	0.163333	0.091667	0.225	0.081667	0.073333	0.106667	0.098148	0.225	0.087908	0.10839	0.917213	1	0.519751	0.762881	0.623002	0.802924	0.689829	0.64883	0.803188	NaN	0.974667	0
288193	k__Bacteria; p__Firmicutes; c__Clostridia; o__Clostridiales; f__; g__; s__	0.018333	0.008333	0.056667	0.028333	0.006667	0.008333	0.008333	0.005556	0.056667	0.083163	0.10839	0.942509	0.423883	0.7546	NaN	NaN	0.769617	0.45889	0.674348	NaN	NaN	NaN	0
534874	k__Bacteria; p__Firmicutes; c__Clostridia; o__Clostridiales; f__; g__; s__	0.006667	0	0.006667	0.038333	0.031667	0.011667	0.041667	0.088889	0.088889	0.095836	0.110565	0.250472	0.802344	0.315589	0.916942	0.702168	0.381333	0.768068	0.460555	NaN	NaN	NaN	0
1918929	k__Bacteria; p__Proteobacteria; c__Alphaproteobacteria; o__Rickettsiales; f__mitochondria; g__Zea; s__luxurians	0.316667	0.271667	0.606667	0.365	0.166667	0.585	0.118333	0.088889	0.606667	0.075007	0.111196	0.104307	0.625293	0.855875	0.213141	0.710318	0.986994	0.457992	0.96647	0.42104	0.605528	0.78848	0
354097	k__Bacteria; p__Firmicutes; c__Clostridia; o__Clostridiales; f__; g__; s__	0.005	0.016667	0.008333	0.001667	0.008333	0.058333	0.028333	0.018519	0.058333	0.096553	0.111489	0.044944	0.366343	0.854722	NaN	NaN	0.430234	0.77805	0.630893	NaN	NaN	NaN	0
266935	k__Bacteria; p__Firmicutes; c__Clostridia; o__Clostridiales; f__; g__; s__	0.13	0.033333	0.063333	0.071667	0.07	0.016667	0.008333	0.051852	0.13	0.094259	0.115307	0.016663	0.121464	0.813442	0.568269	0.863753	0.186055	0.70901	0.741185	0.925067	NaN	0.89503	0
304080	k__Bacteria; p__Firmicutes; c__Clostridia; o__Clostridiales; f__; g__; s__	0.055	0.038333	0.073333	0.033333	0.075	0.133333	0.113333	0.066667	0.133333	0.098761	0.115307	0.484374	0.398985	0.857206	0.848811	0.979994	0.887824	0.747082	0.664047	0.549597	NaN	0.786632	0
162811	k__Bacteria; p__Firmicutes; c__Clostridia; o__Clostridiales; f__Lachnospiraceae; g__; s__	0.001667	0.001667	0	0	0.008333	0.058333	0	0.003704	0.058333	0.100174	0.117932	0.16494	0.318783	0.699389	NaN	NaN	NaN	0.787964	NaN	NaN	NaN	NaN	0
683621	k__Bacteria; p__Firmicutes; c__Clostridia; o__Clostridiales; f__Clostridiaceae; g__; s__	0.028333	0.073333	0.041667	0.036667	0.045	0.015	0.01	0.02037	0.073333	0.094313	0.123567	0.87545	0.514209	0.783493	0.28546	0.941018	0.30694	0.622693	0.760168	NaN	NaN	0.632054	0
171322	k__Bacteria; p__Firmicutes; c__Clostridia; o__Clostridiales; f__; g__; s__	0.213333	0.311667	0.325	0.43	0.15	0.285	0.138333	0.233333	0.43	0.108484	0.123799	0.109476	0.549884	0.152249	0.83821	0.843486	0.440913	0.457458	0.325511	0.937545	0.685822	0.986299	0
180065	k__Bacteria; p__Firmicutes; c__Clostridia; o__Clostridiales; f__; g__; s__	0.041667	0.061667	0.026667	0.031667	0.121667	0.313333	0.098333	0.018519	0.313333	0.087908	0.123799	0.1651	0.806924	0.290748	0.583755	0.623002	0.609955	0.77805	0.822689	0.852221	NaN	0.470805	0
229455	k__Bacteria; p__Firmicutes; c__Clostridia; o__Clostridiales; f__Ruminococcaceae; g__Ruminococcus; s__	0.006667	0	0	0	0.003333	0.025	0.001667	0.096296	0.096296	0.071672	0.123799	0.909962	0.348865	0.477017	NaN	NaN	0.371172	0.409099	0.333296	NaN	NaN	NaN	0
264225	k__Bacteria; p__Firmicutes; c__Clostridia; o__Clostridiales; f__; g__; s__	0.136667	0.058333	0.09	0.123333	0.261667	0.281667	0.055	0.161111	0.281667	0.100174	0.129198	0.920913	0.026551	0.776353	0.092527	0.498768	0.319701	0.624614	0.980987	0.42104	0.284895	0.830158	0
317633	k__Bacteria; p__Firmicutes; c__Clostridia; o__Clostridiales; f__Ruminococcaceae; g__Oscillospira; s__	0.183333	0.22	0.23	0.308333	0.27	0.501667	0.366667	0.242593	0.501667	0.123028	0.135544	0.056706	0.249295	0.430009	0.725151	0.843596	0.543642	0.664939	0.368169	0.710051	0.887907	0.77487	0
163997	k__Bacteria; p__Firmicutes; c__Clostridia; o__Clostridiales; f__; g__; s__	0.415	0.858333	0.545	1.19167	0.813333	2.93667	3.66667	0.766667	3.66667	0.096553	0.141832	0.035932	0.072682	0.504017	0.588255	0.871538	0.317294	0.768068	0.466058	0.852221	0.580495	0.79053	0
258957	k__Bacteria; p__Firmicutes; c__Clostridia; o__Clostridiales; f__; g__; s__	0.216667	0.176667	0.088333	0.071667	0.218333	0.276667	0.431667	0.096296	0.431667	0.111099	0.143145	0.786077	0.708428	0.053526	0.157532	0.994815	0.98141	0.240117	0.071595	0.852221	0.077046	0.749308	0
637934	k__Bacteria; p__Firmicutes; c__Clostridia; o__Clostridiales; f__; g__; s__	0.353333	0.258333	0.216667	0.135	0.115	0.081667	0.23	0.164815	0.353333	0.120346	0.147194	0.574733	0.708428	0.780785	0.226087	0.126893	0.739299	0.689829	0.15	0.983293	0.350246	0.177396	0
2316624	k__Bacteria; p__Firmicutes; c__Clostridia; o__Clostridiales; f__; g__; s__	0.03	0.031667	0.055	0.05	0.043333	0.068333	0.071667	0.085185	0.085185	0.139251	0.147877	0.348266	0.069129	0.066055	0.916942	0.941018	0.852044	0.294118	0.408633	NaN	NaN	0.806725	0
177590	k__Bacteria; p__Firmicutes; c__Clostridia; o__Clostridiales; f__; g__; s__	0.08	0.051667	0.131667	0.073333	0.108333	0.151667	0.251667	0.105556	0.251667	0.137663	0.148106	0.855234	0.138556	0.983894	0.916942	0.979994	0.767408	0.582605	0.86463	0.649063	NaN	0.827468	0
189288	k__Bacteria; p__Firmicutes; c__Clostridia; o__Clostridiales; f__Lachnospiraceae; g__; s__	0.843333	0.463333	1.06	0.893333	0.996667	1.165	2.075	0.872222	2.075	0.13727	0.150057	0.741005	0.115386	0.936851	0.774989	0.994815	0.429576	0.670581	0.994308	0.529177	0.681316	0.929111	0
191067	k__Bacteria; p__Firmicutes; c__Clostridia; o__Clostridiales; f__; g__; s__	1.02	1.34167	1.865	1.11833	0.848333	2.215	2.965	3.17222	3.17222	0.132434	0.155754	0.062638	0.014552	0.083878	0.291828	0.941018	0.528741	0.446974	0.969252	0.590209	0.469097	0.093683	0
313274	k__Bacteria; p__Firmicutes; c__Clostridia; o__Clostridiales; f__Ruminococcaceae; g__Oscillospira; s__	0.201667	0.191667	0.17	0.215	0.336667	0.226667	0.49	0.192593	0.49	0.139192	0.157736	0.668388	0.537775	0.642867	0.400998	0.714089	0.967793	0.827624	0.922621	0.715537	0.561329	0.78848	0
262766	k__Bacteria; p__Firmicutes; c__Clostridia; o__Clostridiales; f__Lachnospiraceae; g__; s__	0.045	0.036667	0.048333	0.063333	0.053333	0.085	0.073333	0.074074	0.085	0.147032	0.158336	0.444658	0.387674	0.255824	0.855857	0.994815	0.90013	0.842092	0.592032	0.556535	NaN	0.851768	0
185743	k__Bacteria; p__Firmicutes; c__Clostridia; o__Clostridiales; f__; g__; s__	0.013333	0.053333	0.013333	0.02	0.02	0.081667	0.076667	0.035185	0.081667	0.14266	0.15949	0.010411	0.125924	0.516905	0.671246	0.973292	0.128625	0.936503	0.816003	NaN	NaN	0.836774	0
335267	k__Bacteria; p__Firmicutes; c__Clostridia; o__Clostridiales; f__; g__; s__	0.06	0.126667	0.125	0.081667	0.105	0.148333	0.25	0.168519	0.25	0.14266	0.15949	0.099644	0.0431	0.388992	0.824708	0.821733	0.209423	0.37438	0.74459	0.753877	NaN	0.827468	0
405780	k__Bacteria; p__Firmicutes; c__Clostridia; o__Clostridiales; f__Ruminococcaceae; g__Ruminococcus; s__	0.015	0.005	0.02	0.021667	0.006667	0.011667	0.001667	0.005556	0.021667	0.14266	0.15949	0.953548	1	0.79896	NaN	NaN	NaN	0.771137	NaN	NaN	NaN	NaN	0
197760	k__Bacteria; p__Firmicutes; c__Clostridia; o__Clostridiales; f__Lachnospiraceae; g__Roseburia; s__	0.003333	0.008333	0.003333	0.001667	0.006667	0.045	0.016667	0.001852	0.045	0.139251	0.160679	0.045103	0.497787	0.650416	NaN	NaN	NaN	0.983593	NaN	NaN	NaN	NaN	0
2901240	k__Bacteria; p__Firmicutes; c__Clostridia; o__Clostridiales; f__; g__; s__	0.008333	0.031667	0.04	0.003333	0.03	0.056667	0.125	0.005556	0.125	0.14266	0.160679	0.064461	0.013158	0.273639	0.919236	0.623457	0.167732	0.211511	0.653767	NaN	NaN	0.848559	0
195691	k__Bacteria; p__Firmicutes; c__Clostridia; o__Clostridiales; f__Lachnospiraceae; g__; s__	0.08	0.075	0.12	0.203333	0.156667	0.25	0.075	0.214815	0.25	0.14266	0.160679	0.258425	0.846653	0.08131	0.138399	0.384086	0.93051	0.543976	0.084998	0.669289	NaN	0.749308	0
3957916	k__Bacteria; p__Firmicutes; c__Clostridia; o__Clostridiales; f__; g__; s__	0.82	0.79	1.09	1.16	1.79	1.085	1.67333	0.951852	1.79	0.147373	0.162255	0.646248	0.574917	0.842758	0.761431	0.236311	0.813078	0.568159	0.708001	0.558671	0.868359	0.485774	0
316496	k__Bacteria; p__Firmicutes; c__Clostridia; o__Clostridiales; f__Clostridiaceae; g__SMB53; s__	0.091667	0.015	0.018333	0.01	0.02	0.001667	0.011667	0.003704	0.091667	0.14266	0.166396	0.056031	0.343562	0.117274	0.860435	0.594009	0.30181	0.373811	0.183831	NaN	NaN	NaN	0
266583	k__Bacteria; p__Firmicutes; c__Clostridia; o__Clostridiales; f__Lachnospiraceae; g__; s__	0.008333	0.006667	0.013333	0.023333	0.031667	0.011667	0.025	0.024074	0.031667	0.161181	0.166396	0.193013	0.932635	0.577184	NaN	NaN	0.953552	0.666073	0.245662	NaN	NaN	NaN	0
317002	k__Bacteria; p__Firmicutes; c__Clostridia; o__Clostridiales; f__; g__; s__	0.196667	0.066667	0.035	0.218333	0.043333	0.023333	0.076667	0.022222	0.218333	0.100174	0.166396	0.289147	0.875493	0.959639	0.334453	0.373791	0.477563	0.186479	0.906958	0.951166	NaN	0.843725	0
182893	k__Bacteria; p__Bacteroidetes; c__Bacteroidia; o__Bacteroidales; f__S24-7; g__; s__	55.29	54.8617	54.03	42.8633	48.1067	42.8767	36.6833	47.3852	55.29	0.157536	0.173195	0.830823	0.993774	0.857206	0.267363	0.743226	0.952405	0.768068	0.302475	0.802115	0.698499	0.385167	0
827376	k__Bacteria; p__Firmicutes; c__Clostridia; o__Clostridiales; f__; g__; s__	0.146667	0.071667	0.1	0.076667	0.173333	0.528333	0.208333	0.959259	0.959259	0.121743	0.175965	0.793664	0.967132	0.530789	0.65069	0.994815	0.832823	0.903152	0.740961	0.639787	0.912146	0.34682	0
4432234	k__Bacteria; p__Firmicutes; c__Clostridia; o__Clostridiales; f__Ruminococcaceae; g__; s__	0.85	0.425	1.11	1.33667	1.16333	1.05833	1.69333	1.15	1.69333	0.161181	0.17906	0.273026	0.205621	0.534443	0.747147	0.941018	0.213096	0.629864	0.530482	0.602662	0.869258	0.863234	0
174418	k__Bacteria; p__Firmicutes; c__Clostridia; o__Clostridiales; f__; g__; s__	0.001667	0.023333	0.016667	0.006667	0.025	0.073333	0.05	0.001852	0.073333	0.147032	0.181869	0.022617	0.161813	0.682598	0.44356	0.282067	0.094122	0.238102	0.49015	NaN	NaN	NaN	0
174320	k__Bacteria; p__Firmicutes; c__Clostridia; o__Clostridiales; f__; g__; s__	0.601667	0.845	0.601667	0.335	1.615	1.86833	0.818333	0.424074	1.86833	0.161181	0.181869	0.332733	0.537974	0.053901	0.877483	0.368465	0.458209	0.991322	0.458253	0.872583	0.689943	0.683732	0
153978	k__Bacteria; p__Cyanobacteria; c__Chloroplast; o__Streptophyta; f__; g__; s__	0.018333	0.021667	0.033333	0.018333	0.006667	0.04	0.006667	0.001852	0.04	0.159273	0.183865	0.083257	0.662205	0.858627	NaN	NaN	0.854711	0.631425	0.997903	NaN	NaN	NaN	0
271572	k__Bacteria; p__Firmicutes; c__Clostridia; o__Clostridiales; f__; g__; s__	0.006667	0.001667	0.001667	0.345	0.001667	0	0	0.153704	0.345	NaN	0.183865	NaN	NaN	NaN	NaN	NaN	0.705492	0.722773	0.318968	NaN	NaN	NaN	0
270200	k__Bacteria; p__Firmicutes; c__Clostridia; o__Clostridiales; f__Clostridiaceae; g__; s__	0.056667	0.033333	0.026667	0.043333	0.043333	0.008333	0.01	0.022222	0.056667	0.169337	0.184749	0.121811	0.162574	0.767668	0.855857	0.99007	0.721037	0.648174	0.960751	NaN	NaN	NaN	0
308400	k__Bacteria; p__Firmicutes; c__Clostridia; o__Clostridiales; f__; g__; s__	0.033333	0.06	0.058333	0.025	0.061667	0.121667	0.14	0.044444	0.14	0.169337	0.187919	0.121922	0.143569	0.88485	0.980424	0.941018	0.473718	0.621635	0.897759	0.938191	NaN	0.970535	0
259132	k__Bacteria; p__Firmicutes; c__Clostridia; o__Clostridiales; f__Lachnospiraceae; g__[Ruminococcus]; s__gnavus	0.008333	0	0.021667	0	0.033333	0.026667	0.038333	0	0.038333	0.169732	0.193825	0.577561	0.610015	0.019976	NaN	NaN	0.213096	0.737912	0.182278	NaN	NaN	NaN	0
1106006	k__Bacteria; p__Firmicutes; c__Clostridia; o__Clostridiales; f__Ruminococcaceae; g__Ruminococcus; s__	0.116667	0.096667	0.24	0.446667	0.126667	0.023333	0.121667	0.231481	0.446667	0.170458	0.19553	0.078832	0.464222	0.122077	0.574497	0.994815	0.83212	0.356354	0.182411	0.349965	0.689943	0.902932	0
267071	k__Bacteria; p__Firmicutes; c__Clostridia; o__Clostridiales; f__; g__; s__	0.02	0.018333	0.015	0.023333	0.018333	0.056667	0.05	0.02037	0.056667	0.17629	0.19553	0.186511	0.359024	0.789995	0.473892	0.994815	0.98368	0.827624	0.926061	NaN	NaN	NaN	0
665703	k__Bacteria; p__Firmicutes; c__Clostridia; o__Clostridiales; f__; g__; s__	1.255	1.50667	1.11667	1.01333	1.28833	0.763333	0.593333	1.19815	1.50667	0.166804	0.19553	0.807608	0.559941	0.92654	0.131197	0.994815	0.579982	0.751672	0.787063	0.384953	0.297345	0.749308	0
135625	k__Bacteria; p__Firmicutes; c__Clostridia; o__Clostridiales; f__Lachnospiraceae; g__[Ruminococcus]; s__gnavus	0.021667	0.025	0.016667	0.013333	0.001667	0.021667	0.008333	0.007407	0.025	0.186784	0.208671	0.161263	0.852074	0.877186	NaN	NaN	0.789647	0.875947	0.84995	NaN	NaN	NaN	0
837859	k__Bacteria; p__Firmicutes; c__Clostridia; o__Clostridiales; f__Ruminococcaceae; g__; s__	0.75	0.361667	0.28	0.226667	0.373333	0.298333	0.21	0.237037	0.75	0.183606	0.208671	0.248133	0.047433	0.125458	0.809238	0.288886	0.339938	0.099227	0.062939	0.753877	0.720248	0.477936	0
300662	k__Bacteria; p__Firmicutes; c__Clostridia; o__Clostridiales; f__Clostridiaceae; g__Sarcina; s__	0.12	0.115	0.235	0.278333	0.12	0.1	0.146667	0.109259	0.278333	0.181884	0.208671	0.754069	0.132128	0.241525	0.761431	0.994815	0.987345	0.143557	0.096348	0.852221	0.685822	0.470805	0
180468	k__Bacteria; p__Firmicutes; c__Clostridia; o__Clostridiales; f__Ruminococcaceae; g__Oscillospira; s__	0.021667	0.033333	0.011667	0.055	0.018333	0.018333	0.013333	0.009259	0.055	0.189732	0.211447	0.646333	0.624589	0.618494	0.502101	0.979994	0.58908	0.619133	0.286472	NaN	NaN	NaN	0
199137	k__Bacteria; p__Firmicutes; c__Clostridia; o__Clostridiales; f__Lachnospiraceae; g__Coprococcus; s__	0.046667	0.075	0.046667	0.045	0.103333	0.133333	0.056667	0.033333	0.133333	0.191427	0.211622	0.140365	0.537874	0.169511	0.689114	0.264037	0.250555	0.941072	0.906958	0.762887	NaN	0.390727	0
266413	k__Bacteria; p__Firmicutes; c__Clostridia; o__Clostridiales; f__Lachnospiraceae; g__; s__	0.026667	0.035	0.031667	0.021667	0.021667	0.14	0.113333	0.027778	0.14	0.170458	0.213099	0.032132	0.134663	0.894356	0.528744	0.979994	0.709712	0.919766	0.972068	0.40166	NaN	0.836774	0
732285	k__Bacteria; p__Firmicutes; c__Clostridia; o__Clostridiales; f__; g__; s__	0.026667	0.063333	0.265	0.108333	0	0.085	0.001667	0.051852	0.265	0.189732	0.213099	0.08187	0.149135	0.152339	0.319119	0.24238	0.742573	0.345873	0.480132	0.384058	NaN	0.527943	0
261365	k__Bacteria; p__Firmicutes; c__Clostridia; o__Clostridiales; f__Ruminococcaceae; g__Ruminococcus; s__	0.436667	0.513333	0.295	0.203333	0.503333	0.786667	0.515	0.490741	0.786667	0.190679	0.213099	0.141407	0.890635	0.703296	0.737367	0.994815	0.454314	0.633541	0.312347	0.960077	0.685822	0.470805	0
743693	k__Bacteria; p__Firmicutes; c__Clostridia; o__Clostridiales; f__; g__; s__	0.07	0.018333	0.1	0.01	0.083333	0.113333	0.086667	0.055556	0.113333	0.177892	0.213362	0.616243	0.845548	0.256176	0.363854	0.994815	0.269528	0.838152	0.068866	0.435316	NaN	0.361229	0
4342104	k__Bacteria; p__Firmicutes; c__Clostridia; o__Clostridiales; f__Ruminococcaceae; g__Anaerotruncus; s__	0.01	0.003333	0.003333	0.015	0.013333	0.008333	0.006667	0.048148	0.048148	0.201002	0.21685	0.395981	0.387674	0.21538	NaN	NaN	0.546267	0.572989	NaN	NaN	NaN	NaN	0
265011	k__Bacteria; p__Firmicutes; c__Clostridia; o__Clostridiales; f__Lachnospiraceae; g__; s__	0.051667	0.031667	0.066667	0.025	0.06	0.065	0.191667	0.062963	0.191667	0.191427	0.21685	0.855705	0.174495	0.845596	0.877483	0.994815	0.742573	0.779554	0.593976	0.76151	NaN	0.712602	0
259870	k__Bacteria; p__Firmicutes; c__Clostridia; o__Clostridiales; f__; g__; s__	0.181667	0.128333	0.143333	0.106667	0.086667	0.141667	0.09	0.061111	0.181667	0.196529	0.218759	0.743365	0.962088	0.471512	0.884049	0.441077	0.820068	0.960274	0.386775	0.618972	NaN	0.78848	0
181344	k__Bacteria; p__Firmicutes; c__Clostridia; o__Clostridiales; f__Lachnospiraceae; g__; s__	2.68833	1.21333	0.981667	1.93	0.368333	0.565	2.42667	0.403704	2.68833	0.155008	0.221567	0.638781	0.423883	1	0.287555	0.181385	0.609955	0.457458	0.917163	0.715537	0.105325	0.836774	0
4420206	k__Bacteria; p__Firmicutes; c__Clostridia; o__Clostridiales; f__Ruminococcaceae; g__Oscillospira; s__	0.02	0.006667	0.008333	0.02	0.015	0.021667	0.023333	0.037037	0.037037	0.20775	0.221567	0.744741	0.949648	0.393148	NaN	NaN	0.363469	0.461283	0.994308	NaN	NaN	NaN	0
321251	k__Bacteria; p__Firmicutes; c__Clostridia; o__Clostridiales; f__Ruminococcaceae; g__Ruminococcus; s__	0.066667	0.11	0.026667	0.025	0.068333	0.316667	0.04	0.137037	0.316667	0.196645	0.234795	0.11207	0.399256	1	0.799886	0.994815	0.651367	0.521628	0.535791	0.671773	NaN	0.479134	0
4041792	k__Bacteria; p__Firmicutes; c__Clostridia; o__Clostridiales; f__Clostridiaceae; g__; s__	0.005	0.013333	0.025	0.031667	0.008333	0.001667	0.011667	0.012963	0.031667	0.210392	0.23944	0.959908	0.152342	0.123222	NaN	NaN	0.436287	0.133709	0.092481	NaN	NaN	NaN	0
191583	k__Bacteria; p__Firmicutes; c__Clostridia; o__Clostridiales; f__Lachnospiraceae; g__[Ruminococcus]; s__gnavus	0.1	0.05	0.055	0.145	0.121667	0.138333	0.056667	0.290741	0.290741	0.216637	0.243243	0.669131	0.162556	0.090174	0.748235	0.979994	0.449256	0.521628	0.492974	0.618972	NaN	0.731801	0
196315	k__Bacteria; p__Firmicutes; c__Clostridia; o__Clostridiales; f__Clostridiaceae; g__SMB53; s__	0.883333	0.271667	0.461667	0.503333	0.781667	0.175	0.125	0.346296	0.883333	0.210392	0.243443	0.014236	0.07067	0.516905	0.800274	0.994815	0.281063	0.678117	0.768188	0.768457	0.54501	0.904108	0
437137	k__Bacteria; p__Proteobacteria; c__Betaproteobacteria; o__Burkholderiales; f__Alcaligenaceae; g__Sutterella; s__	0.051667	0.043333	0.031667	0.038333	0.035	0.033333	0.016667	0.037037	0.051667	0.2283	0.244828	0.907074	0.156706	0.867178	0.725498	0.642564	0.944949	0.466738	0.502652	NaN	NaN	0.527943	0
275984	k__Bacteria; p__Firmicutes; c__Clostridia; o__Clostridiales; f__Lachnospiraceae; g__; s__	0.003333	0.013333	0	0	0.005	0.076667	0	0.044444	0.076667	0.191427	0.24665	0.060778	0.359024	0.511445	NaN	NaN	0.498217	0.627722	0.562623	NaN	NaN	NaN	0
1111522	k__Bacteria; p__Tenericutes; c__Mollicutes; o__RF39; f__; g__; s__	0.028333	0.101667	0.016667	0.015	0.006667	0.033333	0.001667	0.018519	0.101667	0.204979	0.248931	0.222921	0.658557	0.871076	0.694045	0.626815	0.572861	0.840123	0.690503	NaN	NaN	NaN	0
348785	k__Bacteria; p__Firmicutes; c__Clostridia; o__Clostridiales; f__; g__; s__	0.008333	0.013333	0.038333	0.018333	0.025	0.133333	0.07	0.014815	0.133333	0.196645	0.251294	0.053279	0.076429	0.761021	0.60976	0.773497	0.648178	0.251778	0.524846	NaN	NaN	0.656229	0
330024	k__Bacteria; p__Firmicutes; c__Clostridia; o__Clostridiales; f__; g__; s__	0.001667	0.006667	0.013333	0.001667	0.043333	0.018333	0.036667	0	0.043333	0.190679	0.252205	0.856286	0.733703	0.098917	NaN	NaN	0.53886	0.4125	NaN	NaN	NaN	NaN	0
185222	k__Bacteria; p__Firmicutes; c__Clostridia; o__Clostridiales; f__Clostridiaceae; g__; s__	0.078333	0.033333	0.048333	0.058333	0.068333	0.026667	0.018333	0.031481	0.078333	0.239535	0.254103	0.04803	0.084387	0.47194	0.855901	0.988561	0.320725	0.628823	0.760168	NaN	NaN	0.845796	0
179547	k__Bacteria; p__Firmicutes; c__Clostridia; o__Clostridiales; f__Ruminococcaceae; g__Oscillospira; s__	5.205	6.82667	4.58667	2.6	3.98833	10.8383	5.74167	6.01296	10.8383	0.2283	0.255296	0.012168	0.708428	0.870708	0.228799	0.781185	0.426953	0.829401	0.107922	0.429276	0.47848	0.062582	0
174353	k__Bacteria; p__Firmicutes; c__Clostridia; o__Clostridiales; f__; g__; s__	0.02	0.035	0.038333	0.043333	0.035	0.01	0.016667	0.009259	0.043333	0.209574	0.255296	0.602109	0.993774	0.93412	0.628896	0.9513	0.675635	0.566444	0.484533	NaN	NaN	NaN	0
268844	k__Bacteria; p__Firmicutes; c__Clostridia; o__Clostridiales; f__; g__; s__	0.013333	0.041667	0.045	0.025	0.028333	0.161667	0.085	0.031481	0.161667	0.2283	0.257456	0.010296	0.058193	0.578894	0.896232	0.905333	0.288789	0.317995	0.538502	NaN	NaN	0.843496	0
298723	k__Bacteria; p__Firmicutes; c__Clostridia; o__Clostridiales; f__; g__; s__	0.011667	0.005	0	0.013333	0.025	0.028333	0.01	0.012963	0.028333	0.232955	0.258166	0.926441	0.262559	0.999674	NaN	NaN	0.707334	0.182949	NaN	NaN	NaN	NaN	0
188973	k__Bacteria; p__Firmicutes; c__Clostridia; o__Clostridiales; f__Lachnospiraceae; g__Coprococcus; s__	0.213333	0.225	0.21	0.105	0.145	0.436667	0.335	0.209259	0.436667	0.240628	0.263592	0.030027	0.149674	0.935607	0.3027	0.702168	0.747129	0.923184	0.261615	0.276142	0.298822	0.156479	0
24175	k__Bacteria; p__Firmicutes; c__Clostridia; o__Clostridiales; f__Lachnospiraceae; g__; s__	0	0	0.018333	0.005	0.041667	0.006667	0.038333	0.001852	0.041667	0.204125	0.263592	0.25078	0.609536	0.637499	NaN	NaN	0.97442	0.163813	NaN	NaN	NaN	NaN	0
185587	k__Bacteria; p__Firmicutes; c__Clostridia; o__Clostridiales; f__Lachnospiraceae; g__; s__	0.393333	0.44	0.52	0.253333	0.221667	0.293333	0.451667	0.190741	0.52	0.24689	0.263592	0.605646	0.156406	0.501859	0.855866	0.530076	0.831786	0.619133	0.272629	0.960077	0.810532	0.603436	0
4347159	k__Bacteria; p__Actinobacteria; c__Actinobacteria; o__Bifidobacteriales; f__Bifidobacteriaceae; g__Bifidobacterium; s__adolescentis	0.018333	0.005	0.02	0.01	0.015	0	0.011667	0.003704	0.02	0.259113	0.26602	0.018734	0.998341	0.250351	NaN	NaN	NaN	0.852368	NaN	NaN	NaN	NaN	0
183211	k__Bacteria; p__Firmicutes; c__Clostridia; o__Clostridiales; f__; g__; s__	0.006667	0.038333	0.078333	0	0.018333	0.081667	0.191667	0.011111	0.191667	0.262101	0.273665	0.124949	0.023037	0.540751	0.811726	0.956778	0.412506	0.272026	0.265057	0.99658	NaN	0.613153	0
272788	k__Bacteria; p__Firmicutes; c__Clostridia; o__Clostridiales; f__Ruminococcaceae; g__; s__	0.015	0.018333	0.018333	0.016667	0.021667	0.033333	0.031667	0.031481	0.033333	0.262011	0.275251	0.435423	0.491319	0.672635	0.963249	0.961136	0.713736	0.800295	0.985798	NaN	NaN	NaN	0
174056	k__Bacteria; p__Bacteroidetes; c__Bacteroidia; o__Bacteroidales; f__S24-7; g__; s__	0.005	0.006667	0.008333	0.006667	0.02	0.015	0.008333	0.009259	0.02	0.262011	0.275251	0.897012	0.740113	0.744291	NaN	NaN	NaN	0.679767	NaN	NaN	NaN	NaN	0
2797559	k__Bacteria; p__Firmicutes; c__Clostridia; o__Clostridiales; f__Lachnospiraceae; g__[Ruminococcus]; s__gnavus	0.135	0.181667	0.16	0.126667	0.156667	0.61	0.138333	0.185185	0.61	0.24926	0.275818	0.010327	0.773638	0.825207	0.431258	0.994815	0.58908	0.711974	0.926061	0.411206	0.868964	0.761001	0
1111580	k__Bacteria; p__Firmicutes; c__Clostridia; o__Clostridiales; f__Ruminococcaceae; g__; s__	12.6367	9.18167	9.39667	15.375	7.78667	10.5183	5.635	7.51111	15.375	0.262011	0.2818	0.827395	0.808259	0.780456	0.935039	0.803298	0.90013	0.900618	0.79855	0.756	0.984462	0.968367	0
165445	k__Bacteria; p__Tenericutes; c__Mollicutes; o__RF39; f__; g__; s__	0	0.006667	0	0	0.06	0.211667	0.048333	0	0.211667	NaN	0.292177	NaN	NaN	NaN	0.855857	0.373791	0.50464	0.98507	0.995124	NaN	NaN	0.551748	0
529905	k__Bacteria; p__Firmicutes; c__Clostridia; o__Clostridiales; f__Lachnospiraceae; g__; s__	0.065	0.028333	0.031667	0.033333	0.006667	0.025	0.035	0.009259	0.065	0.24689	0.297945	0.96481	0.787849	0.932675	0.514097	0.193596	0.62105	0.627722	0.801318	NaN	NaN	NaN	0
1110135	k__Bacteria; p__Firmicutes; c__Clostridia; o__Clostridiales; f__Lachnospiraceae; g__; s__	0.025	0.005	0.05	0.001667	0.028333	0.011667	0.105	0.031481	0.105	0.269601	0.302141	0.171549	0.263542	0.584238	0.574497	0.994815	0.352575	0.633846	0.137678	NaN	NaN	NaN	0
214919	k__Bacteria; p__Firmicutes; c__Bacilli; o__Turicibacterales; f__Turicibacteraceae; g__Turicibacter; s__	25.6883	14.9183	21.1367	11.4317	21.86	10.2433	8.08667	15.5	25.6883	0.262011	0.302435	0.102565	0.456508	0.516905	0.30297	0.99088	0.58908	0.923435	0.302475	0.714872	0.392898	0.730464	0
189840	k__Bacteria; p__Firmicutes; c__Clostridia; o__Clostridiales; f__Ruminococcaceae; g__; s__	1.05667	0.82	1.58833	0.823333	1.31	1.67667	1.655	1.03704	1.67667	0.274142	0.302435	0.642021	0.176622	0.850302	0.916942	0.973292	0.931342	0.457458	0.79855	0.690196	0.99473	0.923173	0
259511	k__Bacteria; p__Firmicutes; c__Clostridia; o__Clostridiales; f__; g__; s__	1.56	1.60333	0.791667	2.08167	1.29	3.91833	1.73667	2.01296	3.91833	0.262101	0.304859	0.034861	0.869896	0.342025	0.419456	0.941018	0.684266	0.304521	0.659544	0.384953	0.257451	0.805797	0
4480557	k__Bacteria; p__Firmicutes; c__Clostridia; o__Clostridiales; f__Lachnospiraceae; g__; s__	0.55	2.22167	0.725	0.188333	1.25333	5.14833	0.54	1.11296	5.14833	0.260795	0.305325	0.014738	0.97872	0.79963	0.60976	0.843596	0.156234	0.736216	0.479682	0.975902	0.664387	0.712602	0
173965	k__Bacteria; p__Actinobacteria; c__Coriobacteriia; o__Coriobacteriales; f__Coriobacteriaceae; g__Adlercreutzia; s__	0.071667	0.056667	0.075	0.07	0.046667	0.12	0.015	0.040741	0.12	0.26878	0.305325	0.194822	0.626303	0.939151	0.069367	0.763282	0.857093	0.888105	0.994308	0.349965	NaN	0.961487	0
307608	k__Bacteria; p__Firmicutes; c__Clostridia; o__Clostridiales; f__Ruminococcaceae; g__Oscillospira; s__	0.345	0.128333	0.173333	0.185	0.15	0.138333	0.136667	0.168519	0.345	0.272089	0.305325	0.249158	0.522908	0.676809	0.671246	0.229511	0.220126	0.457458	0.228388	0.577713	0.689943	0.343909	0
146564	k__Bacteria; p__Firmicutes; c__Clostridia; o__Clostridiales; f__; g__; s__	0.013333	0.008333	0.01	0.061667	0.005	0.003333	0.003333	0.044444	0.061667	0.281297	0.305325	0.766061	0.986316	0.022193	1	0.871538	0.888595	0.983593	0.162241	NaN	NaN	NaN	0
259699	k__Bacteria; p__Firmicutes; c__Clostridia; o__Clostridiales; f__Ruminococcaceae; g__; s__	2.41	1.975	2.60167	3.11333	2.78833	2.95333	4.05667	2.88518	4.05667	0.279761	0.305325	0.833912	0.133614	0.394386	0.833339	0.994815	0.945135	0.73726	0.510547	0.803188	0.650804	0.968367	0
213896	k__Bacteria; p__Firmicutes; c__Clostridia; o__Clostridiales; f__Lachnospiraceae; g__; s__	0.188333	0.603333	0.175	0.045	0.47	1.33667	0.4	0.074074	1.33667	0.27792	0.310643	0.099432	0.993774	0.052327	1	0.844311	0.358438	0.991322	0.241486	0.997762	0.995803	0.939507	0
262642	k__Bacteria; p__Firmicutes; c__Clostridia; o__Clostridiales; f__; g__; s__	0	0.008333	0.025	0.005	0.008333	0.075	0.026667	0.003704	0.075	0.262101	0.317267	0.020947	0.05472	0.789995	0.571646	0.472337	0.218667	0.069768	0.359093	NaN	NaN	NaN	0
193915	k__Bacteria; p__Firmicutes; c__Clostridia; o__Clostridiales; f__Ruminococcaceae; g__; s__	0.091667	0.051667	0.05	0.076667	0.021667	0.033333	0.091667	0.012963	0.091667	0.262011	0.317922	0.853914	0.463658	0.959639	0.469218	0.423007	0.739299	0.722773	0.989197	0.742986	NaN	0.939507	0
261016	k__Bacteria; p__Firmicutes; c__Clostridia; o__Clostridiales; f__Lachnospiraceae; g__Blautia; s__	0.036667	0.008333	0	0.018333	0.045	0.416667	0.023333	0.003704	0.416667	0.181828	0.325512	0.23823	0.293542	0.724854	0.059808	0.994815	0.524924	0.050799	0.873887	0.187515	NaN	0.602673	0
266091	k__Bacteria; p__Firmicutes; c__Clostridia; o__Clostridiales; f__; g__; s__	0.125	0.065	0.248333	0.213333	0.175	0.38	0.205	0.157407	0.38	0.272089	0.325512	0.273455	0.240631	0.676133	0.148296	0.960707	0.546818	0.345873	0.629027	0.220416	0.851831	0.854589	0
333387	k__Bacteria; p__Firmicutes; c__Clostridia; o__Clostridiales; f__; g__; s__	0.001667	0	0.035	0	0.045	0.01	0.048333	0	0.048333	0.314125	0.325512	0.394481	0.567952	0.114865	NaN	NaN	0.810652	0.326956	0.787063	NaN	NaN	NaN	0
97315	k__Bacteria; p__Firmicutes; c__Clostridia; o__Clostridiales; f__; g__; s__	0.021667	0.011667	0.011667	0	0.018333	0.118333	0.016667	0.037037	0.118333	0.257939	0.325512	0.443352	0.903344	0.778343	0.443086	0.998199	0.97442	0.923924	0.128925	NaN	NaN	0.264239	0
320369	k__Bacteria; p__Firmicutes; c__Clostridia; o__Clostridiales; f__; g__; s__	0.01	0.07	0.103333	0.021667	0.238333	0.298333	0.263333	0.003704	0.298333	0.193877	0.325512	0.450546	0.526202	0.457737	0.28546	0.142288	0.232675	0.201982	0.580714	0.649063	NaN	0.064686	0
185550	k__Bacteria; p__Bacteroidetes; c__Bacteroidia; o__Bacteroidales; f__S24-7; g__; s__	0.036667	0.03	0.03	0.025	0.028333	0.023333	0.023333	0.016667	0.036667	0.306776	0.325512	0.754069	0.867431	0.419311	1	0.872845	0.944949	0.900618	0.481024	NaN	NaN	NaN	0
315496	k__Bacteria; p__Firmicutes; c__Clostridia; o__Clostridiales; f__Lachnospiraceae; g__; s__	0.015	0.01	0.001667	0.001667	0.005	0.021667	0.021667	0.011111	0.021667	0.291477	0.330848	0.682221	0.921715	0.633817	NaN	NaN	NaN	0.240117	NaN	NaN	NaN	NaN	0
265563	k__Bacteria; p__Firmicutes; c__Clostridia; o__Clostridiales; f__Lachnospiraceae; g__Dorea; s__	0.115	0.326667	0.096667	0.101667	0.095	0.456667	0.011667	0.044444	0.456667	0.291477	0.331923	0.015464	0.36319	0.773678	0.334453	0.979994	0.272854	0.994023	0.936028	0.803364	0.296074	0.885336	0
621700	k__Bacteria; p__Firmicutes; c__Clostridia; o__Clostridiales; f__; g__; s__	0.013333	0.035	0.005	0.046667	0.041667	0.125	0	0.131481	0.131481	0.272089	0.333189	0.171549	0.043038	0.109122	0.423002	0.714089	0.498217	0.671512	0.299698	NaN	NaN	0.994259	0
182764	k__Bacteria; p__Firmicutes; c__Bacilli; o__Lactobacillales; f__Lactobacillaceae; g__Lactobacillus; s__	0.015	0.003333	0.016667	0.02	0.021667	0.003333	0.008333	0	0.021667	0.310297	0.33489	0.019204	0.568991	0.430905	NaN	NaN	NaN	0.936333	NaN	NaN	NaN	NaN	0
259993	k__Bacteria; p__Firmicutes; c__Bacilli; o__Lactobacillales; f__Lactobacillaceae; g__Lactobacillus; s__	0.031667	0.011667	0.018333	0.07	0.04	0.008333	0.01	0.02037	0.07	0.300747	0.335147	0.016709	0.103929	0.717703	0.694045	0.99401	0.332814	0.640871	0.264159	NaN	NaN	NaN	0
319197	k__Bacteria; p__Firmicutes; c__Clostridia; o__Clostridiales; f__Lachnospiraceae; g__Roseburia; s__	0.021667	0.008333	0.005	0.031667	0.003333	0.003333	0.015	0.001852	0.031667	0.269601	0.338594	0.574733	0.869896	0.827284	NaN	NaN	NaN	0.457992	NaN	NaN	NaN	NaN	0
14035	k__Bacteria; p__Firmicutes; c__Clostridia; o__Clostridiales; f__; g__; s__	0.015	0.011667	0.008333	0.025	0.005	0.005	0.016667	0.005556	0.025	0.312967	0.338761	0.988974	0.577833	0.69917	NaN	NaN	NaN	0.737912	NaN	NaN	NaN	NaN	0
191108	k__Bacteria; p__Firmicutes; c__Clostridia; o__Clostridiales; f__; g__; s__	0.095	0.058333	0.026667	0.035	0.06	0.015	0.018333	0.038889	0.095	0.314838	0.353142	0.1893	0.078858	0.483884	0.722298	0.941018	0.747129	0.308806	0.408633	NaN	NaN	0.827468	0
277202	k__Bacteria; p__Firmicutes; c__Clostridia; o__Clostridiales; f__; g__; s__	0	0	0	0	0.088333	0	0	0.011111	0.088333	0.291115	0.358204	0.049996	0.066351	0.3703	NaN	NaN	0.982219	0.98507	NaN	NaN	NaN	NaN	0
321809	k__Bacteria; p__Firmicutes; c__Clostridia; o__Clostridiales; f__Lachnospiraceae; g__; s__	0.038333	0.043333	0.01	0.036667	0.033333	0.146667	0.043333	0.031481	0.146667	0.306776	0.358204	0.06233	0.734628	0.803787	0.400561	0.994815	0.724682	0.269499	0.826559	NaN	NaN	0.968367	0
4364243	k__Bacteria; p__Firmicutes; c__Clostridia; o__Clostridiales; f__Lachnospiraceae; g__; s__	0.023333	0.005	0.006667	0	0.03	0.003333	0.031667	0.064815	0.064815	0.262101	0.359162	0.23823	0.813941	0.974681	0.247235	0.994815	0.583961	0.608639	0.095624	NaN	NaN	NaN	0
178738	k__Bacteria; p__Firmicutes; c__Clostridia; o__Clostridiales; f__Clostridiaceae; g__; s__	0.03	0.01	0.018333	0.015	0.033333	0.003333	0.006667	0.007407	0.033333	0.340363	0.363741	0.010532	0.167216	0.141899	NaN	NaN	0.354381	0.826445	0.530482	NaN	NaN	NaN	0
263402	k__Bacteria; p__Firmicutes; c__Clostridia; o__Clostridiales; f__; g__; s__	0.003333	0.001667	0.008333	0.006667	0.003333	0.028333	0.008333	0.016667	0.028333	0.305174	0.363741	0.124267	0.362675	0.305613	NaN	NaN	NaN	0.608639	NaN	NaN	NaN	NaN	0
266411	k__Bacteria; p__Firmicutes; c__Clostridia; o__Clostridiales; f__; g__; s__	0.346667	0.34	0.563333	0.471667	0.421667	0.613333	0.711667	0.411111	0.711667	0.338854	0.363741	0.411853	0.038848	0.665675	0.920976	0.979994	0.936094	0.320197	0.728632	0.721615	0.927813	0.968367	0
215317	k__Bacteria; p__Firmicutes; c__Clostridia; o__Clostridiales; f__; g__; s__	0.175	0.081667	0.088333	0.395	0.636667	0.348333	0.341667	0.172222	0.636667	0.306776	0.36963	0.369714	0.546051	0.944124	0.694045	0.710318	0.616559	0.686765	0.593976	0.998964	0.984462	0.470805	0
266483	k__Bacteria; p__Firmicutes; c__Clostridia; o__Clostridiales; f__; g__; s__	0.001667	0.008333	0.02	0	0.026667	0.01	0.038333	0	0.038333	0.336612	0.36963	0.966702	0.291642	0.044707	NaN	NaN	0.369047	0.220072	NaN	NaN	NaN	NaN	0
259580	k__Bacteria; p__Firmicutes; c__Clostridia; o__Clostridiales; f__Lachnospiraceae; g__; s__	0.003333	0	0	0.001667	0.003333	0.268333	0	0.009259	0.268333	0.24926	0.37779	0.043042	0.437805	0.96219	0.363606	0.994815	0.58908	0.619779	0.796011	NaN	NaN	0.727117	0
234121	k__Bacteria; p__Firmicutes; c__Clostridia; o__Clostridiales; f__; g__; s__	2.6	2.53833	5.29667	4.45333	4.905	12.585	14.0933	3.98518	14.0933	0.313525	0.379174	0.463453	0.303228	0.703296	0.750994	0.967161	0.982525	0.753396	0.63784	0.687577	0.843726	0.806725	0
1108747	k__Bacteria; p__Tenericutes; c__Mollicutes; o__RF39; f__; g__; s__	0.143333	0.308333	0.038333	0.473333	0.088333	0.058333	0.15	0.001852	0.473333	0.246129	0.379174	0.673307	0.87928	0.745441	0.078404	0.969713	0.535656	0.557573	0.417389	0.669289	0.607233	0.083382	0
578016	k__Bacteria; p__Bacteroidetes; c__Bacteroidia; o__Bacteroidales; f__Porphyromonadaceae; g__Parabacteroides; s__distasonis	0.023333	0.018333	0.03	0.03	0.046667	0.031667	0.035	0.027778	0.046667	0.358364	0.38333	0.431789	1	0.87395	0.87357	0.499719	0.888595	0.689829	0.761036	NaN	NaN	NaN	0
215495	k__Bacteria; p__Bacteroidetes; c__Bacteroidia; o__Bacteroidales; f__S24-7; g__; s__	0.011667	0.015	0.02	0.016667	0.043333	0.016667	0.02	0.02037	0.043333	0.357739	0.383368	0.311041	0.740113	0.724593	0.44356	0.178039	0.705492	0.480435	0.749457	NaN	NaN	NaN	0
342075	k__Bacteria; p__Firmicutes; c__Clostridia; o__Clostridiales; f__; g__; s__	0.016667	0.015	0.033333	0.02	0.038333	0.048333	0.035	0.014815	0.048333	0.357552	0.383368	0.668388	0.572614	0.676133	0.688918	0.69427	0.982219	0.461283	0.926061	NaN	NaN	NaN	0
267536	k__Bacteria; p__Firmicutes; c__Clostridia; o__Clostridiales; f__[Mogibacteriaceae]; g__; s__	0.036667	0.02	0.025	0.053333	0.028333	0.035	0.016667	0.009259	0.053333	0.356591	0.383368	0.873513	0.537874	0.9507	0.347948	0.9513	0.586482	0.758068	0.677938	NaN	NaN	NaN	0
265503	k__Bacteria; p__Firmicutes; c__Clostridia; o__Clostridiales; f__Lachnospiraceae; g__[Ruminococcus]; s__gnavus	0.026667	0.031667	0.016667	0.013333	0.031667	0.06	0.021667	0.025926	0.06	0.362782	0.384749	0.266282	0.572614	0.637499	0.91405	0.994815	0.760657	0.701482	0.408633	NaN	NaN	NaN	0
182061	k__Bacteria; p__Firmicutes; c__Clostridia; o__Clostridiales; f__Ruminococcaceae; g__; s__	0.056667	0.056667	0.071667	0.058333	0.045	0.096667	0.125	0.083333	0.125	0.363936	0.389484	0.191739	0.0431	0.414213	0.729167	0.941018	0.82586	0.681095	0.957424	0.580916	NaN	0.527943	0
174698	k__Bacteria; p__Firmicutes; c__Clostridia; o__Clostridiales; f__; g__; s__	0.033333	0	0.046667	0.056667	0.003333	0	0.036667	0.018519	0.056667	0.36073	0.389825	0.020214	0.329393	0.637499	0.858517	0.441077	0.064542	0.841784	0.880106	NaN	NaN	NaN	0
133341	k__Bacteria; p__Firmicutes; c__Bacilli; o__Lactobacillales; f__Lactobacillaceae; g__Lactobacillus; s__	0.023333	0.005	0.016667	0.053333	0.025	0.006667	0.01	0.014815	0.053333	0.358364	0.394345	0.026337	0.437253	0.637499	0.724385	0.994815	0.198341	0.863534	0.286472	NaN	NaN	NaN	0
271219	k__Bacteria; p__Firmicutes; c__Clostridia; o__Clostridiales; f__; g__; s__	0.001667	0.006667	0.02	0.001667	0.008333	0.031667	0.023333	0	0.031667	0.358364	0.394345	0.073054	0.058173	0.467824	NaN	NaN	0.469073	0.184157	NaN	NaN	NaN	NaN	0
261350	k__Bacteria; p__Bacteroidetes; c__Bacteroidia; o__Bacteroidales; f__S24-7; g__; s__	0.015	0.03	0.028333	0.02	0.016667	0.011667	0.015	0.022222	0.03	0.380022	0.403794	0.47439	0.437805	0.598966	0.409632	0.994815	0.234813	0.331723	0.79855	NaN	NaN	NaN	0
172389	k__Bacteria; p__Firmicutes; c__Clostridia; o__Clostridiales; f__Lachnospiraceae; g__; s__	1.255	0.23	1.4	0.321667	1.49167	0.476667	2.39833	0.774074	2.39833	0.38421	0.405847	0.036761	0.741455	0.243581	0.920976	0.994815	0.126594	0.888105	0.179654	0.802115	0.960139	0.709851	0
272060	k__Bacteria; p__Firmicutes; c__Clostridia; o__Clostridiales; f__Lachnospiraceae; g__; s__	0.065	0.125	0.005	0.01	0.09	1.01	0	0.392593	1.01	0.204125	0.405847	0.094507	0.020091	0.798763	0.234094	0.98699	0.615534	0.272564	0.428756	0.687577	0.561196	0.353262	0
195885	k__Bacteria; p__Firmicutes; c__Clostridia; o__Clostridiales; f__Lachnospiraceae; g__; s__	0.016667	0.035	0.008333	0	0	0.126667	0	0.109259	0.126667	0.358364	0.409847	0.36378	0.87928	0.885265	NaN	NaN	NaN	0.897963	NaN	NaN	NaN	NaN	0
259506	k__Bacteria; p__Firmicutes; c__Clostridia; o__Clostridiales; f__Ruminococcaceae; g__Oscillospira; s__	0.008333	0.008333	0.01	0.005	0.011667	0.02	0.008333	0.022222	0.022222	0.381842	0.412868	0.567933	0.986347	0.778343	NaN	NaN	0.93051	0.921139	NaN	NaN	NaN	NaN	0
147195	k__Bacteria; p__Firmicutes; c__Clostridia; o__Clostridiales; f__Lachnospiraceae; g__Coprococcus; s__	0.003333	0.013333	0.01	0.006667	0.008333	0.02	0.018333	0.009259	0.02	0.403282	0.413292	0.051888	0.149674	0.704968	NaN	NaN	NaN	0.431727	NaN	NaN	NaN	NaN	0
177512	k__Bacteria; p__Bacteroidetes; c__Bacteroidia; o__Bacteroidales; f__S24-7; g__; s__	0.025	0.016667	0.015	0.021667	0.033333	0.02	0.03	0.027778	0.033333	0.398383	0.415036	0.347642	0.74685	0.858627	0.92778	0.9513	0.760657	0.664939	0.811306	NaN	NaN	NaN	0
779847	k__Bacteria; p__Firmicutes; c__Clostridia; o__Clostridiales; f__; g__; s__	0.001667	0	0.001667	0.003333	0.001667	0.003333	0	0.138889	0.138889	0.293885	0.419397	0.963418	0.905388	0.011023	0.44356	0.994815	0.802148	0.983593	0.78879	NaN	NaN	NaN	0
263459	k__Bacteria; p__Firmicutes; c__Clostridia; o__Clostridiales; f__; g__; s__	0	0.013333	0.001667	0.105	0	0.001667	0	0.005556	0.105	0.354988	0.426918	0.344409	0.857333	0.052116	NaN	NaN	0.498217	0.821345	0.164513	NaN	NaN	NaN	0
4480555	k__Bacteria; p__Firmicutes; c__Clostridia; o__Clostridiales; f__; g__; s__	0.055	0.086667	0.085	0.181667	0.025	0.06	0.028333	0.177778	0.181667	0.406876	0.431525	0.295845	0.601397	0.024964	0.855857	0.892922	0.589443	0.628823	0.299698	0.960288	NaN	0.771246	0
333602	k__Bacteria; p__Firmicutes; c__Clostridia; o__Clostridiales; f__; g__; s__	0.006667	0.033333	0.01	0.023333	0.016667	0.003333	0.006667	0.012963	0.033333	0.371895	0.431525	0.662359	0.717841	0.64207	NaN	NaN	0.140677	0.811074	0.261615	NaN	NaN	NaN	0
328212	k__Bacteria; p__Firmicutes; c__Clostridia; o__Clostridiales; f__Ruminococcaceae; g__; s__	0.011667	0.03	0.061667	0.023333	0.025	0.133333	0.121667	0.014815	0.133333	0.374232	0.438091	0.044944	0.027921	0.797757	0.755311	0.9513	0.516007	0.275488	0.63784	0.740735	NaN	0.749308	0
2901239	k__Bacteria; p__Firmicutes; c__Clostridia; o__Clostridiales; f__Lachnospiraceae; g__[Ruminococcus]; s__gnavus	0.57	0.226667	0.85	0.106667	0.228333	1.23167	0.803333	0.368519	1.23167	0.358364	0.438091	0.330465	0.187886	0.457737	0.163937	0.623002	0.58908	0.628823	0.069829	0.092659	0.664037	0.125617	0
228310	k__Bacteria; p__Tenericutes; c__Mollicutes; o__Anaeroplasmatales; f__Anaeroplasmataceae; g__Anaeroplasma; s__	0.056667	0.11	0.043333	0.063333	0.04	0.051667	0.038333	0.042593	0.11	0.408216	0.438091	0.442437	0.882605	0.993625	0.92778	0.988561	0.454314	0.826286	0.994308	0.740735	NaN	0.968846	0
2877100	k__Bacteria; p__Firmicutes; c__Clostridia; o__Clostridiales; f__Ruminococcaceae; g__; s__	0.505	0.8	0.498333	0.506667	0.586667	0.388333	0.188333	0.5	0.8	0.391969	0.438091	0.855804	0.573203	0.993625	0.476428	0.994815	0.459877	0.824051	0.974178	0.498363	0.445034	0.959271	0
694641	k__Bacteria; p__Firmicutes; c__Clostridia; o__Clostridiales; f__Lachnospiraceae; g__; s__	0.013333	0.023333	0.005	0.063333	0.008333	0.083333	0.035	0.035185	0.083333	0.386345	0.443375	0.042252	0.572614	0.077363	0.443213	0.961136	0.651513	0.640871	0.260084	NaN	NaN	0.939507	0
2724175	k__Bacteria; p__Firmicutes; c__Clostridia; o__Clostridiales; f__Lachnospiraceae; g__; s__	0.016667	0.001667	0.008333	0.013333	0.008333	0.013333	0.018333	0.02037	0.02037	0.427143	0.44729	0.370313	0.921715	0.648621	NaN	NaN	0.151996	0.608639	NaN	NaN	NaN	NaN	0
267388	k__Bacteria; p__Firmicutes; c__Clostridia; o__Clostridiales; f__; g__; s__	0.001667	0.01	0.013333	0.001667	0.013333	0.035	0.018333	0	0.035	0.398383	0.455427	0.229687	0.423883	0.393864	NaN	NaN	NaN	0.431727	NaN	NaN	NaN	NaN	0
828435	k__Bacteria; p__Firmicutes; c__Erysipelotrichi; o__Erysipelotrichales; f__Erysipelotrichaceae; g__; s__	0.296667	0.573333	0.035	0.11	0.523333	0.216667	0.101667	0.72037	0.72037	0.369491	0.455427	0.809205	0.010178	0.995188	0.150035	0.843596	0.479508	0.099273	0.386775	0.35103	0.995803	0.470805	0
176925	k__Bacteria; p__Firmicutes; c__Clostridia; o__Clostridiales; f__; g__; s__	0.046667	0.045	0.038333	0.03	0.015	0.068333	0.043333	0.012963	0.068333	0.43201	0.45981	0.058909	0.399212	0.645521	0.287555	0.175087	0.955406	0.892504	0.476825	NaN	NaN	0.786632	0
272555	k__Bacteria; p__Actinobacteria; c__Coriobacteriia; o__Coriobacteriales; f__Coriobacteriaceae; g__; s__	0.031667	0.023333	0.028333	0.031667	0.013333	0.04	0.008333	0.022222	0.04	0.431153	0.466061	0.49402	0.952714	0.645521	0.655255	0.711012	0.869885	0.968038	0.917407	NaN	NaN	NaN	0
1571092	k__Bacteria; p__Firmicutes; c__Clostridia; o__Clostridiales; f__; g__; s__	1.80167	2.65167	1.295	0.66	0.468333	2.14667	1.27167	0.881481	2.65167	0.427143	0.468652	0.078653	0.425737	0.948093	0.518494	0.181385	0.623806	0.97243	0.37929	0.507256	0.424209	0.268097	0
694337	k__Bacteria; p__Firmicutes; c__Clostridia; o__Clostridiales; f__Ruminococcaceae; g__; s__	0	0.023333	0.013333	0.018333	0	0.006667	0.006667	0	0.023333	0.427143	0.468756	0.123284	0.179765	0.288087	NaN	NaN	NaN	0.421765	NaN	NaN	NaN	NaN	0
277497	k__Bacteria; p__Firmicutes; c__Clostridia; o__Clostridiales; f__; g__; s__	0.416667	0.258333	0.248333	0.24	0.076667	0.111667	0.41	0.214815	0.416667	0.415079	0.468756	0.959908	0.403179	0.813442	0.497399	0.229511	0.822693	0.799339	0.79855	0.715537	0.257451	0.463547	0
318732	k__Bacteria; p__Firmicutes; c__Clostridia; o__Clostridiales; f__; g__; s__	3.30167	0.04	2.09333	0.046667	0.046667	0.061667	0.058333	0.085185	3.30167	0.454528	0.471435	0.704237	0.476044	0.344864	0.664082	0.994815	0.956047	0.754516	0.94555	0.740763	NaN	0.385167	0
173218	k__Bacteria; p__Firmicutes; c__Clostridia; o__Clostridiales; f__; g__; s__	0.016667	0.01	0.023333	0.001667	0.028333	0.08	0.008333	0.018519	0.08	0.408216	0.475625	0.466338	0.97872	0.527203	0.411521	0.9513	0.97442	0.752712	0.26759	NaN	NaN	NaN	0
724472	k__Bacteria; p__Firmicutes; c__Clostridia; o__Clostridiales; f__Lachnospiraceae; g__Dorea; s__	0.076667	0.116667	0.066667	0.086667	0.066667	0.07	0.031667	0.109259	0.116667	0.459639	0.489446	0.413142	0.524238	0.657261	0.60796	0.950917	0.459877	0.85233	0.906958	0.762887	NaN	0.627134	0
264294	k__Bacteria; p__Firmicutes; c__Clostridia; o__Clostridiales; f__; g__; s__	0.011667	0.006667	0.031667	0.018333	0.015	0.078333	0.031667	0.009259	0.078333	0.426699	0.491319	0.080448	0.20923	0.867178	0.226087	0.994815	0.782142	0.457458	0.785296	NaN	NaN	NaN	0
786646	k__Bacteria; p__Firmicutes; c__Clostridia; o__Clostridiales; f__; g__; s__	0.006667	0.333333	0.02	0.005	0.015	0.055	0.008333	0	0.333333	0.427143	0.491319	0.086483	1	0.501274	0.806423	0.975758	0.104808	0.689829	0.994308	0.577713	NaN	0.551748	0
238487	k__Bacteria; p__Firmicutes; c__Clostridia; o__Clostridiales; f__Ruminococcaceae; g__Ruminococcus; s__	0.833333	0.47	0.681667	1.01833	0.966667	0.868333	1.015	0.944444	1.01833	0.47086	0.491319	0.468023	0.926924	0.859806	0.920976	0.994815	0.41708	0.764968	0.941685	0.710051	0.824958	0.961487	0
335401	k__Bacteria; p__Firmicutes; c__Clostridia; o__Clostridiales; f__; g__; s__	0.015	0.011667	0.025	0.001667	0.021667	0.021667	0.028333	0.009259	0.028333	0.481717	0.491319	0.954485	0.476202	0.191007	NaN	NaN	0.948915	0.608639	0.164513	NaN	NaN	NaN	0
191445	k__Bacteria; p__Firmicutes; c__Clostridia; o__Clostridiales; f__Ruminococcaceae; g__Oscillospira; s__	0.133333	0.12	0.14	0.2	0.228333	0.203333	0.171667	0.137037	0.228333	0.471203	0.491319	0.993307	0.94938	0.947276	0.659893	0.545585	0.897158	0.856403	0.420282	0.888077	0.843726	0.358199	0
212532	k__Bacteria; p__Firmicutes; c__Clostridia; o__Clostridiales; f__Ruminococcaceae; g__; s__	0.008333	0.046667	0.018333	0.02	0.008333	0.005	0.016667	0.012963	0.046667	0.43761	0.492575	0.332733	0.441386	0.577474	0.741216	0.994815	0.275024	0.620205	0.580714	NaN	NaN	NaN	0
170926	k__Bacteria; p__Firmicutes; c__Clostridia; o__Clostridiales; f__Ruminococcaceae; g__; s__	0.638333	0.828333	0.408333	0.456667	0.731667	1.13667	0.561667	0.481481	1.13667	0.483797	0.501566	0.139236	0.610015	0.457737	1	0.979994	0.458209	0.685701	0.48964	0.960288	0.94997	0.913604	0
268121	k__Bacteria; p__Firmicutes; c__Clostridia; o__Clostridiales; f__; g__; s__	0.013333	0.015	0.026667	0.003333	0.006667	0.03	0.031667	0.018519	0.031667	0.483797	0.50419	0.11207	0.040534	0.950394	NaN	NaN	0.789647	0.457458	0.26759	NaN	NaN	NaN	0
298954	k__Bacteria; p__Firmicutes; c__Bacilli; o__Lactobacillales; f__Lactobacillaceae; g__Lactobacillus; s__	0.015	0.005	0.011667	0.038333	0.016667	0.008333	0.005	0.007407	0.038333	0.46798	0.50419	0.2636	0.546562	0.76472	NaN	NaN	0.469716	0.97243	NaN	NaN	NaN	NaN	0
327486	k__Bacteria; p__Firmicutes; c__Clostridia; o__Clostridiales; f__; g__; s__	0.003333	0.003333	0.016667	0.003333	0.011667	0.023333	0.028333	0	0.028333	0.455576	0.50419	0.571164	0.251204	0.557872	NaN	NaN	NaN	0.457458	NaN	NaN	NaN	NaN	0
259006	k__Bacteria; p__Firmicutes; c__Clostridia; o__Clostridiales; f__; g__; s__	0.098333	0.09	0.016667	0	0.001667	0.026667	0.001667	0.098148	0.098333	0.403282	0.509081	0.045299	0.572614	0.752289	0.790328	0.946633	0.238532	0.647573	0.47558	NaN	NaN	NaN	0
264155	k__Bacteria; p__Firmicutes; c__Clostridia; o__Clostridiales; f__; g__; s__	0.163333	0.043333	0.056667	0.086667	0.056667	0.078333	0.078333	0.037037	0.163333	0.471203	0.509081	0.351408	0.524238	0.314244	0.301698	0.146128	0.099406	0.133709	0.226733	0.235511	NaN	0.683732	0
566391	k__Bacteria; p__Firmicutes; c__Clostridia; o__Clostridiales; f__; g__; s__	0.021667	0.028333	0.033333	0.053333	0.036667	0.01	0.016667	0.033333	0.053333	0.474551	0.509081	0.468023	0.960047	0.501859	0.659893	0.903925	0.75398	0.628823	0.220292	NaN	NaN	0.573177	0
304047	k__Bacteria; p__Bacteroidetes; c__Bacteroidia; o__Bacteroidales; f__Bacteroidaceae; g__Bacteroides; s__acidifaciens	0.041667	0.033333	0.046667	0.041667	0.051667	0.035	0.02	0.02963	0.051667	0.487148	0.510371	0.444588	0.522908	0.628079	0.45223	0.959358	0.888595	0.695344	0.957424	NaN	NaN	0.786632	0
197126	k__Bacteria; p__Firmicutes; c__Clostridia; o__Clostridiales; f__; g__; s__	0.246667	0.236667	0.198333	1.30667	0.153333	0.236667	0.321667	0.068519	1.30667	0.427524	0.511348	0.731792	0.612414	0.242911	0.213141	0.9501	0.957986	0.907446	0.135126	0.906756	0.685822	0.255364	0
268720	k__Bacteria; p__Firmicutes; c__Clostridia; o__Clostridiales; f__Ruminococcaceae; g__Ruminococcus; s__	0.095	0.136667	0.07	0.073333	0.118333	0.428333	0.088333	0.075926	0.428333	0.487116	0.515131	0.047821	0.818381	0.887768	0.84431	0.994815	0.599914	0.840123	0.940301	0.62373	NaN	0.968367	0
353073	k__Bacteria; p__Bacteroidetes; c__Bacteroidia; o__Bacteroidales; f__S24-7; g__; s__	0.078333	0.053333	0.058333	0.068333	0.088333	0.041667	0.103333	0.114815	0.114815	0.489393	0.515131	0.132355	0.950351	0.767863	0.294637	0.994815	0.742573	0.791477	0.728996	0.569314	NaN	0.470805	0
1107303	k__Bacteria; p__Firmicutes; c__Clostridia; o__Clostridiales; f__; g__; s__	0.186667	0.14	0.136667	0.038333	0.138333	0.285	0.211667	0.068519	0.285	0.488287	0.515131	0.681325	0.986347	0.065438	0.788844	0.946633	0.836124	0.666335	0.070287	0.552136	0.58403	0.641706	0
261347	k__Bacteria; p__Firmicutes; c__Clostridia; o__Clostridiales; f__; g__; s__	0.031667	0.021667	0.003333	0.09	0.028333	0.086667	0.2	0.038889	0.2	0.415079	0.515131	0.716927	0.37443	0.389071	0.185418	0.994815	0.944949	0.334064	0.422763	0.714872	NaN	0.827468	0
271439	k__Bacteria; p__Firmicutes; c__Clostridia; o__Clostridiales; f__; g__; s__	0.013333	0.01	0.035	0.008333	0.015	0.018333	0.056667	0.011111	0.056667	0.497371	0.518386	0.966702	0.025003	0.778343	0.982224	0.994815	0.90013	0.371476	0.718432	NaN	NaN	NaN	0
273967	k__Bacteria; p__Firmicutes; c__Clostridia; o__Clostridiales; f__Lachnospiraceae; g__; s__	0.103333	0.145	0.145	0.201667	0.206667	0.321667	0.165	0.127778	0.321667	0.490842	0.522396	0.139075	0.719317	0.606608	0.498156	0.613253	0.469716	0.502806	0.219004	0.960077	0.685822	0.364737	0
4460604	k__Bacteria; p__Firmicutes; c__Clostridia; o__Clostridiales; f__; g__; s__	0	0.201667	0.045	0	0	0.498333	0	0	0.498333	0.554159	0.525504	0.099432	1	1	NaN	NaN	NaN	NaN	NaN	NaN	NaN	NaN	0
191325	k__Bacteria; p__Firmicutes; c__Clostridia; o__Clostridiales; f__; g__; s__	0.011667	0.013333	0.015	0.005	0.005	0.02	0.003333	0.003704	0.02	0.505107	0.525504	0.225462	0.883003	0.648844	NaN	NaN	NaN	0.791477	NaN	NaN	NaN	NaN	0
187223	k__Bacteria; p__Firmicutes; c__Clostridia; o__Clostridiales; f__Ruminococcaceae; g__Ruminococcus; s__	0.118333	0.1	0.075	0.116667	0.136667	0.121667	0.091667	0.131481	0.136667	0.505107	0.525504	0.706988	0.098651	0.858627	0.923498	0.979994	0.955528	0.308515	0.934452	0.908323	NaN	0.805797	0
192971	k__Bacteria; p__Firmicutes; c__Clostridia; o__Clostridiales; f__; g__; s__	0.016667	0.005	0.008333	0.005	0.013333	0.003333	0.018333	0.05	0.05	0.487148	0.532489	0.1893	0.905388	0.676133	NaN	NaN	0.516555	0.745332	NaN	NaN	NaN	NaN	0
74480	k__Bacteria; p__Firmicutes; c__Clostridia; o__Clostridiales; f__Clostridiaceae; g__Clostridium; s__	0	0.03	0.008333	0.001667	0.006667	0.021667	0.016667	0.005556	0.03	0.537648	0.532724	0.040039	0.193941	0.948093	NaN	NaN	0.057976	0.272564	NaN	NaN	NaN	NaN	0
196391	k__Bacteria; p__Firmicutes; c__Clostridia; o__Clostridiales; f__Clostridiaceae; g__02d06; s__	0.028333	0.031667	0.081667	0.111667	0.036667	0.031667	0.063333	0.033333	0.111667	0.505107	0.532724	0.981977	0.071135	0.13841	0.672584	0.99007	0.90013	0.162614	0.053263	NaN	NaN	0.371995	0
300208	k__Bacteria; p__Firmicutes; c__Clostridia; o__Clostridiales; f__Lachnospiraceae; g__; s__	0.001667	0.003333	0.01	0.01	0.003333	0.008333	0.015	0.024074	0.024074	0.52596	0.543089	0.557997	0.179765	0.196705	NaN	NaN	NaN	0.508214	NaN	NaN	NaN	NaN	0
180405	k__Bacteria; p__Bacteroidetes; c__Bacteroidia; o__Bacteroidales; f__S24-7; g__; s__	7.69333	9.325	8.66333	5.905	8.15	5.83833	7.14	8.57963	9.325	0.517566	0.543089	0.889401	0.738329	0.979188	0.104917	0.994815	0.609535	0.566444	0.351746	0.42104	0.720248	0.371995	0
179325	k__Bacteria; p__Firmicutes; c__Clostridia; o__Clostridiales; f__Ruminococcaceae; g__; s__	0	0.025	0.003333	0.01	0.008333	0.021667	0.01	0.022222	0.025	0.537648	0.544473	0.068303	0.669393	0.213374	NaN	NaN	0.06542	0.500602	NaN	NaN	NaN	NaN	0
221429	k__Bacteria; p__Firmicutes; c__Clostridia; o__Clostridiales; f__Ruminococcaceae; g__; s__	0.423333	0.225	0.161667	0.26	0.343333	0.248333	0.056667	0.146296	0.423333	0.525319	0.545482	0.479191	0.063071	0.418727	0.914111	0.99007	0.615534	0.477796	0.608589	0.945571	0.764211	0.961192	0
3600504	k__Bacteria; p__Bacteroidetes; c__Bacteroidia; o__Bacteroidales; f__Bacteroidaceae; g__Bacteroides; s__	0.016667	0.02	0.02	0.015	0.055	0.02	0.016667	0.016667	0.055	0.522044	0.548614	0.246041	0.258146	0.191972	0.44356	0.188984	0.775516	0.811074	0.922621	NaN	NaN	NaN	0
826624	k__Bacteria; p__Firmicutes; c__Clostridia; o__Clostridiales; f__; g__; s__	0.458333	0.623333	0.783333	1.48833	0.598333	0.14	0.066667	1.22778	1.48833	0.518707	0.5492	0.638781	0.878153	0.614772	0.671083	0.994815	0.916911	0.727078	0.646899	0.669289	0.424209	0.968367	0
185177	k__Bacteria; p__Firmicutes; c__Clostridia; o__Clostridiales; f__; g__; s__	0.038333	0.058333	0.028333	0.03	0.011667	0.105	0.071667	0.088889	0.105	0.505107	0.549742	0.097917	0.525614	0.393361	0.49217	0.694008	0.664499	0.852002	0.950335	NaN	NaN	0.27848	0
161993	k__Bacteria; p__Firmicutes; c__Clostridia; o__Clostridiales; f__; g__; s__	0.371667	0.026667	0.123333	0.025	0.231667	0.208333	0.166667	0.059259	0.371667	0.52326	0.549742	0.273572	0.570173	0.058201	0.699003	0.969713	0.097605	0.608639	0.092209	0.384953	0.838585	0.749308	0
277385	k__Bacteria; p__Firmicutes; c__Clostridia; o__Clostridiales; f__; g__; s__	0.045	0.041667	0.07	0.015	0.03	0.061667	0.035	0.009259	0.07	0.531693	0.549742	0.328889	0.5075	0.081738	0.799886	0.863753	0.956432	0.606896	0.169824	NaN	NaN	0.961487	0
191387	k__Bacteria; p__Firmicutes; c__Clostridia; o__Clostridiales; f__; g__; s__	0.008333	0.015	0.016667	0.013333	0.008333	0.015	0.005	0.005556	0.016667	0.534113	0.549742	0.455891	0.79698	0.939819	NaN	NaN	NaN	0.609991	NaN	NaN	NaN	NaN	0
275293	k__Bacteria; p__Firmicutes; c__Clostridia; o__Clostridiales; f__; g__; s__	0.008333	0.006667	0.02	0.023333	0.013333	0.02	0.04	0.016667	0.04	0.530997	0.549742	0.642532	0.203604	0.457737	NaN	NaN	0.999657	0.588467	0.464825	NaN	NaN	NaN	0
328391	k__Bacteria; p__Firmicutes; c__Clostridia; o__Clostridiales; f__Ruminococcaceae; g__; s__	0.058333	0.05	0.036667	0.035	0.046667	0.07	0.063333	0.051852	0.07	0.530997	0.549742	0.646333	1	0.825207	0.689114	0.893863	0.916911	0.582605	0.37929	NaN	NaN	0.463547	0
26264	k__Bacteria; p__Firmicutes; c__Clostridia; o__Clostridiales; f__Ruminococcaceae; g__; s__	0	0	0	0	0	0	0	1.88148	1.88148	NaN	0.549742	NaN	NaN	NaN	1	0.979994	0.81308	0.829691	0.811306	NaN	NaN	0.139513	0
186122	k__Bacteria; p__Firmicutes; c__Clostridia; o__Clostridiales; f__Lachnospiraceae; g__; s__	0.006667	0.025	0.021667	0.001667	0.01	0.045	0.018333	0.011111	0.045	0.534113	0.550588	0.044944	0.275875	0.859806	NaN	NaN	0.346707	0.504786	0.4373	NaN	NaN	NaN	0
275423	k__Bacteria; p__Firmicutes; c__Clostridia; o__Clostridiales; f__Ruminococcaceae; g__Oscillospira; s__	0.015	0.006667	0.018333	0.015	0.013333	0.005	0.001667	0.018519	0.018519	0.530997	0.550588	0.311041	0.719317	0.736556	NaN	NaN	0.638454	0.849117	NaN	NaN	NaN	NaN	0
335632	k__Bacteria; p__Firmicutes; c__Clostridia; o__Clostridiales; f__Lachnospiraceae; g__; s__	0.003333	0.015	0.015	0.001667	0.005	0.031667	0.02	0.009259	0.031667	0.546168	0.555538	0.078252	0.1362	0.90825	NaN	NaN	NaN	0.431727	NaN	NaN	NaN	NaN	0
233991	k__Bacteria; p__Firmicutes; c__Clostridia; o__Clostridiales; f__Lachnospiraceae; g__; s__	0.013333	0.003333	0.006667	0.013333	0.025	0.281667	0.025	0.009259	0.281667	0.448467	0.555538	0.311041	0.86049	0.87127	0.528744	0.994815	0.531527	0.771698	0.934735	NaN	NaN	0.939507	0
228785	k__Bacteria; p__Firmicutes; c__Clostridia; o__Clostridiales; f__Dehalobacteriaceae; g__Dehalobacterium; s__	0.273333	0.16	0.156667	0.213333	0.248333	0.156667	0.176667	0.135185	0.273333	0.537648	0.557602	0.096564	0.300841	0.273639	1	0.941018	0.330041	0.457458	0.458253	0.975902	0.927813	0.979253	0
786449	k__Bacteria; p__Firmicutes; c__Clostridia; o__Clostridiales; f__Lachnospiraceae; g__; s__	0.001667	0.011667	0.01	0.001667	0.006667	0.033333	0.005	0.001852	0.033333	0.53458	0.559639	0.011338	0.469741	0.681421	NaN	NaN	NaN	0.333407	NaN	NaN	NaN	NaN	0
830014	k__Bacteria; p__Firmicutes; c__Clostridia; o__Clostridiales; f__; g__; s__	1.13167	0.928333	1.69333	0.796667	1.27333	1.80167	1.46833	0.916667	1.80167	0.539397	0.559639	0.469343	0.292564	0.516065	0.809846	0.994815	0.97442	0.462396	0.479322	0.644227	0.944264	0.850044	0
192598	k__Bacteria; p__Firmicutes; c__Clostridia; o__Clostridiales; f__Ruminococcaceae; g__Ruminococcus; s__	0.913333	0.666667	0.773333	0.813333	1.02833	0.966667	0.935	0.742593	1.02833	0.54118	0.559639	0.662907	0.964543	0.759551	0.978309	0.994815	0.677566	0.810692	0.78879	0.857227	0.851887	0.970535	0
273043	k__Bacteria; p__Firmicutes; c__Clostridia; o__Clostridiales; f__; g__; s__	0.01	0.01	0	0.006667	0.01	0.085	0.013333	0	0.085	0.473676	0.570061	0.15494	0.794923	0.778343	0.222921	0.994815	0.880981	0.283794	0.970538	NaN	NaN	NaN	0
188457	k__Bacteria; p__Firmicutes; c__Clostridia; o__Clostridiales; f__; g__; s__	0.003333	0.021667	0.255	0.001667	0.001667	0.025	0.385	0.001852	0.385	0.461094	0.571277	0.060817	0.045748	0.912643	NaN	NaN	0.317294	0.605376	0.835855	NaN	NaN	NaN	0
3584772	k__Bacteria; p__Tenericutes; c__Mollicutes; o__RF39; f__; g__; s__	0.098333	0.026667	0.096667	0.031667	0.043333	0.041667	0.086667	0.02963	0.098333	0.542612	0.571277	0.261895	0.522908	0.487439	0.858517	0.609081	0.221719	0.874643	0.346654	0.577713	NaN	0.712602	0
179927	k__Bacteria; p__Firmicutes; c__Clostridia; o__Clostridiales; f__Ruminococcaceae; g__Ruminococcus; s__	0.026667	0.045	0.021667	0.058333	0.088333	0.033333	0.031667	0.075926	0.088333	0.54579	0.571277	0.669131	0.367773	0.778343	0.743137	0.623002	0.71036	0.77805	0.625557	NaN	NaN	0.836774	0
133206	k__Bacteria; p__Firmicutes; c__Clostridia; o__Clostridiales; f__; g__; s__	0.045	0.041667	0.008333	0.143333	0.056667	0.075	0.3	0.053704	0.3	0.49766	0.571277	0.885889	0.332739	0.383648	0.190094	0.994815	0.986994	0.431727	0.342357	0.950029	NaN	0.705473	0
262410	k__Bacteria; p__Firmicutes; c__Clostridia; o__Clostridiales; f__; g__; s__	0.011667	0.046667	0.125	0.026667	0.198333	0.123333	0.206667	0.003704	0.206667	0.473676	0.571277	0.926441	0.535972	0.527521	0.283245	0.193596	0.412382	0.182949	0.510446	0.590209	NaN	0.064163	0
180555	k__Bacteria; p__Firmicutes; c__Clostridia; o__Clostridiales; f__Lachnospiraceae; g__Coprococcus; s__	1.30833	0.666667	1.615	0.34	0.413333	1.885	3.00333	0.653704	3.00333	0.530997	0.574876	0.384037	0.029105	0.475775	0.131197	0.21123	0.58908	0.76889	0.12623	0.066131	0.095619	0.155112	0
276996	k__Bacteria; p__Firmicutes; c__Clostridia; o__Clostridiales; f__Ruminococcaceae; g__Oscillospira; s__	0.005	0.018333	0.01	0.025	0.013333	0.026667	0.026667	0.011111	0.026667	0.564692	0.577681	0.111131	0.262736	0.358734	NaN	NaN	0.220934	0.608639	0.198315	NaN	NaN	NaN	0
1106683	k__Bacteria; p__Firmicutes; c__Clostridia; o__Clostridiales; f__; g__; s__	0.041667	0.016667	0.003333	0.02	0.04	0.015	0.013333	0.05	0.05	0.564692	0.587705	0.251563	0.023659	0.867252	0.569229	0.994815	0.571816	0.059197	0.4373	NaN	NaN	NaN	0
4480176	k__Bacteria; p__Firmicutes; c__Clostridia; o__Clostridiales; f__; g__; s__	0.205	0.258333	0.17	0.508333	2.47333	0.17	0.106667	1.53148	2.47333	0.484053	0.589016	0.051023	0.016985	0.994159	0.213141	0.066112	0.784598	0.991322	0.336692	0.107412	0.105325	0.484609	0
265363	k__Bacteria; p__Firmicutes; c__Clostridia; o__Clostridiales; f__Clostridiaceae; g__; s__	0.026667	0.011667	0.013333	0.015	0.03	0.005	0.006667	0.011111	0.03	0.592641	0.604436	0.088562	0.197517	0.478477	NaN	NaN	0.594681	0.689829	0.676336	NaN	NaN	NaN	0
1104817	k__Bacteria; p__Firmicutes; c__Clostridia; o__Clostridiales; f__; g__; s__	4.54333	1.49333	5.55833	1.02833	0.676667	1.19667	2.81667	3.86852	5.55833	0.540939	0.604436	0.468023	0.445029	0.800012	0.295375	0.188984	0.369219	0.843272	0.302475	0.478437	0.619523	0.079314	0
174573	k__Bacteria; p__Bacteroidetes; c__Bacteroidia; o__Bacteroidales; f__S24-7; g__; s__	0.011667	0.016667	0.02	0.028333	0.016667	0.02	0.006667	0.016667	0.028333	0.591368	0.604436	0.485015	0.998705	0.394748	NaN	NaN	0.550237	0.494323	0.272629	NaN	NaN	NaN	0
262060	k__Bacteria; p__Firmicutes; c__Clostridia; o__Clostridiales; f__Clostridiaceae; g__; s__	0.045	0.015	0.031667	0.018333	0.046667	0.008333	0.021667	0.012963	0.046667	0.594922	0.604879	0.016105	0.515998	0.130432	0.92778	0.994815	0.325983	0.904915	0.40242	NaN	NaN	NaN	0
188785	k__Bacteria; p__Firmicutes; c__Clostridia; o__Clostridiales; f__; g__; s__	0.088333	0.091667	0.033333	0.021667	0.015	0.063333	0.055	0.038889	0.091667	0.561725	0.604879	0.441573	0.845548	0.815842	0.287555	0.146128	0.953552	0.523737	0.228388	NaN	NaN	0.163455	0
522433	k__Bacteria; p__Firmicutes; c__Clostridia; o__Clostridiales; f__; g__; s__	0.003333	0.005	0.001667	0.01	0.05	0	0	0.033333	0.05	0.503666	0.608433	0.051023	0.013644	0.985657	NaN	NaN	0.884135	0.826286	NaN	NaN	NaN	NaN	0
328617	k__Bacteria; p__Bacteroidetes; c__Bacteroidia; o__Bacteroidales; f__Bacteroidaceae; g__Bacteroides; s__uniformis	0.045	0.031667	0.041667	0.046667	0.031667	0.033333	0.036667	0.040741	0.046667	0.594922	0.608433	0.807608	0.801906	0.671754	0.922899	0.714089	0.713736	0.99577	0.994308	NaN	NaN	0.683732	0
331013	k__Bacteria; p__Firmicutes; c__Clostridia; o__Clostridiales; f__Ruminococcaceae; g__Ruminococcus; s__	0.308333	0.315	0.271667	0.283333	0.19	0.68	0.401667	0.264815	0.68	0.587457	0.6091	0.01752	0.309886	0.88485	0.226087	0.472337	0.945481	0.954856	0.738315	0.090425	0.291545	0.470805	0
157772	k__Bacteria; p__Firmicutes; c__Clostridia; o__Clostridiales; f__Ruminococcaceae; g__Oscillospira; s__	0.008333	0.02	0.011667	0.021667	0.018333	0.035	0.018333	0.011111	0.035	0.595177	0.6091	0.108324	0.773638	0.724593	NaN	NaN	0.301491	0.758068	0.38988	NaN	NaN	NaN	0
263977	k__Bacteria; p__Firmicutes; c__Clostridia; o__Clostridiales; f__Ruminococcaceae; g__; s__	0.988333	0.98	1.11167	1.21167	2.40167	1.39667	0.921667	0.809259	2.40167	0.591049	0.609945	0.497342	0.366756	0.139846	0.318898	0.157992	0.789647	0.647372	0.995124	0.504991	0.152455	0.255364	0
191948	k__Bacteria; p__Firmicutes; c__Clostridia; o__Clostridiales; f__; g__; s__	0.016667	0.011667	0.021667	0.008333	0.035	0.001667	0.018333	0.148148	0.148148	0.517937	0.610409	0.226303	0.920848	0.243581	0.059808	0.81369	0.957417	0.829401	0.796603	NaN	NaN	0.350325	0
310407	k__Bacteria; p__Firmicutes; c__Clostridia; o__Clostridiales; f__; g__; s__	15.97	3.90667	6.26167	9.57333	1.86	3.57167	10.5583	10.0185	15.97	0.557708	0.610409	0.418009	0.757148	0.660031	0.247235	0.061149	0.253311	0.521628	0.826559	0.294694	0.094988	0.213855	0
157355	k__Bacteria; p__Firmicutes; c__Clostridia; o__Clostridiales; f__; g__; s__	0.01	0.006667	0.018333	0.001667	0.006667	0.04	0.05	0	0.05	0.539733	0.614013	0.468023	0.216636	0.20497	NaN	NaN	0.875816	0.771137	0.386591	NaN	NaN	NaN	0
29205	k__Bacteria; p__Firmicutes; c__Clostridia; o__Clostridiales; f__; g__; s__	0.021667	0.02	0.008333	0.005	0.008333	0.03	0.011667	0.040741	0.040741	0.595276	0.624717	0.484374	0.673309	0.800012	NaN	NaN	0.979807	0.506987	0.228388	NaN	NaN	NaN	0
269657	k__Bacteria; p__Firmicutes; c__Clostridia; o__Clostridiales; f__Lachnospiraceae; g__; s__	0.331667	0.133333	0.22	0.276667	0.61	0.16	0.286667	0.272222	0.61	0.612446	0.628845	0.026832	0.465868	0.624843	0.971361	0.837717	0.284379	0.799339	0.934452	0.886272	0.912146	0.78848	0
376862	k__Bacteria; p__Firmicutes; c__Clostridia; o__Clostridiales; f__Clostridiaceae; g__Candidatus Arthromitus; s__	0.298333	0.246667	0.205	0.285	0.266667	0.385	0.28	0.238889	0.385	0.616294	0.628845	0.238302	0.867431	0.939151	0.44356	0.806936	0.916911	0.324856	0.867794	0.368909	0.303413	0.805797	0
189476	k__Bacteria; p__Firmicutes; c__Clostridia; o__Clostridiales; f__; g__; s__	0.836667	0.27	0.241667	0.268333	0.335	0.313333	0.201667	0.262963	0.836667	0.606252	0.628845	0.261942	0.139067	0.222669	0.761431	0.462328	0.234813	0.220072	0.094687	0.579037	0.720248	0.470805	0
1106101	k__Bacteria; p__Bacteroidetes; c__Bacteroidia; o__Bacteroidales; f__S24-7; g__; s__	0.073333	0.056667	0.053333	0.066667	0.083333	0.036667	0.036667	0.072222	0.083333	0.61838	0.631009	0.052336	0.067124	0.852509	0.36533	0.994815	0.747129	0.619539	0.741185	0.395535	NaN	0.827468	0
837396	k__Bacteria; p__Firmicutes; c__Clostridia; o__Clostridiales; f__; g__; s__	0.005	0.006667	0.015	0.02	0.005	0.003333	0.005	0.02037	0.02037	0.61838	0.631009	0.966702	0.510961	0.077466	NaN	NaN	NaN	0.478045	NaN	NaN	NaN	NaN	0
268755	k__Bacteria; p__Firmicutes; c__Clostridia; o__Clostridiales; f__; g__; s__	0.03	0.013333	0.003333	0.011667	0.035	0.016667	0.006667	0.024074	0.035	0.618862	0.635791	0.313011	0.012077	0.49742	NaN	NaN	0.62105	0.105361	0.367607	NaN	NaN	NaN	0
184451	k__Bacteria; p__Firmicutes; c__Clostridia; o__Clostridiales; f__; g__; s__	0.05	0.078333	0.018333	0.01	0.006667	0.061667	0.016667	0.055556	0.078333	0.55271	0.635791	0.962414	0.650595	1	0.167067	0.361891	0.234813	0.569639	0.340723	NaN	NaN	NaN	0
258899	k__Bacteria; p__Firmicutes; c__Clostridia; o__Clostridiales; f__Ruminococcaceae; g__; s__	0.003333	0.003333	0	0.016667	0.001667	0.02	0.041667	0	0.041667	0.518369	0.637229	0.241554	0.150318	0.44135	NaN	NaN	NaN	0.545189	NaN	NaN	NaN	NaN	0
4256470	k__Bacteria; p__Bacteroidetes; c__Bacteroidia; o__Bacteroidales; f__Bacteroidaceae; g__Bacteroides; s__ovatus	0.018333	0.02	0.021667	0.025	0.026667	0.026667	0.02	0.031481	0.031481	0.625854	0.641687	0.833912	0.980042	0.567284	0.922899	0.928009	0.787038	0.768068	0.738315	NaN	NaN	NaN	0
317623	k__Bacteria; p__Firmicutes; c__Clostridia; o__Clostridiales; f__Lachnospiraceae; g__; s__	0.52	0.408333	0.081667	0.113333	0.49	1.61667	0.118333	0.138889	1.61667	0.596925	0.643586	0.398827	0.062829	0.260385	0.859375	0.994815	0.967793	0.210688	0.40242	0.602662	0.912146	0.968367	0
158183	k__Bacteria; p__Firmicutes; c__Clostridia; o__Clostridiales; f__Ruminococcaceae; g__Oscillospira; s__	0.013333	0.008333	0.013333	0.016667	0.021667	0.013333	0.02	0.011111	0.021667	0.634055	0.645277	0.445106	0.986316	0.849884	NaN	NaN	0.75398	0.994023	NaN	NaN	NaN	NaN	0
271822	k__Bacteria; p__Firmicutes; c__Clostridia; o__Clostridiales; f__; g__; s__	0.273333	0.196667	0.11	0.366667	0.116667	0.138333	0.235	0.242593	0.366667	0.61838	0.645277	0.942036	0.905388	0.277903	0.287555	0.35039	0.897158	0.265612	0.688129	0.755092	0.105325	0.683732	0
4345268	k__Bacteria; p__Firmicutes; c__Clostridia; o__Clostridiales; f__Lachnospiraceae; g__; s__	0.068333	0.02	0.051667	0.02	0.046667	0.09	0.063333	0.027778	0.09	0.618862	0.645277	0.969878	0.95798	0.19676	0.476532	0.871538	0.260481	0.877919	0.144646	NaN	NaN	0.641706	0
263203	k__Bacteria; p__Firmicutes; c__Clostridia; o__Clostridiales; f__Ruminococcaceae; g__Oscillospira; s__	0.036667	0.016667	0.03	0.061667	0.06	0.016667	0.038333	0.068519	0.068519	0.637143	0.651887	0.029481	0.740113	0.501859	0.960237	0.889098	0.410098	0.939635	0.570054	NaN	NaN	0.959271	0
177533	k__Bacteria; p__Bacteroidetes; c__Bacteroidia; o__Bacteroidales; f__S24-7; g__; s__	0.026667	0.015	0.018333	0.013333	0.025	0.008333	0.011667	0.016667	0.026667	0.64062	0.659524	0.088562	0.364176	0.363782	NaN	NaN	0.53886	0.764968	0.318968	NaN	NaN	NaN	0
182945	k__Bacteria; p__Bacteroidetes; c__Bacteroidia; o__Bacteroidales; f__S24-7; g__; s__	0.058333	0.036667	0.043333	0.031667	0.051667	0.035	0.04	0.027778	0.058333	0.64123	0.660714	0.222921	0.621797	0.141899	0.994016	0.9513	0.532185	0.754516	0.205502	NaN	NaN	0.850044	0
185483	k__Bacteria; p__Firmicutes; c__Clostridia; o__Clostridiales; f__; g__; s__	0.011667	0.006667	0.016667	0.005	0.018333	0.01	0.031667	0.003704	0.031667	0.64062	0.660714	0.476015	0.445778	0.276359	NaN	NaN	0.788497	0.797179	NaN	NaN	NaN	NaN	0
166099	k__Bacteria; p__Firmicutes; c__Clostridia; o__Clostridiales; f__; g__; s__	0.14	0.043333	0.04	0.198333	0.036667	0.056667	0.045	0.148148	0.198333	0.633697	0.660714	0.503675	0.52445	0.191088	0.747147	0.382315	0.351095	0.377701	0.688129	0.506926	NaN	0.527943	0
419245	k__Bacteria; p__Bacteroidetes; c__Bacteroidia; o__Bacteroidales; f__S24-7; g__; s__	0.035	0.05	0.031667	0.025	0.03	0.02	0.035	0.037037	0.05	0.640633	0.660714	0.830004	0.802344	0.989339	0.275402	0.946633	0.533033	0.994023	0.512282	NaN	NaN	0.470805	0
4402077	k__Bacteria; p__Firmicutes; c__Clostridia; o__Clostridiales; f__; g__; s__	6.56667	0.296667	1.235	0.311667	5.07333	3.10167	1.71833	0.409259	6.56667	0.646595	0.661892	0.258111	0.340515	0.017452	0.825979	0.994815	0.135686	0.54496	0.06506	0.529177	0.960139	0.836774	0
189585	k__Bacteria; p__Firmicutes; c__Clostridia; o__Clostridiales; f__; g__; s__	0.036667	0.053333	0.018333	0.011667	0.015	0.073333	0.055	0.037037	0.073333	0.635203	0.668853	0.347731	0.879845	0.952238	0.729167	0.887164	0.793587	0.689829	0.535817	NaN	NaN	0.470805	0
190425	k__Bacteria; p__Firmicutes; c__Clostridia; o__Clostridiales; f__; g__; s__	0.025	0.023333	0.03	0.02	0.011667	0.021667	0.033333	0.012963	0.033333	0.657762	0.67298	0.694492	0.352461	0.912643	0.920976	0.733881	0.998814	0.853466	0.766398	NaN	NaN	NaN	0
192206	k__Bacteria; p__Bacteroidetes; c__Bacteroidia; o__Bacteroidales; f__S24-7; g__; s__	0.08	0.076667	0.073333	0.043333	0.073333	0.051667	0.05	0.07037	0.08	0.648454	0.674096	0.704237	0.803045	0.638423	0.202134	0.9513	0.934954	0.983593	0.148121	0.687577	NaN	0.289758	0
179265	k__Bacteria; p__Firmicutes; c__Clostridia; o__Clostridiales; f__; g__; s__	1.34167	0.008333	0.028333	0.006667	0.128333	0.013333	0.01	0.274074	1.34167	0.592641	0.674926	0.088562	0.463658	0.053227	NaN	NaN	NaN	0.25127	NaN	NaN	NaN	NaN	0
313524	k__Bacteria; p__Firmicutes; c__Clostridia; o__Clostridiales; f__Ruminococcaceae; g__; s__	0.186667	0.08	0.111667	0.063333	0.091667	0.053333	0.083333	0.087037	0.186667	0.642279	0.674926	0.34389	0.820148	0.467824	0.687667	0.714089	0.559722	0.73726	0.138324	0.960288	NaN	0.418861	0
260233	k__Bacteria; p__Firmicutes; c__Clostridia; o__Clostridiales; f__; g__; s__	0.001667	0	0.001667	0.136667	0	0	0	0.046296	0.136667	NaN	0.678278	NaN	NaN	0.463885	NaN	NaN	NaN	0.994023	NaN	NaN	NaN	NaN	0
190673	k__Bacteria; p__Bacteroidetes; c__Bacteroidia; o__Bacteroidales; f__S24-7; g__; s__	0.011667	0.003333	0.013333	0.01	0.031667	0.006667	0.003333	0.016667	0.031667	0.646595	0.678775	0.063521	0.301171	0.782941	NaN	NaN	0.477459	0.888105	NaN	NaN	NaN	NaN	0
190114	k__Bacteria; p__Firmicutes; c__Clostridia; o__Clostridiales; f__Ruminococcaceae; g__; s__	2.02833	3.01167	2.44833	0.561667	1.51	1.81333	1.265	0.727778	3.01167	0.647607	0.681076	0.754069	0.905388	0.527287	0.954361	0.994815	0.786159	0.83039	0.502937	0.919516	0.912146	0.88998	0
152014	k__Bacteria; p__Firmicutes; c__Clostridia; o__Clostridiales; f__; g__; s__	0.093333	0.013333	0.076667	0.03	0.07	0.023333	0.121667	0.07963	0.121667	0.661886	0.682109	0.018146	0.993774	0.52232	0.788844	0.946633	0.097269	0.771698	0.215054	0.762887	NaN	0.470805	0
187807	k__Bacteria; p__Firmicutes; c__Clostridia; o__Clostridiales; f__Ruminococcaceae; g__Oscillospira; s__	0.036667	0.036667	0.046667	0.045	0.026667	0.066667	0.093333	0.027778	0.093333	0.661886	0.682109	0.127623	0.014429	0.748773	0.386563	0.843596	0.87189	0.696861	0.857814	NaN	NaN	0.961487	0
309663	k__Bacteria; p__Firmicutes; c__Clostridia; o__Clostridiales; f__; g__; s__	1.94333	0.008333	2.14667	0.01	0.006667	0.005	0.003333	0.05	2.14667	0.64123	0.682109	0.953548	0.398985	0.094133	NaN	NaN	NaN	0.465538	NaN	NaN	NaN	NaN	0
174260	k__Bacteria; p__Firmicutes; c__Clostridia; o__Clostridiales; f__; g__; s__	0.288333	0.15	0.25	0.141667	0.188333	0.231667	0.148333	0.153704	0.288333	0.669482	0.68585	0.671367	0.869896	0.363782	0.394015	0.557171	0.259896	0.932126	0.123092	0.384953	0.984462	0.44352	0
264101	k__Bacteria; p__Firmicutes; c__Clostridia; o__Clostridiales; f__Ruminococcaceae; g__Oscillospira; s__	0.005	0.006667	0.053333	0	0.056667	0.093333	0.605	0	0.605	0.864864	0.68585	0.868414	0.155508	0.389071	0.954361	0.773497	0.90013	0.521628	0.567804	NaN	NaN	NaN	0
1510067	k__Bacteria; p__Firmicutes; c__Clostridia; o__Clostridiales; f__; g__; s__	0.415	0.41	0.196667	0.393333	1.16167	0.651667	0.308333	0.235185	1.16167	0.661886	0.686004	0.850818	0.12923	0.308003	0.884049	0.714089	0.853539	0.572989	0.846966	0.742986	0.875411	0.605862	0
4390755	k__Bacteria; p__Tenericutes; c__Mollicutes; o__Anaeroplasmatales; f__Anaeroplasmataceae; g__Anaeroplasma; s__	3.025	5.94333	2.79	4.00833	2.93667	3.69	3.22	3.21482	5.94333	0.673787	0.690372	0.24353	0.553651	0.847698	0.862712	0.994815	0.238532	0.633846	0.880106	0.639787	0.94997	0.995009	0
266198	k__Bacteria; p__Tenericutes; c__Mollicutes; o__RF39; f__; g__; s__	0.103333	0.056667	0.118333	0.113333	0.08	0.061667	0.063333	0.148148	0.148148	0.681524	0.699517	0.553242	0.731475	0.299368	0.827278	0.979994	0.674479	0.620205	0.649443	0.949205	NaN	0.829938	0
261891	k__Bacteria; p__Firmicutes; c__Clostridia; o__Clostridiales; f__Lachnospiraceae; g__; s__	0.513333	0.395	0.188333	0.293333	0.481667	0.228333	0.393333	0.061111	0.513333	0.674895	0.710271	0.571164	0.76781	0.414213	0.632891	0.994815	0.924405	0.500602	0.797075	0.803188	0.720248	0.677219	0
176154	k__Bacteria; p__Bacteroidetes; c__Bacteroidia; o__Bacteroidales; f__S24-7; g__; s__	0.805	0.656667	0.735	0.718333	0.726667	0.583333	0.673333	0.898148	0.898148	0.693346	0.712183	0.510429	0.956065	0.728557	0.476532	0.941018	0.854711	0.900817	0.702395	0.852221	0.94997	0.444031	0
181849	k__Bacteria; p__Firmicutes; c__Clostridia; o__Clostridiales; f__Clostridiaceae; g__Clostridium; s__	0.033333	0.01	0.006667	0.015	0.038333	0.003333	0.003333	0.012963	0.038333	0.703033	0.712599	0.016282	0.013644	0.243581	NaN	NaN	0.376988	0.284222	NaN	NaN	NaN	NaN	0
273586	k__Bacteria; p__Firmicutes; c__Clostridia; o__Clostridiales; f__; g__; s__	0.006667	0.013333	0.006667	0.018333	0.01	0.021667	0.005	0.022222	0.022222	0.702392	0.712599	0.21236	0.803045	0.232254	NaN	NaN	0.546818	0.981969	NaN	NaN	NaN	NaN	0
184966	k__Bacteria; p__Firmicutes; c__Clostridia; o__Clostridiales; f__; g__; s__	0.121667	0.09	0.413333	0.06	0.203333	1.16833	0.266667	0.037037	1.16833	0.61838	0.716383	0.021903	0.236656	0.252807	0.082689	0.957375	0.869981	0.240117	0.608116	0.220416	0.607233	0.731801	0
1111328	k__Bacteria; p__Firmicutes; c__Clostridia; o__Clostridiales; f__; g__; s__	2.395	0.92	2.83333	2.795	2.17	2.53833	1.54667	1.25556	2.83333	0.685683	0.716383	0.52586	0.950351	0.926593	0.213141	0.979994	0.14279	0.896073	0.651658	0.384953	0.843726	0.627134	0
4393892	k__Bacteria; p__Firmicutes; c__Clostridia; o__Clostridiales; f__; g__; s__	0.303333	0.328333	0.265	0.236667	0.236667	0.473333	0.23	0.155556	0.473333	0.702802	0.717331	0.07395	0.965228	0.530789	0.761431	0.863753	0.729736	0.97243	0.675706	0.543613	0.950588	0.959271	0
4394350	k__Bacteria; p__Firmicutes; c__Clostridia; o__Clostridiales; f__; g__; s__	0.008333	0.006667	0.01	0.001667	0.018333	0.033333	0.003333	0.001852	0.033333	0.672091	0.718604	0.628444	0.643355	0.128136	NaN	NaN	NaN	0.968038	NaN	NaN	NaN	NaN	0
2212505	k__Bacteria; p__Bacteroidetes; c__Bacteroidia; o__Bacteroidales; f__S24-7; g__; s__	0.021667	0.028333	0.026667	0.02	0.043333	0.023333	0.025	0.035185	0.043333	0.702802	0.719476	0.681325	0.869896	0.856311	0.473892	0.623002	0.615534	0.670581	0.880106	NaN	NaN	NaN	0
340447	k__Bacteria; p__Firmicutes; c__Clostridia; o__Clostridiales; f__; g__; s__	0.015	0.008333	0.005	0.011667	0.026667	0.001667	0.016667	0.024074	0.026667	0.691744	0.725053	0.155551	0.567952	0.979188	NaN	NaN	0.786159	0.612797	NaN	NaN	NaN	NaN	0
203713	k__Bacteria; p__Bacteroidetes; c__Bacteroidia; o__Bacteroidales; f__S24-7; g__; s__	129.923	79.1367	121.738	153.087	137.45	68.9667	109.563	171.722	171.722	0.706506	0.726821	0.01578	0.952714	0.287782	0.44983	0.994815	0.431893	0.782231	0.74321	0.543613	0.718636	0.749308	0
259631	k__Bacteria; p__Firmicutes; c__Clostridia; o__Clostridiales; f__; g__; s__	1.07	0.201667	0.425	1.665	1.175	0.46	0.411667	2.70556	2.70556	0.705839	0.728421	0.031853	0.167216	0.519867	0.922899	0.994815	0.099923	0.431727	0.875128	0.748581	0.991856	0.786632	0
265793	k__Bacteria; p__Firmicutes; c__Clostridia; o__Clostridiales; f__Ruminococcaceae; g__; s__	0.013333	0.018333	0.035	0.07	0.008333	0.111667	0.22	0.005556	0.22	0.595708	0.736965	0.067154	0.010496	0.285811	0.11378	0.9513	0.884135	0.571395	0.317072	0.384953	NaN	0.605862	0
4407190	k__Bacteria; p__Firmicutes; c__Clostridia; o__Clostridiales; f__; g__; s__	0.051667	0.105	0.165	0.053333	0.256667	0.076667	0.276667	0.016667	0.276667	0.673787	0.736965	0.545257	0.383766	0.013809	0.123098	0.089701	0.29395	0.121483	0.934735	0.096088	NaN	0.057372	0
4343981	k__Bacteria; p__Tenericutes; c__Mollicutes; o__RF39; f__; g__; s__	1.15833	1.35333	0.576667	0.285	0.653333	0.676667	0.913333	0.459259	1.35333	0.702802	0.736965	0.953548	0.773638	0.313845	0.766362	0.863753	0.916911	0.649222	0.164392	0.917084	0.814192	0.613153	0
274533	k__Bacteria; p__Firmicutes; c__Clostridia; o__Clostridiales; f__Ruminococcaceae; g__; s__	0.075	0	0.035	0.051667	0	0	0.006667	0.188889	0.188889	0.808341	0.743885	0.083358	0.869896	0.541503	0.677216	0.33607	0.191641	0.840123	0.985798	NaN	NaN	0.319331	0
307640	k__Bacteria; p__Firmicutes; c__Clostridia; o__Clostridiales; f__Lachnospiraceae; g__[Ruminococcus]; s__gnavus	0.098333	0.091667	0.031667	0.02	0.081667	0.285	0.043333	0.014815	0.285	0.702802	0.744145	0.104158	0.172652	0.0204	0.679757	0.982979	0.914021	0.308806	0.119414	0.437952	NaN	0.962296	0
234054	k__Bacteria; p__Firmicutes; c__Clostridia; o__Clostridiales; f__; g__; s__	0.138333	0.096667	0.058333	0.043333	0.07	0.115	0.041667	0.064815	0.138333	0.724201	0.744483	0.855207	0.191214	0.530789	0.841823	0.756566	0.822693	0.41338	0.293787	0.687577	NaN	0.602673	0
4383135	k__Bacteria; p__Firmicutes; c__Clostridia; o__Clostridiales; f__; g__; s__	1.57167	6.67667	2.37333	2.23667	2.92167	1.79	2.10667	1.2963	6.67667	0.702802	0.750356	0.315189	0.864105	0.979188	0.732316	0.9513	0.175454	0.752712	0.746856	0.42104	0.912146	0.750476	0
160140	k__Bacteria; p__Firmicutes; c__Clostridia; o__Clostridiales; f__; g__; s__	0.008333	0.053333	0.003333	0.005	0.013333	0.008333	0.005	0.005556	0.053333	0.687011	0.755891	0.127755	0.488937	0.6687	NaN	NaN	0.075828	0.698251	0.79855	NaN	NaN	NaN	0
165118	k__Bacteria; p__Bacteroidetes; c__Bacteroidia; o__Bacteroidales; f__[Paraprevotellaceae]; g__Paraprevotella; s__	0.025	0.015	0.031667	0.023333	0.01	0.031667	0.025	0.018519	0.031667	0.747044	0.762815	0.369714	0.163388	0.681421	0.393789	0.363764	0.624431	0.644181	0.906958	NaN	NaN	NaN	0
4296701	k__Bacteria; p__Firmicutes; c__Clostridia; o__Clostridiales; f__Ruminococcaceae; g__Oscillospira; s__	0.013333	0.006667	0.025	0.036667	0.031667	0.008333	0.006667	0.02037	0.036667	0.743525	0.764358	0.068303	0.673309	0.681421	NaN	NaN	0.602761	0.457992	0.22625	NaN	NaN	NaN	0
1108356	k__Bacteria; p__Tenericutes; c__Mollicutes; o__RF39; f__; g__; s__	0.008333	0.008333	0.036667	0.056667	0	0.025	0.015	0.044444	0.056667	0.779707	0.764747	0.214862	0.139245	0.074074	0.687667	0.623002	0.986994	0.494323	0.342999	NaN	NaN	NaN	0
283117	k__Bacteria; p__Firmicutes; c__Clostridia; o__Clostridiales; f__; g__; s__	0.011667	0.01	0.04	0.016667	0.008333	0.051667	0.016667	0.022222	0.051667	0.738897	0.765767	0.049996	0.068788	0.384789	0.179325	0.9513	0.97442	0.181404	0.838641	NaN	NaN	NaN	0
586453	k__Bacteria; p__Firmicutes; c__Clostridia; o__Clostridiales; f__Christensenellaceae; g__; s__	0.215	0.063333	0.091667	0.218333	0.138333	0.101667	0.031667	0.233333	0.233333	0.749989	0.766637	0.369258	0.271255	0.699389	0.862712	0.9513	0.397866	0.628823	0.917007	0.753877	NaN	0.850044	0
4357315	k__Bacteria; p__Firmicutes; c__Clostridia; o__Clostridiales; f__Ruminococcaceae; g__Oscillospira; s__	0.581667	0.34	0.918333	0.531667	0.778333	0.736667	0.375	1.15926	1.15926	0.739098	0.766637	0.945249	0.921715	0.578894	0.476532	0.99007	0.767408	0.640871	0.93437	0.796179	0.580495	0.786632	0
1992	k__Bacteria; p__Bacteroidetes; c__Bacteroidia; o__Bacteroidales; f__Bacteroidaceae; g__Bacteroides; s__	0.021667	0.015	0.028333	0.028333	0.033333	0.015	0.015	0.018519	0.033333	0.760123	0.768013	0.244271	0.857333	0.910657	0.7484	0.894639	0.813078	0.637427	0.760168	NaN	NaN	NaN	0
258641	k__Bacteria; p__Firmicutes; c__Clostridia; o__Clostridiales; f__Lachnospiraceae; g__; s__	0.745	0.38	0.266667	0.431667	0.518333	0.176667	0.168333	0.777778	0.777778	0.772875	0.768013	0.350748	0.423319	0.893085	0.916942	0.994815	0.739299	0.720597	0.906958	0.857227	0.944264	0.827468	0
326076	k__Bacteria; p__Firmicutes; c__Clostridia; o__Clostridiales; f__; g__; s__	0.031667	0.028333	0.065	0.01	0.025	0.011667	0.088333	0.112963	0.112963	0.707215	0.768013	0.815198	0.161813	0.368089	0.167067	0.99007	0.982219	0.541623	0.484533	NaN	NaN	0.150085	0
258980	k__Bacteria; p__Firmicutes; c__Clostridia; o__Clostridiales; f__; g__; s__	0.001667	0.015	0.01	0.013333	0.001667	0.013333	0.005	0.009259	0.015	0.760081	0.768427	0.083358	0.268153	0.229012	NaN	NaN	NaN	NaN	NaN	NaN	NaN	NaN	0
180235	k__Bacteria; p__Firmicutes; c__Clostridia; o__Clostridiales; f__Ruminococcaceae; g__Oscillospira; s__	0.241667	0.221667	0.286667	0.316667	0.246667	0.348333	0.288333	0.125926	0.348333	0.763843	0.771575	0.468023	0.469261	0.939372	0.515374	0.994815	0.90013	0.608626	0.651658	0.803188	0.960139	0.457578	0
311545	k__Bacteria; p__Firmicutes; c__Clostridia; o__Clostridiales; f__; g__; s__	0.018333	0.011667	0.01	0.008333	0.013333	0.001667	0.025	0.077778	0.077778	0.702802	0.773191	0.452679	0.960047	0.326882	0.215133	0.99401	0.85047	0.77401	0.78879	NaN	NaN	NaN	0
273737	k__Bacteria; p__Firmicutes; c__Clostridia; o__Clostridiales; f__Ruminococcaceae; g__; s__	0.1	0.121667	0.09	0.128333	0.111667	0.183333	0.096667	0.096296	0.183333	0.773731	0.776896	0.114165	0.940482	0.813442	0.925641	0.994815	0.594206	0.892205	0.791039	0.762887	NaN	0.926339	0
1033413	k__Bacteria; p__Firmicutes; c__Bacilli; o__Lactobacillales; f__Enterococcaceae; g__Enterococcus; s__	0.116667	0.05	0.135	0.1	0.113333	0.086667	0.036667	0.137037	0.137037	0.769114	0.787257	0.261942	0.898054	0.815842	0.092159	0.994815	0.268565	0.608639	0.79855	0.726287	NaN	0.627134	0
3231096	k__Bacteria; p__Bacteroidetes; c__Bacteroidia; o__Bacteroidales; f__S24-7; g__; s__	0.015	0.025	0.01	0.026667	0.031667	0.018333	0.025	0.014815	0.031667	0.778177	0.788026	0.93128	0.853309	0.981206	0.365451	0.665475	0.404743	0.790397	0.49372	NaN	NaN	NaN	0
321484	k__Bacteria; p__Firmicutes; c__Clostridia; o__Clostridiales; f__Ruminococcaceae; g__Oscillospira; s__	2.06167	1.32833	1.20833	2.34167	2.28333	0.918333	2.01167	1.10185	2.34167	0.777399	0.789672	0.056423	0.715205	0.633817	0.424188	0.994815	0.528409	0.457458	0.995124	0.649063	0.685822	0.627134	0
184903	k__Bacteria; p__Firmicutes; c__Clostridia; o__Clostridiales; f__Lachnospiraceae; g__[Ruminococcus]; s__gnavus	0.138333	0.061667	0.101667	0.125	0.115	0.103333	0.02	0.174074	0.174074	0.78221	0.793224	0.682847	0.169591	0.751536	0.309869	0.994815	0.58908	0.771698	0.985673	0.768457	NaN	0.78848	0
2883968	k__Bacteria; p__Firmicutes; c__Clostridia; o__Clostridiales; f__; g__; s__	0.941667	0.655	1.36667	1.49667	1.88167	1.14	0.638333	2.3037	2.3037	0.774435	0.793573	0.22928	0.852074	0.351542	0.213064	0.555342	0.649545	0.423192	0.311394	0.857227	0.094988	0.843496	0
178480	k__Bacteria; p__Firmicutes; c__Clostridia; o__Clostridiales; f__Ruminococcaceae; g__Ruminococcus; s__	0.861667	1.385	1.08	2.69	2.25333	1.01833	0.376667	1.83704	2.69	0.78221	0.793765	0.604687	0.160693	0.648621	0.667499	0.769288	0.75201	0.983593	0.325511	0.517513	0.369124	0.654897	0
268220	k__Bacteria; p__Firmicutes; c__Clostridia; o__Clostridiales; f__; g__; s__	2.205	9.06167	3.5	1.57	4.30167	6.23333	3.11	6.33333	9.06167	0.802294	0.806823	0.248586	0.930239	0.939819	0.858517	0.960707	0.344535	0.827624	0.875346	0.756932	0.912146	0.836774	0
395040	k__Bacteria; p__Firmicutes; c__Clostridia; o__Clostridiales; f__; g__; s__	0.008333	0.011667	0.013333	0.01	0.015	0.005	0.011667	0.005556	0.015	0.802294	0.806823	0.646333	0.87628	0.703296	NaN	NaN	NaN	0.685701	NaN	NaN	NaN	NaN	0
166664	k__Bacteria; p__Firmicutes; c__Clostridia; o__Clostridiales; f__Lachnospiraceae; g__; s__	0	0.061667	0.023333	0	0	0.016667	0.005	0	0.061667	NaN	0.806823	NaN	NaN	NaN	NaN	NaN	0.468399	0.602936	NaN	NaN	NaN	NaN	0
4449525	k__Bacteria; p__Bacteroidetes; c__Bacteroidia; o__Bacteroidales; f__[Paraprevotellaceae]; g__[Prevotella]; s__	0.016667	0.011667	0.008333	0.011667	0.02	0.013333	0.013333	0.012963	0.02	0.802997	0.808197	0.501858	0.465622	0.666393	NaN	NaN	0.783633	0.586284	NaN	NaN	NaN	NaN	0
307723	k__Bacteria; p__Firmicutes; c__Clostridia; o__Clostridiales; f__Lachnospiraceae; g__; s__	0.016667	0.006667	0.015	0.015	0.008333	0.018333	0.006667	0.011111	0.018333	0.802294	0.809364	0.950061	0.922166	0.981911	NaN	NaN	0.498217	0.936503	NaN	NaN	NaN	NaN	0
513685	k__Bacteria; p__Firmicutes; c__Clostridia; o__Clostridiales; f__Ruminococcaceae; g__; s__	0.001667	0.001667	0.008333	0.023333	0.02	0.001667	0.006667	0.02037	0.023333	0.808341	0.8145	0.144986	0.879845	0.259388	NaN	NaN	NaN	0.466738	NaN	NaN	NaN	NaN	0
186777	k__Bacteria; p__Firmicutes; c__Clostridia; o__Clostridiales; f__Lachnospiraceae; g__; s__	0.076667	0.151667	0.16	0.015	0.051667	0.346667	0.075	0.077778	0.346667	0.795748	0.818224	0.011374	0.359024	0.671009	0.148296	0.773497	0.469716	0.572989	0.051226	0.40737	NaN	0.095371	0
4432841	k__Bacteria; p__Tenericutes; c__Mollicutes; o__RF39; f__; g__; s__	0.76	0.565	0.866667	0.66	0.835	0.743333	0.63	1.31111	1.31111	0.808341	0.824059	0.993442	0.857333	0.755827	0.900368	0.994815	0.960204	0.77805	0.994308	0.960077	0.897523	0.805797	0
274438	k__Bacteria; p__Firmicutes; c__Clostridia; o__Clostridiales; f__; g__; s__	0	0	0.001667	0.028333	0.013333	0	0	0.05	0.05	0.809692	0.824472	0.316009	0.546031	0.315589	NaN	NaN	NaN	0.838152	NaN	NaN	NaN	NaN	0
174126	k__Bacteria; p__Firmicutes; c__Clostridia; o__Clostridiales; f__; g__; s__	0	0.001667	0.01	0	0.091667	0	0.013333	0	0.091667	0.673787	0.82673	0.050306	0.665598	0.048308	NaN	NaN	0.789647	0.363657	NaN	NaN	NaN	NaN	0
174184	k__Bacteria; p__Firmicutes; c__Clostridia; o__Clostridiales; f__Lachnospiraceae; g__; s__	0.016667	0.025	0.001667	0	0.016667	0.043333	0.001667	0.003704	0.043333	0.8326	0.82673	0.393057	0.053436	0.083262	NaN	NaN	0.778786	0.276785	0.070861	NaN	NaN	NaN	0
268492	k__Bacteria; p__Firmicutes; c__Clostridia; o__Clostridiales; f__; g__; s__	0.003333	0.015	0.021667	0.026667	0.015	0.035	0.008333	0.022222	0.035	0.825873	0.840999	0.178927	0.5075	0.223415	NaN	NaN	0.333028	0.220072	0.133897	NaN	NaN	NaN	0
182837	k__Bacteria; p__Firmicutes; c__Clostridia; o__Clostridiales; f__Ruminococcaceae; g__; s__	0.005	0.003333	0.006667	0.005	0.013333	0.056667	0	0.001852	0.056667	0.724927	0.843588	0.209693	0.537775	0.602964	NaN	NaN	0.956047	0.960274	NaN	NaN	NaN	NaN	0
259846	k__Bacteria; p__Firmicutes; c__Clostridia; o__Clostridiales; f__; g__; s__	0.03	0.15	0.033333	0.105	0.048333	0.15	0.035	0.192593	0.192593	0.833822	0.84882	0.047557	0.97872	0.20497	0.971361	0.979994	0.176638	0.983593	0.464825	0.852221	NaN	0.935846	0
264802	k__Bacteria; p__Firmicutes; c__Clostridia; o__Clostridiales; f__; g__; s__	0.05	0.016667	0	0.018333	0.091667	0	0.015	0.037037	0.091667	0.81175	0.84882	0.145616	0.093636	0.660031	0.23133	0.969713	0.687907	0.064302	0.728996	NaN	NaN	NaN	0
1108453	k__Bacteria; p__Firmicutes; c__Clostridia; o__Clostridiales; f__; g__; s__	0.063333	0.036667	0.103333	0.118333	0.051667	0.278333	0.083333	0.057407	0.278333	0.809692	0.84882	0.150443	0.551622	0.642867	0.274001	0.979994	0.677566	0.694659	0.702395	0.22128	NaN	0.968846	0
4471135	k__Bacteria; p__Firmicutes; c__Clostridia; o__Clostridiales; f__; g__; s__	0.095	0.036667	0.091667	0.053333	0.083333	0.091667	0.181667	0.02037	0.181667	0.822255	0.850002	0.825409	0.572614	0.313965	0.762726	0.994815	0.594121	0.994023	0.543588	0.690196	NaN	0.855783	0
174285	k__Bacteria; p__Firmicutes; c__Clostridia; o__Clostridiales; f__; g__; s__	0.053333	0.018333	0.046667	0.138333	0.066667	0.05	0.105	0.038889	0.138333	0.833822	0.853068	0.444658	0.771183	0.578004	0.487172	0.994815	0.432303	0.919766	0.408633	0.754798	NaN	0.5292	0
529192	k__Bacteria; p__Firmicutes; c__Clostridia; o__Clostridiales; f__; g__; s__	0.001667	0	0	0.031667	0	0.008333	0.03	0	0.031667	0.864584	0.853068	0.539141	0.208434	0.169511	NaN	NaN	NaN	0.826445	NaN	NaN	NaN	NaN	0
309054	k__Bacteria; p__Firmicutes; c__Clostridia; o__Clostridiales; f__; g__; s__	0.021667	0.016667	0.021667	0.041667	0.025	0.02	0.045	0.001852	0.045	0.8326	0.853703	0.889419	0.587096	0.921734	0.148883	0.994815	0.981538	0.93896	0.576199	NaN	NaN	NaN	0
309916	k__Bacteria; p__Firmicutes; c__Clostridia; o__Clostridiales; f__Lachnospiraceae; g__[Ruminococcus]; s__gnavus	0.021667	0.011667	0	0.01	0.003333	0.211667	0.01	0.001852	0.211667	0.722866	0.854975	0.08399	0.537775	0.858627	0.145517	0.651884	0.949571	0.130268	0.857814	NaN	NaN	0.979253	0
275132	k__Bacteria; p__Firmicutes; c__Clostridia; o__Clostridiales; f__Lachnospiraceae; g__; s__	0.02	0.021667	0.001667	0.015	0.023333	0.003333	0.003333	0.018519	0.023333	0.833822	0.854975	0.469343	0.0431	0.949735	NaN	NaN	0.949571	0.237753	NaN	NaN	NaN	NaN	0
182097	k__Bacteria; p__Firmicutes; c__Clostridia; o__Clostridiales; f__Lachnospiraceae; g__; s__	0.026667	0.013333	0.001667	0.02	0.01	0.01	0.015	0.009259	0.026667	0.8326	0.865973	0.59902	0.515998	0.991662	NaN	NaN	0.685317	0.114382	NaN	NaN	NaN	NaN	0
839233	k__Bacteria; p__Firmicutes; c__Clostridia; o__Clostridiales; f__; g__; s__	0.685	0.575	0.563333	0.236667	0.516667	0.598333	0.305	0.481481	0.685	0.84497	0.865973	0.953548	0.77124	0.742362	0.858517	0.969713	0.96704	0.949694	0.49372	0.937592	0.912146	0.749308	0
309963	k__Bacteria; p__Firmicutes; c__Clostridia; o__Clostridiales; f__Lachnospiraceae; g__; s__	0.043333	0.033333	0.008333	0.083333	0.018333	0.038333	0.008333	0.068519	0.083333	0.853519	0.866597	0.631746	0.103981	0.121252	0.860435	0.714089	0.90013	0.220072	0.524846	NaN	NaN	0.683732	0
277946	k__Bacteria; p__Firmicutes; c__Clostridia; o__Clostridiales; f__; g__; s__	0.066667	0.043333	0.01	0.036667	0.06	0.041667	0.021667	0.068519	0.068519	0.856845	0.866597	0.725001	0.027054	0.89572	0.841823	0.979994	0.832823	0.06388	0.63784	NaN	NaN	0.720206	0
337784	k__Bacteria; p__Firmicutes; c__Clostridia; o__Clostridiales; f__[Mogibacteriaceae]; g__; s__	0.231667	0.155	0.231667	0.308333	0.228333	0.26	0.256667	0.114815	0.308333	0.84933	0.866597	0.928224	0.734628	0.936851	0.501266	0.994815	0.786159	0.949694	0.74632	0.726614	0.912146	0.521264	0
260454	k__Bacteria; p__Firmicutes; c__Clostridia; o__Clostridiales; f__; g__; s__	0.291667	0.201667	0.175	0.435	0.268333	0.328333	0.231667	0.177778	0.435	0.84933	0.86842	0.897012	0.769444	0.961926	0.737319	0.895781	0.535656	0.624614	0.910763	0.577713	0.778096	0.904108	0
176118	k__Bacteria; p__Firmicutes; c__Clostridia; o__Clostridiales; f__Ruminococcaceae; g__Oscillospira; s__	3.75167	4.225	4.10333	4.58	3.39167	5.895	4.12167	5.2	5.895	0.856845	0.868778	0.086292	0.396423	0.229052	0.855857	0.9513	0.58908	0.706229	0.770684	0.696609	0.943264	0.605862	0
268612	k__Bacteria; p__Firmicutes; c__Clostridia; o__Clostridiales; f__; g__; s__	0.001667	0.015	0.01	0.021667	0.005	0.008333	0.008333	0.011111	0.021667	0.841787	0.872183	0.2636	0.439404	0.169692	NaN	NaN	NaN	0.449778	NaN	NaN	NaN	NaN	0
3172949	k__Bacteria; p__Bacteroidetes; c__Bacteroidia; o__Bacteroidales; f__S24-7; g__; s__	0.03	0.025	0.018333	0.026667	0.036667	0.018333	0.016667	0.018519	0.036667	0.862722	0.874213	0.38772	0.239057	0.577259	0.922899	0.979994	0.955168	0.652429	0.825634	NaN	NaN	NaN	0
111771	k__Bacteria; p__Firmicutes; c__Clostridia; o__Clostridiales; f__; g__; s__	0.021667	0.021667	0.006667	0.033333	0.031667	0	0.023333	0.022222	0.033333	0.856845	0.875071	0.214998	0.577445	0.813458	0.057543	0.9513	0.916911	0.457458	0.592032	NaN	NaN	NaN	0
264657	k__Bacteria; p__Bacteroidetes; c__Bacteroidia; o__Bacteroidales; f__S24-7; g__; s__	0.016667	0.02	0.025	0.03	0.028333	0.01	0.02	0.024074	0.03	0.863443	0.875151	0.501137	0.880987	0.728557	0.687667	0.847919	0.75398	0.608639	0.510547	NaN	NaN	NaN	0
392918	k__Bacteria; p__Firmicutes; c__Clostridia; o__Clostridiales; f__Ruminococcaceae; g__; s__	2.01	6.30833	0.388333	2.82333	3.17833	0.808333	0.601667	2.50926	6.30833	0.826973	0.875446	0.807893	0.20923	0.957116	0.690478	0.969713	0.474467	0.557573	0.801318	0.409939	0.960139	0.860131	0
188697	k__Bacteria; p__Firmicutes; c__Clostridia; o__Clostridiales; f__; g__; s__	0.136667	0.661667	0.206667	0.166667	0.313333	0.158333	0.225	0.124074	0.661667	0.838468	0.877556	0.289147	0.899304	0.854722	0.568269	0.892922	0.123622	0.765372	0.829954	0.325605	0.912146	0.749308	0
310491	k__Bacteria; p__Firmicutes; c__Clostridia; o__Clostridiales; f__Lachnospiraceae; g__; s__	0.008333	0	0.003333	0.025	0.015	0.016667	0.003333	0.003704	0.025	NaN	0.878328	NaN	0.316509	0.259772	NaN	NaN	NaN	0.663361	NaN	NaN	NaN	NaN	0
130076	k__Bacteria; p__Firmicutes; c__Clostridia; o__Clostridiales; f__; g__; s__	0.035	0.005	0.061667	0.126667	0.018333	0.031667	0.095	0.009259	0.126667	0.8326	0.88181	0.617903	0.203604	0.555728	0.123098	0.837717	0.136836	0.771137	0.458253	NaN	NaN	0.525397	0
335408	k__Bacteria; p__Firmicutes; c__Clostridia; o__Clostridiales; f__Ruminococcaceae; g__; s__	0.096667	0.036667	0.068333	0.033333	0.11	0.018333	0.045	0.066667	0.11	0.875745	0.889361	0.014431	0.423713	0.241525	0.502931	0.994815	0.371172	0.829401	0.154615	0.552136	NaN	0.706369	0
4448052	k__Bacteria; p__Firmicutes; c__Clostridia; o__Clostridiales; f__Ruminococcaceae; g__Oscillospira; s__	0.098333	0.141667	0.076667	0.301667	0.108333	0.271667	0.065	0.111111	0.301667	0.875778	0.889361	0.023593	0.681118	0.121918	0.464241	0.994815	0.393784	0.954856	0.070287	0.740735	NaN	0.470805	0
352192	k__Bacteria; p__Firmicutes; c__Clostridia; o__Clostridiales; f__; g__; s__	0.045	0.015	0.021667	0.016667	0.028333	0.006667	0.026667	0.033333	0.045	0.879507	0.889361	0.060817	0.669393	0.789995	0.743137	0.941018	0.35377	0.627722	0.431291	NaN	NaN	NaN	0
188533	k__Bacteria; p__Firmicutes; c__Clostridia; o__Clostridiales; f__Ruminococcaceae; g__; s__	0.005	0.013333	0.013333	0.013333	0.011667	0.028333	0.006667	0.009259	0.028333	0.875745	0.889361	0.081083	0.74685	0.673745	NaN	NaN	0.368728	0.417283	NaN	NaN	NaN	NaN	0
211667	k__Bacteria; p__Firmicutes; c__Clostridia; o__Clostridiales; f__Ruminococcaceae; g__Ruminococcus; s__	0.05	0.07	0.058333	0.035	0.053333	0.091667	0.046667	0.046296	0.091667	0.875778	0.889361	0.088192	0.868071	0.700056	0.855901	0.994815	0.410098	0.821409	0.474755	0.938191	NaN	0.712602	0
261334	k__Bacteria; p__Firmicutes; c__Clostridia; o__Clostridiales; f__Lachnospiraceae; g__; s__	0.02	0.018333	0.021667	0.013333	0.041667	0.011667	0.026667	0.012963	0.041667	0.879484	0.889361	0.261759	0.869896	0.350955	0.858677	0.810852	0.955168	0.923924	0.755539	NaN	NaN	NaN	0
167509	k__Bacteria; p__Firmicutes; c__Clostridia; o__Clostridiales; f__Ruminococcaceae; g__Oscillospira; s__	0.115	0.195	0.14	0.156667	0.156667	0.191667	0.178333	0.107407	0.195	0.879507	0.889361	0.29323	0.526202	0.974681	0.89335	0.931688	0.317485	0.706229	0.755539	0.714872	0.995803	0.770614	0
4442899	k__Bacteria; p__Firmicutes; c__Clostridia; o__Clostridiales; f__; g__; s__	0.018333	0.015	0.018333	0.015	0.03	0.013333	0.026667	0.009259	0.03	0.875778	0.889361	0.324152	0.966754	0.301726	NaN	NaN	0.953552	0.966949	0.761647	NaN	NaN	NaN	0
661055	k__Bacteria; p__Firmicutes; c__Clostridia; o__Clostridiales; f__; g__; s__	0.475	0.483333	0.68	0.19	0.51	0.885	0.22	0.540741	0.885	0.871672	0.889361	0.443352	0.871325	0.783493	0.123098	0.994815	0.798158	0.545189	0.209448	0.860024	0.361374	0.396005	0
328905	k__Bacteria; p__Firmicutes; c__Clostridia; o__Clostridiales; f__Ruminococcaceae; g__Oscillospira; s__	0.051667	0.06	0.023333	0.07	0.056667	0.063333	0.036667	0.035185	0.07	0.879268	0.889361	0.553242	0.259379	0.945132	0.672584	0.994815	0.639876	0.318134	0.631208	NaN	NaN	0.602673	0
2645488	k__Bacteria; p__Firmicutes; c__Erysipelotrichi; o__Erysipelotrichales; f__Erysipelotrichaceae; g__; s__	0.018333	0.001667	0.195	0.006667	0.003333	0.405	0.031667	0.033333	0.405	0.874072	0.889361	0.5972	0.214257	0.710325	0.059808	0.557171	0.246408	0.658213	0.562623	NaN	NaN	0.220047	0
130335	k__Bacteria; p__Firmicutes; c__Clostridia; o__Clostridiales; f__; g__; s__	3.00667	1.14	1.42167	1.36	0.47	0.971667	2.905	2.30741	3.00667	0.871476	0.889361	0.719821	0.598737	0.778343	0.275402	0.146128	0.511414	0.631425	0.646899	0.40737	0.105325	0.170172	0
449353	k__Bacteria; p__Firmicutes; c__Clostridia; o__Clostridiales; f__Dehalobacteriaceae; g__Dehalobacterium; s__	0	0	0.021667	0.075	0.121667	0	0	0.07963	0.121667	0.459639	0.889361	0.998096	0.519951	0.336829	NaN	NaN	0.986994	0.608639	NaN	NaN	NaN	NaN	0
4439360	k__Bacteria; p__Bacteroidetes; c__Bacteroidia; o__Bacteroidales; f__Bacteroidaceae; g__Bacteroides; s__	0.016667	0.011667	0.005	0.011667	0.01	0.008333	0.011667	0.009259	0.016667	0.879507	0.893176	0.754069	0.612844	0.858627	NaN	NaN	NaN	0.343178	NaN	NaN	NaN	NaN	0
314323	k__Bacteria; p__Firmicutes; c__Clostridia; o__Clostridiales; f__Lachnospiraceae; g__; s__	0	0.02	0.018333	0	0.001667	0.023333	0.016667	0.001852	0.023333	0.90905	0.895919	0.011293	0.021199	0.963529	NaN	NaN	NaN	NaN	NaN	NaN	NaN	NaN	0
289177	k__Bacteria; p__Firmicutes; c__Clostridia; o__Clostridiales; f__; g__; s__	0.271667	0.14	0.266667	0.091667	0.218333	0.031667	0.428333	0.918519	0.918519	0.836576	0.895919	0.22353	0.689126	0.389727	0.15999	0.994815	0.699217	0.949694	0.63784	0.545085	0.869258	0.25565	0
289315	k__Bacteria; p__Firmicutes; c__Clostridia; o__Clostridiales; f__; g__; s__	0.015	0.015	0.04	0.028333	0.026667	0.006667	0.043333	0.066667	0.066667	0.877638	0.895919	0.496509	0.404848	0.242906	0.788844	0.932405	0.955168	0.457458	0.462436	NaN	NaN	0.968846	0
182712	k__Bacteria; p__Firmicutes; c__Clostridia; o__Clostridiales; f__; g__; s__	0.55	0.34	0.458333	1.33667	0.683333	0.533333	0.531667	0.653704	1.33667	0.884436	0.895919	0.558808	0.777613	0.323172	0.809846	0.994815	0.593603	0.811074	0.261615	0.857227	0.96976	0.700297	0
292962	k__Bacteria; p__Firmicutes; c__Clostridia; o__Clostridiales; f__Ruminococcaceae; g__Oscillospira; s__	0.011667	0.015	0.01	0.016667	0.008333	0.015	0.033333	0.009259	0.033333	0.884436	0.899636	0.47439	0.183659	0.749591	NaN	NaN	0.786159	0.959321	NaN	NaN	NaN	NaN	0
851733	k__Bacteria; p__Firmicutes; c__Bacilli; o__Lactobacillales; f__Lactobacillaceae; g__Lactobacillus; s__	0.026667	0.01	0.011667	0.02	0.006667	0.023333	0.021667	0.011111	0.026667	0.88785	0.899636	0.878701	0.920848	0.993625	NaN	NaN	0.296254	0.386456	0.671059	NaN	NaN	NaN	0
278440	k__Bacteria; p__Firmicutes; c__Clostridia; o__Clostridiales; f__; g__; s__	0.01	0.003333	0.005	0.041667	0.021667	0.001667	0.001667	0.035185	0.041667	0.908251	0.90579	0.17571	0.327123	0.530789	NaN	NaN	0.760999	0.903152	NaN	NaN	NaN	NaN	0
134762	k__Bacteria; p__Bacteroidetes; c__Bacteroidia; o__Bacteroidales; f__S24-7; g__; s__	2.99333	2.58833	3.24667	2.90833	3.54167	1.84667	3.03167	4.33519	4.33519	0.893834	0.908359	0.206986	0.802644	0.544446	0.115721	0.994815	0.97442	0.568159	0.844432	0.384953	0.685822	0.470805	0
192673	k__Bacteria; p__Firmicutes; c__Clostridia; o__Clostridiales; f__; g__; s__	0.006667	0.01	0.01	0.006667	0.008333	0.001667	0.02	0.02037	0.02037	0.880681	0.908359	0.953157	0.522908	0.571266	NaN	NaN	NaN	0.799339	NaN	NaN	NaN	NaN	0
309480	k__Bacteria; p__Firmicutes; c__Clostridia; o__Clostridiales; f__Lachnospiraceae; g__; s__	0.018333	0.021667	0.003333	0.015	0.006667	0.061667	0.003333	0.02037	0.061667	0.884436	0.909197	0.069328	0.221562	0.684709	NaN	NaN	0.820068	0.320197	0.922621	NaN	NaN	NaN	0
4437748	k__Bacteria; p__Firmicutes; c__Clostridia; o__Clostridiales; f__; g__; s__	0.001667	0.001667	0.025	0.028333	0.018333	0.005	0.01	0.001852	0.028333	0.84933	0.909197	0.333029	0.818381	0.704968	NaN	NaN	0.97442	0.191861	NaN	NaN	NaN	NaN	0
277813	k__Bacteria; p__Firmicutes; c__Clostridia; o__Clostridiales; f__; g__; s__	0.003333	0.018333	0.008333	0.001667	0.011667	0.008333	0.015	0.001852	0.018333	0.901929	0.91057	0.263231	0.609536	0.457147	NaN	NaN	NaN	NaN	NaN	NaN	NaN	NaN	0
4321810	k__Bacteria; p__Firmicutes; c__Clostridia; o__Clostridiales; f__Lachnospiraceae; g__Blautia; s__	0.01	0.011667	0.01	0.02	0.015	0.015	0.011667	0.016667	0.02	0.901929	0.911774	0.812491	0.959812	0.501859	NaN	NaN	0.767408	0.960274	NaN	NaN	NaN	NaN	0
274894	k__Bacteria; p__Firmicutes; c__Clostridia; o__Clostridiales; f__; g__; s__	0.001667	0.006667	0.01	0.058333	0.001667	0.066667	0.003333	0.005556	0.066667	0.90905	0.914068	0.019961	0.519205	0.074406	0.502931	0.998296	0.589443	0.557573	0.119414	NaN	NaN	NaN	0
1111782	k__Bacteria; p__Firmicutes; c__Clostridia; o__Clostridiales; f__Ruminococcaceae; g__; s__	0.218333	0.358333	0.241667	0.328333	0.365	0.335	0.165	0.518519	0.518519	0.90081	0.914068	0.468023	0.717841	0.457024	0.722298	0.850162	0.35377	0.852002	0.630893	0.62373	0.607233	0.960421	0
4058515	k__Bacteria; p__Firmicutes; c__Clostridia; o__Clostridiales; f__; g__; s__	0.008333	0	0.033333	0.016667	0.015	0.006667	0.005	0.009259	0.033333	0.882633	0.919139	0.222767	0.685556	0.855875	NaN	NaN	0.178954	0.31052	NaN	NaN	NaN	NaN	0
258550	k__Bacteria; p__Firmicutes; c__Clostridia; o__Clostridiales; f__Ruminococcaceae; g__; s__	0.283333	0.043333	0.153333	0	0.106667	0.026667	0	0	0.283333	0.879507	0.919983	0.014738	0.986347	0.984896	NaN	NaN	NaN	0.98507	NaN	NaN	NaN	NaN	0
177115	k__Bacteria; p__Bacteroidetes; c__Bacteroidia; o__Bacteroidales; f__S24-7; g__; s__	0.065	0.061667	0.058333	0.083333	0.071667	0.066667	0.06	0.064815	0.083333	0.90905	0.919983	0.953548	0.878153	0.688816	1	0.994815	0.904591	0.983593	0.64883	0.852221	NaN	0.902932	0
259293	k__Bacteria; p__Bacteroidetes; c__Bacteroidia; o__Bacteroidales; f__S24-7; g__; s__	0.051667	0.036667	0.053333	0.06	0.061667	0.018333	0.058333	0.068519	0.068519	0.90905	0.920527	0.047009	0.921202	0.628079	0.44356	0.979994	0.760999	0.839718	0.78879	NaN	NaN	0.930965	0
271191	k__Bacteria; p__Firmicutes; c__Clostridia; o__Clostridiales; f__Lachnospiraceae; g__[Ruminococcus]; s__gnavus	0.016667	0.026667	0.015	0.011667	0.01	0.028333	0.03	0.014815	0.03	0.90905	0.920527	0.086678	0.348155	0.93621	0.761431	0.871538	0.436287	0.983593	0.755539	NaN	NaN	NaN	0
263546	k__Bacteria; p__Firmicutes; c__Clostridia; o__Clostridiales; f__Ruminococcaceae; g__Oscillospira; s__	4.38833	3.07	2.8	5.40667	5.255	2.22833	4.73833	2.65926	5.40667	0.90905	0.920527	0.096449	0.801906	0.681585	0.487172	0.994815	0.62105	0.557573	0.975651	0.649063	0.720248	0.654141	0
273364	k__Bacteria; p__Firmicutes; c__Clostridia; o__Clostridiales; f__; g__; s__	0.191667	0.315	0.141667	0.241667	0.223333	0.285	0.235	0.111111	0.315	0.90905	0.920527	0.09919	1	0.726338	0.608069	0.994815	0.156373	0.758068	0.957424	0.710051	0.794427	0.677219	0
153291	k__Bacteria; p__Firmicutes; c__Clostridia; o__Clostridiales; f__; g__; s__	0.033333	0.041667	0.065	0.058333	0.085	0.023333	0.041667	0.112963	0.112963	0.908251	0.920527	0.339335	0.907185	0.432766	0.471948	0.541546	0.786159	0.398411	0.353434	0.349965	NaN	0.836757	0
258165	k__Bacteria; p__Firmicutes; c__Clostridia; o__Clostridiales; f__; g__; s__	0.14	0.043333	0.018333	0.693333	0.173333	0.1	0.025	0.424074	0.693333	0.919517	0.920527	0.459271	0.053436	0.080458	0.935039	0.994815	0.591201	0.275488	0.137281	0.934707	0.99473	0.806725	0
385545	k__Bacteria; p__Firmicutes; c__Clostridia; o__Clostridiales; f__; g__; s__	0.121667	0.191667	0.191667	0.023333	0.203333	0.265	0.088333	0.046296	0.265	0.90905	0.920527	0.571164	0.964543	0.066537	0.848811	0.979994	0.783633	0.795563	0.159038	0.979975	NaN	0.92351	0
1108078	k__Bacteria; p__Firmicutes; c__Clostridia; o__Clostridiales; f__; g__; s__	0.031667	0.026667	0.056667	0.023333	0.016667	0.03	0.073333	0.022222	0.073333	0.90905	0.920527	0.641087	0.010275	0.981206	0.822028	0.694008	0.956432	0.387044	0.738315	NaN	NaN	0.641706	0
315147	k__Bacteria; p__Bacteroidetes; c__Bacteroidia; o__Bacteroidales; f__S24-7; g__; s__	0.045	0.045	0.031667	0.063333	0.048333	0.041667	0.033333	0.053704	0.063333	0.90905	0.920527	0.981027	0.543312	0.516905	0.980424	0.996421	0.869981	0.758068	0.651968	NaN	NaN	0.970535	0
279107	k__Bacteria; p__Firmicutes; c__Clostridia; o__Clostridiales; f__Lachnospiraceae; g__Anaerostipes; s__	2.68167	7.34	6.795	4.51333	3.925	7.12667	5.45833	4.34815	7.34	0.90905	0.920608	0.029007	0.124315	0.626077	0.855857	0.9513	0.074837	0.133709	0.646899	0.714872	0.664037	0.960421	0
180584	k__Bacteria; p__Firmicutes; c__Clostridia; o__Clostridiales; f__; g__; s__	0.023333	0.006667	0.011667	0.013333	0.013333	0.001667	0.02	0.066667	0.066667	0.901929	0.925627	0.163264	0.934776	0.411008	0.526962	0.959358	0.52548	0.758068	0.910763	NaN	NaN	NaN	0
188878	k__Bacteria; p__Firmicutes; c__Clostridia; o__Clostridiales; f__; g__; s__	0.045	0.001667	0.005	0.001667	0.006667	0.01	0.003333	0.018519	0.045	0.928642	0.925627	0.239496	0.195059	0.614772	NaN	NaN	NaN	0.320197	NaN	NaN	NaN	NaN	0
177195	k__Bacteria; p__Firmicutes; c__Clostridia; o__Clostridiales; f__; g__; s__	0.108333	0.18	0.201667	0.355	0.178333	0.33	0.148333	0.22037	0.355	0.916148	0.925627	0.310678	0.733703	0.222224	0.771416	0.928858	0.651513	0.533045	0.163666	0.960077	0.685822	0.683732	0
206324	k__Bacteria; p__Bacteroidetes; c__Bacteroidia; o__Bacteroidales; f__S24-7; g__; s__	5.82	5.71667	6.355	5.385	6.89	3.76	6.31167	8.61667	8.61667	0.913572	0.925627	0.369714	0.767157	0.648621	0.093568	0.994815	0.888595	0.616151	0.742732	0.349965	0.778096	0.445815	0
191089	k__Bacteria; p__Firmicutes; c__Clostridia; o__Clostridiales; f__; g__; s__	0.065	0.166667	0.063333	0.041667	0.11	0.03	0.068333	0.209259	0.209259	0.90905	0.925627	0.39005	0.922166	0.535046	0.057543	0.931688	0.138446	0.941072	0.869134	0.097827	NaN	0.574233	0
4020502	k__Bacteria; p__Bacteroidetes; c__Bacteroidia; o__Bacteroidales; f__Bacteroidaceae; g__Bacteroides; s__	0.04	0.056667	0.068333	0.056667	0.058333	0.05	0.05	0.066667	0.068333	0.917376	0.925627	0.56948	0.34409	0.389071	0.510547	0.843596	0.330041	0.143022	0.48964	0.529177	NaN	0.968846	0
634449	k__Bacteria; p__Firmicutes; c__Clostridia; o__Clostridiales; f__Lachnospiraceae; g__; s__	0.011667	0	0.031667	0.028333	0.01	0.018333	0.033333	0.012963	0.033333	0.919517	0.925627	0.836885	0.01632	0.253237	NaN	NaN	0.06542	0.167666	0.299698	NaN	NaN	NaN	0
918313	k__Bacteria; p__Firmicutes; c__Clostridia; o__Clostridiales; f__; g__; s__	0.238333	0.36	0.06	0.525	0.426667	0.165	0.533333	0.135185	0.533333	0.90905	0.925627	0.891016	0.922166	1	0.287555	0.9513	0.798158	0.364173	0.690503	0.652534	0.580495	0.527943	0
210218	k__Bacteria; p__Firmicutes; c__Clostridia; o__Clostridiales; f__; g__; s__	0	0.083333	0	0.003333	0	0.231667	0	0.009259	0.231667	NaN	0.925627	NaN	NaN	NaN	NaN	NaN	0.426834	0.98507	NaN	NaN	NaN	NaN	0
1991255	k__Bacteria; p__Firmicutes; c__Clostridia; o__Clostridiales; f__Lachnospiraceae; g__; s__	0.066667	0.041667	0.033333	0.016667	0.098333	0.043333	0.016667	0.025926	0.098333	0.919517	0.929627	0.444658	0.20923	0.130432	0.855901	0.979994	0.762236	0.713411	0.216858	NaN	NaN	0.877951	0
260058	k__Bacteria; p__Firmicutes; c__Clostridia; o__Clostridiales; f__; g__; s__	0.016667	0.006667	0.005	0.013333	0.008333	0.01	0.01	0.005556	0.016667	0.919517	0.929627	0.671367	0.637935	0.806547	NaN	NaN	NaN	0.431727	NaN	NaN	NaN	NaN	0
261261	k__Bacteria; p__Firmicutes; c__Clostridia; o__Clostridiales; f__; g__; s__	0.01	0.043333	0.011667	0	0.01	0.033333	0.016667	0.005556	0.043333	0.92594	0.930385	0.021398	0.590025	0.275653	NaN	NaN	0.127599	0.86503	0.093111	NaN	NaN	NaN	0
272192	k__Bacteria; p__Firmicutes; c__Clostridia; o__Clostridiales; f__Ruminococcaceae; g__Oscillospira; s__	0.076667	0.03	0.065	0.148333	0.1	0.053333	0.058333	0.057407	0.148333	0.920046	0.930385	0.06233	0.609536	0.842758	0.690478	0.994815	0.167316	0.838152	0.526762	0.803188	NaN	0.574233	0
275061	k__Bacteria; p__Firmicutes; c__Clostridia; o__Clostridiales; f__Ruminococcaceae; g__; s__	0.303333	0.248333	0.278333	0.32	0.361667	0.178333	0.28	0.327778	0.361667	0.92095	0.930385	0.219117	1	0.877985	0.858517	0.979994	0.836888	0.903898	0.891632	0.617387	0.912146	0.979253	0
262104	k__Bacteria; p__Firmicutes; c__Clostridia; o__Clostridiales; f__Lachnospiraceae; g__; s__	0.533333	0.515	0.726667	0.718333	0.473333	1.03667	0.753333	0.25	1.03667	0.92119	0.931079	0.138703	0.362074	0.963529	0.65855	0.98699	0.769617	0.706229	0.850811	0.645204	0.912146	0.749308	0
268978	k__Bacteria; p__Firmicutes; c__Clostridia; o__Clostridiales; f__Lachnospiraceae; g__; s__	0.568333	0.405	0.376667	0.203333	0.546667	0.273333	0.34	0.42037	0.568333	0.92119	0.931686	0.258425	0.476044	0.350955	0.397431	0.994815	0.815259	0.73164	0.112752	0.639787	0.960139	0.478655	0
763985	k__Bacteria; p__Firmicutes; c__Clostridia; o__Clostridiales; f__; g__; s__	0.46	0.775	0.168333	0.055	0.498333	0.543333	0.048333	0.331481	0.775	0.920296	0.931686	0.685822	0.10814	0.397312	0.309869	0.994815	0.667219	0.622693	0.088417	0.828941	0.580495	0.478655	0
273091	k__Bacteria; p__Firmicutes; c__Clostridia; o__Clostridiales; f__; g__; s__	0.011667	0	0.025	0.113333	0.003333	0.01	0	0.25	0.25	0.965129	0.933743	0.865757	0.871325	0.021251	0.295516	0.915863	0.300194	0.826445	0.265057	NaN	NaN	0.695664	0
175077	k__Bacteria; p__Firmicutes; c__Clostridia; o__Clostridiales; f__; g__; s__	0.015	0.001667	0.046667	0.055	0.025	0.006667	0.04	0.005556	0.055	0.913572	0.933761	0.097455	0.491857	0.901578	0.523063	0.9513	0.296254	0.505122	0.482988	NaN	NaN	NaN	0
270219	k__Bacteria; p__Firmicutes; c__Clostridia; o__Clostridiales; f__; g__; s__	0.003333	0.013333	0.023333	0.026667	0.01	0.021667	0.008333	0.011111	0.026667	0.92095	0.933761	0.191739	0.401139	0.314244	NaN	NaN	0.405605	0.272564	NaN	NaN	NaN	NaN	0
178787	k__Bacteria; p__Firmicutes; c__Clostridia; o__Clostridiales; f__; g__; s__	0.076667	0.05	0.05	0.028333	0.036667	0.018333	0.086667	0.224074	0.224074	0.90905	0.933761	0.644169	0.87628	0.421911	0.40727	0.941018	0.851841	0.888105	0.702395	0.918077	NaN	0.275038	0
192777	k__Bacteria; p__Firmicutes; c__Clostridia; o__Clostridiales; f__; g__; s__	0.008333	0.008333	0.008333	0.005	0.003333	0	0.01	0.057407	0.057407	0.98367	0.933761	0.885889	0.810538	0.222669	NaN	NaN	0.96287	0.97243	NaN	NaN	NaN	NaN	0
324013	k__Bacteria; p__Bacteroidetes; c__Bacteroidia; o__Bacteroidales; f__S24-7; g__; s__	7.99333	6.66	7.965	8.04167	9.76333	4.675	8.10667	11.3944	11.3944	0.928642	0.934569	0.071115	0.986347	0.530789	0.059808	0.9513	0.914761	0.689829	0.921061	0.211413	0.685822	0.502456	0
268297	k__Bacteria; p__Firmicutes; c__Clostridia; o__Clostridiales; f__Lachnospiraceae; g__[Ruminococcus]; s__gnavus	0.008333	0.003333	0.008333	0.02	0.01	0.006667	0.003333	0.024074	0.024074	0.928642	0.934569	0.514097	0.719317	0.252623	NaN	NaN	NaN	0.983593	NaN	NaN	NaN	NaN	0
1107945	k__Bacteria; p__Bacteroidetes; c__Bacteroidia; o__Bacteroidales; f__Bacteroidaceae; g__Bacteroides; s__	0.005	0.01	0.018333	0.01	0.016667	0.006667	0.006667	0.011111	0.018333	0.928642	0.934569	0.786079	0.764369	0.972737	NaN	NaN	NaN	0.196603	NaN	NaN	NaN	NaN	0
268475	k__Bacteria; p__Firmicutes; c__Clostridia; o__Clostridiales; f__Ruminococcaceae; g__Oscillospira; s__	0.01	0.005	0.008333	0.013333	0.006667	0.015	0.008333	0.005556	0.015	0.928642	0.934722	0.723947	0.9354	0.807982	NaN	NaN	NaN	NaN	NaN	NaN	NaN	NaN	0
1106654	k__Bacteria; p__Tenericutes; c__Mollicutes; o__RF39; f__; g__; s__	0.001667	0.085	0.008333	0.035	0	0.02	0.011667	0.122222	0.122222	0.919545	0.937165	0.289424	0.336145	0.183104	NaN	NaN	0.820041	0.68348	NaN	NaN	NaN	NaN	0
649107	k__Bacteria; p__Firmicutes; c__Clostridia; o__Clostridiales; f__; g__; s__	0.005	0.02	0.005	0.013333	0.01	0.023333	0	0.016667	0.023333	0.928642	0.940583	0.13437	0.452782	0.458076	NaN	NaN	NaN	0.960274	NaN	NaN	NaN	NaN	0
133719	k__Bacteria; p__Firmicutes; c__Clostridia; o__Clostridiales; f__; g__; s__	0.048333	0.046667	0.098333	0.036667	0.08	0.033333	0.101667	0.055556	0.101667	0.934708	0.94144	0.723947	0.456508	0.903723	0.949392	0.961136	0.955168	0.548137	0.941685	0.742986	NaN	0.989423	0
232030	k__Bacteria; p__Firmicutes; c__Clostridia; o__Clostridiales; f__Lachnospiraceae; g__Coprococcus; s__	0.031667	0	0.06	0	0	0	0.04	0.225926	0.225926	0.98162	0.941723	0.243726	0.628507	0.501859	0.35464	0.537012	0.317294	0.829401	0.294383	NaN	NaN	0.064686	0
4424113	k__Bacteria; p__Firmicutes; c__Clostridia; o__Clostridiales; f__; g__; s__	0.001667	0.016667	0	0.021667	0.003333	0.006667	0.006667	0.018519	0.021667	0.98162	0.948756	0.203331	0.931815	0.078964	NaN	NaN	NaN	0.780482	NaN	NaN	NaN	NaN	0
266223	k__Bacteria; p__Firmicutes; c__Clostridia; o__Clostridiales; f__Ruminococcaceae; g__; s__	0.013333	0.008333	0.015	0.01	0.01	0.015	0.015	0.005556	0.015	0.944527	0.948756	0.943923	0.773638	0.729545	NaN	NaN	NaN	0.935051	NaN	NaN	NaN	NaN	0
190483	k__Bacteria; p__Firmicutes; c__Clostridia; o__Clostridiales; f__; g__; s__	0.015	0.036667	0.026667	0.038333	0.008333	0.053333	0.061667	0.022222	0.061667	0.937634	0.950524	0.020214	0.027097	0.224035	0.736038	0.871538	0.34797	0.619133	0.462436	NaN	NaN	0.904108	0
4483585	k__Bacteria; p__Firmicutes; c__Clostridia; o__Clostridiales; f__; g__; s__	0.013333	0.065	0.021667	0.011667	0.05	0.013333	0.031667	0.005556	0.065	0.930841	0.950524	0.571164	0.993774	0.467824	0.561233	0.81369	0.234813	0.888105	0.995124	NaN	NaN	NaN	0
181940	k__Bacteria; p__Firmicutes; c__Clostridia; o__Clostridiales; f__Ruminococcaceae; g__; s__	0.005	0.013333	0.021667	0.016667	0.008333	0.01	0.021667	0.02037	0.021667	0.951712	0.955152	0.464781	0.073328	0.196705	NaN	NaN	0.460584	0.270083	NaN	NaN	NaN	NaN	0
4407703	k__Bacteria; p__Firmicutes; c__Erysipelotrichi; o__Erysipelotrichales; f__Erysipelotrichaceae; g__Coprobacillus; s__	0.051667	0.096667	0.1	0.045	0.058333	0.108333	0.09	0.094444	0.108333	0.959458	0.963875	0.324152	0.488561	0.703296	0.935039	0.994815	0.557494	0.668421	0.995124	0.960288	NaN	0.78848	0
274095	k__Bacteria; p__Firmicutes; c__Clostridia; o__Clostridiales; f__Lachnospiraceae; g__[Ruminococcus]; s__gnavus	0.076667	0.12	0.136667	0.161667	0.135	0.193333	0.128333	0.074074	0.193333	0.961037	0.964871	0.11207	0.522908	0.855875	0.476532	0.650961	0.234813	0.308515	0.267912	0.839604	NaN	0.255364	0
259434	k__Bacteria; p__Firmicutes; c__Clostridia; o__Clostridiales; f__Lachnospiraceae; g__; s__	0.008333	0	0	0.021667	0.003333	0	0	0.118519	0.118519	0.919517	0.964871	0.255273	0.326174	0.117274	0.945397	0.979994	0.494852	0.529773	0.630893	NaN	NaN	NaN	0
320249	k__Bacteria; p__Firmicutes; c__Clostridia; o__Clostridiales; f__Ruminococcaceae; g__Oscillospira; s__	0.013333	0.018333	0.013333	0.023333	0.013333	0.015	0.021667	0.014815	0.023333	0.961037	0.964871	0.5972	0.599571	0.608428	NaN	NaN	0.615534	0.983593	0.651968	NaN	NaN	NaN	0
303508	k__Bacteria; p__Firmicutes; c__Clostridia; o__Clostridiales; f__; g__; s__	0.131667	0.073333	0.123333	0.046667	0.111667	0.011667	0.161667	0.42037	0.42037	0.92095	0.969579	0.223154	0.867431	0.428217	0.1479	0.994815	0.74455	0.983593	0.660994	0.435316	NaN	0.311949	0
4455677	k__Bacteria; p__Firmicutes; c__Clostridia; o__Clostridiales; f__; g__; s__	0.386667	0.471667	0.098333	0.365	0.331667	0.208333	0.243333	1.17593	1.17593	0.965129	0.969579	0.817317	0.604276	0.457024	0.806423	0.994815	0.786159	0.520095	0.824676	0.813882	0.794427	0.78848	0
1110191	k__Bacteria; p__Firmicutes; c__Clostridia; o__Clostridiales; f__Ruminococcaceae; g__; s__	0.013333	0.03	0.003333	0.01	0.011667	0.033333	0.008333	0.009259	0.033333	0.969503	0.9729	0.028771	0.401139	0.858627	NaN	NaN	0.234813	0.366703	0.798542	NaN	NaN	NaN	0
1087825	k__Bacteria; p__Firmicutes; c__Clostridia; o__Clostridiales; f__Lachnospiraceae; g__; s__	0.213333	0.06	0.05	0.071667	0.03	0.08	0.07	0.198148	0.213333	0.965129	0.9729	0.737582	0.589959	0.789995	0.294637	0.188984	0.458367	0.338383	0.484533	0.349965	NaN	0.097257	0
198998	k__Bacteria; p__Firmicutes; c__Clostridia; o__Clostridiales; f__; g__; s__	0.011667	0.003333	0.016667	0.02	0.003333	0.015	0.031667	0.009259	0.031667	0.959806	0.9729	0.873591	0.286122	0.677751	NaN	NaN	0.578186	0.885055	NaN	NaN	NaN	NaN	0
263138	k__Bacteria; p__Firmicutes; c__Clostridia; o__Clostridiales; f__Lachnospiraceae; g__[Ruminococcus]; s__gnavus	0.236667	0.213333	0.296667	0.09	0.213333	0.288333	0.333333	0.090741	0.333333	0.973773	0.981216	0.851516	0.609536	0.155326	0.994294	0.979994	0.983614	0.811074	0.212965	0.886682	0.961836	0.841915	0
334292	k__Bacteria; p__Firmicutes; c__Clostridia; o__Clostridiales; f__Ruminococcaceae; g__; s__	0.021667	0.005	0.008333	0.001667	0.005	0.026667	0.02	0	0.026667	0.950904	0.981463	0.996786	0.939012	0.053133	NaN	NaN	NaN	0.520095	NaN	NaN	NaN	NaN	0
259762	k__Bacteria; p__Firmicutes; c__Clostridia; o__Clostridiales; f__; g__; s__	0.008333	0.015	0.048333	0.005	0.01	0	0.045	0.022222	0.048333	0.98162	0.982389	0.966702	0.028671	0.64207	0.131197	0.994815	0.609535	0.154154	0.809087	NaN	NaN	NaN	0
276643	k__Bacteria; p__Firmicutes; c__Clostridia; o__Clostridiales; f__Lachnospiraceae; g__Roseburia; s__	0.05	0.043333	0.061667	0	0.096667	0.42	0	0	0.42	0.884436	0.983119	0.348997	0.687799	0.010242	0.287555	0.979994	0.959783	0.981969	0.073173	0.73221	NaN	0.956104	0
258280	k__Bacteria; p__Firmicutes; c__Clostridia; o__Clostridiales; f__; g__; s__	0.011667	0.023333	0.008333	0.01	0.013333	0.031667	0.006667	0.005556	0.031667	0.98162	0.983119	0.392624	0.804061	0.819238	NaN	NaN	0.715811	0.871332	NaN	NaN	NaN	NaN	0
330296	k__Bacteria; p__Firmicutes; c__Clostridia; o__Clostridiales; f__; g__; s__	0.008333	0.001667	0.013333	0.086667	0.001667	0.015	0.008333	0.02037	0.086667	0.98162	0.983119	0.631746	0.45671	0.228665	NaN	NaN	0.572861	0.747082	0.164392	NaN	NaN	NaN	0
274619	k__Bacteria; p__Firmicutes; c__Clostridia; o__Clostridiales; f__Christensenellaceae; g__; s__	0	0.015	0.01	0.018333	0.016667	0.018333	0.001667	0.009259	0.018333	0.98162	0.984142	0.191739	0.828723	0.489259	NaN	NaN	NaN	0.064537	NaN	NaN	NaN	NaN	0
463233	k__Bacteria; p__Bacteroidetes; c__Bacteroidia; o__Bacteroidales; f__S24-7; g__; s__	0.011667	0.023333	0.023333	0.01	0.016667	0.025	0.016667	0.014815	0.025	0.98162	0.989524	0.167902	0.395846	0.955948	0.808876	0.9513	0.284379	0.345873	0.889218	NaN	NaN	NaN	0
4449518	k__Bacteria; p__Bacteroidetes; c__Bacteroidia; o__Bacteroidales; f__Rikenellaceae; g__; s__	0.015	0.01	0.026667	0.018333	0.021667	0.016667	0.016667	0.014815	0.026667	0.98162	0.99126	0.574733	0.57387	0.959639	NaN	NaN	0.775814	0.365753	0.867806	NaN	NaN	NaN	0
304416	k__Bacteria; p__Firmicutes; c__Clostridia; o__Clostridiales; f__Ruminococcaceae; g__; s__	0.03	0.005	0.005	0.005	0.016667	0.005	0.006667	0.009259	0.03	0.98162	0.991671	0.036933	0.071369	0.148051	NaN	NaN	NaN	0.182949	NaN	NaN	NaN	NaN	0
181719	k__Bacteria; p__Bacteroidetes; c__Bacteroidia; o__Bacteroidales; f__Bacteroidaceae; g__Bacteroides; s__	0.01	0.006667	0.018333	0.013333	0.025	0.003333	0.006667	0.018519	0.025	0.98367	0.991671	0.061172	0.802344	1	NaN	NaN	0.83618	0.457458	NaN	NaN	NaN	NaN	0
176952	k__Bacteria; p__Firmicutes; c__Clostridia; o__Clostridiales; f__; g__; s__	0.12	0.046667	0.068333	0.035	0.066667	0.008333	0.113333	0.357407	0.357407	0.934708	0.991671	0.206986	1	0.475775	0.275402	0.957393	0.58908	0.799861	0.633716	0.686995	NaN	0.288515	0
180824	k__Bacteria; p__Firmicutes; c__Clostridia; o__Clostridiales; f__; g__; s__	0.055	0.023333	0.038333	0.025	0.038333	0.001667	0.045	0.187037	0.187037	0.992115	0.991671	0.232682	0.993774	0.441648	0.323107	0.994815	0.68858	0.923184	0.857814	NaN	NaN	0.470805	0
3750373	k__Bacteria; p__Firmicutes; c__Clostridia; o__Clostridiales; f__Lachnospiraceae; g__[Ruminococcus]; s__gnavus	0.088333	0.043333	0.3	0.03	0.04	0.188333	0.105	0.068519	0.3	0.98367	0.991671	0.289424	0.053436	0.859806	0.275402	0.771791	0.727057	0.216317	0.397328	0.283031	NaN	0.44622	0
210073	k__Bacteria; p__Firmicutes; c__Clostridia; o__Clostridiales; f__; g__; s__	0.486667	1.30667	1.81667	0.023333	2.22333	0.275	0.338333	0.111111	2.22333	0.92119	0.99201	0.64218	0.899585	0.017313	0.309869	0.714089	0.609535	0.500594	0.082028	0.384953	0.289382	0.962296	0
197624	k__Bacteria; p__Firmicutes; c__Clostridia; o__Clostridiales; f__Ruminococcaceae; g__; s__	0.01	0.033333	0.005	0.026667	0.013333	0.023333	0.006667	0.027778	0.033333	0.98367	0.993719	0.037415	0.442083	0.109232	NaN	NaN	0.091734	0.666073	0.282994	NaN	NaN	NaN	0
271602	k__Bacteria; p__Firmicutes; c__Clostridia; o__Clostridiales; f__; g__; s__	0.396667	0.168333	0.096667	0.113333	0.305	0.131667	0.188333	0.162963	0.396667	0.98367	0.993719	0.09919	0.076291	0.243581	0.761431	0.969713	0.410098	0.074425	0.261615	0.925067	0.607233	0.821964	0
207252	k__Bacteria; p__Firmicutes; c__Clostridia; o__Clostridiales; f__Ruminococcaceae; g__Oscillospira; s__	0.008333	0.016667	0.01	0.025	0.038333	0.008333	0.011667	0.005556	0.038333	0.98367	0.993719	0.322804	0.329393	0.628079	NaN	NaN	0.460696	0.83039	NaN	NaN	NaN	NaN	0
197890	k__Bacteria; p__Firmicutes; c__Clostridia; o__Clostridiales; f__Ruminococcaceae; g__Oscillospira; s__	0.281667	0.175	0.246667	0.148333	0.303333	0.18	0.151667	0.325926	0.325926	0.983703	0.993789	0.496509	0.69818	0.93102	0.780356	0.994815	0.786159	0.959321	0.613634	0.938191	0.852768	0.712602	0
272576	k__Bacteria; p__Firmicutes; c__Clostridia; o__Clostridiales; f__Ruminococcaceae; g__Oscillospira; s__	0.046667	0.063333	0.025	0.035	0.046667	0.043333	0.056667	0.022222	0.063333	0.98367	0.993789	0.777334	0.964543	0.49502	0.560861	0.994815	0.651513	0.557573	0.675706	NaN	NaN	0.921242	0
313069	k__Bacteria; p__Firmicutes; c__Clostridia; o__Clostridiales; f__Clostridiaceae; g__; s__	0.04	0.023333	0.021667	0.031667	0.038333	0.015	0.025	0.040741	0.040741	0.984689	0.996467	0.110684	0.308302	0.958676	0.741216	0.994815	0.58908	0.51105	0.681935	NaN	NaN	NaN	0
190658	k__Bacteria; p__Firmicutes; c__Clostridia; o__Clostridiales; f__Ruminococcaceae; g__Oscillospira; s__	0.003333	0.023333	0.005	0.02	0.026667	0.006667	0.001667	0.027778	0.027778	0.700008	0.996467	0.243726	0.877272	0.123613	NaN	NaN	0.463536	0.863534	NaN	NaN	NaN	NaN	0
174651	k__Bacteria; p__Firmicutes; c__Clostridia; o__Clostridiales; f__Ruminococcaceae; g__; s__	0.046667	0.045	0.036667	0.046667	0.041667	0.045	0.06	0.053704	0.06	0.984689	0.996467	0.716927	0.869896	0.790082	0.953629	0.994815	0.832823	0.896416	0.906958	NaN	NaN	0.939507	0
609589	k__Bacteria; p__Firmicutes; c__Clostridia; o__Clostridiales; f__; g__; s__	1.30667	1.01667	1.805	2.85333	2.46	0.598333	1.78833	2.92778	2.92778	0.986962	0.996949	0.072739	0.740767	0.208976	0.684431	0.705249	0.878908	0.469132	0.124265	0.384953	0.685822	0.683732	0
135956	k__Bacteria; p__Firmicutes; c__Bacilli; o__Lactobacillales; f__Lactobacillaceae; g__Lactobacillus; s__	0.03	0.023333	0.031667	0.026667	0.03	0.036667	0.016667	0.035185	0.036667	0.986962	0.998048	0.847478	0.897418	0.855875	0.606853	0.994815	0.916911	0.811074	0.894279	NaN	NaN	0.758966	0
1737536	k__Bacteria; p__Firmicutes; c__Clostridia; o__Clostridiales; f__Ruminococcaceae; g__Oscillospira; s__	0.07	0.005	0.181667	0.023333	0.016667	0.028333	0.143333	0.02963	0.181667	0.998086	0.998116	0.52213	0.101484	0.8461	0.574497	0.714089	0.171094	0.450867	0.566544	0.346031	NaN	0.597733	0
191816	k__Bacteria; p__Firmicutes; c__Clostridia; o__Clostridiales; f__Ruminococcaceae; g__Oscillospira; s__	0.181667	0.135	0.098333	0.213333	0.245	0.086667	0.146667	0.161111	0.245	0.986962	0.999894	0.064922	0.235399	0.795098	0.677216	0.960707	0.675635	0.41338	0.994308	0.498363	0.944264	0.843496	0
172464	k__Bacteria; p__Firmicutes; c__Clostridia; o__Clostridiales; f__; g__; s__	0.335	0.188333	0.648333	0.266667	0.52	0.166667	0.3	0.635185	0.648333	0.986962	0.999894	0.151082	0.92583	0.912643	0.777224	0.99401	0.533033	0.689829	0.906994	0.885766	0.685822	0.836774	0
260752	k__Bacteria; p__Firmicutes; c__Clostridia; o__Clostridiales; f__Lachnospiraceae; g__; s__	0.04	0.128333	0	0	0	0.226667	0	0.009259	0.226667	0.989012	0.999894	0.156781	0.07634	0.571266	0.309869	0.229511	0.667031	0.148862	0.114764	NaN	NaN	0.099377	0
313724	k__Bacteria; p__Firmicutes; c__Clostridia; o__Clostridiales; f__; g__; s__	0.018333	0.021667	0.018333	0.018333	0.01	0.021667	0.021667	0.025926	0.025926	0.986962	0.999894	0.316009	0.488561	0.389071	0.828678	0.810852	0.762236	0.949746	0.941685	NaN	NaN	NaN	0
305288	k__Bacteria; p__Firmicutes; c__Clostridia; o__Clostridiales; f__Clostridiaceae; g__Clostridium; s__	0.006667	0.025	0.028333	0.025	0.023333	0.011667	0.035	0.016667	0.035	0.986962	0.999894	0.671367	0.098317	0.530061	0.45223	0.506829	0.186055	0.104808	0.163666	NaN	NaN	NaN	0
276110	k__Bacteria; p__Firmicutes; c__Clostridia; o__Clostridiales; f__; g__; s__	0.008333	0.02	0.015	0.001667	0.003333	0.031667	0.01	0.005556	0.031667	0.994014	1	0.029316	0.423319	0.780785	NaN	NaN	0.426834	0.689829	NaN	NaN	NaN	NaN	0
258946	k__Bacteria; p__Firmicutes; c__Clostridia; o__Clostridiales; f__Ruminococcaceae; g__Oscillospira; s__	0.03	0.048333	0.035	0.058333	0.041667	0.081667	0.02	0.038889	0.081667	0.994014	1	0.049996	0.729535	0.501859	0.714417	0.9513	0.324786	0.826445	0.396629	NaN	NaN	0.788068	0
199307	k__Bacteria; p__Firmicutes; c__Clostridia; o__Clostridiales; f__Ruminococcaceae; g__; s__	0.385	0.423333	0.415	0.425	0.343333	0.546667	0.318333	0.457407	0.546667	0.995796	1	0.078653	0.77494	0.467374	0.690478	0.941018	0.53886	0.790335	0.995124	0.724303	0.960139	0.521264	0
176298	k__Bacteria; p__Firmicutes; c__Clostridia; o__Clostridiales; f__; g__; s__	3.86667	1.34667	2.00333	1.71	2.23	0.283333	3.09	11.3556	11.3556	0.983831	1	0.104158	0.931237	0.368089	0.306441	0.962072	0.493969	0.756518	0.829954	0.652534	0.803184	0.373277	0
176798	k__Bacteria; p__Firmicutes; c__Clostridia; o__Clostridiales; f__; g__; s__	0.951667	0.375	0.521667	0.398333	0.596667	0.076667	0.773333	2.66481	2.66481	0.982804	1	0.131612	0.929851	0.427258	0.295516	0.979994	0.55862	0.77401	0.80048	0.617387	0.843726	0.393704	0
197696	k__Bacteria; p__Firmicutes; c__Clostridia; o__Clostridiales; f__Ruminococcaceae; g__; s__	0.031667	0.048333	0.038333	0.031667	0.036667	0.058333	0.038333	0.022222	0.058333	0.994014	1	0.137178	0.802644	0.789995	1	0.994815	0.382539	0.811074	0.956105	NaN	NaN	0.879633	0
259595	k__Bacteria; p__Firmicutes; c__Clostridia; o__Clostridiales; f__; g__; s__	0.16	0.078333	0.158333	0.066667	0.086667	0.021667	0.193333	0.512963	0.512963	0.98367	1	0.255273	0.66495	0.243581	0.225761	0.941018	0.648759	0.960274	0.755539	0.726287	0.814192	0.220166	0
186940	k__Bacteria; p__Firmicutes; c__Clostridia; o__Clostridiales; f__; g__; s__	0.065	0.035	0.033333	0.041667	0.045	0.008333	0.055	0.188889	0.188889	0.98162	1	0.34411	0.921202	0.430009	0.574497	0.994815	0.769617	0.780482	0.994308	0.692164	NaN	0.605862	0
276509	k__Bacteria; p__Bacteroidetes; c__Bacteroidia; o__Bacteroidales; f__S24-7; g__; s__	0.125	0.143333	0.176667	0.108333	0.193333	0.083333	0.166667	0.17037	0.193333	0.990873	1	0.34469	0.572614	0.903723	0.125396	0.769288	0.70427	0.308806	0.688129	0.176183	0.545549	0.78848	0
267837	k__Bacteria; p__Firmicutes; c__Clostridia; o__Clostridiales; f__; g__; s__	0.018333	0.03	0.025	0.048333	0.021667	0.033333	0.048333	0.016667	0.048333	0.991308	1	0.351408	0.357948	0.501859	0.743137	0.994815	0.594206	0.808697	0.362141	NaN	NaN	NaN	0
325036	k__Bacteria; p__Firmicutes; c__Clostridia; o__Clostridiales; f__; g__; s__	0.048333	0.021667	0.045	0.011667	0.013333	0.011667	0.086667	0.044444	0.086667	0.992115	1	0.584908	0.331699	1	0.44356	0.623002	0.669214	0.983268	0.361215	NaN	NaN	0.255364	0
181348	k__Bacteria; p__Firmicutes; c__Clostridia; o__Clostridiales; f__Lachnospiraceae; g__Coprococcus; s__	0.12	0.216667	0.243333	0.046667	0.168333	0.123333	0.156667	0.118519	0.243333	0.989301	1	0.64218	0.37443	0.341133	0.131197	0.903112	0.262071	0.21134	0.134214	0.37365	NaN	0.576676	0
4327881	k__Bacteria; p__Firmicutes; c__Clostridia; o__Clostridiales; f__; g__; s__	0	0	0.055	0.745	0.036667	0	0.001667	0.085185	0.745	0.973271	1	0.662907	0.156706	0.065438	0.419852	0.381659	0.979807	0.153953	0.164392	NaN	NaN	NaN	0
4335484	k__Bacteria; p__Firmicutes; c__Clostridia; o__Clostridiales; f__Lachnospiraceae; g__Blautia; s__producta	0.01	0.005	0.043333	0.01	0.011667	0.016667	0.006667	0.02037	0.043333	0.986962	1	0.962414	0.270665	0.703395	NaN	NaN	0.685317	0.156082	NaN	NaN	NaN	NaN	0
835154	k__Bacteria; p__Firmicutes; c__Clostridia; o__Clostridiales; f__; g__; s__	0.015	0	0	0.001667	0.033333	0	0.001667	0.016667	0.033333	NaN	NaN	0.010327	0.038359	0.548436	NaN	NaN	NaN	NaN	NaN	NaN	NaN	NaN	0
271500	k__Bacteria; p__Firmicutes; c__Clostridia; o__Clostridiales; f__; g__; s__	0.003333	0.011667	0.01	0.006667	0	0.016667	0.006667	0.005556	0.016667	NaN	NaN	0.013044	0.09607	0.31162	NaN	NaN	NaN	NaN	NaN	NaN	NaN	NaN	0
273937	k__Bacteria; p__Firmicutes; c__Clostridia; o__Clostridiales; f__; g__; s__	0.003333	0.006667	0	0.001667	0.003333	0.036667	0.001667	0.005556	0.036667	NaN	NaN	0.039931	0.496808	0.959639	NaN	NaN	NaN	NaN	NaN	NaN	NaN	NaN	0
341343	k__Bacteria; p__Firmicutes; c__Clostridia; o__Clostridiales; f__; g__; s__	0.001667	0.025	0.005	0.001667	0.001667	0.006667	0.003333	0.009259	0.025	NaN	NaN	0.040581	0.531336	0.516905	NaN	NaN	NaN	NaN	NaN	NaN	NaN	NaN	0
186955	k__Bacteria; p__Firmicutes; c__Clostridia; o__Clostridiales; f__Lachnospiraceae; g__; s__	0	0.02	0.021667	0.001667	0.001667	0.008333	0.013333	0	0.021667	NaN	NaN	0.045299	0.031813	0.963529	NaN	NaN	NaN	NaN	NaN	NaN	NaN	NaN	0
198888	k__Bacteria; p__Firmicutes; c__Clostridia; o__Clostridiales; f__Ruminococcaceae; g__; s__	0.006667	0.015	0.013333	0.003333	0	0.013333	0.003333	0.005556	0.015	NaN	NaN	0.050306	0.318034	0.789995	NaN	NaN	NaN	NaN	NaN	NaN	NaN	NaN	0
322900	k__Bacteria; p__Firmicutes; c__Clostridia; o__Clostridiales; f__; g__; s__	0.026667	0.046667	0.005	0	0.001667	0.106667	0.005	0.001852	0.106667	NaN	NaN	0.059327	0.522908	0.908715	NaN	NaN	NaN	0.603229	NaN	NaN	NaN	NaN	0
351357	k__Bacteria; p__Firmicutes; c__Clostridia; o__Clostridiales; f__Clostridiaceae; g__; s__	0.011667	0.005	0.011667	0.003333	0.023333	0	0.003333	0.012963	0.023333	NaN	NaN	0.068303	0.457435	0.594993	NaN	NaN	NaN	NaN	NaN	NaN	NaN	NaN	0
214684	k__Bacteria; p__Firmicutes; c__Clostridia; o__Clostridiales; f__; g__; s__	0.008333	0	0.006667	0.008333	0.015	0.003333	0.003333	0.02037	0.02037	NaN	NaN	0.070099	0.519951	0.750253	NaN	NaN	NaN	NaN	NaN	NaN	NaN	NaN	0
261606	k__Bacteria; p__Firmicutes; c__Clostridia; o__Clostridiales; f__; g__; s__	0.005	0	0	0	0.055	0	0	0.42963	0.42963	NaN	NaN	0.071115	0.094725	0.132751	NaN	NaN	NaN	NaN	NaN	NaN	NaN	NaN	0
265063	k__Bacteria; p__Firmicutes; c__Clostridia; o__Clostridiales; f__; g__; s__	0.001667	0.001667	0.003333	0.003333	0.001667	0.03	0.016667	0.007407	0.03	NaN	NaN	0.080402	0.216296	0.505164	NaN	NaN	NaN	NaN	NaN	NaN	NaN	NaN	0
271672	k__Bacteria; p__Firmicutes; c__Clostridia; o__Clostridiales; f__Ruminococcaceae; g__Oscillospira; s__	0	0.001667	0.003333	0.008333	0.003333	0.021667	0.02	0.001852	0.021667	NaN	NaN	0.083358	0.127097	0.363782	NaN	NaN	NaN	NaN	NaN	NaN	NaN	NaN	0
190676	k__Bacteria; p__Firmicutes; c__Clostridia; o__Clostridiales; f__Ruminococcaceae; g__Oscillospira; s__	0.001667	0.008333	0.008333	0.013333	0.005	0.016667	0.011667	0.007407	0.016667	NaN	NaN	0.09125	0.229482	0.241525	NaN	NaN	NaN	NaN	NaN	NaN	NaN	NaN	0
267996	k__Bacteria; p__Firmicutes; c__Clostridia; o__Clostridiales; f__Lachnospiraceae; g__[Ruminococcus]; s__gnavus	0.001667	0.001667	0	0.001667	0.003333	0.041667	0.003333	0.001852	0.041667	NaN	NaN	0.114729	0.950351	0.981206	NaN	NaN	NaN	NaN	NaN	NaN	NaN	NaN	0
275707	k__Bacteria; p__Firmicutes; c__Clostridia; o__Clostridiales; f__Lachnospiraceae; g__; s__	0.005	0.005	0	0	0	0.05	0	0	0.05	NaN	NaN	0.118905	0.563164	0.633384	NaN	NaN	NaN	NaN	NaN	NaN	NaN	NaN	0
270382	k__Bacteria; p__Firmicutes; c__Clostridia; o__Clostridiales; f__Clostridiaceae; g__; s__	0.01	0.001667	0.006667	0.013333	0.011667	0.001667	0.006667	0.011111	0.013333	NaN	NaN	0.127637	0.82392	0.793973	NaN	NaN	NaN	NaN	NaN	NaN	NaN	NaN	0
175078	k__Bacteria; p__Firmicutes; c__Clostridia; o__Clostridiales; f__; g__; s__	0.003333	0.006667	0.018333	0.003333	0.005	0.023333	0.006667	0.001852	0.023333	NaN	NaN	0.162694	0.340515	0.864143	NaN	NaN	NaN	NaN	NaN	NaN	NaN	NaN	0
4353913	k__Bacteria; p__Firmicutes; c__Clostridia; o__Clostridiales; f__; g__; s__	0	0.015	0	0.183333	0.01	0.04	0.001667	0.005556	0.183333	0.530997	NaN	0.164739	0.540268	0.608428	NaN	NaN	NaN	NaN	NaN	NaN	NaN	NaN	0
562369	k__Bacteria; p__Firmicutes; c__Clostridia; o__Clostridiales; f__; g__; s__	0.028333	0.058333	0	0	0.031667	0	0.005	0	0.058333	NaN	NaN	0.187571	0.214257	0.101914	NaN	NaN	NaN	NaN	NaN	NaN	NaN	NaN	0
262428	k__Bacteria; p__Firmicutes; c__Clostridia; o__Clostridiales; f__; g__; s__	0.003333	0.013333	0.003333	0.005	0.008333	0.015	0.02	0.001852	0.02	0.521649	NaN	0.229687	0.42767	0.795396	NaN	NaN	NaN	NaN	NaN	NaN	NaN	NaN	0
318470	k__Bacteria; p__Firmicutes; c__Clostridia; o__Clostridiales; f__; g__; s__	0.003333	0.005	0.008333	0.003333	0.006667	0.025	0.013333	0.003704	0.025	NaN	NaN	0.235009	0.413224	0.90825	NaN	NaN	NaN	NaN	NaN	NaN	NaN	NaN	0
462764	k__Bacteria; p__Firmicutes; c__Clostridia; o__Clostridiales; f__Ruminococcaceae; g__Ruminococcus; s__	0.008333	0.005	0.005	0.003333	0.001667	0.02	0.011667	0.012963	0.02	NaN	NaN	0.241554	0.610015	0.73134	NaN	NaN	NaN	NaN	NaN	NaN	NaN	NaN	0
260741	k__Bacteria; p__Firmicutes; c__Clostridia; o__Clostridiales; f__Ruminococcaceae; g__Oscillospira; s__	0.008333	0.008333	0.01	0.006667	0.003333	0.015	0.008333	0.003704	0.015	NaN	NaN	0.256363	0.517316	0.995376	NaN	NaN	NaN	NaN	NaN	NaN	NaN	NaN	0
826302	k__Bacteria; p__Firmicutes; c__Clostridia; o__Clostridiales; f__Lachnospiraceae; g__Coprococcus; s__	0.005	0.016667	0.021667	0.003333	0.005	0.006667	0.01	0.009259	0.021667	0.673787	NaN	0.269739	0.12221	0.834253	NaN	NaN	NaN	NaN	NaN	NaN	NaN	NaN	0
263179	k__Bacteria; p__Firmicutes; c__Clostridia; o__Clostridiales; f__Lachnospiraceae; g__[Ruminococcus]; s__gnavus	0.001667	0.006667	0.013333	0	0.011667	0.02	0.006667	0.001852	0.02	NaN	NaN	0.283253	0.478965	0.268476	NaN	NaN	NaN	NaN	NaN	NaN	NaN	NaN	0
131024	k__Bacteria; p__Firmicutes; c__Clostridia; o__Clostridiales; f__Lachnospiraceae; g__; s__	0.003333	0.003333	0.011667	0.011667	0.006667	0.025	0.003333	0.001852	0.025	NaN	NaN	0.307989	0.801906	0.910657	NaN	NaN	NaN	NaN	NaN	NaN	NaN	NaN	0
345860	k__Bacteria; p__Firmicutes; c__Clostridia; o__Clostridiales; f__; g__; s__	0.005	0.005	0.005	0.001667	0.005	0.026667	0.006667	0.024074	0.026667	0.189516	NaN	0.308522	0.878516	0.577474	NaN	NaN	NaN	NaN	NaN	NaN	NaN	NaN	0
174805	k__Bacteria; p__Bacteroidetes; c__Bacteroidia; o__Bacteroidales; f__S24-7; g__; s__	0.01	0.006667	0.003333	0.005	0.01	0.001667	0.01	0.018519	0.018519	NaN	NaN	0.330465	0.72491	0.813442	NaN	NaN	NaN	NaN	NaN	NaN	NaN	NaN	0
277364	k__Bacteria; p__Bacteroidetes; c__Bacteroidia; o__Bacteroidales; f__S24-7; g__; s__	0.011667	0.005	0.003333	0.01	0.006667	0.003333	0.003333	0.014815	0.014815	NaN	NaN	0.356093	0.334143	0.681421	NaN	NaN	NaN	NaN	NaN	NaN	NaN	NaN	0
340960	k__Bacteria; p__Firmicutes; c__Bacilli; o__Lactobacillales; f__Lactobacillaceae; g__Lactobacillus; s__	0.015	0.001667	0.006667	0.013333	0.008333	0.008333	0.003333	0.003704	0.015	NaN	NaN	0.357813	0.457435	0.839986	NaN	NaN	NaN	NaN	NaN	NaN	NaN	NaN	0
355187	k__Bacteria; p__Firmicutes; c__Clostridia; o__Clostridiales; f__; g__; s__	0.006667	0.005	0.005	0.008333	0.013333	0.001667	0.001667	0.024074	0.024074	NaN	NaN	0.369162	0.469741	0.705557	NaN	NaN	NaN	NaN	NaN	NaN	NaN	NaN	0
263144	k__Bacteria; p__Firmicutes; c__Clostridia; o__Clostridiales; f__; g__; s__	0.006667	0.006667	0.008333	0.011667	0.011667	0.001667	0.01	0.012963	0.012963	NaN	NaN	0.395653	0.921715	0.728557	NaN	NaN	NaN	NaN	NaN	NaN	NaN	NaN	0
268708	k__Bacteria; p__Firmicutes; c__Clostridia; o__Clostridiales; f__Lachnospiraceae; g__; s__	0.001667	0	0	0.028333	0.005	0.018333	0.005	0.025926	0.028333	0.166804	NaN	0.395692	0.942376	0.053227	NaN	NaN	NaN	NaN	NaN	NaN	NaN	NaN	0
99566	k__Bacteria; p__Firmicutes; c__Clostridia; o__Clostridiales; f__Lachnospiraceae; g__Blautia; s__	0.005	0.001667	0	0.03	0.008333	0.001667	0	0.018519	0.03	0.98162	NaN	0.395732	0.152342	0.260131	NaN	NaN	NaN	NaN	NaN	NaN	NaN	NaN	0
271651	k__Bacteria; p__Firmicutes; c__Clostridia; o__Clostridiales; f__; g__; s__	0.003333	0.003333	0.005	0.003333	0.003333	0.016667	0.005	0.014815	0.016667	NaN	NaN	0.397475	0.788665	0.620977	NaN	NaN	NaN	NaN	NaN	NaN	NaN	NaN	0
193654	k__Bacteria; p__Firmicutes; c__Clostridia; o__Clostridiales; f__Lachnospiraceae; g__; s__	0.001667	0.005	0.01	0.018333	0.016667	0.001667	0.003333	0.014815	0.018333	NaN	NaN	0.414158	0.94938	0.673745	NaN	NaN	NaN	NaN	NaN	NaN	NaN	NaN	0
268733	k__Bacteria; p__Firmicutes; c__Clostridia; o__Clostridiales; f__Clostridiaceae; g__; s__	0.003333	0.01	0.021667	0.013333	0.001667	0.003333	0.003333	0.003704	0.021667	NaN	NaN	0.468023	0.176622	0.463885	NaN	NaN	NaN	NaN	NaN	NaN	NaN	NaN	0
772972	k__Bacteria; p__Firmicutes; c__Clostridia; o__Clostridiales; f__; g__; s__	0.01	0	0.001667	0.073333	0.005	0.003333	0.005	0	0.073333	NaN	NaN	0.48773	0.739739	0.533374	NaN	NaN	NaN	NaN	NaN	NaN	NaN	NaN	0
158297	k__Bacteria; p__Firmicutes; c__Clostridia; o__Clostridiales; f__Ruminococcaceae; g__Ruminococcus; s__	0.01	0.015	0.01	0	0.008333	0.015	0.006667	0.007407	0.015	NaN	NaN	0.497342	0.993774	0.505164	NaN	NaN	NaN	NaN	NaN	NaN	NaN	NaN	0
262541	k__Bacteria; p__Firmicutes; c__Clostridia; o__Clostridiales; f__; g__; s__	0.006667	0.006667	0.01	0.011667	0.003333	0.01	0.021667	0.005556	0.021667	NaN	NaN	0.514097	0.161413	0.688816	NaN	NaN	NaN	NaN	NaN	NaN	NaN	NaN	0
175267	k__Bacteria; p__Firmicutes; c__Clostridia; o__Clostridiales; f__; g__; s__	0.001667	0.003333	0	0.026667	0	0.003333	0	0.033333	0.033333	NaN	NaN	0.54055	0.894697	0.048971	NaN	NaN	NaN	NaN	NaN	NaN	NaN	NaN	0
322991	k__Bacteria; p__Bacteroidetes; c__Bacteroidia; o__Bacteroidales; f__S24-7; g__; s__	0.008333	0.011667	0.008333	0.011667	0.006667	0.01	0.003333	0.007407	0.011667	NaN	NaN	0.574733	0.876775	0.778343	NaN	NaN	NaN	NaN	NaN	NaN	NaN	NaN	0
274844	k__Bacteria; p__Firmicutes; c__Clostridia; o__Clostridiales; f__; g__; s__	0.011667	0.003333	0.021667	0	0.01	0.01	0.016667	0	0.021667	0.98162	NaN	0.577604	0.389028	0.013809	NaN	NaN	NaN	NaN	NaN	NaN	NaN	NaN	0
197025	k__Bacteria; p__Firmicutes; c__Clostridia; o__Clostridiales; f__; g__; s__	0.006667	0.005	0.008333	0.001667	0.006667	0.001667	0.015	0.02963	0.02963	0.481717	NaN	0.582254	0.572614	0.516905	NaN	NaN	NaN	NaN	NaN	NaN	NaN	NaN	0
175650	k__Bacteria; p__Firmicutes; c__Clostridia; o__Clostridiales; f__; g__; s__	0.006667	0.001667	0.015	0.021667	0	0	0.01	0.003704	0.021667	NaN	NaN	0.609342	0.135917	0.281018	NaN	NaN	NaN	NaN	NaN	NaN	NaN	NaN	0
189907	k__Bacteria; p__Firmicutes; c__Clostridia; o__Clostridiales; f__; g__; s__	0	0.001667	0.026667	0.005	0.006667	0.008333	0.013333	0.009259	0.026667	NaN	NaN	0.638781	0.026542	0.533374	NaN	NaN	NaN	NaN	NaN	NaN	NaN	NaN	0
275180	k__Bacteria; p__Firmicutes; c__Clostridia; o__Clostridiales; f__; g__; s__	0.005	0	0	0	0	0.001667	0.051667	0	0.051667	NaN	NaN	0.662485	0.314948	0.64207	NaN	NaN	NaN	NaN	NaN	NaN	NaN	NaN	0
174288	k__Bacteria; p__Firmicutes; c__Clostridia; o__Clostridiales; f__Ruminococcaceae; g__; s__	0.005	0	0.003333	0	0.008333	0.023333	0.018333	0.009259	0.023333	NaN	NaN	0.669131	0.654848	0.752289	NaN	NaN	NaN	NaN	NaN	NaN	NaN	NaN	0
175529	k__Bacteria; p__Firmicutes; c__Clostridia; o__Clostridiales; f__; g__; s__	0.011667	0.005	0.005	0.005	0	0	0	0.042593	0.042593	NaN	NaN	0.731792	0.801906	0.241903	NaN	NaN	NaN	NaN	NaN	NaN	NaN	NaN	0
272619	k__Bacteria; p__Firmicutes; c__Clostridia; o__Clostridiales; f__; g__; s__	0	0	0	0.04	0.005	0.001667	0.001667	0.014815	0.04	NaN	NaN	0.754069	0.853309	0.169511	NaN	NaN	NaN	NaN	NaN	NaN	NaN	NaN	0
174854	k__Bacteria; p__Firmicutes; c__Clostridia; o__Clostridiales; f__; g__; s__	0.011667	0.003333	0.013333	0	0	0.016667	0.021667	0	0.021667	NaN	NaN	0.777334	0.522908	0.430009	NaN	NaN	NaN	NaN	NaN	NaN	NaN	NaN	0
307012	k__Bacteria; p__Firmicutes; c__Clostridia; o__Clostridiales; f__; g__; s__	0.023333	0.008333	0.005	0.006667	0.003333	0.008333	0.005	0.001852	0.023333	NaN	NaN	0.777334	0.57387	0.567617	NaN	NaN	NaN	NaN	NaN	NaN	NaN	NaN	0
105109	k__Bacteria; p__Firmicutes; c__Clostridia; o__Clostridiales; f__; g__; s__	0.011667	0.018333	0.003333	0.003333	0.008333	0.006667	0.005	0.011111	0.018333	NaN	NaN	0.790293	0.563138	0.917361	NaN	NaN	NaN	NaN	NaN	NaN	NaN	NaN	0
276511	k__Bacteria; p__Firmicutes; c__Clostridia; o__Clostridiales; f__Ruminococcaceae; g__; s__	0.008333	0.015	0.01	0.003333	0.005	0.001667	0.001667	0.011111	0.015	NaN	NaN	0.802487	0.920848	0.856311	NaN	NaN	NaN	NaN	NaN	NaN	NaN	NaN	0
180869	k__Bacteria; p__Firmicutes; c__Erysipelotrichi; o__Erysipelotrichales; f__Erysipelotrichaceae; g__; s__	0.016667	0.008333	0.011667	0.003333	0.003333	0.013333	0.046667	0.005556	0.046667	NaN	NaN	0.809205	0.857333	0.831045	NaN	NaN	NaN	NaN	NaN	NaN	NaN	NaN	0
311859	k__Bacteria; p__Firmicutes; c__Clostridia; o__Clostridiales; f__Ruminococcaceae; g__Oscillospira; s__	0.005	0.01	0.006667	0.008333	0.011667	0.008333	0.008333	0.005556	0.011667	NaN	NaN	0.82235	1	0.914852	NaN	NaN	NaN	NaN	NaN	NaN	NaN	NaN	0
320972	k__Bacteria; p__Firmicutes; c__Clostridia; o__Clostridiales; f__Ruminococcaceae; g__; s__	0.018333	0.008333	0.008333	0.001667	0.013333	0.018333	0.01	0.001852	0.018333	0.919517	NaN	0.855207	0.673309	0.071317	NaN	NaN	NaN	NaN	NaN	NaN	NaN	NaN	0
1105589	k__Bacteria; p__Bacteroidetes; c__Bacteroidia; o__Bacteroidales; f__S24-7; g__; s__	0.003333	0.011667	0.008333	0.003333	0.016667	0.003333	0.013333	0.009259	0.016667	NaN	NaN	0.856286	0.871352	0.73134	NaN	NaN	NaN	NaN	NaN	NaN	NaN	NaN	0
190219	k__Bacteria; p__Firmicutes; c__Clostridia; o__Clostridiales; f__; g__; s__	0.013333	0.008333	0.006667	0.005	0.008333	0.008333	0.003333	0.009259	0.013333	NaN	NaN	0.907074	0.516632	0.857341	NaN	NaN	NaN	NaN	NaN	NaN	NaN	NaN	0
277443	k__Bacteria; p__Firmicutes; c__Clostridia; o__Clostridiales; f__Lachnospiraceae; g__; s__	0.011667	0.011667	0.01	0.018333	0.005	0.006667	0.038333	0.001852	0.038333	NaN	NaN	0.920913	1	0.878022	NaN	NaN	0.962856	0.960274	NaN	NaN	NaN	NaN	0
276000	k__Bacteria; p__Firmicutes; c__Clostridia; o__Clostridiales; f__; g__; s__	0.008333	0.003333	0.011667	0.011667	0.003333	0.006667	0.018333	0.012963	0.018333	0.887083	NaN	0.923708	0.1362	0.334181	NaN	NaN	NaN	NaN	NaN	NaN	NaN	NaN	0
335965	k__Bacteria; p__Firmicutes; c__Clostridia; o__Clostridiales; f__Lachnospiraceae; g__; s__	0.003333	0	0.006667	0.001667	0.001667	0.005	0.036667	0.011111	0.036667	NaN	NaN	0.942036	0.030224	0.577474	NaN	NaN	NaN	NaN	NaN	NaN	NaN	NaN	0
4464787	k__Bacteria; p__Firmicutes; c__Clostridia; o__Clostridiales; f__; g__; s__	0.006667	0.005	0.001667	0.003333	0.001667	0.003333	0.005	0.046296	0.046296	NaN	NaN	0.988595	0.940482	0.222669	NaN	NaN	NaN	NaN	NaN	NaN	NaN	NaN	0
830189	k__Bacteria; p__Firmicutes; c__Clostridia; o__Clostridiales; f__; g__; s__	0	0	0	0.018333	0	0	0	0.046296	0.046296	NaN	NaN	1	1	0.011387	NaN	NaN	NaN	NaN	NaN	NaN	NaN	NaN	0
229958	k__Bacteria; p__Firmicutes; c__Clostridia; o__Clostridiales; f__Ruminococcaceae; g__Oscillospira; s__	0	0	0	0	0	0	0	0.061111	0.061111	NaN	NaN	1	1	0.175037	NaN	NaN	NaN	NaN	NaN	NaN	NaN	NaN	0
210895	k__Bacteria; p__Firmicutes; c__Clostridia; o__Clostridiales; f__; g__; s__	0.005	0	0.001667	0.021667	0.003333	0.001667	0.003333	0.001852	0.021667	NaN	NaN	NaN	NaN	NaN	NaN	NaN	NaN	NaN	NaN	NaN	NaN	NaN	0
229459	k__Bacteria; p__Firmicutes; c__Clostridia; o__Clostridiales; f__; g__; s__	0	0	0	0	0.128333	0	0	0	0.128333	NaN	NaN	NaN	NaN	NaN	NaN	NaN	NaN	NaN	NaN	NaN	NaN	NaN	0
315256	k__Bacteria; p__Firmicutes; c__Clostridia; o__Clostridiales; f__; g__; s__	0	0	0.005	0.001667	0.001667	0.013333	0.01	0.001852	0.013333	NaN	NaN	NaN	NaN	NaN	NaN	NaN	NaN	NaN	NaN	NaN	NaN	NaN	0
312070	k__Bacteria; p__Firmicutes; c__Clostridia; o__Clostridiales; f__[Mogibacteriaceae]; g__; s__	0.016667	0	0	0.008333	0.015	0.001667	0.006667	0.005556	0.016667	NaN	NaN	NaN	0.115149	0.5673	NaN	NaN	NaN	NaN	NaN	NaN	NaN	NaN	0
26608	k__Bacteria; p__Firmicutes; c__Bacilli; o__Lactobacillales; f__Lactobacillaceae; g__Lactobacillus; s__	0.008333	0	0.003333	0.01	0.01	0	0.001667	0.005556	0.01	NaN	NaN	NaN	NaN	NaN	NaN	NaN	NaN	NaN	NaN	NaN	NaN	NaN	0
276674	k__Bacteria; p__Firmicutes; c__Clostridia; o__Clostridiales; f__; g__; s__	0.001667	0	0.008333	0	0.691667	0	0.005	0.001852	0.691667	NaN	NaN	NaN	NaN	NaN	NaN	NaN	NaN	NaN	NaN	NaN	NaN	NaN	0
827195	k__Bacteria; p__Firmicutes; c__Clostridia; o__Clostridiales; f__; g__; s__	0	0	0	0	0.003333	0	0.086667	0.003704	0.086667	NaN	NaN	NaN	NaN	NaN	NaN	NaN	NaN	NaN	NaN	NaN	NaN	NaN	0
4435561	k__Bacteria; p__Firmicutes; c__Clostridia; o__Clostridiales; f__; g__; s__	0	0	0	0	0.228333	0	0	0	0.228333	NaN	NaN	NaN	NaN	NaN	NaN	NaN	NaN	NaN	NaN	NaN	NaN	NaN	0
229088	k__Bacteria; p__Firmicutes; c__Clostridia; o__Clostridiales; f__; g__; s__	0	0	0	0	0.055	0	0	0	0.055	NaN	NaN	NaN	NaN	NaN	NaN	NaN	NaN	NaN	NaN	NaN	NaN	NaN	0
332854	k__Bacteria; p__Firmicutes; c__Clostridia; o__Clostridiales; f__; g__; s__	0.001667	0	0.02	0	0.003333	0.016667	0.01	0.001852	0.02	NaN	NaN	NaN	NaN	0.780785	NaN	NaN	NaN	NaN	NaN	NaN	NaN	NaN	0
229874	k__Bacteria; p__Tenericutes; c__Mollicutes; o__RF39; f__; g__; s__	0	0	0	0	0.033333	0	0	1.12222	1.12222	NaN	NaN	NaN	NaN	NaN	NaN	NaN	NaN	NaN	NaN	NaN	NaN	NaN	0
170248	k__Bacteria; p__Firmicutes; c__Clostridia; o__Clostridiales; f__Lachnospiraceae; g__; s__	0	0	0	0.001667	0.001667	0.008333	0.001667	0.061111	0.061111	NaN	NaN	NaN	NaN	NaN	NaN	NaN	NaN	NaN	NaN	NaN	NaN	NaN	0
4319005	k__Bacteria; p__Firmicutes; c__Clostridia; o__Clostridiales; f__; g__; s__	0	0	0.003333	0	0	0.023333	0.001667	0.02037	0.023333	NaN	NaN	NaN	NaN	0.301121	NaN	NaN	NaN	NaN	NaN	NaN	NaN	NaN	0
1105552	k__Bacteria; p__Firmicutes; c__Clostridia; o__Clostridiales; f__Lachnospiraceae; g__Dorea; s__	0	0	0	0	0	0	0	0.048148	0.048148	NaN	NaN	NaN	1	0.194712	NaN	NaN	NaN	NaN	NaN	NaN	NaN	NaN	0
278098	k__Bacteria; p__Firmicutes; c__Clostridia; o__Clostridiales; f__Ruminococcaceae; g__Ruminococcus; s__	0.001667	0	0	0	0.001667	0	0.001667	0.135185	0.135185	NaN	NaN	NaN	NaN	NaN	NaN	NaN	NaN	NaN	NaN	NaN	NaN	NaN	0
197989	k__Bacteria; p__Firmicutes; c__Clostridia; o__Clostridiales; f__; g__; s__	0	0	0.02	0.003333	0.001667	0.001667	0.005	0.027778	0.027778	NaN	NaN	NaN	0.083725	0.117274	NaN	NaN	NaN	NaN	NaN	NaN	NaN	NaN	0
833559	k__Bacteria; p__Firmicutes; c__Clostridia; o__Clostridiales; f__Lachnospiraceae; g__; s__	0	0	0	0	0.095	0.016667	0	0.001852	0.095	NaN	NaN	NaN	NaN	NaN	NaN	NaN	NaN	NaN	NaN	NaN	NaN	NaN	0
263102	k__Bacteria; p__Firmicutes; c__Clostridia; o__Clostridiales; f__; g__; s__	0.005	0	0.006667	0.003333	0.003333	0.008333	0.016667	0.001852	0.016667	NaN	NaN	NaN	NaN	0.850861	NaN	NaN	NaN	NaN	NaN	NaN	NaN	NaN	0
343130	k__Bacteria; p__Firmicutes; c__Clostridia; o__Clostridiales; f__; g__; s__	0.101667	0	0.07	0.001667	0.001667	0	0	0	0.101667	NaN	NaN	NaN	NaN	NaN	NaN	NaN	NaN	NaN	NaN	NaN	NaN	NaN	0
3412718	k__Bacteria; p__Firmicutes; c__Clostridia; o__Clostridiales; f__Ruminococcaceae; g__; s__	0.015	0	0.001667	0.003333	0.001667	0.001667	0	0.016667	0.016667	NaN	NaN	NaN	NaN	0.845596	NaN	NaN	NaN	NaN	NaN	NaN	NaN	NaN	0
276050	k__Bacteria; p__Firmicutes; c__Clostridia; o__Clostridiales; f__; g__; s__	0.003333	0	0	0	0.025	0.016667	0	0	0.025	NaN	NaN	NaN	NaN	0.144397	NaN	NaN	NaN	NaN	NaN	NaN	NaN	NaN	0
293754	k__Bacteria; p__Firmicutes; c__Clostridia; o__Clostridiales; f__; g__; s__	0.001667	0	0.005	0.001667	0.008333	0.013333	0.015	0.007407	0.015	NaN	NaN	NaN	0.467302	0.980016	NaN	NaN	NaN	NaN	NaN	NaN	NaN	NaN	0
349802	k__Bacteria; p__Firmicutes; c__Clostridia; o__Clostridiales; f__Ruminococcaceae; g__; s__	0.003333	0	0	0.046667	0.006667	0	0	0.016667	0.046667	NaN	NaN	NaN	0.211962	0.191906	NaN	NaN	NaN	NaN	NaN	NaN	NaN	NaN	0
312476	k__Bacteria; p__Firmicutes; c__Clostridia; o__Clostridiales; f__; g__; s__	0.023333	0	0	0.013333	0.001667	0	0.018333	0	0.023333	NaN	NaN	NaN	NaN	NaN	NaN	NaN	NaN	NaN	NaN	NaN	NaN	NaN	0
303479	k__Bacteria; p__Firmicutes; c__Clostridia; o__Clostridiales; f__Lachnospiraceae; g__; s__	0	0	0	0.01	0	0.003333	0.001667	0.051852	0.051852	NaN	NaN	NaN	NaN	NaN	NaN	NaN	NaN	NaN	NaN	NaN	NaN	NaN	0
233691	k__Bacteria; p__Firmicutes; c__Clostridia; o__Clostridiales; f__; g__; s__	0	0	0.001667	0	0.001667	0.063333	0	0	0.063333	NaN	NaN	NaN	NaN	NaN	NaN	NaN	NaN	NaN	NaN	NaN	NaN	NaN	0
275483	k__Bacteria; p__Firmicutes; c__Clostridia; o__Clostridiales; f__; g__; s__	0.008333	0	0.008333	0	0.016667	0.003333	0.018333	0.009259	0.018333	NaN	NaN	NaN	0.940482	0.393864	NaN	NaN	NaN	NaN	NaN	NaN	NaN	NaN	0
2119418	k__Bacteria; p__Proteobacteria; c__Gammaproteobacteria; o__Enterobacteriales; f__Enterobacteriaceae; g__Pantoea; s__agglomerans	0.001667	0	0	0.001667	0	0	0.001667	0.194444	0.194444	NaN	NaN	NaN	NaN	NaN	NaN	NaN	NaN	NaN	NaN	NaN	NaN	NaN	0
2216525	k__Bacteria; p__Firmicutes; c__Erysipelotrichi; o__Erysipelotrichales; f__Erysipelotrichaceae; g__; s__	0	0	0.028333	0	0	0	0.101667	0.062963	0.101667	NaN	NaN	NaN	NaN	NaN	NaN	NaN	NaN	NaN	NaN	NaN	NaN	NaN	0
346595	k__Bacteria; p__Firmicutes; c__Clostridia; o__Clostridiales; f__; g__; s__	0.001667	0	0.015	0.003333	0.018333	0.005	0.005	0.003704	0.018333	NaN	NaN	NaN	NaN	0.750253	NaN	NaN	NaN	NaN	NaN	NaN	NaN	NaN	0
838338	k__Bacteria; p__Firmicutes; c__Clostridia; o__Clostridiales; f__Lachnospiraceae; g__; s__	0	0	0	0	0	0.045	0	0.001852	0.045	NaN	NaN	NaN	NaN	0.867178	NaN	NaN	NaN	NaN	NaN	NaN	NaN	NaN	0
228798	k__Bacteria; p__Firmicutes; c__Clostridia; o__Clostridiales; f__; g__; s__	0	0	0	0	0	0	0.05	0	0.05	NaN	NaN	NaN	NaN	NaN	NaN	NaN	NaN	NaN	NaN	NaN	NaN	NaN	0
210262	k__Bacteria; p__Firmicutes; c__Clostridia; o__Clostridiales; f__; g__; s__	0	0	0	0.005	1.33333	0	0.005	0	1.33333	NaN	NaN	NaN	NaN	NaN	NaN	NaN	NaN	NaN	NaN	NaN	NaN	NaN	0
174071	k__Bacteria; p__Firmicutes; c__Clostridia; o__Clostridiales; f__; g__; s__	0.041667	0	0	0.001667	0.015	0.001667	0.001667	0.003704	0.041667	NaN	NaN	NaN	NaN	NaN	NaN	NaN	NaN	NaN	NaN	NaN	NaN	NaN	0
523099	k__Bacteria; p__Firmicutes; c__Clostridia; o__Clostridiales; f__; g__; s__	0.001667	0	0	0.003333	0.041667	0.001667	0.005	0	0.041667	NaN	NaN	NaN	0.142368	0.166465	NaN	NaN	NaN	NaN	NaN	NaN	NaN	NaN	0
3998912	k__Bacteria; p__Firmicutes; c__Clostridia; o__Clostridiales; f__; g__; s__	0.051667	0	0	0	0.005	0	0	0.001852	0.051667	NaN	NaN	NaN	NaN	NaN	NaN	NaN	NaN	NaN	NaN	NaN	NaN	NaN	0
4295444	k__Bacteria; p__Firmicutes; c__Clostridia; o__Clostridiales; f__; g__; s__	0.046667	0	0	0	0.003333	0.001667	0	0	0.046667	NaN	NaN	NaN	0.029081	0.044104	NaN	NaN	NaN	NaN	NaN	NaN	NaN	NaN	0
3040916	k__Bacteria; p__Tenericutes; c__Mollicutes; o__RF39; f__; g__; s__	0.015	0	0.008333	0.001667	0.015	0	0	0.012963	0.015	NaN	NaN	NaN	0.441386	0.845596	NaN	NaN	NaN	NaN	NaN	NaN	NaN	NaN	0
318819	k__Bacteria; p__Firmicutes; c__Clostridia; o__Clostridiales; f__; g__; s__	0.073333	0	0.07	0	0	0	0.001667	0.003704	0.073333	NaN	NaN	NaN	NaN	NaN	NaN	NaN	NaN	NaN	NaN	NaN	NaN	NaN	0
305553	k__Bacteria; p__Firmicutes; c__Clostridia; o__Clostridiales; f__; g__; s__	0	0	0.001667	0	0.005	0.085	0.088333	0	0.088333	NaN	NaN	NaN	NaN	NaN	NaN	NaN	NaN	NaN	NaN	NaN	NaN	NaN	0
344108	k__Bacteria; p__Firmicutes; c__Clostridia; o__Clostridiales; f__Lachnospiraceae; g__; s__	0	0	0	0	0	0	0.001667	0.05	0.05	NaN	NaN	NaN	NaN	NaN	NaN	NaN	NaN	NaN	NaN	NaN	NaN	NaN	0
305177	k__Bacteria; p__Firmicutes; c__Clostridia; o__Clostridiales; f__Lachnospiraceae; g__; s__	0.075	0	0.001667	0	0.015	0.003333	0.018333	0.024074	0.075	NaN	NaN	NaN	0.882605	0.855875	NaN	NaN	0.167316	0.320197	0.146534	NaN	NaN	NaN	0
259290	k__Bacteria; p__Firmicutes; c__Clostridia; o__Clostridiales; f__; g__; s__	0	0	0	0	0	0	0.331667	0	0.331667	NaN	NaN	NaN	NaN	NaN	NaN	NaN	NaN	NaN	NaN	NaN	NaN	NaN	0
176850	k__Bacteria; p__Firmicutes; c__Clostridia; o__Clostridiales; f__Lachnospiraceae; g__; s__	0.006667	0	0	0	0	0	0	0.051852	0.051852	NaN	NaN	NaN	NaN	NaN	NaN	NaN	NaN	NaN	NaN	NaN	NaN	NaN	0
569581	k__Bacteria; p__Firmicutes; c__Clostridia; o__Clostridiales; f__; g__; s__	0	0	0	0.113333	0	0	0	0	0.113333	NaN	NaN	NaN	NaN	NaN	NaN	NaN	NaN	NaN	NaN	NaN	NaN	NaN	0
4296496	k__Bacteria; p__Firmicutes; c__Clostridia; o__Clostridiales; f__; g__; s__	0	0	0	0.126667	0	0	0.063333	0	0.126667	NaN	NaN	NaN	NaN	NaN	NaN	NaN	NaN	NaN	NaN	NaN	NaN	NaN	0
4435309	k__Bacteria; p__Tenericutes; c__Mollicutes; o__RF39; f__; g__; s__	0	0	0.01	0.005	0	0.001667	0.043333	0	0.043333	NaN	NaN	NaN	NaN	NaN	NaN	NaN	NaN	NaN	NaN	NaN	NaN	NaN	0
324882	k__Bacteria; p__Firmicutes; c__Clostridia; o__Clostridiales; f__[Mogibacteriaceae]; g__; s__	0.01	0.001667	0.006667	0.003333	0.01	0.003333	0.003333	0.001852	0.01	NaN	NaN	NaN	NaN	0.288973	NaN	NaN	NaN	NaN	NaN	NaN	NaN	NaN	0
207284	k__Bacteria; p__Bacteroidetes; c__Bacteroidia; o__Bacteroidales; f__S24-7; g__; s__	0.003333	0.001667	0.005	0.005	0.008333	0.001667	0.001667	0.005556	0.008333	NaN	NaN	NaN	NaN	NaN	NaN	NaN	NaN	NaN	NaN	NaN	NaN	NaN	0
347714	k__Bacteria; p__Firmicutes; c__Clostridia; o__Clostridiales; f__Peptostreptococcaceae; g__; s__	0.013333	0.001667	0	0.005	0.008333	0	0.001667	0.007407	0.013333	NaN	NaN	NaN	NaN	NaN	NaN	NaN	NaN	NaN	NaN	NaN	NaN	NaN	0
233313	k__Bacteria; p__Firmicutes; c__Clostridia; o__Clostridiales; f__Lachnospiraceae; g__[Ruminococcus]; s__gnavus	0	0.001667	0	0.055	0	0.001667	0.001667	0.001852	0.055	NaN	NaN	NaN	NaN	NaN	NaN	NaN	NaN	NaN	NaN	NaN	NaN	NaN	0
264345	k__Bacteria; p__Firmicutes; c__Clostridia; o__Clostridiales; f__Lachnospiraceae; g__; s__	0	0.001667	0	0	0	0.001667	0	0.061111	0.061111	NaN	NaN	NaN	NaN	NaN	NaN	NaN	NaN	NaN	NaN	NaN	NaN	NaN	0
293580	k__Bacteria; p__Firmicutes; c__Clostridia; o__Clostridiales; f__Lachnospiraceae; g__; s__	0	0.001667	0.003333	0.001667	0.003333	0.018333	0.005	0.005556	0.018333	NaN	NaN	NaN	NaN	0.648621	NaN	NaN	NaN	NaN	NaN	NaN	NaN	NaN	0
259866	k__Bacteria; p__Firmicutes; c__Clostridia; o__Clostridiales; f__; g__; s__	0.001667	0.001667	0.001667	0.006667	0.011667	0.02	0.008333	0.001852	0.02	NaN	NaN	NaN	0.877272	0.955948	NaN	NaN	NaN	NaN	NaN	NaN	NaN	NaN	0
187447	k__Bacteria; p__Firmicutes; c__Clostridia; o__Clostridiales; f__Lachnospiraceae; g__Roseburia; s__	0	0.001667	0	0	0.001667	0.013333	0.036667	0.001852	0.036667	NaN	NaN	NaN	0.156216	0.926853	NaN	NaN	NaN	NaN	NaN	NaN	NaN	NaN	0
191616	k__Bacteria; p__Firmicutes; c__Clostridia; o__Clostridiales; f__Ruminococcaceae; g__; s__	0.005	0.001667	0.005	0.015	0.005	0.001667	0	0.018519	0.018519	NaN	NaN	NaN	NaN	0.184488	NaN	NaN	NaN	NaN	NaN	NaN	NaN	NaN	0
15129	k__Bacteria; p__Firmicutes; c__Bacilli; o__Lactobacillales; f__Lactobacillaceae; g__Lactobacillus; s__	0.006667	0.001667	0.003333	0.013333	0.006667	0.003333	0.005	0.003704	0.013333	NaN	NaN	NaN	NaN	0.768604	NaN	NaN	NaN	NaN	NaN	NaN	NaN	NaN	0
306469	k__Bacteria; p__Firmicutes; c__Clostridia; o__Clostridiales; f__; g__; s__	0	0.001667	0.005	0.003333	0.02	0.008333	0.018333	0	0.02	NaN	NaN	NaN	0.773638	0.662448	NaN	NaN	NaN	NaN	NaN	NaN	NaN	NaN	0
174847	k__Bacteria; p__Firmicutes; c__Clostridia; o__Clostridiales; f__; g__; s__	0.006667	0.001667	0	0.045	0.016667	0.01	0.005	0.005556	0.045	NaN	NaN	NaN	0.194512	0.910819	NaN	NaN	NaN	0.308806	NaN	NaN	NaN	NaN	0
261161	k__Bacteria; p__Firmicutes; c__Clostridia; o__Clostridiales; f__; g__; s__	0.021667	0.001667	0.003333	0	0.018333	0.003333	0	0.003704	0.021667	NaN	NaN	NaN	NaN	0.058201	NaN	NaN	NaN	NaN	NaN	NaN	NaN	NaN	0
371930	k__Bacteria; p__Firmicutes; c__Clostridia; o__Clostridiales; f__; g__; s__	0.008333	0.001667	0.003333	0	0.015	0.006667	0.005	0.003704	0.015	NaN	NaN	NaN	NaN	0.117462	NaN	NaN	NaN	NaN	NaN	NaN	NaN	NaN	0
175932	k__Bacteria; p__Firmicutes; c__Clostridia; o__Clostridiales; f__Lachnospiraceae; g__Blautia; s__producta	0.006667	0.001667	0.005	0.006667	0.011667	0.01	0.001667	0.012963	0.012963	NaN	NaN	NaN	0.337665	0.878827	NaN	NaN	NaN	NaN	NaN	NaN	NaN	NaN	0
197377	k__Bacteria; p__Firmicutes; c__Clostridia; o__Clostridiales; f__; g__; s__	0.001667	0.001667	0.006667	0.003333	0.001667	0	0.018333	0.022222	0.022222	NaN	NaN	NaN	0.143118	0.169511	NaN	NaN	NaN	NaN	NaN	NaN	NaN	NaN	0
355197	k__Bacteria; p__Firmicutes; c__Clostridia; o__Clostridiales; f__; g__; s__	0.013333	0.001667	0	0	0.011667	0.001667	0.013333	0.001852	0.013333	NaN	NaN	NaN	NaN	0.083878	NaN	NaN	NaN	NaN	NaN	NaN	NaN	NaN	0
195433	k__Bacteria; p__Firmicutes; c__Clostridia; o__Clostridiales; f__; g__; s__	0.053333	0.001667	0.001667	0.001667	0.003333	0.003333	0	0.024074	0.053333	NaN	NaN	NaN	NaN	NaN	NaN	NaN	NaN	0.283794	NaN	NaN	NaN	NaN	0
4440360	k__Bacteria; p__Firmicutes; c__Clostridia; o__Clostridiales; f__Lachnospiraceae; g__; s__	0	0.001667	0	0	0.04	0.01	0	0.003704	0.04	NaN	NaN	NaN	NaN	NaN	NaN	NaN	NaN	NaN	NaN	NaN	NaN	NaN	0
165430	k__Bacteria; p__Firmicutes; c__Clostridia; o__Clostridiales; f__Lachnospiraceae; g__; s__	0.023333	0.001667	0.003333	0	0.005	0.006667	0	0.001852	0.023333	NaN	NaN	NaN	NaN	NaN	NaN	NaN	NaN	NaN	NaN	NaN	NaN	NaN	0
174686	k__Bacteria; p__Firmicutes; c__Clostridia; o__Clostridiales; f__; g__; s__	0.001667	0.001667	0.008333	0.003333	0.006667	0.02	0.006667	0.001852	0.02	NaN	NaN	NaN	0.567952	0.939151	NaN	NaN	NaN	NaN	NaN	NaN	NaN	NaN	0
323862	k__Bacteria; p__Firmicutes; c__Clostridia; o__Clostridiales; f__Lachnospiraceae; g__; s__	0.003333	0.001667	0	0.018333	0.011667	0.005	0.001667	0.022222	0.022222	NaN	NaN	NaN	0.240631	0.516611	NaN	NaN	NaN	NaN	NaN	NaN	NaN	NaN	0
180171	k__Bacteria; p__Firmicutes; c__Clostridia; o__Clostridiales; f__Lachnospiraceae; g__; s__	0	0.003333	0.003333	0	0.013333	0.028333	0	0	0.028333	NaN	NaN	NaN	NaN	NaN	NaN	NaN	NaN	NaN	NaN	NaN	NaN	NaN	0
186602	k__Bacteria; p__Firmicutes; c__Clostridia; o__Clostridiales; f__; g__; s__	0	0.003333	0.013333	0.001667	0.003333	0.013333	0.001667	0.001852	0.013333	NaN	NaN	NaN	NaN	NaN	NaN	NaN	NaN	NaN	NaN	NaN	NaN	NaN	0
268865	k__Bacteria; p__Firmicutes; c__Clostridia; o__Clostridiales; f__Ruminococcaceae; g__; s__	0	0.003333	0.003333	0.003333	0.006667	0.011667	0.003333	0.009259	0.011667	NaN	NaN	NaN	NaN	0.527521	NaN	NaN	NaN	NaN	NaN	NaN	NaN	NaN	0
4391326	k__Bacteria; p__Firmicutes; c__Clostridia; o__Clostridiales; f__Lachnospiraceae; g__Dorea; s__	0.001667	0.003333	0.008333	0.005	0.006667	0.013333	0.005	0.007407	0.013333	NaN	NaN	NaN	NaN	0.681421	NaN	NaN	NaN	NaN	NaN	NaN	NaN	NaN	0
344607	k__Bacteria; p__Firmicutes; c__Clostridia; o__Clostridiales; f__; g__; s__	0.001667	0.003333	0.011667	0	0.005	0.005	0.011667	0.009259	0.011667	NaN	NaN	NaN	NaN	0.926853	NaN	NaN	NaN	NaN	NaN	NaN	NaN	NaN	0
258586	k__Bacteria; p__Firmicutes; c__Clostridia; o__Clostridiales; f__; g__; s__	0.008333	0.003333	0.003333	0.025	0.003333	0.005	0.013333	0	0.025	NaN	NaN	NaN	NaN	0.681421	NaN	NaN	NaN	NaN	NaN	NaN	NaN	NaN	0
311734	k__Bacteria; p__Firmicutes; c__Clostridia; o__Clostridiales; f__; g__; s__	0.016667	0.003333	0.006667	0.003333	0	0.006667	0.01	0.007407	0.016667	NaN	NaN	NaN	0.918087	0.847698	NaN	NaN	NaN	NaN	NaN	NaN	NaN	NaN	0
784040	k__Bacteria; p__Firmicutes; c__Clostridia; o__Clostridiales; f__; g__; s__	0.006667	0.003333	0.001667	0	0.051667	0.006667	0.001667	0.003704	0.051667	NaN	NaN	NaN	NaN	NaN	NaN	NaN	NaN	0.620205	NaN	NaN	NaN	NaN	0
195494	k__Bacteria; p__Firmicutes; c__Clostridia; o__Clostridiales; f__Ruminococcaceae; g__; s__	0.003333	0.003333	0.005	0.016667	0.006667	0.003333	0.005	0.02037	0.02037	NaN	NaN	NaN	0.955726	0.083878	NaN	NaN	NaN	NaN	NaN	NaN	NaN	NaN	0
274422	k__Bacteria; p__Firmicutes; c__Clostridia; o__Clostridiales; f__Peptostreptococcaceae; g__; s__	0.01	0.003333	0.001667	0.01	0.01	0	0	0.003704	0.01	NaN	NaN	NaN	NaN	NaN	NaN	NaN	NaN	NaN	NaN	NaN	NaN	NaN	0
258849	k__Bacteria; p__Bacteroidetes; c__Bacteroidia; o__Bacteroidales; f__S24-7; g__; s__	0.011667	0.003333	0.006667	0.006667	0.006667	0.003333	0.001667	0.003704	0.011667	NaN	NaN	NaN	NaN	0.660931	NaN	NaN	NaN	NaN	NaN	NaN	NaN	NaN	0
262673	k__Bacteria; p__Firmicutes; c__Clostridia; o__Clostridiales; f__; g__; s__	0	0.003333	0.001667	0	0.006667	0.008333	0.01	0.003704	0.01	NaN	NaN	NaN	NaN	NaN	NaN	NaN	NaN	NaN	NaN	NaN	NaN	NaN	0
261894	k__Bacteria; p__Firmicutes; c__Clostridia; o__Clostridiales; f__Ruminococcaceae; g__Oscillospira; s__	0.006667	0.003333	0.005	0.01	0.01	0.006667	0.01	0.003704	0.01	NaN	NaN	NaN	1	0.910657	NaN	NaN	NaN	NaN	NaN	NaN	NaN	NaN	0
336789	k__Bacteria; p__Firmicutes; c__Clostridia; o__Clostridiales; f__; g__; s__	0	0.003333	0.008333	0.003333	0.018333	0.005	0.006667	0	0.018333	NaN	NaN	NaN	NaN	0.577184	NaN	NaN	NaN	NaN	NaN	NaN	NaN	NaN	0
429917	k__Bacteria; p__Bacteroidetes; c__Bacteroidia; o__Bacteroidales; f__S24-7; g__; s__	0.001667	0.003333	0.005	0.006667	0.006667	0.008333	0.01	0.007407	0.01	NaN	NaN	NaN	0.510536	0.5673	NaN	NaN	NaN	NaN	NaN	NaN	NaN	NaN	0
334582	k__Bacteria; p__Firmicutes; c__Clostridia; o__Clostridiales; f__; g__; s__	0.003333	0.003333	0.008333	0	0.003333	0.008333	0.026667	0.005556	0.026667	NaN	NaN	NaN	0.078217	0.88358	NaN	NaN	NaN	NaN	NaN	NaN	NaN	NaN	0
229386	k__Bacteria; p__Firmicutes; c__Clostridia; o__Clostridiales; f__; g__; s__	0.011667	0.003333	0	0.008333	0.003333	0.006667	0.013333	0.009259	0.013333	NaN	NaN	NaN	0.921715	0.88485	NaN	NaN	NaN	NaN	NaN	NaN	NaN	NaN	0
263272	k__Bacteria; p__Firmicutes; c__Clostridia; o__Clostridiales; f__Ruminococcaceae; g__Ruminococcus; s__	0.005	0.003333	0.005	0.005	0.005	0.011667	0.013333	0.001852	0.013333	NaN	NaN	NaN	NaN	0.854722	NaN	NaN	NaN	NaN	NaN	NaN	NaN	NaN	0
771140	k__Bacteria; p__Firmicutes; c__Clostridia; o__Clostridiales; f__; g__; s__	0	0.003333	0.011667	0	0.005	0.036667	0.006667	0	0.036667	NaN	NaN	NaN	0.182245	0.648844	NaN	NaN	NaN	NaN	NaN	NaN	NaN	NaN	0
320224	k__Bacteria; p__Firmicutes; c__Clostridia; o__Clostridiales; f__Ruminococcaceae; g__Ruminococcus; s__	0	0.003333	0.01	0.006667	0.001667	0.005	0.02	0.001852	0.02	NaN	NaN	NaN	NaN	0.295606	NaN	NaN	NaN	NaN	NaN	NaN	NaN	NaN	0
187319	k__Bacteria; p__Firmicutes; c__Clostridia; o__Clostridiales; f__; g__; s__	0.001667	0.003333	0.006667	0	0.01	0.013333	0.011667	0.012963	0.013333	NaN	NaN	NaN	0.499397	0.939151	NaN	NaN	NaN	NaN	NaN	NaN	NaN	NaN	0
333426	k__Bacteria; p__Firmicutes; c__Clostridia; o__Clostridiales; f__; g__; s__	0	0.003333	0.006667	0	0.005	0.008333	0.015	0	0.015	NaN	NaN	NaN	NaN	0.577184	NaN	NaN	NaN	NaN	NaN	NaN	NaN	NaN	0
274694	k__Bacteria; p__Firmicutes; c__Clostridia; o__Clostridiales; f__Lachnospiraceae; g__; s__	0.006667	0.003333	0.01	0.013333	0.005	0.008333	0.006667	0.007407	0.013333	NaN	NaN	NaN	0.647357	0.555728	NaN	NaN	NaN	NaN	NaN	NaN	NaN	NaN	0
146502	k__Bacteria; p__Firmicutes; c__Clostridia; o__Clostridiales; f__Lachnospiraceae; g__; s__	0.003333	0.003333	0.003333	0.005	0.001667	0.011667	0.013333	0.005556	0.013333	NaN	NaN	NaN	NaN	0.628079	NaN	NaN	NaN	NaN	NaN	NaN	NaN	NaN	0
190490	k__Bacteria; p__Firmicutes; c__Clostridia; o__Clostridiales; f__Ruminococcaceae; g__; s__	0	0.003333	0	0.001667	0.038333	0	0	0.001852	0.038333	NaN	NaN	NaN	NaN	NaN	NaN	NaN	NaN	NaN	NaN	NaN	NaN	NaN	0
913036	k__Bacteria; p__Tenericutes; c__Mollicutes; o__RF39; f__; g__; s__	0.01	0.003333	0.013333	0.001667	0.103333	0	0.016667	0	0.103333	NaN	NaN	NaN	NaN	0.363782	NaN	NaN	NaN	NaN	NaN	NaN	NaN	NaN	0
408877	k__Bacteria; p__Firmicutes; c__Clostridia; o__Clostridiales; f__; g__; s__	0.005	0.003333	0.003333	0.01	0.006667	0.011667	0.006667	0.011111	0.011667	NaN	NaN	NaN	0.993774	0.530789	NaN	NaN	NaN	NaN	NaN	NaN	NaN	NaN	0
259912	k__Bacteria; p__Firmicutes; c__Clostridia; o__Clostridiales; f__Lachnospiraceae; g__; s__	0.001667	0.003333	0.006667	0.005	0.005	0.006667	0.015	0.001852	0.015	NaN	NaN	NaN	NaN	0.911913	NaN	NaN	NaN	NaN	NaN	NaN	NaN	NaN	0
795773	k__Bacteria; p__Firmicutes; c__Clostridia; o__Clostridiales; f__; g__; s__	0.005	0.003333	0.011667	0.001667	0	0.018333	0.005	0.003704	0.018333	NaN	NaN	NaN	NaN	0.983469	NaN	NaN	NaN	NaN	NaN	NaN	NaN	NaN	0
3998909	k__Bacteria; p__Firmicutes; c__Clostridia; o__Clostridiales; f__; g__; s__	0	0.003333	0.01	0.001667	0.006667	0.013333	0.008333	0	0.013333	NaN	NaN	NaN	NaN	0.771458	NaN	NaN	NaN	NaN	NaN	NaN	NaN	NaN	0
189279	k__Bacteria; p__Firmicutes; c__Clostridia; o__Clostridiales; f__Clostridiaceae; g__; s__	0.013333	0.003333	0.011667	0.008333	0.008333	0.01	0.006667	0.001852	0.013333	NaN	NaN	NaN	0.94938	0.477104	NaN	NaN	NaN	NaN	NaN	NaN	NaN	NaN	0
308249	k__Bacteria; p__Firmicutes; c__Bacilli; o__Lactobacillales; f__Lactobacillaceae; g__Lactobacillus; s__	0.005	0.003333	0.011667	0.013333	0.011667	0.001667	0.006667	0	0.013333	NaN	NaN	NaN	0.886148	0.825207	NaN	NaN	NaN	NaN	NaN	NaN	NaN	NaN	0
345536	k__Bacteria; p__Firmicutes; c__Clostridia; o__Clostridiales; f__Lachnospiraceae; g__; s__	0	0.005	0.006667	0.006667	0.008333	0.015	0.003333	0.003704	0.015	NaN	NaN	NaN	NaN	0.778343	NaN	NaN	NaN	NaN	NaN	NaN	NaN	NaN	0
4426641	k__Bacteria; p__Firmicutes; c__Erysipelotrichi; o__Erysipelotrichales; f__Erysipelotrichaceae; g__Allobaculum; s__	0.01	0.005	0.001667	0.016667	0.008333	0.001667	0.001667	0.009259	0.016667	NaN	NaN	NaN	0.133614	0.673186	NaN	NaN	NaN	NaN	NaN	NaN	NaN	NaN	0
272768	k__Bacteria; p__Firmicutes; c__Clostridia; o__Clostridiales; f__; g__; s__	0.01	0.005	0.008333	0	0.001667	0.006667	0.006667	0.003704	0.01	NaN	NaN	NaN	NaN	NaN	NaN	NaN	NaN	NaN	NaN	NaN	NaN	NaN	0
727945	k__Bacteria; p__Firmicutes; c__Clostridia; o__Clostridiales; f__Eubacteriaceae; g__Anaerofustis; s__	0.003333	0.005	0.003333	0.011667	0.008333	0.01	0.005	0.003704	0.011667	NaN	NaN	NaN	NaN	0.789995	NaN	NaN	NaN	NaN	NaN	NaN	NaN	NaN	0
192930	k__Bacteria; p__Firmicutes; c__Clostridia; o__Clostridiales; f__Ruminococcaceae; g__Oscillospira; s__	0.008333	0.005	0.005	0.01	0.01	0.005	0.006667	0.001852	0.01	NaN	NaN	NaN	NaN	0.728557	NaN	NaN	NaN	NaN	NaN	NaN	NaN	NaN	0
180092	k__Bacteria; p__Bacteroidetes; c__Bacteroidia; o__Bacteroidales; f__S24-7; g__; s__	0.003333	0.005	0.008333	0.008333	0.008333	0.003333	0.006667	0.003704	0.008333	NaN	NaN	NaN	0.74685	0.939819	NaN	NaN	NaN	NaN	NaN	NaN	NaN	NaN	0
584020	k__Bacteria; p__Firmicutes; c__Clostridia; o__Clostridiales; f__; g__; s__	0.013333	0.005	0.003333	0.005	0.005	0	0.006667	0.005556	0.013333	NaN	NaN	NaN	NaN	0.90825	NaN	NaN	NaN	NaN	NaN	NaN	NaN	NaN	0
348897	k__Bacteria; p__Firmicutes; c__Clostridia; o__Clostridiales; f__; g__; s__	0.008333	0.005	0.005	0.005	0.003333	0.001667	0.005	0.011111	0.011111	NaN	NaN	NaN	NaN	0.728557	NaN	NaN	NaN	NaN	NaN	NaN	NaN	NaN	0
4355436	k__Bacteria; p__Firmicutes; c__Clostridia; o__Clostridiales; f__; g__; s__	0.008333	0.005	0.001667	0.005	0.005	0.005	0.003333	0.009259	0.009259	NaN	NaN	NaN	NaN	0.952238	NaN	NaN	NaN	NaN	NaN	NaN	NaN	NaN	0
275616	k__Bacteria; p__Firmicutes; c__Clostridia; o__Clostridiales; f__Ruminococcaceae; g__Oscillospira; s__	0.003333	0.005	0.008333	0.005	0.003333	0.01	0.006667	0.003704	0.01	NaN	NaN	NaN	NaN	0.854722	NaN	NaN	NaN	NaN	NaN	NaN	NaN	NaN	0
213870	k__Bacteria; p__Firmicutes; c__Clostridia; o__Clostridiales; f__Ruminococcaceae; g__; s__	0	0.005	0.001667	0.001667	0.003333	0.01	0.01	0.011111	0.011111	NaN	NaN	NaN	NaN	0.396519	NaN	NaN	NaN	NaN	NaN	NaN	NaN	NaN	0
316378	k__Bacteria; p__Firmicutes; c__Clostridia; o__Clostridiales; f__Clostridiaceae; g__; s__	0.005	0.005	0.01	0.011667	0.003333	0.01	0.01	0.001852	0.011667	NaN	NaN	NaN	0.239057	0.681421	NaN	NaN	NaN	NaN	NaN	NaN	NaN	NaN	0
262394	k__Bacteria; p__Firmicutes; c__Clostridia; o__Clostridiales; f__; g__; s__	0.003333	0.005	0	0	0.001667	0.028333	0	0.02037	0.028333	NaN	NaN	NaN	0.469741	0.637499	NaN	NaN	NaN	NaN	NaN	NaN	NaN	NaN	0
179949	k__Bacteria; p__Firmicutes; c__Clostridia; o__Clostridiales; f__; g__; s__	0.003333	0.005	0.003333	0.001667	0.006667	0.008333	0.006667	0.011111	0.011111	NaN	NaN	NaN	NaN	0.847698	NaN	NaN	NaN	NaN	NaN	NaN	NaN	NaN	0
354957	k__Bacteria; p__Firmicutes; c__Clostridia; o__Clostridiales; f__; g__; s__	0.005	0.005	0.006667	0.005	0.006667	0.01	0.005	0.009259	0.01	NaN	NaN	NaN	NaN	0.850342	NaN	NaN	NaN	NaN	NaN	NaN	NaN	NaN	0
264932	k__Bacteria; p__Firmicutes; c__Clostridia; o__Clostridiales; f__; g__; s__	0.006667	0.005	0.005	0.003333	0.005	0.016667	0	0.003704	0.016667	NaN	NaN	NaN	NaN	0.776353	NaN	NaN	NaN	NaN	NaN	NaN	NaN	NaN	0
350626	k__Bacteria; p__Firmicutes; c__Clostridia; o__Clostridiales; f__; g__; s__	0.006667	0.005	0.006667	0.003333	0.005	0.001667	0.003333	0.012963	0.012963	NaN	NaN	NaN	NaN	0.76472	NaN	NaN	NaN	NaN	NaN	NaN	NaN	NaN	0
396266	k__Bacteria; p__Firmicutes; c__Clostridia; o__Clostridiales; f__; g__; s__	0	0.005	0.013333	0.001667	0	0	0.011667	0	0.013333	NaN	NaN	NaN	NaN	NaN	NaN	NaN	NaN	NaN	NaN	NaN	NaN	NaN	0
294370	k__Bacteria; p__Firmicutes; c__Clostridia; o__Clostridiales; f__Lachnospiraceae; g__; s__	0.001667	0.005	0.001667	0	0.005	0.05	0.001667	0	0.05	NaN	NaN	NaN	0.868545	0.516611	NaN	NaN	NaN	NaN	NaN	NaN	NaN	NaN	0
290472	k__Bacteria; p__Firmicutes; c__Clostridia; o__Clostridiales; f__Lachnospiraceae; g__; s__	0.033333	0.005	0.023333	0	0.003333	0	0.001667	0	0.033333	NaN	NaN	NaN	NaN	NaN	NaN	NaN	NaN	NaN	NaN	NaN	NaN	NaN	0
152381	k__Bacteria; p__Firmicutes; c__Clostridia; o__Clostridiales; f__; g__; s__	0.006667	0.005	0	0.011667	0.005	0.006667	0	0.012963	0.012963	NaN	NaN	NaN	NaN	0.551715	NaN	NaN	NaN	NaN	NaN	NaN	NaN	NaN	0
199059	k__Bacteria; p__Firmicutes; c__Clostridia; o__Clostridiales; f__; g__; s__	0.006667	0.006667	0.006667	0.001667	0.003333	0.001667	0.005	0.022222	0.022222	NaN	NaN	NaN	0.863759	0.608428	NaN	NaN	NaN	NaN	NaN	NaN	NaN	NaN	0
4296763	k__Bacteria; p__Firmicutes; c__Clostridia; o__Clostridiales; f__; g__; s__	0.011667	0.006667	0.005	0	0.001667	0.005	0.003333	0.005556	0.011667	NaN	NaN	NaN	NaN	0.72132	NaN	NaN	NaN	NaN	NaN	NaN	NaN	NaN	0
258232	k__Bacteria; p__Firmicutes; c__Clostridia; o__Clostridiales; f__; g__; s__	0.008333	0.006667	0.005	0.006667	0.006667	0	0.013333	0.007407	0.013333	NaN	NaN	NaN	0.77494	0.959639	NaN	NaN	NaN	NaN	NaN	NaN	NaN	NaN	0
216495	k__Bacteria; p__Bacteroidetes; c__Bacteroidia; o__Bacteroidales; f__S24-7; g__; s__	0.008333	0.006667	0.001667	0.001667	0.005	0.006667	0.008333	0.003704	0.008333	NaN	NaN	NaN	NaN	0.530789	NaN	NaN	NaN	NaN	NaN	NaN	NaN	NaN	0
4449984	k__Bacteria; p__Firmicutes; c__Erysipelotrichi; o__Erysipelotrichales; f__Erysipelotrichaceae; g__Coprobacillus; s__	0	0.006667	0	0	0	0	0	0.042593	0.042593	NaN	NaN	NaN	NaN	NaN	NaN	NaN	NaN	NaN	NaN	NaN	NaN	NaN	0
343630	k__Bacteria; p__Firmicutes; c__Clostridia; o__Clostridiales; f__; g__; s__	0.006667	0.006667	0.003333	0.033333	0.003333	0	0	0	0.033333	NaN	NaN	NaN	NaN	NaN	NaN	NaN	NaN	NaN	NaN	NaN	NaN	NaN	0
268425	k__Bacteria; p__Firmicutes; c__Clostridia; o__Clostridiales; f__Ruminococcaceae; g__; s__	0.013333	0.006667	0.003333	0.016667	0.01	0.001667	0.013333	0	0.016667	NaN	NaN	NaN	0.879845	0.749021	NaN	NaN	NaN	NaN	NaN	NaN	NaN	NaN	0
269068	k__Bacteria; p__Firmicutes; c__Clostridia; o__Clostridiales; f__; g__; s__	0.005	0.006667	0.005	0.001667	0.001667	0.011667	0.003333	0.005556	0.011667	NaN	NaN	NaN	NaN	NaN	NaN	NaN	NaN	NaN	NaN	NaN	NaN	NaN	0
1684221	k__Bacteria; p__Proteobacteria; c__Deltaproteobacteria; o__Desulfovibrionales; f__Desulfovibrionaceae; g__Desulfovibrio; s__C21_c20	0.006667	0.006667	0.005	0.005	0.008333	0.001667	0.005	0.005556	0.008333	NaN	NaN	NaN	NaN	0.857206	NaN	NaN	NaN	NaN	NaN	NaN	NaN	NaN	0
262724	k__Bacteria; p__Firmicutes; c__Clostridia; o__Clostridiales; f__Lachnospiraceae; g__; s__	0	0.006667	0	0	0	0.015	0.023333	0	0.023333	NaN	NaN	NaN	NaN	NaN	NaN	NaN	NaN	NaN	NaN	NaN	NaN	NaN	0
198865	k__Bacteria; p__Bacteroidetes; c__Bacteroidia; o__Bacteroidales; f__S24-7; g__; s__	0.011667	0.006667	0.005	0.005	0.006667	0.006667	0.006667	0.005556	0.011667	NaN	NaN	NaN	0.708428	0.670358	NaN	NaN	NaN	NaN	NaN	NaN	NaN	NaN	0
272092	k__Bacteria; p__Firmicutes; c__Clostridia; o__Clostridiales; f__; g__; s__	0	0.006667	0.001667	0	0	0.006667	0.011667	0.02037	0.02037	NaN	NaN	NaN	NaN	0.191007	NaN	NaN	NaN	NaN	NaN	NaN	NaN	NaN	0
356148	k__Bacteria; p__Firmicutes; c__Clostridia; o__Clostridiales; f__Lachnospiraceae; g__; s__	0.006667	0.006667	0.005	0.001667	0.003333	0.01	0.005	0.001852	0.01	NaN	NaN	NaN	NaN	0.53818	NaN	NaN	NaN	NaN	NaN	NaN	NaN	NaN	0
183927	k__Bacteria; p__Firmicutes; c__Clostridia; o__Clostridiales; f__Lachnospiraceae; g__; s__	0.005	0.006667	0.001667	0.006667	0.001667	0.016667	0.015	0	0.016667	NaN	NaN	NaN	0.480186	0.912643	NaN	NaN	NaN	NaN	NaN	NaN	NaN	NaN	0
2120775	k__Bacteria; p__Firmicutes; c__Clostridia; o__Clostridiales; f__; g__; s__	0.006667	0.006667	0.008333	0.001667	0.011667	0.013333	0.003333	0.005556	0.013333	NaN	NaN	NaN	0.846653	0.594644	NaN	NaN	NaN	NaN	NaN	NaN	NaN	NaN	0
265036	k__Bacteria; p__Firmicutes; c__Clostridia; o__Clostridiales; f__Ruminococcaceae; g__; s__	0.003333	0.006667	0.005	0.008333	0.008333	0.006667	0.006667	0.011111	0.011111	NaN	NaN	NaN	0.921715	0.533374	NaN	NaN	NaN	NaN	NaN	NaN	NaN	NaN	0
260660	k__Bacteria; p__Firmicutes; c__Clostridia; o__Clostridiales; f__; g__; s__	0.001667	0.006667	0.005	0.006667	0.001667	0.016667	0.003333	0.005556	0.016667	NaN	NaN	NaN	NaN	0.323172	NaN	NaN	NaN	NaN	NaN	NaN	NaN	NaN	0
264429	k__Bacteria; p__Firmicutes; c__Clostridia; o__Clostridiales; f__Ruminococcaceae; g__Oscillospira; s__	0.005	0.006667	0.008333	0.006667	0	0.005	0.005	0.001852	0.008333	NaN	NaN	NaN	NaN	NaN	NaN	NaN	NaN	NaN	NaN	NaN	NaN	NaN	0
524515	k__Bacteria; p__Firmicutes; c__Clostridia; o__Clostridiales; f__Lachnospiraceae; g__; s__	0.006667	0.006667	0.008333	0.001667	0.01	0.011667	0.01	0.009259	0.011667	NaN	NaN	NaN	0.905388	0.806547	NaN	NaN	NaN	NaN	NaN	NaN	NaN	NaN	0
314621	k__Bacteria; p__Firmicutes; c__Clostridia; o__Clostridiales; f__Lachnospiraceae; g__; s__	0.003333	0.006667	0	0.015	0.008333	0.015	0.001667	0.003704	0.015	NaN	NaN	NaN	0.280561	0.650416	NaN	NaN	NaN	NaN	NaN	NaN	NaN	NaN	0
343975	k__Bacteria; p__Firmicutes; c__Clostridia; o__Clostridiales; f__; g__; s__	0.001667	0.006667	0.008333	0.003333	0	0.01	0.016667	0.007407	0.016667	NaN	NaN	NaN	NaN	0.323172	NaN	NaN	NaN	NaN	NaN	NaN	NaN	NaN	0
258463	k__Bacteria; p__Firmicutes; c__Clostridia; o__Clostridiales; f__; g__; s__	0	0.008333	0	0.018333	0	0	0	0.031481	0.031481	NaN	NaN	NaN	1	0.124006	NaN	NaN	NaN	NaN	NaN	NaN	NaN	NaN	0
260397	k__Bacteria; p__Firmicutes; c__Erysipelotrichi; o__Erysipelotrichales; f__Erysipelotrichaceae; g__Allobaculum; s__	0.006667	0.008333	0.005	0.006667	0.003333	0.008333	0.005	0.005556	0.008333	NaN	NaN	NaN	NaN	0.857341	NaN	NaN	NaN	NaN	NaN	NaN	NaN	NaN	0
318343	k__Bacteria; p__Firmicutes; c__Clostridia; o__Clostridiales; f__Lachnospiraceae; g__; s__	0.001667	0.008333	0.026667	0.001667	0	0.003333	0.015	0	0.026667	NaN	NaN	NaN	0.011164	0.981206	NaN	NaN	NaN	NaN	NaN	NaN	NaN	NaN	0
334395	k__Bacteria; p__Firmicutes; c__Clostridia; o__Clostridiales; f__; g__; s__	0.005	0.008333	0.01	0.005	0.008333	0.001667	0.001667	0.011111	0.011111	NaN	NaN	NaN	0.920848	0.82327	NaN	NaN	NaN	NaN	NaN	NaN	NaN	NaN	0
197139	k__Bacteria; p__Firmicutes; c__Clostridia; o__Clostridiales; f__; g__; s__	0.001667	0.008333	0.003333	0.003333	0.003333	0.001667	0.011667	0.005556	0.011667	NaN	NaN	NaN	NaN	0.695266	NaN	NaN	NaN	NaN	NaN	NaN	NaN	NaN	0
272516	k__Bacteria; p__Firmicutes; c__Clostridia; o__Clostridiales; f__; g__; s__	0.013333	0.008333	0.001667	0.005	0.013333	0	0	0	0.013333	NaN	NaN	NaN	NaN	NaN	NaN	NaN	NaN	NaN	NaN	NaN	NaN	NaN	0
259494	k__Bacteria; p__Firmicutes; c__Clostridia; o__Clostridiales; f__; g__; s__	0.001667	0.008333	0	0	0	0.048333	0.245	0.003704	0.245	NaN	NaN	NaN	NaN	NaN	NaN	NaN	NaN	NaN	NaN	NaN	NaN	NaN	0
297143	k__Bacteria; p__Firmicutes; c__Clostridia; o__Clostridiales; f__Peptostreptococcaceae; g__; s__	0.011667	0.01	0.003333	0.011667	0.006667	0	0.001667	0.007407	0.011667	NaN	NaN	NaN	0.356439	0.89426	NaN	NaN	NaN	NaN	NaN	NaN	NaN	NaN	0
328523	k__Bacteria; p__Firmicutes; c__Clostridia; o__Clostridiales; f__Ruminococcaceae; g__; s__	0.003333	0.01	0.005	0	0	0.008333	0.01	0.003704	0.01	NaN	NaN	NaN	NaN	NaN	NaN	NaN	NaN	NaN	NaN	NaN	NaN	NaN	0
276044	k__Bacteria; p__Firmicutes; c__Clostridia; o__Clostridiales; f__Ruminococcaceae; g__; s__	0.001667	0.01	0.008333	0.011667	0.006667	0	0.005	0.001852	0.011667	NaN	NaN	NaN	NaN	0.839075	NaN	NaN	NaN	NaN	NaN	NaN	NaN	NaN	0
252684	k__Bacteria; p__Tenericutes; c__Mollicutes; o__Anaeroplasmatales; f__Anaeroplasmataceae; g__Anaeroplasma; s__	0.006667	0.01	0.006667	0.005	0.003333	0.001667	0.005	0.009259	0.01	NaN	NaN	NaN	NaN	0.776858	NaN	NaN	NaN	NaN	NaN	NaN	NaN	NaN	0
297677	k__Bacteria; p__Firmicutes; c__Clostridia; o__Clostridiales; f__; g__; s__	0.031667	0.01	0	0	0.001667	0.01	0.001667	0	0.031667	NaN	NaN	NaN	0.028837	0.011786	NaN	NaN	NaN	NaN	NaN	NaN	NaN	NaN	0
175939	k__Bacteria; p__Firmicutes; c__Clostridia; o__Clostridiales; f__Ruminococcaceae; g__Oscillospira; s__	0.003333	0.01	0.011667	0.01	0.006667	0.006667	0.005	0.007407	0.011667	NaN	NaN	NaN	0.546562	0.637499	NaN	NaN	NaN	NaN	NaN	NaN	NaN	NaN	0
259212	k__Bacteria; p__Firmicutes; c__Clostridia; o__Clostridiales; f__Clostridiaceae; g__; s__	0.003333	0.01	0.005	0.015	0.008333	0.001667	0.001667	0.001852	0.015	NaN	NaN	NaN	0.718215	0.883892	NaN	NaN	NaN	NaN	NaN	NaN	NaN	NaN	0
4281639	k__Bacteria; p__Firmicutes; c__Clostridia; o__Clostridiales; f__Lachnospiraceae; g__; s__	0.005	0.01	0.001667	0.001667	0	0.008333	0.001667	0.011111	0.011111	NaN	NaN	NaN	NaN	NaN	NaN	NaN	NaN	NaN	NaN	NaN	NaN	NaN	0
195385	k__Bacteria; p__Firmicutes; c__Clostridia; o__Clostridiales; f__Lachnospiraceae; g__[Ruminococcus]; s__gnavus	0.011667	0.01	0	0.001667	0.021667	0.001667	0	0.001852	0.021667	NaN	NaN	NaN	NaN	0.064376	NaN	NaN	NaN	NaN	NaN	NaN	NaN	NaN	0
2366688	k__Bacteria; p__Firmicutes; c__Clostridia; o__Clostridiales; f__; g__; s__	0.001667	0.01	0.01	0.001667	0	0.006667	0.008333	0	0.01	NaN	NaN	NaN	NaN	NaN	NaN	NaN	NaN	NaN	NaN	NaN	NaN	NaN	0
324524	k__Bacteria; p__Firmicutes; c__Clostridia; o__Clostridiales; f__Lachnospiraceae; g__; s__	0.006667	0.011667	0.006667	0	0.003333	0.003333	0.005	0	0.011667	NaN	NaN	NaN	NaN	NaN	NaN	NaN	NaN	NaN	NaN	NaN	NaN	NaN	0
232900	k__Bacteria; p__Actinobacteria; c__Coriobacteriia; o__Coriobacteriales; f__Coriobacteriaceae; g__; s__	0.006667	0.011667	0.008333	0.008333	0.003333	0.01	0.001667	0.003704	0.011667	NaN	NaN	NaN	0.94938	0.850489	NaN	NaN	NaN	NaN	NaN	NaN	NaN	NaN	0
4343528	k__Bacteria; p__Firmicutes; c__Clostridia; o__Clostridiales; f__Ruminococcaceae; g__Oscillospira; s__	0.003333	0.011667	0.001667	0.008333	0.013333	0.003333	0.008333	0	0.013333	NaN	NaN	NaN	0.715205	0.637499	NaN	NaN	NaN	NaN	NaN	NaN	NaN	NaN	0
398138	k__Bacteria; p__Firmicutes; c__Clostridia; o__Clostridiales; f__Ruminococcaceae; g__; s__	0	0.011667	0.005	0.008333	0.005	0.005	0.006667	0.005556	0.011667	NaN	NaN	NaN	NaN	0.393864	NaN	NaN	NaN	NaN	NaN	NaN	NaN	NaN	0
269378	k__Bacteria; p__Firmicutes; c__Clostridia; o__Clostridiales; f__Ruminococcaceae; g__Ruminococcus; s__	0.01	0.011667	0.005	0.005	0	0.011667	0.001667	0.001852	0.011667	NaN	NaN	NaN	NaN	0.96186	NaN	NaN	NaN	NaN	NaN	NaN	NaN	NaN	0
847934	k__Bacteria; p__Firmicutes; c__Clostridia; o__Clostridiales; f__Ruminococcaceae; g__; s__	0.006667	0.011667	0.001667	0.008333	0	0.005	0	0.012963	0.012963	NaN	NaN	NaN	NaN	0.530789	NaN	NaN	NaN	NaN	NaN	NaN	NaN	NaN	0
174583	k__Bacteria; p__Firmicutes; c__Clostridia; o__Clostridiales; f__Lachnospiraceae; g__; s__	0	0.013333	0.02	0	0.001667	0.008333	0.015	0.003704	0.02	NaN	NaN	NaN	0.045748	0.83274	NaN	NaN	NaN	NaN	NaN	NaN	NaN	NaN	0
199067	k__Bacteria; p__Firmicutes; c__Clostridia; o__Clostridiales; f__; g__; s__	0.001667	0.013333	0.003333	0	0.001667	0.016667	0.008333	0.003704	0.016667	NaN	NaN	NaN	NaN	0.959639	NaN	NaN	NaN	NaN	NaN	NaN	NaN	NaN	0
191811	k__Bacteria; p__Firmicutes; c__Clostridia; o__Clostridiales; f__; g__; s__	0.001667	0.013333	0.005	0.001667	0	0.013333	0.006667	0	0.013333	NaN	NaN	NaN	NaN	0.963529	NaN	NaN	NaN	NaN	NaN	NaN	NaN	NaN	0
191222	k__Bacteria; p__Firmicutes; c__Clostridia; o__Clostridiales; f__Ruminococcaceae; g__Oscillospira; s__	0.006667	0.015	0.008333	0.001667	0	0.003333	0.006667	0	0.015	NaN	NaN	NaN	NaN	0.624843	NaN	NaN	NaN	NaN	NaN	NaN	NaN	NaN	0
297580	k__Bacteria; p__Firmicutes; c__Clostridia; o__Clostridiales; f__; g__; s__	0.003333	0.015	0.005	0	0.006667	0.016667	0.006667	0	0.016667	NaN	NaN	NaN	NaN	0.146108	NaN	NaN	NaN	NaN	NaN	NaN	NaN	NaN	0
196918	k__Bacteria; p__Firmicutes; c__Clostridia; o__Clostridiales; f__Ruminococcaceae; g__; s__	0.006667	0.016667	0.001667	0.013333	0.008333	0.006667	0.001667	0.001852	0.016667	NaN	NaN	NaN	0.221746	0.981206	NaN	NaN	NaN	NaN	NaN	NaN	NaN	NaN	0
4390365	k__Bacteria; p__Firmicutes; c__Erysipelotrichi; o__Erysipelotrichales; f__Erysipelotrichaceae; g__; s__	0.001667	0.016667	0.021667	0	0.001667	0.001667	0.01	0.005556	0.021667	NaN	NaN	NaN	0.067911	0.779644	NaN	NaN	NaN	NaN	NaN	NaN	NaN	NaN	0
267717	k__Bacteria; p__Firmicutes; c__Clostridia; o__Clostridiales; f__Lachnospiraceae; g__[Ruminococcus]; s__gnavus	0.003333	0.016667	0.001667	0.001667	0.001667	0.013333	0.003333	0.014815	0.016667	NaN	NaN	NaN	1	0.530061	NaN	NaN	NaN	NaN	NaN	NaN	NaN	NaN	0
1112139	k__Bacteria; p__Firmicutes; c__Clostridia; o__Clostridiales; f__; g__; s__	0	0.016667	0.01	0	0	0.016667	0	0	0.016667	NaN	NaN	NaN	NaN	1	NaN	NaN	NaN	NaN	NaN	NaN	NaN	NaN	0
270199	k__Bacteria; p__Firmicutes; c__Clostridia; o__Clostridiales; f__Lachnospiraceae; g__; s__	0.003333	0.023333	0.005	0.008333	0.005	0.01	0.001667	0.005556	0.023333	NaN	NaN	NaN	0.97256	0.752289	NaN	NaN	NaN	NaN	NaN	NaN	NaN	NaN	0
769075	k__Bacteria; p__Firmicutes; c__Clostridia; o__Clostridiales; f__; g__; s__	0.001667	0.023333	0.003333	0.001667	0.001667	0.008333	0	0.003704	0.023333	NaN	NaN	NaN	NaN	0.825207	NaN	NaN	NaN	NaN	NaN	NaN	NaN	NaN	0
4322275	k__Bacteria; p__Firmicutes; c__Clostridia; o__Clostridiales; f__; g__; s__	0.005	0.036667	0.001667	0	0.01	0	0.001667	0	0.036667	NaN	NaN	NaN	0.383027	0.145711	NaN	NaN	NaN	NaN	NaN	NaN	NaN	NaN	0
273747	k__Bacteria; p__Firmicutes; c__Clostridia; o__Clostridiales; f__; g__; s__	0.416667	0.433333	0.001667	0.001667	0.303333	2.64333	0	0.001852	2.64333	0.879507	0.759541	0.219649	4.3e-05	0.000172	0.963249	0.99401	0.888595	0.018158	0.012087	0.652534	0.001056	0.904108	1
275139	k__Bacteria; p__Firmicutes; c__Clostridia; o__Clostridiales; f__; g__; s__	0.003333	1.16833	0.003333	0	0.166667	3.465	0	0	3.465	0.62773	0.783135	0.016282	0.141396	0.064376	0.782212	0.474555	0.035568	0.985131	0.000352	0.653201	0.000105	0.470805	1
833795	k__Bacteria; p__Firmicutes; c__Clostridia; o__Clostridiales; f__; g__; s__	0.186667	0.33	0.003333	0	0.07	1.715	0.006667	0	1.715	0.8218	0.889361	0.039931	0.005366	0.00011	0.627122	0.931688	0.651513	0.050799	0.004931	0.498363	0.778096	0.843496	1
450047	k__Bacteria; p__Firmicutes; c__Clostridia; o__Clostridiales; f__Lachnospiraceae; g__; s__	0.565	0.455	0.003333	0.001667	0.04	6.40667	0.003333	0	6.40667	0.928642	1	0.127637	0.016985	0.008856	0.761324	0.714089	0.967793	0.085569	0.051226	0.384953	0.720248	0.09419	1
14094	k__Bacteria; p__Firmicutes; c__Clostridia; o__Clostridiales; f__Lachnospiraceae; g__; s__	0.02	0.1	0.015	0	0.166667	4.275	0.003333	0.046296	4.275	0.033163	0.128464	0.010387	0.522908	0.351759	0.27538	0.557171	0.382539	0.981969	0	0.71177	0.335295	2.1e-05	2
4417539	k__Bacteria; p__Firmicutes; c__Clostridia; o__Clostridiales; f__Ruminococcaceae; g__Ruminococcus; s__	0.001667	0.396667	0.003333	0.001667	0	0.556667	0	0	0.556667	NaN	0.10839	NaN	NaN	NaN	1	0.010652	0.167732	0.840123	0.977648	NaN	NaN	NaN	3
743911	k__Bacteria; p__Firmicutes; c__Clostridia; o__Clostridiales; f__Lachnospiraceae; g__; s__	0.001667	0.363333	0	0.001667	0.003333	1.17833	0.001667	0	1.17833	0.705839	0.744145	3e-06	0.749204	0.825207	0.806423	0.98699	0.014273	0.824051	0.995124	0.960288	0.984462	0.821964	3
177574	k__Bacteria; p__Firmicutes; c__Clostridia; o__Clostridiales; f__; g__; s__	0	0.136667	0	0	0	0.451667	0	0.001852	0.451667	NaN	0.768013	NaN	NaN	NaN	1	0.994815	0.014272	0.243153	0.923692	NaN	NaN	NaN	3
688923	k__Bacteria; p__Firmicutes; c__Clostridia; o__Clostridiales; f__Ruminococcaceae; g__; s__	0	0.046667	0	0	0	0.026667	0	0	0.046667	0.871476	0.889361	0.001446	1	1	NaN	NaN	NaN	0.983593	NaN	NaN	NaN	NaN	3
446135	k__Bacteria; p__Firmicutes; c__Clostridia; o__Clostridiales; f__Ruminococcaceae; g__Oscillospira; s__	0	0.091667	0	0	0	0.098333	0	0	0.098333	0.986962	0.999894	4.6e-05	1	1	1	0.994815	0.02571	0.983593	0.995124	NaN	NaN	NaN	3
158217	k__Bacteria; p__Firmicutes; c__Clostridia; o__Clostridiales; f__; g__; s__	0.005	0.001667	0	0	0.07	0.021667	0.003333	0.007407	0.07	0.00057	0.000465	0.139075	0.00159	0.013777	NaN	NaN	0.66927	0.357639	NaN	NaN	NaN	NaN	4
827522	k__Bacteria; p__Firmicutes; c__Clostridia; o__Clostridiales; f__; g__; s__	0.146667	0.138333	0.028333	0.001667	3.59167	0.91	0.085	0.344444	3.59167	3.7e-05	0.00069	0.379445	0.00095	0.002206	0.131197	0.007197	0.936094	0.338383	0.006204	0.534111	0.270338	0.470805	4
233817	k__Bacteria; p__Firmicutes; c__Clostridia; o__Clostridiales; f__; g__; s__	0.015	0.143333	0.135	0.015	1.20833	0.605	0.071667	0.094444	1.20833	0.008681	0.035548	0.878473	0.488937	0.009741	0.019359	2.5e-05	0.020848	0.044339	0.976544	0.090425	0.000369	0.255364	4
4443094	k__Bacteria; p__Firmicutes; c__Clostridia; o__Clostridiales; f__; g__; s__	0.271667	0.018333	0.051667	0.003333	1.12167	0.296667	0.023333	0.057407	1.12167	0.094751	0.162805	0.064922	0.027021	0.001323	0.432162	0.623002	0.109584	0.436662	0.014295	0.753877	0.468368	0.807124	4
316550	k__Bacteria; p__Firmicutes; c__Clostridia; o__Clostridiales; f__Lachnospiraceae; g__; s__	0.011667	0	0	0.005	0.07	0.076667	0	0.001852	0.076667	0.147505	0.213099	0.704237	0.003096	0.14014	NaN	NaN	0.160342	0.180985	0.570054	NaN	NaN	NaN	4
317389	k__Bacteria; p__Firmicutes; c__Clostridia; o__Clostridiales; f__; g__; s__	0.033333	0.011667	0.008333	0.008333	0.075	0.086667	0.005	0.001852	0.086667	0.340363	0.40794	0.775262	0.004553	0.002983	0.287555	0.671785	0.465712	0.294118	0.173434	NaN	NaN	NaN	4
97000	k__Bacteria; p__Tenericutes; c__Mollicutes; o__RF39; f__; g__; s__	0.315	0.226667	0.116667	0	0.171667	0.178333	0	0	0.315	0.471684	0.491319	0.953548	0.370596	0.000436	0.671246	0.979994	0.999657	0.811074	0	0.970512	NaN	0.467712	4
49406	k__Bacteria; p__Firmicutes; c__Clostridia; o__Clostridiales; f__; g__; s__	0.131667	0.413333	0.01	0.04	1.28333	0.043333	0.028333	0.088889	1.28333	0.531693	0.614642	0.495545	0.000881	0.083878	0.236763	0.282676	0.532415	0.19354	0.504775	0.066131	0.689943	0.78848	4
231169	k__Bacteria; p__Firmicutes; c__Clostridia; o__Clostridiales; f__Lachnospiraceae; g__; s__	0.035	0.088333	0	0.005	0.038333	0.141667	0.003333	0.014815	0.141667	0.673787	0.651887	0.176606	0.006914	0.215525	0.884049	0.994815	0.532415	0.038667	0.241486	NaN	NaN	0.796492	4
833458	k__Bacteria; p__Firmicutes; c__Clostridia; o__Clostridiales; f__; g__; s__	0.395	0.081667	0.146667	0	0.351667	0.795	0.005	0.096296	0.795	0.639331	0.674926	0.942036	0.344611	0.134092	0.131197	0.998199	0.516007	0.679094	0	0.612525	0.468368	0	4
197600	k__Bacteria; p__Firmicutes; c__Clostridia; o__Clostridiales; f__Lachnospiraceae; g__; s__	0.64	0.528333	0.003333	0.043333	0.408333	0.968333	0.013333	0.094444	0.968333	0.84152	0.803944	0.711702	1.7e-05	0.041438	0.855901	0.9513	0.992452	0.001368	0.075115	0.753877	0.605528	0.755415	4
274546	k__Bacteria; p__Firmicutes; c__Clostridia; o__Clostridiales; f__Ruminococcaceae; g__; s__	0	0.021667	0.016667	0.001667	0.625	0.031667	0.015	0.003704	0.625	0.918906	0.920608	0.000886	0.008948	0.421911	NaN	NaN	NaN	0.113366	NaN	NaN	NaN	NaN	4
174959	k__Bacteria; p__Firmicutes; c__Clostridia; o__Clostridiales; f__; g__; s__	0.02	0.16	0.068333	0.031667	0.661667	0.036667	0.018333	0.024074	0.661667	0.930841	0.921146	0.354553	0.078858	0.040316	0.146356	0.066112	0.136836	0.506987	0.816273	0.038243	NaN	0.19497	4
167420	k__Bacteria; p__Firmicutes; c__Erysipelotrichi; o__Erysipelotrichales; f__Erysipelotrichaceae; g__; s__	0.065	0.021667	0	0.016667	0.063333	0.32	0.001667	0.033333	0.32	0.92119	0.929	0.069336	2.5e-05	0.204816	0.860435	0.994815	0.40272	0.00268	0.218559	NaN	NaN	NaN	4
264660	k__Bacteria; p__Firmicutes; c__Clostridia; o__Clostridiales; f__; g__; s__	0.105	0.065	0.01	0.005	0.08	0.106667	0.003333	0.016667	0.106667	0.986962	0.999894	0.858172	0.004581	0.017143	0.684431	0.979994	0.760657	0.119517	0.022309	NaN	NaN	0.527943	4
230759	k__Bacteria; p__Firmicutes; c__Erysipelotrichi; o__Erysipelotrichales; f__Erysipelotrichaceae; g__Allobaculum; s__	0.625	6.48333	0.01	0.003333	0.001667	2.81833	0	2.11111	6.48333	0.685683	0.525504	0.033571	0.052929	0.363782	0.055232	0.062528	0.20057	0.096121	0.032626	0.384953	0.094988	0.000131	5
3377773	k__Bacteria; p__Firmicutes; c__Erysipelotrichi; o__Erysipelotrichales; f__Erysipelotrichaceae; g__; s__	0.04	0.093333	0.008333	0	0.018333	0.026667	0	0.012963	0.093333	0.530997	0.599661	0.669131	0.139017	0.444271	0.213064	0.919567	0.742573	0.491947	0.031912	NaN	NaN	NaN	5
567437	k__Bacteria; p__Tenericutes; c__Mollicutes; o__RF39; f__; g__; s__	0.086667	0.056667	0	0	0.075	0.04	0	0.025926	0.086667	0.869128	0.82718	0.723947	0.000783	0.16899	0.505022	0.994815	0.890894	0.033332	0.023119	NaN	NaN	0.319331	5
1871227	k__Bacteria; p__Firmicutes; c__Erysipelotrichi; o__Erysipelotrichales; f__Erysipelotrichaceae; g__Coprobacillus; s__	0.071667	0.073333	0	0	0.086667	0.113333	0	0	0.113333	0.90905	0.923698	0.902217	0.000187	0.000306	1	0.994815	0.97442	0.031739	0.022309	NaN	NaN	0.989423	5
4432238	k__Bacteria; p__Firmicutes; c__Clostridia; o__Clostridiales; f__; g__; s__	0.618333	0.393333	0	0	0.993333	0.19	0	0.001852	0.993333	0.969503	0.992449	0.425118	0	0	0.806423	0.979994	0.97442	8.6e-05	3.2e-05	0.618972	0.94997	0.877951	5
825939	k__Bacteria; p__Firmicutes; c__Clostridia; o__Clostridiales; f__; g__; s__	2.52333	15.0633	0.16	0	5.20833	7.44333	0.006667	0.083333	15.0633	0.986962	0.999894	0.338207	0.00013	2.2e-05	0.037642	0.941018	0.257297	0.072176	0	0.639787	0.151983	0	5
828230	k__Bacteria; p__Firmicutes; c__Clostridia; o__Clostridiales; f__Lachnospiraceae; g__Coprococcus; s__	1.11	0.881667	0.001667	0.003333	0.158333	0.933333	0	0.290741	1.11	0.969503	1	0.807608	5.7e-05	0.501184	0.352769	0.694762	0.957417	0.006147	0.009774	0.687577	0.013302	0.072009	5
839412	k__Bacteria; p__Firmicutes; c__Clostridia; o__Clostridiales; f__; g__; s__	6.13667	0.085	0.003333	0.111667	1.42	0.001667	0.001667	0.053704	6.13667	0.028977	0.048697	0	0	0	0.295516	0.441077	1.8e-05	0	1e-05	0.349965	0.912146	0.761001	6
25842	k__Bacteria; p__Firmicutes; c__Clostridia; o__Clostridiales; f__; g__; s__	0.58	0.005	0	0.006667	0.133333	0.001667	0	0.005556	0.58	0.191427	0.219354	0	0	0	0.841823	0.264037	7e-06	2e-06	3e-06	0.998964	NaN	0.576676	6
269532	k__Bacteria; p__Firmicutes; c__Clostridia; o__Clostridiales; f__Ruminococcaceae; g__; s__	0.553333	0.003333	0.006667	0.005	0.778333	0.001667	0.005	0	0.778333	0.828402	0.740228	5e-06	4.2e-05	8e-06	0.920976	0.994815	0.01549	0.026635	0.014648	0.852221	0.94997	0.749308	6
4433554	k__Bacteria; p__Firmicutes; c__Clostridia; o__Clostridiales; f__; g__; s__	0.136667	0	0	0	0.103333	0	0	0	0.136667	0.973271	0.982049	1.1e-05	2.3e-05	2.9e-05	1	0.994815	0.013705	0.015427	0.011059	NaN	NaN	NaN	6
607825	k__Bacteria; p__Firmicutes; c__Clostridia; o__Clostridiales; f__; g__; s__	0.658333	0	0	0	0.518333	0	0	0.001852	0.658333	0.973271	1	0	0	1e-06	0.920976	0.98699	0.000924	0.001154	0.000591	0.960288	0.960624	0.749308	6
350438	k__Bacteria; p__Firmicutes; c__Clostridia; o__Clostridiales; f__; g__; s__	0.06	0	0	0	0.01	0	0	0	0.06	NaN	NaN	2.7e-05	5e-05	6.4e-05	NaN	NaN	NaN	NaN	NaN	NaN	NaN	NaN	6
278392	k__Bacteria; p__Firmicutes; c__Clostridia; o__Clostridiales; f__Lachnospiraceae; g__; s__	0.04	0	0	0	0.026667	0	0	0.003704	0.04	NaN	NaN	0.00037	0.000611	0.01605	NaN	NaN	NaN	NaN	NaN	NaN	NaN	NaN	6
97263	k__Bacteria; p__Firmicutes; c__Clostridia; o__Clostridiales; f__Ruminococcaceae; g__; s__	1.955	0.138333	0.016667	0.001667	0.791667	0.073333	0.008333	0.001852	1.955	0.537648	0.472757	0.049996	0.000105	1e-06	1	0.941018	0.293699	0.018431	0.000591	0.975902	0.992482	0.807124	7
262944	k__Bacteria; p__Firmicutes; c__Clostridia; o__Clostridiales; f__Ruminococcaceae; g__; s__	0.428333	0.003333	0	0	0.67	0.006667	0.001667	0.003704	0.67	0.61838	0.551115	4e-06	0	1e-06	0.894678	0.994815	0.007162	0.000828	0.000431	0.960288	NaN	0.709851	7
270030	k__Bacteria; p__Firmicutes; c__Clostridia; o__Clostridiales; f__Ruminococcaceae; g__Ruminococcus; s__	0.101667	0	0	0	0.138333	0.001667	0.001667	0.001852	0.138333	0.685683	0.599661	5.6e-05	9.5e-05	0.000187	0.969509	0.994815	0.015203	0.017708	0.012087	NaN	NaN	0.850044	7
2051608	k__Bacteria; p__Firmicutes; c__Clostridia; o__Clostridiales; f__Lachnospiraceae; g__; s__	0.083333	0	0	0	0.12	0	0	0.007407	0.12	0.711876	0.660714	0.000175	0.000285	0.013809	0.855857	0.994815	0.04822	0.052428	0.038816	NaN	NaN	NaN	7
167166	k__Bacteria; p__Firmicutes; c__Clostridia; o__Clostridiales; f__Ruminococcaceae; g__Ruminococcus; s__	0.045	0.001667	0	0	0.11	0.001667	0	0	0.11	0.738072	0.768013	0.000561	4.2e-05	6.2e-05	0.980424	0.871538	0.129316	0.041268	0.028871	NaN	NaN	NaN	7
263645	k__Bacteria; p__Firmicutes; c__Clostridia; o__Clostridiales; f__; g__; s__	0.048333	0.003333	0	0	0.138333	0	0	0	0.138333	0.98367	0.978938	0.005908	0.000809	0.001309	0.858517	0.9513	0.367586	0.130157	0.09989	NaN	NaN	NaN	7
4439469	k__Bacteria; p__Firmicutes; c__Clostridia; o__Clostridiales; f__Ruminococcaceae; g__; s__	0.008333	0	0.008333	0.276667	0	0	0.001667	0.005556	0.276667	0.001118	0.004281	0.310631	0.799555	0.000167	0.687667	0.298972	0.192357	0.959818	0.001253	NaN	NaN	0.791404	8
269178	k__Bacteria; p__Firmicutes; c__Clostridia; o__Clostridiales; f__; g__; s__	0.003333	0	0	0.148333	0	0	0	0.012963	0.148333	0.196529	0.21685	0.577604	0.662205	0.001606	NaN	NaN	0.516007	0.548137	0.034488	NaN	NaN	NaN	8
339566	k__Bacteria; p__Firmicutes; c__Clostridia; o__Clostridiales; f__Ruminococcaceae; g__; s__	0.003333	0.001667	0	0.178333	0	0	0	0.022222	0.178333	0.250827	0.251294	0.792995	0.665598	0.004787	0.963249	0.769288	0.786159	0.566444	0.088616	NaN	NaN	NaN	8
265976	k__Bacteria; p__Firmicutes; c__Clostridia; o__Clostridiales; f__Lachnospiraceae; g__; s__	0	0.003333	0.001667	0.138333	0	0	0.001667	0.007407	0.138333	0.24689	0.302141	0.584908	0.601517	0.001405	NaN	NaN	0.53886	0.7693	0.014648	NaN	NaN	NaN	8
1112762	k__Bacteria; p__Firmicutes; c__Clostridia; o__Clostridiales; f__Ruminococcaceae; g__Oscillospira; s__	0.001667	0	0	0.075	0	0.003333	0	0.012963	0.075	NaN	NaN	0.731813	0.87628	0.007178	NaN	NaN	NaN	NaN	NaN	NaN	NaN	NaN	8
275895	k__Bacteria; p__Firmicutes; c__Clostridia; o__Clostridiales; f__; g__; s__	0.008333	0	0.003333	1.79167	0.013333	0.003333	0.001667	0.809259	1.79167	0.336612	0.409847	0.175765	0.401632	0.703296	0.859375	0.994815	0	0.758068	0.070287	0.003796	NaN	0.657984	9
274318	k__Bacteria; p__Firmicutes; c__Clostridia; o__Clostridiales; f__; g__; s__	0.003333	0.001667	0	0.433333	0	0.001667	0	0.333333	0.433333	NaN	0.471435	NaN	NaN	NaN	NaN	NaN	0.96287	0.000441	0.340723	NaN	NaN	NaN	9
164811	k__Bacteria; p__Firmicutes; c__Clostridia; o__Clostridiales; f__Lachnospiraceae; g__; s__	0.001667	0	0	1.88667	0.001667	0	0	0.125926	1.88667	0.423182	0.545482	0.563161	0.643355	1e-06	0.916942	0.994815	0.783633	0.782231	0.000431	0.996278	0.99473	0.720206	9
261256	k__Bacteria; p__Firmicutes; c__Clostridia; o__Clostridiales; f__; g__; s__	0.016667	0.001667	0.015	7.01	0.01	0	0	3.27593	7.01	0.879507	0.628845	0.704237	0.922624	0.551715	0.811109	0.994815	0.742573	0.967957	0.018804	0.395535	NaN	0.056222	9
173132	k__Bacteria; p__Firmicutes; c__Clostridia; o__Clostridiales; f__; g__; s__	0.011667	0.001667	0.01	8.355	0.07	0.006667	0.001667	19.1704	19.1704	0.55271	0.68585	0.11207	0.360594	0	0.762726	0.81369	0.444232	0.935051	0.000507	0.960288	0.499409	0.962296	9
4456702	k__Bacteria; p__Firmicutes; c__Clostridia; o__Clostridiales; f__Ruminococcaceae; g__Ruminococcus; s__	0	0	0	0.171667	0.001667	0	0	0.02963	0.171667	0.79931	0.889361	0.82409	0.878516	0.000781	0.916942	0.969713	0.97442	0.983593	0.014769	NaN	NaN	NaN	9
275397	k__Bacteria; p__Firmicutes; c__Clostridia; o__Clostridiales; f__; g__; s__	0.001667	0	0	0.236667	0	0	0.001667	0.085185	0.236667	NaN	0.952982	NaN	NaN	NaN	1	0.079012	0.001636	0.031171	0.333296	NaN	NaN	NaN	9
29029	k__Bacteria; p__Firmicutes; c__Clostridia; o__Clostridiales; f__Ruminococcaceae; g__Ruminococcus; s__	0	0	0	2.85167	0	0.001667	0	5.8463	5.8463	0.98367	1	0.962414	1	0.042343	1	0.9513	0.665328	0.431727	1e-05	0.283031	0.996165	0.836774	9
215060	k__Bacteria; p__Firmicutes; c__Clostridia; o__Clostridiales; f__; g__; s__	0.001667	0	0.51	0.003333	0	0.001667	0.006667	0	0.51	0.17629	0.40794	0.829211	0.001311	0.939151	0.855857	0.001412	0.000265	0.065532	0.960564	1e-06	NaN	0.155764	10
4327763	k__Bacteria; p__Firmicutes; c__Clostridia; o__Clostridiales; f__Lachnospiraceae; g__; s__	0.005	0.001667	0.023333	0.005	0.001667	0.013333	0.076667	0.003704	0.076667	0.469178	0.525504	0.493558	0.00505	0.850302	NaN	NaN	0.699217	0.394159	0.994308	NaN	NaN	NaN	10
738739	k__Bacteria; p__Firmicutes; c__Clostridia; o__Clostridiales; f__; g__; s__	0	0.01	0.046667	0.005	0	0.003333	0.026667	0.003704	0.046667	0.626369	0.63334	0.074253	0.000352	0.224291	NaN	NaN	0.18494	0.026635	NaN	NaN	NaN	NaN	10
265030	k__Bacteria; p__Firmicutes; c__Clostridia; o__Clostridiales; f__; g__; s__	0.016667	0.013333	0.701667	0.475	0.016667	0.071667	0.491667	0.016667	0.701667	0.712506	0.803944	0.209596	1e-06	0.004218	0.128306	0.994815	0.97442	0.000577	0.006204	0.60222	0.984462	0.186656	10
15728	k__Bacteria; p__Firmicutes; c__Erysipelotrichi; o__Erysipelotrichales; f__Erysipelotrichaceae; g__Holdemania; s__	0	0.001667	0.058333	0.001667	0	0.015	0.036667	0.001852	0.058333	0.84497	0.82673	0.078916	0.001007	0.669936	NaN	NaN	0.746116	0.047456	0.785296	NaN	NaN	NaN	10
334328	k__Bacteria; p__Firmicutes; c__Clostridia; o__Clostridiales; f__Lachnospiraceae; g__; s__	0.003333	0	0.06	0	0	0.005	0.053333	0.001852	0.06	0.92095	0.925627	0.744741	4.3e-05	0.86193	NaN	NaN	0.472541	0.019778	0.427234	NaN	NaN	NaN	10
3392842	k__Bacteria; p__Firmicutes; c__Clostridia; o__Clostridiales; f__Lachnospiraceae; g__; s__	0.006667	0.001667	0.13	0.015	0.001667	0.021667	0.078333	0.011111	0.13	0.919517	0.928232	0.255283	0.000177	0.347499	0.375717	0.81369	0.589443	0.024377	0.688129	NaN	NaN	NaN	10
188607	k__Bacteria; p__Firmicutes; c__Clostridia; o__Clostridiales; f__Lachnospiraceae; g__; s__	0	0.003333	0.041667	0	0	0.006667	0.038333	0	0.041667	0.92594	0.930849	0.077899	9.6e-05	1	NaN	NaN	0.426834	0.023187	NaN	NaN	NaN	NaN	10
346604	k__Bacteria; p__Firmicutes; c__Clostridia; o__Clostridiales; f__; g__; s__	0.001667	0.005	0.073333	0.006667	0.006667	0.001667	0.03	0.016667	0.073333	0.994733	0.999894	0.916135	0.003933	0.394748	NaN	NaN	0.615534	0.031171	0.535791	NaN	NaN	NaN	10
4459184	k__Bacteria; p__Firmicutes; c__Clostridia; o__Clostridiales; f__; g__; s__	0.01	0.015	0.261667	0.001667	0.005	0.006667	0.035	0.003704	0.261667	0.987568	1	0.58331	0.29023	0.527203	0.680694	0.940634	0.760657	0.012287	0.373217	NaN	NaN	0.695664	10
310642	k__Bacteria; p__Firmicutes; c__Clostridia; o__Clostridiales; f__; g__; s__	0	0.003333	0.03	0.001667	0	0.003333	0.02	0.005556	0.03	NaN	NaN	NaN	0.000722	0.302217	NaN	NaN	NaN	NaN	NaN	NaN	NaN	NaN	10
260756	k__Bacteria; p__Firmicutes; c__Clostridia; o__Clostridiales; f__; g__; s__	10.865	0.196667	8.57667	0.015	26.8067	2.015	27.72	11.1926	27.72	0.003882	0.011903	1.2e-05	1	0.023818	0.023722	0.81369	0.000236	0.968038	0	0.618972	0.960139	0.000875	11
204126	k__Bacteria; p__Firmicutes; c__Clostridia; o__Clostridiales; f__Ruminococcaceae; g__Oscillospira; s__	0.16	0	0.076667	0	0.096667	0.01	0.105	0.042593	0.16	0.172466	0.201261	0	0.423713	1.4e-05	0.000378	0.545585	1.4e-05	0.235092	6e-06	0.092659	NaN	0.000688	11
168984	k__Bacteria; p__Firmicutes; c__Clostridia; o__Clostridiales; f__Lachnospiraceae; g__; s__	0.085	0.006667	0	0.003333	0.27	0.005	0.365	0.024074	0.365	0.160241	0.249495	0.016846	0.709156	0.062431	0.28184	0.941018	0.207178	0	0.100442	0.768457	NaN	0.816599	11
4424327	k__Bacteria; p__Firmicutes; c__Clostridia; o__Clostridiales; f__; g__; s__	1.895	0.01	0.956667	0.05	1.05667	0.04	1.61667	0.759259	1.895	0.262011	0.302435	0	0.863759	0.090004	0.334453	0.9513	1.7e-05	0.740912	0.002813	0.529177	0.746765	0.108474	11
273078	k__Bacteria; p__Firmicutes; c__Clostridia; o__Clostridiales; f__; g__; s__	0.156667	0	0.106667	0	0.041667	0.013333	0.303333	0.001852	0.303333	0.595708	0.555149	0.008695	0.749204	0.001192	0.480596	0.773497	0.010744	0.838152	0.00813	0.287244	NaN	0.588862	11
265708	k__Bacteria; p__Firmicutes; c__Clostridia; o__Clostridiales; f__; g__; s__	4.24667	0.001667	0.086667	0.013333	1.295	0.006667	0.305	0.092593	4.24667	0.647251	0.570061	0	0.005848	3.3e-05	0.603572	0.810852	1.4e-05	0.019328	9.8e-05	0.529177	0.54501	0.303693	11
45363	k__Bacteria; p__Firmicutes; c__Erysipelotrichi; o__Erysipelotrichales; f__Erysipelotrichaceae; g__Clostridium; s__cocleatum	0.041667	0	0.05	0.003333	0.011667	0.001667	0.135	0.035185	0.135	0.564692	0.582788	0.009131	0.448931	0.703296	0.524896	0.769288	0.047714	0.983593	0.194695	NaN	NaN	0.250436	11
309873	k__Bacteria; p__Firmicutes; c__Clostridia; o__Clostridiales; f__; g__; s__	0.2	0.001667	0.013333	0.003333	0.058333	0	0.008333	0.014815	0.2	0.60972	0.889361	0.066528	0.982814	0.745441	0.855901	0.847919	0.04822	0.41338	0.068866	NaN	NaN	0.470805	11
271230	k__Bacteria; p__Firmicutes; c__Clostridia; o__Clostridiales; f__; g__; s__	0.218333	0	0.078333	0.001667	0.065	0.005	0.245	0	0.245	0.892358	0.895919	0.000311	0.953467	0.000192	0.518494	0.781185	0.003314	0.592022	0.012087	0.42104	NaN	0.939507	11
157121	k__Bacteria; p__Firmicutes; c__Clostridia; o__Clostridiales; f__; g__; s__	0.003333	0	0	0.001667	0.131667	0	0.078333	0.001852	0.131667	0.042848	0.109818	0.008139	0.837289	0.098917	0.476532	0.21123	0.614494	0.633846	0.861904	NaN	NaN	NaN	12
263612	k__Bacteria; p__Firmicutes; c__Clostridia; o__Clostridiales; f__; g__; s__	0.008333	0.06	0.235	0.04	0.47	0.235	0.403333	0	0.47	0.283383	0.468756	0.939692	0.540108	0.358188	0.028325	0.023625	0.209423	0.030762	0.261615	0.395535	0.228805	0	12
340139	k__Bacteria; p__Firmicutes; c__Clostridia; o__Clostridiales; f__; g__; s__	0.08	0.366667	1.36333	0.201667	2.97667	1.18833	2.08167	0.027778	2.97667	0.314838	0.491319	0.807143	0.650366	0.252807	0.115277	0.033284	0.296254	0.053987	0.408633	0.414548	0.281499	0.005599	12
268125	k__Bacteria; p__Firmicutes; c__Clostridia; o__Clostridiales; f__Lachnospiraceae; g__[Ruminococcus]; s__gnavus	0.013333	0.003333	0.006667	0.001667	0.08	0.003333	0	0.003704	0.08	0.465807	0.525504	0.001224	0.002515	0.002522	NaN	NaN	0.368728	0.681865	NaN	NaN	NaN	NaN	12
259911	k__Bacteria; p__Firmicutes; c__Clostridia; o__Clostridiales; f__; g__; s__	0.301667	0.003333	0.2	0	0.386667	0.031667	0.248333	0	0.386667	0.592641	0.589782	4e-06	0.740113	0	0.635627	0.994815	0.000301	0.852002	1.3e-05	0.414023	0.984462	0.986299	12
275913	k__Bacteria; p__Firmicutes; c__Clostridia; o__Clostridiales; f__Lachnospiraceae; g__[Ruminococcus]; s__gnavus	0.071667	0.003333	0.01	0	0.203333	0.003333	0.018333	0	0.203333	0.618862	0.674096	0.000193	0.022459	7e-06	0.948052	0.769288	0.102003	0.356354	0.012087	NaN	NaN	0.836774	12
263828	k__Bacteria; p__Firmicutes; c__Clostridia; o__Clostridiales; f__Lachnospiraceae; g__; s__	0.028333	0.001667	0.001667	0.005	0.063333	0.003333	0.005	0.001852	0.063333	0.660533	0.678557	0.000559	0.001486	0.003038	NaN	NaN	0.082508	0.080286	NaN	NaN	NaN	NaN	12
214471	k__Bacteria; p__Firmicutes; c__Clostridia; o__Clostridiales; f__; g__; s__	0.333333	0.066667	0.858333	0.028333	0.531667	0.161667	1.055	0.012963	1.055	0.651005	0.690998	0.024689	0.215956	1e-05	0.808876	0.9513	0.114735	0.457458	0.014769	0.857227	0.984462	0.650007	12
2315700	k__Bacteria; p__Firmicutes; c__Clostridia; o__Clostridiales; f__Ruminococcaceae; g__Ruminococcus; s__	0.06	0.001667	0.055	0.028333	0.103333	0	0.101667	0	0.103333	0.824036	0.768427	0.000816	1	0.222224	0.363606	0.979994	0.111585	0.98507	0.79855	NaN	NaN	0.19497	12
183606	k__Bacteria; p__Firmicutes; c__Clostridia; o__Clostridiales; f__; g__; s__	0.015	0.003333	0.141667	0.033333	0.623333	0	0.1	0.001852	0.623333	0.961037	0.779646	0.000765	0.706278	0.155326	0.334453	0.21123	0.609535	0.3171	0.651658	2e-06	NaN	0.067178	12
194277	k__Bacteria; p__Firmicutes; c__Clostridia; o__Clostridiales; f__; g__; s__	0.115	0.02	0.238333	0.011667	0.128333	0.078333	0.165	0.012963	0.238333	0.824443	0.82718	0.073416	0.468846	0.000346	0.737367	0.994815	0.092948	0.521628	0.014086	0.629051	NaN	0.939507	12
259820	k__Bacteria; p__Firmicutes; c__Clostridia; o__Clostridiales; f__; g__; s__	0.256667	0.145	3.26167	0.056667	2.29	0.291667	1.04833	0.037037	3.26167	0.783914	0.829373	0.015897	0.340515	9e-06	0.179325	0.157992	0.58908	0.016795	0.15	0.577713	0.063868	0.23378	12
258423	k__Bacteria; p__Firmicutes; c__Clostridia; o__Clostridiales; f__; g__; s__	3.18833	0.426667	6.18667	0.246667	5.235	1.20667	6.89667	0.07037	6.89667	0.803467	0.854975	0.003048	0.517316	0	0.44356	0.940634	0.024974	0.608639	0.004798	0.811099	0.947168	0.345589	12
1109297	k__Bacteria; p__Firmicutes; c__Clostridia; o__Clostridiales; f__Lachnospiraceae; g__Dorea; s__	0.101667	0	0.021667	0.001667	0.026667	0.03	0.01	0	0.101667	0.916148	0.929627	0.304624	0.35971	0.004785	0.213141	0.714089	0.011471	0.48494	0.035879	NaN	NaN	NaN	12
164967	k__Bacteria; p__Firmicutes; c__Clostridia; o__Clostridiales; f__; g__; s__	0.006667	0.051667	0.041667	0	0.083333	0.003333	0.016667	0	0.083333	0.825873	0.806823	0.613808	0.741897	0.008271	0.383461	0.46707	0.369747	0.446974	0.355743	NaN	NaN	NaN	13
372622	k__Bacteria; p__Firmicutes; c__Clostridia; o__Clostridiales; f__Lachnospiraceae; g__Coprococcus; s__	0.335	0.005	1.44	0.005	0.671667	0.013333	0.41	0.001852	1.44	0.8692	0.919983	0.002277	0.83949	0.000405	0.916942	0.994815	0.053548	0.696364	0.038187	0.938191	0.778096	0.850044	13
262801	k__Bacteria; p__Firmicutes; c__Clostridia; o__Clostridiales; f__; g__; s__	0.013333	0	0.001667	0.223333	3.78	0	0	0.288889	3.78	0.50772	0.679992	2.2e-05	0.000262	0.584238	0.608069	0.095383	0	0.633846	0.307538	0.066131	3.9e-05	0.288515	14
163142	k__Bacteria; p__Firmicutes; c__Clostridia; o__Clostridiales; f__; g__; s__	0	0.005	0.001667	0.015	0.58	0.003333	0.021667	0.346296	0.58	0.00057	0.01092	0.008865	0.021269	0.955948	0.059808	0.000222	0.383207	0.70901	0.142938	0.008769	NaN	0.294134	15
1109662	k__Bacteria; p__Firmicutes; c__Clostridia; o__Clostridiales; f__[Mogibacteriaceae]; g__; s__	0.005	0	0.001667	0.001667	0.028333	0	0	0.037037	0.037037	NaN	NaN	0.00729	0.03195	0.986191	NaN	NaN	NaN	NaN	NaN	NaN	NaN	NaN	15
267514	k__Bacteria; p__Firmicutes; c__Clostridia; o__Clostridiales; f__Lachnospiraceae; g__Coprococcus; s__	0.1	0.006667	0	0.093333	0.26	0.066667	0	0.048148	0.26	0.465777	0.489446	0.049159	4e-06	0.552015	0.762726	0.850162	0.104808	0.008267	0.899313	0.73221	NaN	0.746392	16
21652	k__Bacteria; p__Tenericutes; c__Mollicutes; o__RF39; f__; g__; s__	0.066667	0	0	0.021667	0.043333	0	0	0	0.066667	0.55271	0.555538	0.000967	0.001488	0.169413	NaN	NaN	0.051786	0.055463	NaN	NaN	NaN	NaN	16
832848	k__Bacteria; p__Firmicutes; c__Clostridia; o__Clostridiales; f__; g__; s__	1.775	0.923333	0.008333	1.755	0.93	3.77333	0.001667	0.466667	3.77333	0.803467	0.749507	0.584908	0	0.806547	0.671246	0.933729	0.713736	0.000441	0.852445	0.508583	0.887907	0.986299	16
265570	k__Bacteria; p__Firmicutes; c__Clostridia; o__Clostridiales; f__; g__; s__	0.306667	0.185	0.006667	0.221667	0.151667	0.62	0.001667	0.081481	0.62	0.825873	0.8145	0.427488	2e-06	0.597047	0.586216	0.810852	0.742573	0.001674	0.603519	0.40737	0.927813	0.913604	16
333471	k__Bacteria; p__Firmicutes; c__Clostridia; o__Clostridiales; f__; g__; s__	5.14833	0.29	0	0.108333	0.866667	0.351667	0.008333	0.118519	5.14833	0.824443	0.929627	0.005904	0	0.000192	0.287555	0.298972	0.017258	0	0.001605	0.438828	0.105325	0.481857	16
275653	k__Bacteria; p__Firmicutes; c__Clostridia; o__Clostridiales; f__; g__; s__	0.215	0.115	0	0.195	0.195	0.056667	0.001667	0.255556	0.255556	0.919517	0.932118	0.256363	1e-06	0.808258	0.855857	0.994815	0.739299	0.000701	0.921061	0.742986	NaN	0.939507	16
290762	k__Bacteria; p__Firmicutes; c__Clostridia; o__Clostridiales; f__; g__; s__	0.023333	0.001667	0	0.01	0.036667	0.005	0	0.007407	0.036667	0.710419	NaN	0.002294	4.2e-05	0.083223	NaN	NaN	NaN	NaN	NaN	NaN	NaN	NaN	16
177765	k__Bacteria; p__Firmicutes; c__Clostridia; o__Clostridiales; f__Lachnospiraceae; g__Coprococcus; s__	0.008333	0.001667	0	0.013333	0.043333	0.01	0	0.005556	0.043333	NaN	NaN	0.111131	0.001996	0.503081	NaN	NaN	NaN	NaN	NaN	NaN	NaN	NaN	16
356405	k__Bacteria; p__Firmicutes; c__Clostridia; o__Clostridiales; f__Ruminococcaceae; g__; s__	0.016667	0	0	0.005	0.03	0.001667	0	0	0.03	NaN	NaN	NaN	0.005916	0.122797	NaN	NaN	NaN	NaN	NaN	NaN	NaN	NaN	16
261114	k__Bacteria; p__Firmicutes; c__Clostridia; o__Clostridiales; f__Lachnospiraceae; g__; s__	0.533333	0	0	0	1.16333	0.386667	0.001667	0.012963	1.16333	0.001142	0.005075	5.6e-05	0	0	0.017136	0.810852	1e-06	2e-06	1e-06	0.003721	0.96976	0.289758	17
337511	k__Bacteria; p__Firmicutes; c__Clostridia; o__Clostridiales; f__Clostridiaceae; g__; s__	0.033333	0	0	0	0.018333	0.018333	0.001667	0.025926	0.033333	0.13321	0.147194	0.093276	0.00231	0.255824	NaN	NaN	NaN	0.026536	NaN	NaN	NaN	NaN	17
336277	k__Bacteria; p__Firmicutes; c__Clostridia; o__Clostridiales; f__; g__; s__	0.133333	0	0	0	0.16	0	0	0.312963	0.312963	0.98367	0.644492	0.003744	0.005366	0.007787	0.916942	0.994815	0.000188	0.000286	0.006986	0.529177	NaN	0.094473	17
829401	k__Bacteria; p__Firmicutes; c__Clostridia; o__Clostridiales; f__; g__; s__	4.57	0.016667	0.013333	0.003333	0.008333	0.008333	0.008333	31.9667	31.9667	0.965129	0.805492	3e-05	3.2e-05	0.133123	6e-06	2.5e-05	7.1e-05	6.3e-05	3e-06	0.038243	0.028295	0	18
175758	k__Bacteria; p__Firmicutes; c__Clostridia; o__Clostridiales; f__; g__; s__	0.718333	0.008333	0.011667	0.01	0.048333	0.016667	0.02	0.475926	0.718333	0.880681	0.914068	0.000609	0.004279	0.000373	0.011711	0.071233	0.000139	0.000446	0.000159	0.171509	0.151983	5.6e-05	18
180944	k__Bacteria; p__Firmicutes; c__Clostridia; o__Clostridiales; f__; g__; s__	1.55333	0.008333	0.01	0.008333	0.131667	0.006667	0.018333	0.762963	1.55333	0.994733	0.999894	1e-06	4.2e-05	8e-06	0.007558	0.146128	1.3e-05	2.4e-05	4e-06	0.517252	0.241258	2.4e-05	18
2808640	k__Bacteria; p__Firmicutes; c__Clostridia; o__Clostridiales; f__; g__; s__	0.2	0	0	0	0	0	0	0.640741	0.640741	0.919517	1	0.369805	0.443084	0.789995	0.741216	0.191378	0.002056	0.002051	0.080849	0.748581	NaN	0.010914	18
195465	k__Bacteria; p__Firmicutes; c__Clostridia; o__Clostridiales; f__Lachnospiraceae; g__; s__	0.221667	0.036667	0.008333	0.18	0.02	0.005	0.011667	0.009259	0.221667	0.017581	0.051396	0.104158	0.094381	0.910657	0.443213	0.199964	0.292088	0.022564	0.957424	0.979975	NaN	0.923173	19
266896	k__Bacteria; p__Firmicutes; c__Clostridia; o__Clostridiales; f__Lachnospiraceae; g__[Ruminococcus]; s__gnavus	0.056667	0.011667	0.015	0.015	0.108333	0.023333	0.005	0.051852	0.108333	0.331228	0.36963	0.00729	0.001191	0.152898	0.362005	0.806936	0.116089	0.220072	0.11649	NaN	NaN	0.683732	19
260553	k__Bacteria; p__Firmicutes; c__Clostridia; o__Clostridiales; f__Lachnospiraceae; g__; s__	0.195	0.051667	0.036667	0.123333	0.326667	0.12	0.058333	0.066667	0.326667	0.435701	0.468756	0.00587	0.000103	0.061337	0.680694	0.769288	0.068781	0.019199	0.521691	0.917084	NaN	0.474895	19
1111350	k__Bacteria; p__Firmicutes; c__Clostridia; o__Clostridiales; f__Ruminococcaceae; g__; s__	0.368333	0.001667	0.031667	0.113333	0.345	0.005	0.093333	0.185185	0.368333	0.482898	0.491319	0	0.002946	0.344864	0.845558	0.994815	0.000148	0.011628	0.37289	0.740735	0.605528	0.843496	19
4444771	k__Bacteria; p__Tenericutes; c__Mollicutes; o__RF39; f__; g__; s__	0.366667	0	0.001667	0.061667	0.126667	0	0.023333	0	0.366667	0.391969	0.525504	1e-06	0.006152	0.076784	0.131197	0.714089	0.000201	0.002083	0.267378	0.803188	NaN	0.294134	19
234912	k__Bacteria; p__Firmicutes; c__Clostridia; o__Clostridiales; f__Clostridiaceae; g__Clostridium; s__	0.533333	0.113333	0.05	0.213333	0.411667	0.095	0.028333	0.153704	0.533333	0.517566	0.52826	0.019204	0.000187	0.259431	0.980424	0.960707	0.191641	0.036755	0.362141	0.968616	0.912146	0.930965	19
216155	k__Bacteria; p__Firmicutes; c__Clostridia; o__Clostridiales; f__; g__; s__	0.768333	0.151667	0.026667	0.665	0.345	0.083333	0.07	0.227778	0.768333	0.483797	0.549742	0.029504	0.000359	0.92654	0.44356	0.714089	0.171116	0.000283	0.957424	0.960288	0.298822	0.968367	19
290338	k__Bacteria; p__Firmicutes; c__Clostridia; o__Clostridiales; f__; g__; s__	2.81833	1.01667	0.001667	1.53167	1.84	1.42	0.165	1.93333	2.81833	0.618862	0.574876	0.468023	3.2e-05	0.937536	0.148296	0.967161	0.53886	6e-06	0.848637	0.803188	0.062856	0.854912	19
347587	k__Bacteria; p__Tenericutes; c__Mollicutes; o__RF39; f__; g__; s__	0.106667	0.038333	0.008333	0.033333	0.045	0.023333	0.006667	0.061111	0.106667	0.606992	0.631009	0.250472	0.009604	0.87395	0.884049	0.763282	0.460696	0.064782	0.535817	NaN	NaN	0.622409	19
196349	k__Bacteria; p__Firmicutes; c__Clostridia; o__Clostridiales; f__Ruminococcaceae; g__; s__	2.12833	0.506667	0.161667	0.855	2.17333	1.03333	0.093333	1.41667	2.17333	0.618862	0.6525	0.026709	0	0.251799	0.476532	0.994815	0.058718	2.2e-05	0.105435	0.671877	0.778096	0.525397	19
157012	k__Bacteria; p__Firmicutes; c__Clostridia; o__Clostridiales; f__; g__; s__	0.043333	0	0.006667	0.021667	0.013333	0.005	0	0.02037	0.043333	0.618862	0.659663	0.040528	0.054379	0.992298	NaN	NaN	0.02967	0.304521	NaN	NaN	NaN	NaN	19
275366	k__Bacteria; p__Firmicutes; c__Clostridia; o__Clostridiales; f__; g__; s__	0.35	0.091667	0.03	0.238333	0.365	0.108333	0.055	0.325926	0.365	0.747044	0.75928	0.056818	0.00019	0.912643	0.954361	0.998296	0.275024	0.007442	0.826559	0.998964	0.803184	0.88998	19
790663	k__Bacteria; p__Firmicutes; c__Clostridia; o__Clostridiales; f__Lachnospiraceae; g__; s__	47.4633	0.013333	7.58667	11.53	32.3867	0.583333	3.90667	11.4111	47.4633	0.864584	0.768013	0	0.044637	0.276218	0.245484	0.979994	0	0.266933	0.262367	0.117679	0.960624	0.78848	19
301765	k__Bacteria; p__Firmicutes; c__Clostridia; o__Clostridiales; f__Lachnospiraceae; g__; s__	0.033333	0.01	0.003333	0.03	0.016667	0.013333	0	0.027778	0.033333	0.793453	0.793224	0.419806	0.009222	0.842758	NaN	NaN	0.432649	0.128503	0.885077	NaN	NaN	NaN	19
1110412	k__Bacteria; p__Firmicutes; c__Clostridia; o__Clostridiales; f__[Mogibacteriaceae]; g__; s__	0.118333	0.001667	0	0.01	0.001667	0.021667	0	0.061111	0.118333	0.943202	0.899636	0.252215	0.011405	0.855875	0.315204	0.21123	0.11022	0.047743	0.410785	NaN	NaN	NaN	19
266061	k__Bacteria; p__Firmicutes; c__Clostridia; o__Clostridiales; f__; g__; s__	0.145	0.021667	0.013333	0.108333	0.105	0.031667	0.006667	0.105556	0.145	0.90905	0.920527	0.008456	0.000273	0.93621	0.916942	0.960707	0.064156	0.033787	0.774854	0.802115	NaN	0.821964	19
175227	k__Bacteria; p__Firmicutes; c__Clostridia; o__Clostridiales; f__; g__; s__	0.206667	0.023333	0.033333	0.593333	0.288333	0.091667	0.038333	0.02963	0.593333	0.879507	0.925627	0.013674	0.005585	0.867178	0.042857	0.98699	0.019634	0.079919	0.340458	0.653876	0.962419	0.028604	19
264684	k__Bacteria; p__Firmicutes; c__Clostridia; o__Clostridiales; f__; g__; s__	43.8667	13.8267	4.05	21.28	33.3617	10.0533	4.57833	30.0315	43.8667	0.916148	0.925627	0.107912	0.000152	0.753073	0.885514	0.9513	0.40272	0.006147	0.530482	0.960077	0.838585	0.750476	19
136783	k__Bacteria; p__Firmicutes; c__Clostridia; o__Clostridiales; f__; g__; s__	0.263333	0.09	0.03	0.161667	0.223333	0.08	0.03	0.201852	0.263333	0.919517	0.928232	0.124454	0.000138	0.795761	0.960237	0.973292	0.409297	0.011628	0.63784	0.983659	NaN	0.805797	19
743396	k__Bacteria; p__Firmicutes; c__Clostridia; o__Clostridiales; f__; g__; s__	0.02	0	0	0.04	0.03	0	0	0.024074	0.04	0.919517	0.931686	0.00032	0.000506	0.728557	NaN	NaN	0.043772	0.046608	0.608116	NaN	NaN	NaN	19
287879	k__Bacteria; p__Firmicutes; c__Clostridia; o__Clostridiales; f__; g__; s__	0.126667	0.02	0	0.043333	0.041667	0.023333	0.01	0.02963	0.126667	0.901929	0.931686	0.10305	0.001999	0.608428	0.337896	0.694008	0.167316	0.001687	0.576199	NaN	NaN	0.848559	19
262272	k__Bacteria; p__Firmicutes; c__Clostridia; o__Clostridiales; f__Lachnospiraceae; g__; s__	0.406667	0	0.008333	0.16	0.483333	0	0.04	0.042593	0.483333	0.98162	0.964871	0	0.000111	0.082583	0.736038	0.994815	7.1e-05	0.002643	0.377664	0.960288	NaN	0.759802	19
262095	k__Bacteria; p__Firmicutes; c__Erysipelotrichi; o__Erysipelotrichales; f__Erysipelotrichaceae; g__; s__	4.67833	0.183333	0.541667	0.341667	2.5	0.905	0.285	0.344444	4.67833	0.930841	0.964871	0.007902	0.003096	0.005564	0.56293	0.81864	0.002746	0.055211	0.029416	0.349965	0.960139	0.805797	19
203594	k__Bacteria; p__Firmicutes; c__Clostridia; o__Clostridiales; f__; g__; s__	0.085	0.02	0	0.011667	0.01	0.02	0.013333	0.037037	0.085	0.986962	0.991671	0.336512	0.017095	0.637499	0.023722	0.075657	0.234813	0.001368	0.070956	NaN	NaN	NaN	19
263933	k__Bacteria; p__Firmicutes; c__Clostridia; o__Clostridiales; f__Lachnospiraceae; g__; s__	0.27	0	0.063333	0.063333	0.31	0.001667	0.021667	0.059259	0.31	0.986962	1	4e-06	0.05353	0.197063	0.855901	0.994815	0.00214	0.433997	0.293787	0.874692	NaN	0.909595	19
4376828	k__Bacteria; p__Actinobacteria; c__Actinobacteria; o__Bifidobacteriales; f__Bifidobacteriaceae; g__Bifidobacterium; s__	3.12333	1.42	2.055	3.65167	1.52	0.981667	0.658333	0.57963	3.65167	3.7e-05	0.000234	0.086207	0.1362	0.653029	0.569229	0.33607	0.268565	0.669226	0.829954	0.960077	0.698499	0.414568	20
681370	k__Bacteria; p__Actinobacteria; c__Actinobacteria; o__Bifidobacteriales; f__Bifidobacteriaceae; g__Bifidobacterium; s__pseudolongum	20.2633	9.08	12.8767	22.9533	9.84167	6.43333	4.34833	4.08704	22.9533	6.3e-05	0.000257	0.081535	0.127646	0.664984	0.649916	0.315224	0.234813	0.626272	0.882907	0.925223	0.746765	0.470805	20
72820	k__Bacteria; p__Actinobacteria; c__Actinobacteria; o__Bifidobacteriales; f__Bifidobacteriaceae; g__Bifidobacterium; s__longum	0.256667	0.153333	0.135	0.271667	0.106667	0.113333	0.056667	0.042593	0.271667	0.00022	0.000465	0.646333	0.164982	0.669925	0.518494	0.21123	0.557494	0.457458	0.934452	0.756932	NaN	0.470805	20
324888	k__Bacteria; p__Firmicutes; c__Bacilli; o__Lactobacillales; f__Lactobacillaceae; g__Lactobacillus; s__	0.29	0.12	0.27	0.461667	0.268333	0.046667	0.113333	0.111111	0.461667	0.001604	0.004281	3.1e-05	0.341735	0.831903	0.402964	0.994815	0.143935	0.846996	0.464825	0.316918	0.358703	0.268097	20
4354103	k__Bacteria; p__Firmicutes; c__Bacilli; o__Lactobacillales; f__Lactobacillaceae; g__Lactobacillus; s__	1.32667	0.576667	1.275	2.08167	1.39333	0.398333	0.518333	0.583333	2.08167	0.003882	0.007664	5.6e-05	0.139067	0.767668	0.309869	0.994815	0.116254	0.907022	0.427234	0.482504	0.200137	0.179689	20
4428313	k__Bacteria; p__Firmicutes; c__Bacilli; o__Lactobacillales; f__Lactobacillaceae; g__Lactobacillus; s__	35.3467	13.0167	33.7733	59.5983	37.4633	9.50833	10.835	15.8778	59.5983	0.003882	0.007996	2.3e-05	0.101484	0.850342	0.27538	0.994815	0.066904	0.884011	0.397328	0.552136	0.109874	0.23378	20
4397402	k__Bacteria; p__Firmicutes; c__Bacilli; o__Lactobacillales; f__Lactobacillaceae; g__Lactobacillus; s__	1.71833	0.666667	2.17	2.9	1.93333	0.488333	0.621667	0.785185	2.9	0.006134	0.011776	4.7e-05	0.271255	0.803787	0.213141	0.994815	0.095301	0.628823	0.396031	0.529177	0.094988	0.20166	20
128227	k__Bacteria; p__Firmicutes; c__Bacilli; o__Lactobacillales; f__Lactobacillaceae; g__Lactobacillus; s__	0.141667	0.04	0.115	0.225	0.11	0.041667	0.021667	0.037037	0.225	0.006134	0.011776	0.006378	0.135917	0.910669	0.15999	0.941018	0.06542	0.983593	0.460555	0.960077	NaN	0.249381	20
303326	k__Bacteria; p__Firmicutes; c__Clostridia; o__Clostridiales; f__; g__; s__	0.098333	0.03	0.036667	0.073333	0.045	0.006667	0.013333	0.018519	0.098333	0.007855	0.011776	0.010942	0.097286	0.704968	0.895772	0.678305	0.259896	0.442525	0.995124	NaN	NaN	0.758966	20
194151	k__Bacteria; p__Firmicutes; c__Clostridia; o__Clostridiales; f__; g__; s__	0.298333	0.063333	0.096667	0.161667	0.188333	0.016667	0.025	0.044444	0.298333	0.007974	0.011903	5.9e-05	0.003384	0.121918	0.800274	0.878431	0.069905	0.275488	0.583671	0.544591	NaN	0.695664	20
549756	k__Bacteria; p__Firmicutes; c__Bacilli; o__Lactobacillales; f__Lactobacillaceae; g__Lactobacillus; s__	0.141667	0.061667	0.146667	0.273333	0.148333	0.038333	0.05	0.053704	0.273333	0.00845	0.013905	0.001526	0.290222	0.864654	0.287555	0.994815	0.228132	0.826384	0.317072	0.558878	NaN	0.123683	20
1995182	k__Bacteria; p__Firmicutes; c__Bacilli; o__Lactobacillales; f__Lactobacillaceae; g__Lactobacillus; s__	0.345	0.15	0.38	0.516667	0.415	0.086667	0.11	0.168519	0.516667	0.00977	0.017266	9.9e-05	0.156706	0.728557	0.213141	0.979994	0.195878	0.706178	0.510483	0.384953	0.078186	0.289758	20
539647	k__Bacteria; p__Firmicutes; c__Bacilli; o__Lactobacillales; f__Lactobacillaceae; g__Lactobacillus; s__	1.41333	0.485	1.17	1.985	1.35	0.393333	0.49	0.688889	1.985	0.015918	0.023034	2.3e-05	0.096026	0.867178	0.564507	0.994815	0.036904	0.914448	0.609078	0.714872	0.323395	0.463547	20
344703	k__Bacteria; p__Firmicutes; c__Bacilli; o__Lactobacillales; f__Lactobacillaceae; g__Lactobacillus; s__	0.141667	0.058333	0.166667	0.228333	0.163333	0.03	0.038333	0.061111	0.228333	0.015771	0.024849	0.001032	0.300867	0.761021	0.315204	0.994815	0.279508	0.696364	0.540199	0.447914	NaN	0.325067	20
4383953	k__Bacteria; p__Firmicutes; c__Clostridia; o__Clostridiales; f__Clostridiaceae; g__; s__	3.885	5.55833	11.21	12.2483	4.43833	2.79833	4.55833	3.5463	12.2483	0.021969	0.033556	0.777334	0.083313	0.219137	0.424188	0.994815	0.572861	0.018431	0.026427	0.472823	0.284683	0.252631	20
4336940	k__Bacteria; p__Firmicutes; c__Clostridia; o__Clostridiales; f__; g__; s__	5.44	1.4	1.31167	7.12667	0.69	1.28	0.723333	3.13704	7.12667	0.025999	0.041083	0.350579	0.202894	0.089547	0.502931	0.028443	0.151996	0.166124	0.64883	0.316918	0.469097	0.371995	20
1857626	k__Bacteria; p__Firmicutes; c__Clostridia; o__Clostridiales; f__; g__; s__	11.4167	0.686667	4.22667	1.19	1.68667	0.333333	0.876667	1.17593	11.4167	0.028977	0.053049	0.000174	0.207222	0.139846	0.574179	0.091802	0.003651	0.348696	0.028871	0.617387	0.838585	0.281582	20
193672	k__Bacteria; p__Firmicutes; c__Clostridia; o__Clostridiales; f__Clostridiaceae; g__; s__	2.23167	0.616667	0.791667	1.09	1.59167	0.151667	0.286667	0.401852	2.23167	0.045816	0.06065	0.000939	0.027054	0.260497	0.806423	0.959358	0.213093	0.431727	0.627045	0.498363	0.720248	0.840597	20
179512	k__Bacteria; p__Firmicutes; c__Clostridia; o__Clostridiales; f__Clostridiaceae; g__SMB53; s__	0.081667	0.02	0.046667	0.06	0.061667	0.003333	0.01	0.031481	0.081667	0.066396	0.080374	0.001684	0.110087	0.633817	0.739094	0.961136	0.175454	0.706186	0.901918	NaN	NaN	0.843496	20
2286580	k__Bacteria; p__Tenericutes; c__Mollicutes; o__RF39; f__; g__; s__	1.07	0.66	0.303333	0.545	0.863333	0.43	0.15	0.351852	1.07	0.084908	0.104873	0.255273	0.001878	0.20497	0.894678	0.931688	0.633565	0.198998	0.458253	0.913047	0.672764	0.931935	20
306306	k__Bacteria; p__Firmicutes; c__Bacilli; o__Lactobacillales; f__Lactobacillaceae; g__Lactobacillus; s__	0.478333	0.276667	0.548333	0.638333	0.59	0.246667	0.276667	0.27963	0.638333	0.090203	0.109741	0.003199	0.383027	0.666393	0.44356	0.966695	0.296254	0.754516	0.669152	0.552136	0.245405	0.330279	20
186092	k__Bacteria; p__Firmicutes; c__Clostridia; o__Clostridiales; f__Clostridiaceae; g__; s__	0.035	0.008333	0.013333	0.003333	0.028333	0	0	0	0.035	0.134682	0.123266	0.016007	0.059407	0.004787	NaN	NaN	NaN	0.633846	NaN	NaN	NaN	NaN	20
171532	k__Bacteria; p__Firmicutes; c__Clostridia; o__Clostridiales; f__Lachnospiraceae; g__; s__	28.89	11.0467	8.28833	17.94	2.58833	5.63167	12.5167	4.65	28.89	0.073118	0.123799	0.578492	0.839677	0.972583	0.295516	0.049175	0.459877	0.320197	0.816273	0.499147	0.094988	0.600922	20
211234	k__Bacteria; p__Firmicutes; c__Clostridia; o__Clostridiales; f__; g__; s__	0.123333	0.16	0.278333	0.13	0.261667	0.066667	0.111667	0.064815	0.278333	0.09479	0.133372	0.086391	0.864105	0.121467	0.1157	0.627258	0.763777	0.047743	0.995124	0.132172	0.032328	0.305698	20
338845	k__Bacteria; p__Firmicutes; c__Bacilli; o__Lactobacillales; f__Lactobacillaceae; g__Lactobacillus; s__	0.023333	0.005	0.031667	0.056667	0.036667	0.003333	0.006667	0.009259	0.056667	0.11492	0.140969	0.002134	0.370551	0.948093	0.213141	0.934445	0.179536	0.68348	0.26759	NaN	NaN	NaN	20
631764	k__Bacteria; p__Actinobacteria; c__Coriobacteriia; o__Coriobacteriales; f__Coriobacteriaceae; g__Adlercreutzia; s__	0.158333	0.033333	0.066667	0.07	0.056667	0.026667	0.033333	0.053704	0.158333	0.124819	0.140969	0.006409	0.203604	0.528311	0.761431	0.229511	0.029195	0.338383	0.21613	0.687724	NaN	0.463547	20
188225	k__Bacteria; p__Firmicutes; c__Clostridia; o__Clostridiales; f__Ruminococcaceae; g__; s__	1.35333	0.51	0.678333	0.926667	1.09	0.378333	0.538333	0.466667	1.35333	0.141387	0.15418	0.00029	0.076429	0.044707	0.994294	0.935243	0.057402	0.431727	0.241486	0.822035	0.912146	0.907722	20
1109178	k__Bacteria; p__Firmicutes; c__Clostridia; o__Clostridiales; f__Lachnospiraceae; g__[Ruminococcus]; s__gnavus	0.21	0.081667	0.041667	0.023333	0.12	0.031667	0.003333	0.014815	0.21	0.13321	0.154292	0.114729	0.005585	0.011387	0.753867	0.893863	0.459013	0.243153	0.06506	0.917084	NaN	0.936619	20
275974	k__Bacteria; p__Actinobacteria; c__Coriobacteriia; o__Coriobacteriales; f__Coriobacteriaceae; g__Adlercreutzia; s__	0.066667	0.035	0.208333	0.17	0.065	0.043333	0.106667	0.042593	0.208333	0.139192	0.15949	0.255273	0.025979	0.530789	0.403533	0.994815	0.468399	0.023571	0.164303	0.960288	NaN	0.329535	20
295075	k__Bacteria; p__Firmicutes; c__Clostridia; o__Clostridiales; f__Lachnospiraceae; g__[Ruminococcus]; s__gnavus	0.03	0.008333	0.028333	0	0.125	0.011667	0.023333	0.035185	0.125	0.141387	0.184287	0.014831	0.442938	0.082539	0.123098	0.363764	0.385703	0.939635	0.018276	NaN	NaN	0.298176	20
47365	k__Bacteria; p__Firmicutes; c__Bacilli; o__Lactobacillales; f__Lactobacillaceae; g__Lactobacillus; s__	0.155	0.036667	0.158333	0.22	0.2	0.04	0.068333	0.083333	0.22	0.197141	0.228669	4e-06	0.179987	0.703296	0.362005	0.9513	0.013705	0.901523	0.651658	0.762887	NaN	0.332592	20
730939	k__Bacteria; p__Firmicutes; c__Clostridia; o__Clostridiales; f__; g__; s__	1.10833	0.543333	1.25333	1.03	1.11833	0.283333	0.903333	1.04815	1.25333	0.24926	0.269087	0.000189	0.734628	0.911406	0.456312	0.994815	0.130985	0.491978	0.926061	0.456256	0.650804	0.836774	20
228140	k__Bacteria; p__Firmicutes; c__Clostridia; o__Clostridiales; f__[Mogibacteriaceae]; g__; s__	0.588333	0.313333	0.261667	0.436667	0.598333	0.135	0.173333	0.461111	0.598333	0.24689	0.269128	0.000561	0.000648	0.677719	0.213141	0.994815	0.271827	0.138248	0.510547	0.26532	0.605528	0.805797	20
263895	k__Bacteria; p__Firmicutes; c__Clostridia; o__Clostridiales; f__Peptococcaceae; g__rc4-4; s__	11.1233	1.175	5.50333	0.016667	8.50833	2.83	5.84667	4.69444	11.1233	0.223848	0.294728	0.006807	0.537066	0.012799	0.00034	0.9501	0.010631	0.608639	0	0.504991	0.912146	1e-06	20
194597	k__Bacteria; p__Firmicutes; c__Clostridia; o__Clostridiales; f__; g__; s__	0.041667	0.01	0.061667	0.078333	0.053333	0.005	0.023333	0.027778	0.078333	0.291477	0.325512	0.004452	0.878153	0.995853	0.841823	0.994815	0.208725	0.73726	0.629027	NaN	NaN	0.620163	20
417981	k__Bacteria; p__Firmicutes; c__Clostridia; o__Clostridiales; f__[Mogibacteriaceae]; g__; s__	0.181667	0.045	0.153333	0.153333	0.125	0.096667	0.12	0.055556	0.181667	0.406876	0.44193	0.030114	1	0.577474	0.148296	0.664406	0.006191	0.830091	0.906958	0.238141	NaN	0.627134	20
3392847	k__Bacteria; p__Firmicutes; c__Clostridia; o__Clostridiales; f__Lachnospiraceae; g__; s__	0.146667	0.15	0.196667	0.115	0.231667	0.051667	0.113333	0.135185	0.231667	0.412024	0.455427	0.106057	0.699542	0.528676	0.039527	0.665475	0.638454	0.48494	0.78879	0.019312	0.192319	0.89503	20
259556	k__Bacteria; p__Firmicutes; c__Clostridia; o__Clostridiales; f__; g__; s__	0.313333	0.01	0.13	0.081667	0.371667	0.04	0.176667	0.081481	0.371667	0.456326	0.471371	0	0.16666	0.009741	0.851616	0.994815	8.3e-05	0.345873	0.065876	0.545085	0.912146	0.930965	20
4445078	k__Bacteria; p__Firmicutes; c__Clostridia; o__Clostridiales; f__; g__; s__	0.216667	0.03	0.065	0.096667	0.151667	0.018333	0.035	0.107407	0.216667	0.491051	0.515131	7e-05	0.023659	0.38577	0.790055	0.941018	0.021431	0.284222	0.261615	0.857227	NaN	0.731801	20
592160	k__Bacteria; p__Firmicutes; c__Bacilli; o__Lactobacillales; f__Lactobacillaceae; g__Lactobacillus; s__	0.016667	0.003333	0.018333	0.038333	0.026667	0.003333	0.006667	0.014815	0.038333	0.505107	0.531255	0.009986	0.458657	0.7546	NaN	NaN	0.234907	0.888105	0.340723	NaN	NaN	NaN	20
170328	k__Bacteria; p__Firmicutes; c__Erysipelotrichi; o__Erysipelotrichales; f__Erysipelotrichaceae; g__; s__	0.085	0.008333	0.036667	0.211667	0.06	0.003333	0.033333	0.074074	0.211667	0.518707	0.543304	0.002988	0.409194	0.519162	0.920976	0.982979	0.135686	0.566444	0.519449	0.740735	NaN	0.889184	20
183446	k__Bacteria; p__Bacteroidetes; c__Bacteroidia; o__Bacteroidales; f__S24-7; g__; s__	188.82	190.315	222.635	143.263	225.203	126.233	139.642	240.28	240.28	0.530997	0.559639	0.241554	0.986347	0.955948	0.003765	0.994815	0.956047	0.369322	0.241737	0.296642	0.200137	0.220047	20
263957	k__Bacteria; p__Firmicutes; c__Clostridia; o__Clostridiales; f__Clostridiaceae; g__; s__	0.201667	0.051667	0.071667	0.07	0.235	0.04	0.018333	0.07963	0.235	0.592641	0.608684	0.004958	0.007498	0.197063	0.568138	0.994815	0.167732	0.389345	0.283584	0.801061	NaN	0.921242	20
197790	k__Bacteria; p__Firmicutes; c__Clostridia; o__Clostridiales; f__; g__; s__	3.45	0.286667	6.01667	18.6883	2.89	0.908333	5.62667	0.55	18.6883	0.557701	0.682109	0.010325	0.608521	0.552017	0.065292	0.979994	0.006875	0.811074	0.282994	0.529177	0.960139	0.093683	20
261076	k__Bacteria; p__Firmicutes; c__Clostridia; o__Clostridiales; f__Peptococcaceae; g__rc4-4; s__	0.103333	0.02	0.055	0	0.081667	0.021667	0.04	0.035185	0.103333	0.724927	0.744145	0.005537	0.317975	0.004552	0.026136	0.941018	0.040452	0.550274	0.000114	NaN	NaN	0.010914	20
1678333	k__Bacteria; p__Firmicutes; c__Clostridia; o__Clostridiales; f__Lachnospiraceae; g__Coprococcus; s__	0.188333	0.12	0.213333	0.036667	0.201667	0.055	0.088333	0.085185	0.213333	0.711876	0.746752	0.055522	0.711882	0.018218	0.123098	0.994815	0.603911	0.790397	0.007335	0.498363	NaN	0.463547	20
3176547	k__Bacteria; p__Firmicutes; c__Clostridia; o__Clostridiales; f__; g__; s__	0.395	0.038333	0.1	0.27	0.426667	0.065	0.148333	0.325926	0.426667	0.773731	0.768013	0.009248	0.266089	0.867978	0.971361	0.994815	0.058178	0.45889	0.785296	0.755092	0.94997	0.855255	20
2120784	k__Bacteria; p__Firmicutes; c__Clostridia; o__Clostridiales; f__Lachnospiraceae; g__; s__	3.69833	0.47	0.68	0.15	3.90833	0.34	1.84833	0.472222	3.90833	0.774435	0.787257	0.020212	0.356942	0.020989	0.858517	0.994815	0.220126	0.384007	0.04786	0.899581	0.810532	0.78848	20
1113282	k__Bacteria; p__Tenericutes; c__Mollicutes; o__RF39; f__; g__; s__	0.653333	0.358333	0.34	0.745	0.76	0.226667	0.43	0.614815	0.76	0.871476	0.883199	0.000311	0.054902	0.997787	0.659893	0.994815	0.14021	0.269499	0.957424	0.498363	0.995803	0.939507	20
308734	k__Bacteria; p__Firmicutes; c__Clostridia; o__Clostridiales; f__; g__; s__	0.65	0.096667	0.328333	0.611667	0.678333	0.346667	0.206667	0.442593	0.678333	0.90905	0.920527	0.00524	0.045358	0.825207	0.287555	0.994815	0.002449	0.442525	0.935843	0.384953	0.689943	0.920837	20
261373	k__Bacteria; p__Firmicutes; c__Clostridia; o__Clostridiales; f__; g__; s__	0.318333	0	0.025	0.61	0.126667	0.001667	0.118333	0.074074	0.61	0.808713	0.925627	1.6e-05	0.325746	0.928728	0.476532	0.863753	0.000963	0.098738	0.880106	0.690196	0.454517	0.836774	20
445144	k__Bacteria; p__Bacteroidetes; c__Bacteroidia; o__Bacteroidales; f__S24-7; g__; s__	0.438333	0.176667	0.325	0.531667	0.34	0.255	0.4	0.548148	0.548148	0.919517	0.929399	0.00524	0.956253	0.052116	0.569229	0.565018	0.00746	0.648174	0.651658	0.409939	0.54501	0.349701	20
261799	k__Bacteria; p__Firmicutes; c__Clostridia; o__Clostridiales; f__Ruminococcaceae; g__; s__	0.073333	0.03	0.063333	0.131667	0.13	0.035	0.053333	0.098148	0.131667	0.92095	0.930385	0.002134	0.291199	0.704968	0.855901	0.769288	0.175454	0.928315	0.459565	0.742986	NaN	0.709851	20
272953	k__Bacteria; p__Firmicutes; c__Clostridia; o__Clostridiales; f__Ruminococcaceae; g__Oscillospira; s__	0.211667	0.081667	0.183333	0.078333	0.138333	0.113333	0.121667	0.140741	0.211667	0.960372	0.964871	0.130907	0.973891	0.441648	0.277323	0.612853	0.101787	0.923783	0.043256	0.498363	NaN	0.139513	20
263337	k__Bacteria; p__Firmicutes; c__Clostridia; o__Clostridiales; f__Ruminococcaceae; g__Oscillospira; s__	2.76833	0.86	1.855	4.56	3.88833	1.205	1.61167	2.73704	4.56	0.98367	0.991671	8.5e-05	0.138771	0.780785	0.863874	0.9513	0.014273	0.631425	0.535791	0.985471	0.778096	0.722507	20
4437746	k__Bacteria; p__Firmicutes; c__Clostridia; o__Clostridiales; f__; g__; s__	0.215	0.005	0.781667	0.566667	0.268333	0.151667	0.44	0.188889	0.781667	0.986962	0.991671	0.21236	0.476202	0.585963	0.147939	0.994815	0.010744	0.477796	0.428756	0.238166	0.803184	0.673881	20
1844565	k__Bacteria; p__Firmicutes; c__Clostridia; o__Clostridiales; f__; g__; s__	0.228333	0.011667	0.055	0.001667	0.046667	0.03	0.01	0.166667	0.228333	0.992115	0.999894	0.074607	0.354869	0.825207	0.044684	0.650961	0.052448	0.56223	0.007713	0.429276	NaN	0.01364	20
805699	k__Bacteria; p__Tenericutes; c__Mollicutes; o__RF39; f__; g__; s__	0.671667	0.03	0.456667	0.023333	0.741667	0.023333	0.096667	0.144444	0.741667	0.98367	1	0.00527	0.52306	0.133123	0.809238	0.994815	0.114022	0.898325	0.134801	0.960077	0.73175	0.805797	20
313037	k__Bacteria; p__Firmicutes; c__Clostridia; o__Clostridiales; f__; g__; s__	0	0	0	0.001667	0	0.311667	0.355	0.003704	0.355	NaN	0.592698	NaN	NaN	NaN	1	0.941018	0.854711	0.936503	0.012087	NaN	NaN	NaN	21
340600	k__Bacteria; p__Firmicutes; c__Clostridia; o__Clostridiales; f__; g__; s__	0.003333	0.111667	0	0	0	0.181667	0.136667	0	0.181667	0.640633	0.839503	0.005267	0.050271	0.639725	0.226087	0.781185	0.147306	0.587039	0.510547	NaN	NaN	0.750476	21
181961	k__Bacteria; p__Firmicutes; c__Clostridia; o__Clostridiales; f__Ruminococcaceae; g__Ruminococcus; s__	0	0.003333	0.501667	0.005	0.003333	0.356667	0.845	0	0.845	0.531778	0.853068	0.024648	0.002052	0.858627	0.677216	0.05649	0.013705	8e-06	0.014086	0.669289	0.207262	0	21
4364242	k__Bacteria; p__Firmicutes; c__Clostridia; o__Clostridiales; f__; g__; s__	0.39	6.895	5.51167	0.003333	0.036667	3.185	9.66333	0.02037	9.66333	0.879507	0.934569	0.007361	0.00159	0.071642	0.487172	0.441833	0.146319	0.2084	0.01567	0.715537	0.464626	0.23378	21
175613	k__Bacteria; p__Firmicutes; c__Clostridia; o__Clostridiales; f__; g__; s__	0.013333	0.105	0.083333	0	0.001667	0.168333	0.231667	0	0.231667	0.913572	0.9729	0.001935	0.001319	0.083878	0.480596	0.441077	0.194342	0.328043	0.080146	0.395535	NaN	0.597733	21
3265889	k__Bacteria; p__Firmicutes; c__Clostridia; o__Clostridiales; f__Lachnospiraceae; g__; s__	0.053333	0.003333	3.37167	0.016667	0.02	0.463333	3.29833	0	3.37167	0.940776	0.991671	0.040437	0	0.224265	0.013496	0.773497	0.109557	0.0003	0.356926	0.003796	0.720248	0	21
335521	k__Bacteria; p__Firmicutes; c__Clostridia; o__Clostridiales; f__Lachnospiraceae; g__; s__	0	0.021667	0.015	0	0	0.02	0.023333	0	0.023333	0.986962	1	0.003746	0.005958	1	NaN	NaN	NaN	NaN	NaN	NaN	NaN	NaN	21
746256	k__Bacteria; p__Firmicutes; c__Clostridia; o__Clostridiales; f__; g__; s__	0.003333	0.02	0.015	0	0.008333	0.06	0.06	0.003704	0.06	0.045831	0.053049	0.002567	0.007733	0.513493	0.929769	0.893863	0.151803	0.313535	0.424166	NaN	NaN	NaN	22
304604	k__Bacteria; p__Firmicutes; c__Clostridia; o__Clostridiales; f__; g__; s__	0.005	0.101667	0.118333	0	0.143333	0.175	0.341667	0.001852	0.341667	0.087908	0.115307	0.064135	0.061202	0.003358	0.549855	0.075657	0.017258	0.034189	0.353744	0.291002	NaN	0.650778	22
274106	k__Bacteria; p__Firmicutes; c__Clostridia; o__Clostridiales; f__; g__; s__	0.018333	0.266667	0.315	0.001667	0.315	0.271667	0.895	0.001852	0.895	0.260795	0.325512	0.132155	0.074329	0.000927	0.58043	0.166193	0.031739	0.056071	0.261615	0.316918	0.672764	0.551748	23
839215	k__Bacteria; p__Firmicutes; c__Clostridia; o__Clostridiales; f__; g__; s__	1.02667	14.6117	18.5817	0.04	20.0583	11.1433	35.4067	0.025926	35.4067	0.357552	0.493806	0.183955	0.080766	0	0.185418	0.028443	0.003584	0.007117	0.001817	0.073366	0.354371	0.115979	23
358007	k__Bacteria; p__Firmicutes; c__Clostridia; o__Clostridiales; f__; g__; s__	0.023333	0.103333	0.398333	0.003333	0.015	0.041667	0.355	0.005556	0.398333	0.61838	0.643586	0.097917	9e-06	0.288973	0.9012	0.960707	0.249786	0.006316	0.261615	0.852666	NaN	0.78848	23
1106290	k__Bacteria; p__Firmicutes; c__Clostridia; o__Clostridiales; f__; g__; s__	0.243333	0.39	0.186667	0.001667	0.218333	0.396667	0.175	0	0.396667	0.856845	0.839503	0.484697	1	1e-05	0.994294	0.994815	0.691698	0.965689	0.007533	0.975902	0.962612	0.889184	23
344527	k__Bacteria; p__Firmicutes; c__Clostridia; o__Clostridiales; f__Ruminococcaceae; g__; s__	0.04	1.19833	0.608333	0.001667	0.976667	0.881667	3.19167	1.38704	3.19167	0.001142	0.011776	0.010296	0.022236	0.871076	0.003252	0.013123	0.000957	0.009784	0.057435	0.066131	0.561329	0.123683	24
322839	k__Bacteria; p__Firmicutes; c__Clostridia; o__Clostridiales; f__; g__; s__	0	0	0.501667	0.001667	0.308333	0.196667	0.256667	0.248148	0.501667	0.028977	0.020607	0.855804	0.103929	0.987842	0.287555	0	0.001822	0	0.000862	0.061291	0	0.019871	24
346648	k__Bacteria; p__Firmicutes; c__Clostridia; o__Clostridiales; f__Lachnospiraceae; g__; s__	0.003333	0.243333	0.161667	0	0.013333	0.028333	0.305	0.087037	0.305	0.518707	0.525504	0.001516	0.000909	0.31342	0.059808	0.810852	0.007162	0.022817	0.529023	0.291002	NaN	0.318494	24
193680	k__Bacteria; p__Firmicutes; c__Clostridia; o__Clostridiales; f__Lachnospiraceae; g__; s__	0.013333	1.765	1.07667	0.001667	0.003333	0.301667	1.44833	0.657407	1.765	0.98367	1	2.2e-05	1.6e-05	0.006994	0.057543	0.81369	0.001794	0.00722	0.401306	0.960077	0.685822	0.01364	24
305152	k__Bacteria; p__Firmicutes; c__Clostridia; o__Clostridiales; f__Lachnospiraceae; g__; s__	0.021667	0.126667	0.018333	0.005	0.065	0.265	0.03	0.051852	0.265	0.028977	0.035548	0.000561	0.572614	0.638423	0.518494	0.541546	0.023287	0.936333	0.226156	0.873542	NaN	0.470805	25
191878	k__Bacteria; p__Firmicutes; c__Clostridia; o__Clostridiales; f__Lachnospiraceae; g__; s__	0.103333	0.408333	0.17	0.003333	0.473333	1.86167	0.33	0.044444	1.86167	0.048323	0.062465	0.043567	0.841006	0.003727	0.743137	0.531739	0.20057	0.685701	0.020441	0.960077	0.778521	0.683732	25
227967	k__Bacteria; p__Firmicutes; c__Clostridia; o__Clostridiales; f__; g__; s__	0	0.098333	0	0	0.015	0.15	0.018333	0.016667	0.15	0.083247	0.077411	0.004277	0.87778	0.940729	0.651662	0.431309	0.024745	0.983593	0.995124	NaN	NaN	0.962567	25
267041	k__Bacteria; p__Firmicutes; c__Clostridia; o__Clostridiales; f__Ruminococcaceae; g__; s__	0.001667	0.015	0.003333	0	0.008333	0.033333	0.006667	0.009259	0.033333	0.094751	0.101714	0.009986	0.921715	0.991493	NaN	NaN	NaN	0.758068	NaN	NaN	NaN	NaN	25
183174	k__Bacteria; p__Firmicutes; c__Clostridia; o__Clostridiales; f__Lachnospiraceae; g__[Ruminococcus]; s__gnavus	0.018333	0.578333	0.131667	0.076667	0.011667	0.596667	0.011667	0.022222	0.596667	0.08615	0.111196	0	0.066333	0.167401	0.567312	0.941018	6.2e-05	0.06608	0.188478	0.915596	0.47848	0.836774	25
278123	k__Bacteria; p__Firmicutes; c__Clostridia; o__Clostridiales; f__; g__; s__	0.023333	0.098333	0.085	0.008333	0.045	0.251667	0.086667	0.022222	0.251667	0.186213	0.208671	4.8e-05	0.027592	0.337531	0.806423	0.847919	0.037255	0.106487	0.340723	0.839604	NaN	0.821964	25
231563	k__Bacteria; p__Firmicutes; c__Clostridia; o__Clostridiales; f__; g__; s__	13.7583	46.405	15.0833	0.75	10.42	65.0333	26.4317	14.7593	65.0333	0.191992	0.251294	0.005537	0.456508	0.252807	0.069367	0.9501	0.129451	0.907446	0.000352	0.753877	0.619523	0.012045	25
258522	k__Bacteria; p__Firmicutes; c__Clostridia; o__Clostridiales; f__Lachnospiraceae; g__; s__	0.013333	2.10833	0.626667	0.068333	0.243333	1.33167	0.988333	0.438889	2.10833	0.239535	0.268886	1e-05	0.005843	0.315589	0.228799	0.089701	3e-06	0.001976	0.164513	0.090425	0.381493	0.771246	25
186043	k__Bacteria; p__Firmicutes; c__Clostridia; o__Clostridiales; f__Lachnospiraceae; g__; s__	0.113333	1.71333	1.54833	0.163333	0.058333	2.57833	1.09833	0.011111	2.57833	0.257939	0.275818	0	9e-06	0.87395	0.375005	0.843596	0.003936	0.006157	0.838641	0.714872	0.947476	0.395333	25
193064	k__Bacteria; p__Firmicutes; c__Clostridia; o__Clostridiales; f__; g__; s__	0.04	0.063333	0.121667	0.09	0.043333	2.59333	0.105	0.088889	2.59333	0.168706	0.279459	0	0.091819	0.389727	0.013877	0.994815	0.466295	0.251778	0.533567	0.008066	0.950588	0.960421	25
303076	k__Bacteria; p__Firmicutes; c__Clostridia; o__Clostridiales; f__Lachnospiraceae; g__[Ruminococcus]; s__gnavus	0.01	0.183333	0.008333	0	0.015	0.258333	0.061667	0.001852	0.258333	0.262101	0.29264	9e-06	0.275875	0.065426	0.610338	0.994815	0.006663	0.887596	0.096229	0.998964	NaN	0.821964	25
319219	k__Bacteria; p__Firmicutes; c__Clostridia; o__Clostridiales; f__; g__; s__	0.055	0.275	0.12	0.021667	0.088333	0.466667	0.105	0.072222	0.466667	0.316489	0.352282	9.3e-05	0.364357	0.577474	0.56293	0.935243	0.018466	0.388139	0.265219	0.968616	0.720248	0.574233	25
4481359	k__Bacteria; p__Firmicutes; c__Clostridia; o__Clostridiales; f__Lachnospiraceae; g__; s__	0.05	0.57	0.085	0.073333	0.096667	0.698333	0.12	0.164815	0.698333	0.341888	0.368045	0	0.448931	0.384333	0.809238	0.827054	1.4e-05	0.557573	0.757688	0.726287	0.912146	0.821964	25
1109929	k__Bacteria; p__Firmicutes; c__Clostridia; o__Clostridiales; f__; g__; s__	0.011667	0.053333	0.021667	0.008333	0.013333	0.121667	0.021667	0.014815	0.121667	0.406702	0.432446	2.3e-05	0.343562	1	0.841823	0.994815	0.04822	0.546999	0.785296	NaN	NaN	0.786632	25
259504	k__Bacteria; p__Firmicutes; c__Clostridia; o__Clostridiales; f__Ruminococcaceae; g__Oscillospira; s__	0.051667	1.18333	0.318333	0.086667	0.091667	2.98333	0.076667	0.333333	2.98333	0.408216	0.491319	0	0.031484	0.044707	0.078404	0.907046	1e-06	0.030306	0.659013	0.917084	0.238619	0.470805	25
279340	k__Bacteria; p__Firmicutes; c__Clostridia; o__Clostridiales; f__; g__; s__	0.005	0.035	0.03	0.001667	0.011667	0.083333	0.033333	0	0.083333	0.487148	0.515131	0.000193	0.027921	0.146132	0.851616	0.857562	0.047714	0.133709	0.579153	NaN	NaN	NaN	25
258411	k__Bacteria; p__Firmicutes; c__Clostridia; o__Clostridiales; f__; g__; s__	0.091667	0.608333	0.181667	0.09	0.063333	0.841667	0.331667	0.155556	0.841667	0.540939	0.570061	1e-06	0.013644	0.681421	0.737319	0.935243	0.005966	0.460913	0.845265	0.722107	0.537813	0.470805	25
382220	k__Bacteria; p__Firmicutes; c__Clostridia; o__Clostridiales; f__; g__; s__	0.003333	0.025	0.013333	0.001667	0.008333	0.051667	0.01	0.005556	0.051667	0.554357	0.571277	0.006807	0.385675	0.82327	NaN	NaN	0.130553	0.405374	0.79855	NaN	NaN	NaN	25
267470	k__Bacteria; p__Firmicutes; c__Clostridia; o__Clostridiales; f__; g__; s__	0.031667	0.468333	0.048333	0.041667	0.063333	0.586667	0.065	0.061111	0.586667	0.564692	0.574876	0	0.671682	0.815842	0.954361	0.871538	0.000199	0.731255	0.837249	0.742986	0.960139	0.979253	25
275470	k__Bacteria; p__Firmicutes; c__Clostridia; o__Clostridiales; f__; g__; s__	0.046667	0.131667	0.053333	0.003333	0.098333	0.221667	0.066667	0.005556	0.221667	0.558951	0.574876	0.136433	0.950351	0.000539	0.994294	0.907046	0.382539	0.916842	0.035759	0.960288	NaN	0.994259	25
2901246	k__Bacteria; p__Firmicutes; c__Clostridia; o__Clostridiales; f__; g__; s__	0.666667	2.46833	1.25167	0.463333	1.06667	4.25833	0.785	0.607407	4.25833	0.618862	0.645277	0.00011	0.610015	0.455325	0.518494	0.893863	0.018805	0.371476	0.43902	0.960288	0.469097	0.876433	25
628218	k__Bacteria; p__Firmicutes; c__Clostridia; o__Clostridiales; f__; g__; s__	0.066667	0.091667	0.085	0.006667	0.055	0.48	0.026667	0.037037	0.48	0.592641	0.654376	0.056663	0.803045	0.273639	0.117857	0.994815	0.815396	0.68234	0.049057	0.40737	NaN	0.294134	25
260375	k__Bacteria; p__Firmicutes; c__Clostridia; o__Clostridiales; f__Lachnospiraceae; g__; s__	0.001667	0.045	0.031667	0	0.005	0.045	0.021667	0.011111	0.045	0.705839	0.68585	0.007508	0.052179	0.825207	0.518149	0.941018	0.074317	0.168561	0.728808	NaN	NaN	NaN	25
175213	k__Bacteria; p__Firmicutes; c__Clostridia; o__Clostridiales; f__; g__; s__	0.018333	0.063333	0.061667	0.003333	0.015	0.243333	0.053333	0.007407	0.243333	0.673787	0.715843	0.004495	0.187732	0.457024	0.855866	0.994815	0.284379	0.486242	0.359093	0.644227	NaN	0.758966	25
324999	k__Bacteria; p__Firmicutes; c__Clostridia; o__Clostridiales; f__; g__; s__	0.005	0.041667	0.02	0.005	0.005	0.045	0.01	0.003704	0.045	0.724927	0.738325	0.000692	0.16666	0.963727	NaN	NaN	0.047714	0.283794	0.984382	NaN	NaN	NaN	25
262960	k__Bacteria; p__Firmicutes; c__Clostridia; o__Clostridiales; f__; g__; s__	0.035	0.216667	0.028333	0.005	0.028333	0.178333	0.04	0	0.216667	0.739098	0.740228	0.005941	0.875041	0.017452	0.755311	0.979994	0.099406	0.917425	0.164513	0.985471	NaN	0.620002	25
267411	k__Bacteria; p__Firmicutes; c__Clostridia; o__Clostridiales; f__; g__; s__	0.003333	0.16	0.066667	0.005	0.016667	0.076667	0.058333	0.035185	0.16	0.786803	0.762815	0.000584	0.02365	0.455325	0.324764	0.694008	0.003651	0.051391	0.787751	0.349965	NaN	0.909595	25
183053	k__Bacteria; p__Firmicutes; c__Clostridia; o__Clostridiales; f__; g__; s__	0.003333	0.093333	0.046667	0.013333	0	0.283333	0.038333	0.012963	0.283333	0.830862	0.866597	0	0.000346	0.101914	0.586216	0.705249	0.002473	0.043244	0.49372	0.384953	NaN	0.521264	25
4421276	k__Bacteria; p__Firmicutes; c__Clostridia; o__Clostridiales; f__Lachnospiraceae; g__; s__	0.126667	0.353333	0.198333	0.003333	0.003333	0.175	0.22	0.17037	0.353333	0.8326	0.874213	0.083358	0.178189	0.748539	0.011711	0.055325	0.385703	0.753396	0.017247	0.349965	0.109874	0.000228	25
299070	k__Bacteria; p__Firmicutes; c__Clostridia; o__Clostridiales; f__Lachnospiraceae; g__[Ruminococcus]; s__gnavus	0.023333	0.273333	0.03	0.001667	0.011667	0.385	0.055	0.003704	0.385	0.871476	0.889361	1e-06	0.176234	0.083515	0.774689	0.843596	0.006948	0.853795	0.099015	0.687577	NaN	0.643046	25
307416	k__Bacteria; p__Firmicutes; c__Clostridia; o__Clostridiales; f__; g__; s__	1.44167	7.09	1.47333	0.2	1.52	10.98	1.88	0.281481	10.98	0.879507	0.895919	0.003279	0.827623	0.014963	0.994294	0.994815	0.129316	0.991322	0.082703	0.852221	0.895357	0.939507	25
132929	k__Bacteria; p__Firmicutes; c__Clostridia; o__Clostridiales; f__; g__; s__	0.036667	1.38	0.005	0.046667	0.01	3.38167	0.34	0.011111	3.38167	0.777399	0.915628	0	0.063071	0.948093	0.057543	0.694008	0.00086	0.30832	0.994308	0.498363	0.013302	0.95858	25
635059	k__Bacteria; p__Firmicutes; c__Clostridia; o__Clostridiales; f__; g__; s__	0.136667	0.295	0.683333	0.008333	0.011667	2.59167	0.441667	0.053704	2.59167	0.902871	0.930849	0.004379	0.040534	0.530789	0.173065	0.229511	0.570833	0.295079	0.090841	0.092659	0.605528	0.08879	25
260201	k__Bacteria; p__Firmicutes; c__Clostridia; o__Clostridiales; f__; g__; s__	0.14	0.443333	0.246667	0.001667	0.211667	0	0.1	0.218519	0.443333	0.950904	0.986603	0.962414	0.951997	0.903723	0.343283	0.286222	1e-06	0.97243	0.00923	0.00028	NaN	0.07391	25
3926480	k__Bacteria; p__Firmicutes; c__Clostridia; o__Clostridiales; f__Lachnospiraceae; g__Roseburia; s__	0.011667	0.061667	0.036667	0.008333	0.046667	0.356667	0.313333	0.15	0.356667	0.001142	0.004931	0.011098	0.032142	0.464486	0.828677	0.694008	0.220126	0.446974	0.906994	0.873542	NaN	0.521264	26
176853	k__Bacteria; p__Firmicutes; c__Clostridia; o__Clostridiales; f__; g__; s__	0	0.018333	0.01	0.01	0.011667	0.04	0.05	0.02963	0.05	0.006134	0.007664	0.004034	0.006536	0.065029	0.583755	0.175087	0.018495	0.080286	0.087757	NaN	NaN	NaN	26
197930	k__Bacteria; p__Firmicutes; c__Clostridia; o__Clostridiales; f__Lachnospiraceae; g__; s__	0.003333	0.008333	0.01	0.001667	0.008333	0.075	0.063333	0.025926	0.075	0.003882	0.007664	0.021035	0.03428	0.539249	0.841823	0.934445	0.549908	0.541623	0.79855	NaN	NaN	NaN	26
303841	k__Bacteria; p__Firmicutes; c__Clostridia; o__Clostridiales; f__Lachnospiraceae; g__; s__	0.003333	0.008333	0.003333	0.003333	0.008333	0.061667	0.026667	0.003704	0.061667	0.015918	0.020607	0.008661	0.285682	0.854722	NaN	NaN	0.498217	0.97243	0.985798	NaN	NaN	NaN	26
313593	k__Bacteria; p__Firmicutes; c__Clostridia; o__Clostridiales; f__Lachnospiraceae; g__Roseburia; s__	0.001667	0.011667	0.005	0.003333	0.003333	0.05	0.045	0.022222	0.05	0.015771	0.02181	0.00527	0.01919	0.160165	0.884049	0.979994	0.274237	0.620205	0.79855	NaN	NaN	NaN	26
269815	k__Bacteria; p__Firmicutes; c__Clostridia; o__Clostridiales; f__; g__; s__	0.003333	0.013333	0.028333	0.021667	0.021667	0.093333	0.055	0.024074	0.093333	0.017581	0.024849	0.006206	0.026542	0.206352	0.476532	0.30218	0.259896	0.099272	0.134879	NaN	NaN	0.470805	26
265280	k__Bacteria; p__Firmicutes; c__Clostridia; o__Clostridiales; f__Lachnospiraceae; g__; s__	0.066667	0.32	0.481667	0.135	0.261667	0.835	0.391667	0.309259	0.835	0.017937	0.027736	2.3e-05	0.000175	0.363782	0.213141	0.061149	0.00086	6.7e-05	0.318968	0.690196	0.094988	0.836774	26
273431	k__Bacteria; p__Firmicutes; c__Clostridia; o__Clostridiales; f__; g__; s__	0.058333	0.05	1.005	0.026667	0.596667	0.246667	2.18333	0.651852	2.18333	0.015757	0.028196	0.779928	0.012579	0.945132	0.689423	0.236514	0.914761	0.037889	0.760168	0.753877	0.685822	0.788817	26
267124	k__Bacteria; p__Firmicutes; c__Clostridia; o__Clostridiales; f__; g__; s__	0.046667	0.146667	0.105	0.09	0.081667	0.425	0.455	0.07037	0.455	0.023726	0.034424	0.000279	0.00095	0.614772	0.425511	0.850162	0.095301	0.328208	0.555314	0.690196	0.469097	0.805797	26
440840	k__Bacteria; p__Firmicutes; c__Clostridia; o__Clostridiales; f__; g__; s__	0.01	0.038333	0.046667	0.001667	0.038333	0.095	0.086667	0.011111	0.095	0.031337	0.034816	0.009248	0.019909	0.135385	0.841823	0.363764	0.087694	0.099065	0.285999	NaN	NaN	0.81009	26
1110253	k__Bacteria; p__Firmicutes; c__Clostridia; o__Clostridiales; f__Ruminococcaceae; g__; s__	0.093333	0.215	0.135	0.146667	0.351667	1.15833	0.363333	0.077778	1.15833	0.025059	0.042065	0.007508	0.701655	0.698035	0.383568	0.229511	0.139564	0.764084	0.757624	0.959488	0.96976	0.258279	26
191274	k__Bacteria; p__Firmicutes; c__Clostridia; o__Clostridiales; f__Lachnospiraceae; g__; s__	0.023333	0.12	0.128333	0.04	0.068333	0.306667	0.138333	0.077778	0.306667	0.045831	0.054935	4e-06	0.000684	0.485695	0.731013	0.304241	0.004093	0.005005	0.502652	0.917084	NaN	0.906647	26
263155	k__Bacteria; p__Firmicutes; c__Clostridia; o__Clostridiales; f__; g__; s__	0.01	0.045	0.033333	0.026667	0.015	0.13	0.068333	0.037037	0.13	0.051842	0.06065	4e-06	0.001737	0.05194	0.899152	0.967161	0.043289	0.172092	0.264632	NaN	NaN	0.959271	26
173892	k__Bacteria; p__Firmicutes; c__Clostridia; o__Clostridiales; f__Lachnospiraceae; g__; s__	0.181667	0.29	0.26	0.211667	0.155	1.10667	0.521667	0.233333	1.10667	0.065955	0.088448	1e-06	0.009283	0.472507	0.133429	0.941018	0.186055	0.486242	0.835855	0.054893	0.330058	0.706369	26
136604	k__Bacteria; p__Firmicutes; c__Clostridia; o__Clostridiales; f__Lachnospiraceae; g__; s__	0.028333	0.098333	0.088333	0.033333	0.06	0.405	0.133333	0.090741	0.405	0.075424	0.096592	0.000721	0.054578	0.52232	0.916942	0.810852	0.124543	0.238102	0.744438	0.753877	NaN	0.926824	26
1107459	k__Bacteria; p__Firmicutes; c__Clostridia; o__Clostridiales; f__; g__; s__	0	0.036667	0.03	0.013333	0.033333	0.265	0.121667	0.007407	0.265	0.062081	0.109669	0.004206	0.065868	0.671754	0.341868	0.12383	0.018495	0.061232	0.093111	0.576929	NaN	0.125617	26
174824	k__Bacteria; p__Firmicutes; c__Clostridia; o__Clostridiales; f__; g__; s__	0.111667	0.315	2.60833	0.025	0.816667	2.46667	0.731667	0.312963	2.60833	0.055062	0.109818	0.214862	0.011214	0.430009	0.131197	0.228979	0.436287	0.006095	0.408633	0.979975	0.085514	0.904723	26
192878	k__Bacteria; p__Firmicutes; c__Clostridia; o__Clostridiales; f__Lachnospiraceae; g__Coprococcus; s__	0.18	0.13	0.36	0.25	0.153333	0.558333	0.713333	0.224074	0.713333	0.100696	0.132341	0.046042	0.000784	0.472507	0.198061	0.960707	0.90013	0.249023	0.744438	0.094098	0.368353	0.827468	26
333837	k__Bacteria; p__Firmicutes; c__Clostridia; o__Clostridiales; f__; g__; s__	0.013333	0.033333	0.068333	0.011667	0.016667	0.098333	0.098333	0.02963	0.098333	0.122111	0.133372	0.001018	0.000111	0.614772	0.841823	0.994815	0.220126	0.033787	0.976955	NaN	NaN	0.683732	26
275138	k__Bacteria; p__Firmicutes; c__Clostridia; o__Clostridiales; f__; g__; s__	0.005	0.048333	0.043333	0.02	0.015	0.098333	0.068333	0.038889	0.098333	0.13321	0.141832	1.6e-05	0.00039	0.042366	0.964065	0.676048	0.013705	0.027614	0.159038	NaN	NaN	0.855783	26
319702	k__Bacteria; p__Firmicutes; c__Clostridia; o__Clostridiales; f__Lachnospiraceae; g__; s__	0.003333	0.013333	0.016667	0.003333	0.01	0.065	0.015	0.014815	0.065	0.133165	0.147194	0.006119	0.153154	0.722623	0.711232	0.810852	0.253311	0.27511	0.985798	NaN	NaN	NaN	26
268063	k__Bacteria; p__Firmicutes; c__Clostridia; o__Clostridiales; f__; g__; s__	0.111667	0.321667	0.18	0.206667	0.163333	0.73	0.555	0.118519	0.73	0.13321	0.15949	9.4e-05	0.010178	0.690849	0.298216	0.9513	0.06542	0.536782	0.530482	0.652534	0.469097	0.683732	26
190273	k__Bacteria; p__Firmicutes; c__Clostridia; o__Clostridiales; f__Lachnospiraceae; g__; s__	0.003333	0.026667	0.055	0.003333	0.018333	0.08	0.041667	0.014815	0.08	0.169968	0.188964	0.007361	0.007963	0.981206	0.534126	0.474555	0.107019	0.029092	0.995124	NaN	NaN	NaN	26
176836	k__Bacteria; p__Firmicutes; c__Clostridia; o__Clostridiales; f__Ruminococcaceae; g__Oscillospira; s__	0.083333	0.296667	0.271667	0.073333	0.086667	0.616667	0.438333	0.083333	0.616667	0.172466	0.19553	0	1.3e-05	0.959639	0.790055	0.994815	0.01549	0.044339	0.74632	0.517513	0.605528	0.756202	26
3868285	k__Bacteria; p__Firmicutes; c__Clostridia; o__Clostridiales; f__; g__; s__	0.013333	0.08	0.188333	0.108333	0.053333	0.305	0.351667	0.05	0.351667	0.159273	0.199565	0.000584	2.3e-05	0.069229	0.379584	0.395413	0.04822	0.0028	0.026427	0.990237	0.848366	0.254121	26
259195	k__Bacteria; p__Firmicutes; c__Clostridia; o__Clostridiales; f__Ruminococcaceae; g__Ruminococcus; s__	0.018333	0.05	0.026667	0.015	0.021667	0.093333	0.08	0.027778	0.093333	0.178881	0.199565	0.008529	0.085483	0.949735	0.841823	0.998199	0.234813	0.767786	0.788177	NaN	NaN	0.726165	26
299171	k__Bacteria; p__Firmicutes; c__Clostridia; o__Clostridiales; f__; g__; s__	0.4	1.10833	1.11	0.205	0.505	2.85333	1.675	0.268519	2.85333	0.183084	0.210706	3e-06	0.000455	0.349772	0.762482	0.994815	0.043635	0.064302	0.458253	0.498363	0.851866	0.960421	26
334697	k__Bacteria; p__Firmicutes; c__Clostridia; o__Clostridiales; f__; g__; s__	0.048333	0.401667	0.531667	0.491667	0.518333	8.87167	1.18333	0.051852	8.87167	0.087804	0.210706	0.000235	0.091819	0.224291	0.05944	0.188984	0.04822	0.071097	0.032626	0.852221	0.685822	0.01364	26
3694603	k__Bacteria; p__Firmicutes; c__Clostridia; o__Clostridiales; f__Lachnospiraceae; g__; s__	0.031667	0.75	0.345	0.158333	0.17	0.823333	0.431667	0.37037	0.823333	0.189732	0.213362	1e-06	0.000891	0.044707	0.491291	0.157992	7e-06	0.001621	0.049458	0.308328	0.431761	0.750476	26
179703	k__Bacteria; p__Firmicutes; c__Clostridia; o__Clostridiales; f__; g__; s__	0.075	0.503333	0.206667	0.278333	0.086667	1.06167	0.618333	0.346296	1.06167	0.194804	0.221567	0	0.000246	0.001606	0.855901	0.994815	0.00086	0.125438	0.061789	0.715537	0.612952	0.890853	26
287507	k__Bacteria; p__Firmicutes; c__Clostridia; o__Clostridiales; f__Lachnospiraceae; g__; s__	0.046667	0.165	0.405	0.165	0.043333	0.583333	0.49	0.294444	0.583333	0.191427	0.2256	1e-06	0	0.000537	0.505935	0.961136	0.064435	0.00092	0.129801	0.308328	0.799454	0.470805	26
447776	k__Bacteria; p__Firmicutes; c__Clostridia; o__Clostridiales; f__; g__; s__	0.063333	0.046667	0.125	0.021667	0.045	0.605	0.121667	0.087037	0.605	0.155008	0.22735	0.00852	0.152342	0.959639	0.138399	0.979994	0.987345	0.431727	0.476825	0.089049	0.960139	0.393704	26
187989	k__Bacteria; p__Firmicutes; c__Clostridia; o__Clostridiales; f__; g__; s__	0.016667	0.033333	0.048333	0.023333	0.028333	0.135	0.106667	0.016667	0.135	0.193877	0.232442	0.007745	0.026542	0.912643	0.636487	0.9513	0.41708	0.308806	0.757688	NaN	NaN	0.769287	26
180535	k__Bacteria; p__Firmicutes; c__Clostridia; o__Clostridiales; f__; g__; s__	0.011667	0.02	0.051667	0.005	0.018333	0.07	0.046667	0.011111	0.07	0.246129	0.263592	0.011551	0.004787	0.589057	0.623825	0.9513	0.465712	0.050799	0.524846	NaN	NaN	NaN	26
188116	k__Bacteria; p__Firmicutes; c__Clostridia; o__Clostridiales; f__; g__; s__	0.005	0.015	0.031667	0.01	0.003333	0.056667	0.09	0.012963	0.09	0.232775	0.269087	0.005409	0.000311	0.232254	0.776259	0.979994	0.3613	0.168561	0.535791	NaN	NaN	NaN	26
261467	k__Bacteria; p__Firmicutes; c__Clostridia; o__Clostridiales; f__; g__; s__	0.008333	0.063333	0.043333	0.023333	0.018333	0.135	0.101667	0.009259	0.135	0.272089	0.310643	8e-06	0.000393	0.648621	0.518494	0.843501	0.012708	0.068265	0.341835	NaN	NaN	0.463547	26
272949	k__Bacteria; p__Firmicutes; c__Clostridia; o__Clostridiales; f__Lachnospiraceae; g__; s__	0.008333	0.028333	0.141667	0.051667	0.018333	0.525	0.116667	0.092593	0.525	0.24381	0.319149	0.000757	0.007238	0.083878	0.476532	0.941018	0.409297	0.058053	0.226039	0.481241	NaN	0.968846	26
260156	k__Bacteria; p__Firmicutes; c__Clostridia; o__Clostridiales; f__; g__; s__	0.173333	0.235	0.27	0.168333	0.1	0.926667	0.645	0.277778	0.926667	0.269601	0.325512	0.001353	0.031813	0.467824	0.335205	0.749345	0.516555	0.597811	0.968129	0.137473	0.369124	0.463547	26
265940	k__Bacteria; p__Firmicutes; c__Clostridia; o__Clostridiales; f__Ruminococcaceae; g__Ruminococcus; s__	0.111667	0.97	1.31167	0.26	0.338333	1.65667	1.535	0.435185	1.65667	0.375292	0.395417	0.00032	0.000273	0.396519	0.925233	0.619696	0.00746	0.005005	0.378157	0.742986	0.720248	0.850044	26
414089	k__Bacteria; p__Firmicutes; c__Clostridia; o__Clostridiales; f__Ruminococcaceae; g__; s__	0.01	0.031667	0.025	0.02	0.01	0.113333	0.031667	0.011111	0.113333	0.363805	0.405847	9e-06	0.037783	0.501859	0.44356	0.994815	0.10452	0.308515	0.524846	NaN	NaN	0.881775	26
258453	k__Bacteria; p__Firmicutes; c__Clostridia; o__Clostridiales; f__Lachnospiraceae; g__; s__	0.001667	0.006667	0.035	0.011667	0.005	0.111667	0.026667	0.011111	0.111667	0.358364	0.443375	0.003498	0.021	0.302217	0.433697	0.935243	0.494738	0.114619	0.350475	NaN	NaN	NaN	26
303184	k__Bacteria; p__Firmicutes; c__Clostridia; o__Clostridiales; f__; g__; s__	0.005	0.03	0.026667	0.016667	0.013333	0.068333	0.031667	0.016667	0.068333	0.432	0.455427	0.001286	0.033658	0.393148	0.914111	0.770458	0.07044	0.123299	0.340723	NaN	NaN	NaN	26
258283	k__Bacteria; p__Firmicutes; c__Clostridia; o__Clostridiales; f__; g__; s__	0.001667	0.008333	0.045	0.008333	0.006667	0.201667	0.025	0.012963	0.201667	0.356591	0.460407	0.003773	0.047433	0.508079	0.393789	0.863753	0.500649	0.125438	0.488624	NaN	NaN	0.850044	26
2797565	k__Bacteria; p__Firmicutes; c__Clostridia; o__Clostridiales; f__[Mogibacteriaceae]; g__; s__	0.001667	0.061667	0.12	0.006667	0.025	0.073333	0.095	0.031481	0.12	0.471203	0.475625	0.036436	0.006725	0.700389	0.588274	0.368465	0.047714	0.018199	0.509641	NaN	NaN	0.806725	26
827689	k__Bacteria; p__Firmicutes; c__Clostridia; o__Clostridiales; f__; g__; s__	0.236667	0.858333	1.58833	0.758333	0.116667	0.468333	1.735	0.307407	1.735	0.471203	0.491319	0.005537	2e-06	0.081738	0.916942	0.771791	0.117001	0.017974	0.268581	0.945571	0.689943	0.956104	26
339329	k__Bacteria; p__Firmicutes; c__Clostridia; o__Clostridiales; f__Lachnospiraceae; g__; s__	0.015	0.233333	0.283333	0.011667	0.036667	0.366667	0.271667	0.055556	0.366667	0.487148	0.492863	0.00032	0.000282	0.865464	0.808876	0.847919	0.013705	0.008947	0.906958	0.808118	0.778096	0.828005	26
193756	k__Bacteria; p__Firmicutes; c__Clostridia; o__Clostridiales; f__; g__; s__	0.018333	0.276667	0.341667	0.02	0.06	0.381667	0.286667	0.062963	0.381667	0.518707	0.525504	0.00036	0.000303	0.959639	0.744564	0.634509	0.005593	0.002985	0.966138	0.650123	0.598645	0.997503	26
129394	k__Bacteria; p__Firmicutes; c__Clostridia; o__Clostridiales; f__; g__; s__	0.04	0.078333	0.18	0.005	0.013333	0.645	0.21	0.046296	0.645	0.43201	0.525504	0.005552	0.019108	0.839075	0.272676	0.704971	0.548711	0.248669	0.188478	0.211413	0.685822	0.150094	26
266153	k__Bacteria; p__Firmicutes; c__Clostridia; o__Clostridiales; f__Ruminococcaceae; g__Oscillospira; s__	0.001667	0.035	0.03	0.02	0.008333	0.088333	0.025	0.014815	0.088333	0.515156	0.532489	3.4e-05	0.009889	0.090759	0.625408	0.705249	0.038267	0.061699	0.119414	NaN	NaN	NaN	26
197706	k__Bacteria; p__Firmicutes; c__Clostridia; o__Clostridiales; f__; g__; s__	0.88	2.41167	1.58	1.65667	0.901667	4.60833	3.15167	0.825926	4.60833	0.530997	0.563734	4e-06	0.00095	0.450518	0.318914	0.994815	0.041443	0.251994	0.408633	0.498363	0.509448	0.786632	26
261064	k__Bacteria; p__Firmicutes; c__Clostridia; o__Clostridiales; f__; g__; s__	0.085	0.083333	0.658333	0.098333	0.075	0.571667	1.15667	0.037037	1.15667	0.520471	0.606553	0.014197	6e-06	0.989339	0.133429	0.979994	0.944949	0.019199	0.880106	0.187515	0.610137	0.750476	26
175575	k__Bacteria; p__Firmicutes; c__Clostridia; o__Clostridiales; f__Lachnospiraceae; g__[Ruminococcus]; s__gnavus	0.018333	0.058333	0.045	0.043333	0.021667	0.078333	0.08	0.040741	0.08	0.634055	0.651438	0.005996	0.029431	0.281728	0.948052	0.994815	0.113109	0.431727	0.530482	NaN	NaN	0.930965	26
334701	k__Bacteria; p__Firmicutes; c__Clostridia; o__Clostridiales; f__Ruminococcaceae; g__; s__	0	0.025	0.003333	0.005	0.008333	0.005	0.036667	0.001852	0.036667	0.635393	0.68585	0.127837	0.152342	0.952238	NaN	NaN	0.041443	0.472247	NaN	NaN	NaN	NaN	26
450399	k__Bacteria; p__Firmicutes; c__Clostridia; o__Clostridiales; f__; g__; s__	0.018333	0.071667	0.23	0.07	0.041667	0.133333	0.225	0.051852	0.23	0.680372	0.687987	0.007164	1.7e-05	0.315589	0.875657	0.725251	0.066789	0.001368	0.208194	0.849933	NaN	0.654141	26
349459	k__Bacteria; p__Firmicutes; c__Clostridia; o__Clostridiales; f__Ruminococcaceae; g__; s__	0.318333	0.27	0.495	1.76333	0.165	1.82667	3.10667	0.211111	3.10667	0.541805	0.689108	0.044475	0.004234	0.071317	0.015464	0.806936	0.914761	0.686765	0.123092	0.096088	0.105325	0.600922	26
305012	k__Bacteria; p__Firmicutes; c__Clostridia; o__Clostridiales; f__; g__; s__	0.001667	0.006667	0.015	0.008333	0.001667	0.056667	0.01	0.009259	0.056667	0.637143	0.691401	0.007768	0.101484	0.241525	NaN	NaN	0.516007	0.321095	NaN	NaN	NaN	NaN	26
227886	k__Bacteria; p__Firmicutes; c__Clostridia; o__Clostridiales; f__; g__; s__	0.01	0.048333	0.016667	0.015	0.01	0.07	0.035	0.011111	0.07	0.723248	0.744145	0.001668	0.133836	0.813442	0.925233	0.994815	0.097469	0.647279	0.826559	NaN	NaN	NaN	26
329678	k__Bacteria; p__Firmicutes; c__Clostridia; o__Clostridiales; f__; g__; s__	0	0.068333	0.025	0.03	0.05	0.043333	0.086667	0.003704	0.086667	0.702802	0.75549	0.327484	0.448612	0.859806	0.129457	0.098168	0.01864	0.099065	0.043632	NaN	NaN	0.028509	26
262527	k__Bacteria; p__Firmicutes; c__Clostridia; o__Clostridiales; f__; g__; s__	0.01	0.05	0.041667	0.03	0.015	0.08	0.07	0.009259	0.08	0.747044	0.768013	0.00036	0.001874	0.530789	0.603572	0.961136	0.04822	0.096295	0.312347	NaN	NaN	0.492344	26
608323	k__Bacteria; p__Firmicutes; c__Clostridia; o__Clostridiales; f__; g__; s__	0.011667	0.038333	0.08	0.005	0.006667	0.066667	0.163333	0.003704	0.163333	0.778177	0.81816	0.014431	0.00036	0.685807	0.85516	0.946633	0.317294	0.134307	0.659013	NaN	NaN	0.921242	26
3919797	k__Bacteria; p__Firmicutes; c__Clostridia; o__Clostridiales; f__; g__; s__	0.045	0.176667	0.29	0.181667	0.061667	0.67	0.231667	0.074074	0.67	0.817307	0.853068	0	0.000333	0.128136	0.236763	0.988561	0.038826	0.00818	0.105954	0.45995	0.838585	0.602673	26
264586	k__Bacteria; p__Firmicutes; c__Clostridia; o__Clostridiales; f__; g__; s__	0.051667	0.103333	0.865	0.238333	0.078333	0.548333	0.756667	0.044444	0.865	0.862722	0.889361	0.008529	4.2e-05	0.323172	0.236763	0.979994	0.58908	0.002835	0.194416	0.498363	0.880321	0.463547	26
230268	k__Bacteria; p__Firmicutes; c__Clostridia; o__Clostridiales; f__Ruminococcaceae; g__Ruminococcus; s__	0.126667	0.148333	0.431667	0.29	0.063333	0.331667	0.515	0.146296	0.515	0.913572	0.923698	0.004061	1e-06	0.021578	0.393789	0.541546	0.615534	0.013437	0.182957	0.21744	0.598149	0.827468	26
350664	k__Bacteria; p__Firmicutes; c__Clostridia; o__Clostridiales; f__Lachnospiraceae; g__[Ruminococcus]; s__gnavus	0	0.008333	0.028333	0.006667	0.005	0.01	0.018333	0.007407	0.028333	0.934708	0.932118	0.139075	0.010496	0.351542	NaN	NaN	NaN	0.019611	NaN	NaN	NaN	NaN	26
309441	k__Bacteria; p__Firmicutes; c__Clostridia; o__Clostridiales; f__; g__; s__	0.061667	0.266667	0.353333	0.065	0.131667	0.218333	0.161667	0.148148	0.353333	0.973773	0.969579	0.11207	0.054902	0.789995	0.501266	0.769288	0.098514	0.034189	0.838179	0.549597	0.379557	0.986299	26
4390754	k__Bacteria; p__Firmicutes; c__Clostridia; o__Clostridiales; f__Lachnospiraceae; g__[Ruminococcus]; s__gnavus	0.063333	0.248333	0.1	0.053333	0.026667	0.291667	0.13	0.122222	0.291667	0.98367	0.993789	0.001652	0.100593	0.299368	0.679815	0.694008	0.14021	0.608639	0.995124	0.644227	NaN	0.340385	26
1931575	k__Bacteria; p__Firmicutes; c__Clostridia; o__Clostridiales; f__Lachnospiraceae; g__; s__	0.021667	0.008333	0	0.423333	0.44	1.16667	0.023333	0.083333	1.16667	0.008714	0.032483	0.474303	0.009283	0.301121	0.104917	0.188984	0.599151	0.06388	0.10683	0.506926	0.851831	0.142695	27
272593	k__Bacteria; p__Firmicutes; c__Clostridia; o__Clostridiales; f__Lachnospiraceae; g__[Ruminococcus]; s__gnavus	0.021667	0.011667	0.061667	0.048333	0.068333	0.03	0.003333	0.037037	0.068333	0.98162	0.989524	0.205196	0.701918	0.978579	0.011711	0.292724	0.693	0.240117	0.476825	NaN	NaN	0.49088	27
259983	k__Bacteria; p__Firmicutes; c__Clostridia; o__Clostridiales; f__Lachnospiraceae; g__[Ruminococcus]; s__gnavus	0.086667	0.056667	0.273333	0.38	0.323333	0.155	0.038333	0.157407	0.38	0.986962	1	0.279986	0.609536	0.800012	0.068032	0.268089	0.880754	0.308806	0.134801	0.742986	0.018611	0.252836	27
176139	k__Bacteria; p__Firmicutes; c__Clostridia; o__Clostridiales; f__; g__; s__	0.253333	0.298333	0.088333	0.378333	0.451667	2.00833	0.311667	0.638889	2.00833	0.007855	0.01388	0.012326	0.316509	0.430009	0.667499	0.810852	0.572861	0.31052	0.585729	0.429276	0.701111	0.979253	28
162005	k__Bacteria; p__Firmicutes; c__Clostridia; o__Clostridiales; f__Ruminococcaceae; g__Oscillospira; s__	2.47667	1.28833	1.39667	1.25167	1.375	1.17167	0.881667	0.97963	2.47667	0.025999	0.033556	0.08187	0.084387	0.045993	0.56293	0.146128	0.116254	0.304933	0.014534	0.649063	0.984462	0.349918	28
375106	k__Bacteria; p__Firmicutes; c__Clostridia; o__Clostridiales; f__Ruminococcaceae; g__; s__	0.81	0.508333	0.441667	0.708333	0.533333	0.581667	0.321667	0.464815	0.81	0.045831	0.054935	0.41367	0.009551	0.789995	0.689423	0.193596	0.194989	0.091016	0.555314	0.429276	0.968508	0.736742	28
190242	k__Bacteria; p__Firmicutes; c__Clostridia; o__Clostridiales; f__Ruminococcaceae; g__Ruminococcus; s__	0.085	0.12	0.163333	0.141667	0.336667	1.44	0.101667	0.135185	1.44	0.025999	0.062055	0.003744	0.879845	0.855875	0.02667	0.126893	0.458209	0.457458	0.615443	0.507256	0.131498	0.371995	28
16006	k__Bacteria; p__Firmicutes; c__Clostridia; o__Clostridiales; f__; g__; s__	0.045	0.198333	0	0.018333	0.078333	0.051667	0.041667	0.111111	0.198333	0.037406	0.062055	0.646333	0.101484	0.901578	0.081558	0.9513	0.296254	0.028638	0.479322	0.456265	NaN	0.527943	28
337727	k__Bacteria; p__Firmicutes; c__Clostridia; o__Clostridiales; f__Ruminococcaceae; g__Oscillospira; s__	0.216667	0.435	0.298333	0.283333	0.113333	0.455	0.16	0.137037	0.455	0.134682	0.147194	0.001032	0.36319	0.728557	0.824708	0.441077	0.194342	0.608639	0.926061	0.572308	0.992482	0.850044	28
2897332	k__Bacteria; p__Firmicutes; c__Clostridia; o__Clostridiales; f__Lachnospiraceae; g__[Ruminococcus]; s__gnavus	0.613333	0.643333	0.385	0.24	0.621667	1.53667	0.318333	0.52037	1.53667	0.166779	0.187917	0.044944	0.115149	0.181043	0.213141	0.994815	0.715811	0.442525	0.023851	0.414023	0.912146	0.244963	28
181683	k__Bacteria; p__Firmicutes; c__Clostridia; o__Clostridiales; f__Lachnospiraceae; g__[Ruminococcus]; s__gnavus	0.065	0.08	0.051667	0.075	0.063333	0.355	0.071667	0.074074	0.355	0.291477	0.335147	0.006409	0.998705	0.662448	0.368033	0.994815	0.756861	0.85881	0.812808	0.229075	NaN	0.927708	28
262556	k__Bacteria; p__Firmicutes; c__Clostridia; o__Clostridiales; f__; g__; s__	0.375	0.108333	0.081667	0.056667	0.176667	0.321667	0.07	0.52037	0.52037	0.276904	0.371388	0.491256	0.031813	0.834253	0.047949	0.711053	0.146668	0.125607	0.022309	0.212151	0.875411	0.012609	28
259884	k__Bacteria; p__Firmicutes; c__Clostridia; o__Clostridiales; f__Ruminococcaceae; g__Oscillospira; s__	0.068333	0.108333	0.071667	0.093333	0.075	0.175	0.118333	0.064815	0.175	0.437126	0.461496	0.001802	0.226511	0.714292	0.659893	0.994815	0.162207	0.827624	0.599055	0.740891	NaN	0.790833	28
214116	k__Bacteria; p__Firmicutes; c__Clostridia; o__Clostridiales; f__; g__; s__	3.51167	1.07333	0.211667	0.526667	0.903333	0.89	0.6	0.142593	3.51167	0.381842	0.468756	0.262883	0.010494	0.001175	0.220707	0.228979	0.234813	0.000441	0.014791	0.543613	0.094988	0.881955	28
267451	k__Bacteria; p__Firmicutes; c__Clostridia; o__Clostridiales; f__Ruminococcaceae; g__; s__	0.05	0.026667	0.031667	0.001667	0.046667	0.046667	0.023333	0.144444	0.144444	0.427143	0.509081	0.711702	0.724786	0.903723	0.092159	0.994815	0.733779	0.830091	0.047978	NaN	NaN	0.042448	28
345582	k__Bacteria; p__Firmicutes; c__Clostridia; o__Clostridiales; f__Ruminococcaceae; g__Oscillospira; s__	0.128333	0.071667	0.09	0.055	0.076667	0.09	0.075	0.055556	0.128333	0.505107	0.525504	0.468023	0.671665	0.042934	0.504036	0.267022	0.22709	0.569639	0.012087	0.414548	NaN	0.289758	28
178959	k__Bacteria; p__Firmicutes; c__Clostridia; o__Clostridiales; f__Ruminococcaceae; g__Oscillospira; s__	0.396667	0.745	0.401667	0.463333	0.58	1.08	0.321667	0.52963	1.08	0.530997	0.549742	0.001038	0.509472	0.803787	0.811109	0.702168	0.021599	0.936333	0.744438	0.84257	0.568343	0.909979	28
271734	k__Bacteria; p__Firmicutes; c__Clostridia; o__Clostridiales; f__; g__; s__	0.043333	0.04	0.001667	0	0.02	0.06	0.018333	0.005556	0.06	0.635393	0.643586	0.419806	0.074837	0.006911	0.203112	0.714089	0.926641	0.044339	0.004738	NaN	NaN	NaN	28
38415	k__Bacteria; p__Firmicutes; c__Clostridia; o__Clostridiales; f__Lachnospiraceae; g__Dorea; s__	0.188333	0.346667	0.038333	0.108333	0.065	0.848333	0.008333	0.161111	0.848333	0.78221	0.781526	0.00049	0.004889	0.789995	0.111559	0.344627	0.410098	0.075209	0.555314	0.159035	0.851887	0.249381	28
194665	k__Bacteria; p__Firmicutes; c__Clostridia; o__Clostridiales; f__Ruminococcaceae; g__Oscillospira; s__	0.47	0.51	0.091667	0.445	0.118333	0.916667	0.458333	0.07963	0.916667	0.799909	0.832934	0.083626	0.672299	0.910819	0.041161	0.229511	0.813078	0.11969	0.910763	0.308328	0.018611	0.989423	28
1844553	k__Bacteria; p__Firmicutes; c__Clostridia; o__Clostridiales; f__Ruminococcaceae; g__Oscillospira; s__	0.03	0.108333	0.051667	0.028333	0.045	0.096667	0.048333	0.044444	0.108333	0.866116	0.875446	0.000692	0.370596	0.965147	0.701409	0.915863	0.00746	0.385944	0.906958	0.618972	NaN	0.850044	28
275869	k__Bacteria; p__Firmicutes; c__Clostridia; o__Clostridiales; f__; g__; s__	0.041667	0.035	0	0.016667	0.016667	0.066667	0.008333	0.012963	0.066667	0.891864	0.895919	0.445106	0.026542	0.457737	0.366732	0.708464	0.98141	0.011866	0.341835	NaN	NaN	NaN	28
4410988	k__Bacteria; p__Firmicutes; c__Clostridia; o__Clostridiales; f__Ruminococcaceae; g__Oscillospira; s__	1.48833	2.805	1.73333	2.89167	1.67333	4.08667	1.88333	1.69259	4.08667	0.891864	0.905481	0.000171	0.565213	0.20497	0.811109	0.994815	0.047714	0.774188	0.187173	0.822035	0.96976	0.731801	28
307170	k__Bacteria; p__Firmicutes; c__Clostridia; o__Clostridiales; f__; g__; s__	0.4	0.273333	0.031667	0.056667	0.161667	0.485	0.123333	0.075926	0.485	0.908251	0.917063	0.574733	0.006803	0.022612	0.393789	0.431309	0.813078	0.002629	0.025375	0.384953	0.175822	0.470805	28
197463	k__Bacteria; p__Firmicutes; c__Clostridia; o__Clostridiales; f__Ruminococcaceae; g__Oscillospira; s__	0.091667	0.106667	0.061667	0.045	0.051667	0.093333	0.055	0.096296	0.106667	0.908251	0.919139	0.214862	0.748965	0.949735	0.123098	0.346881	0.65326	0.494323	0.114223	0.715537	NaN	0.028604	28
351309	k__Bacteria; p__Firmicutes; c__Clostridia; o__Clostridiales; f__; g__; s__	0.43	0.57	0.231667	0.095	0.07	0.706667	0.276667	0.787037	0.787037	0.90905	0.920527	0.120738	0.940482	0.692839	0.145517	0.229511	0.786159	0.628823	0.293787	0.384953	0.30254	0.018648	28
176868	k__Bacteria; p__Firmicutes; c__Clostridia; o__Clostridiales; f__Dehalobacteriaceae; g__Dehalobacterium; s__	0.23	0.413333	0.251667	0.285	0.186667	0.505	0.298333	0.194444	0.505	0.916148	0.925627	0.000359	0.185593	0.624843	0.845001	0.843596	0.088164	0.822804	0.797075	0.715537	0.607233	0.926824	28
164788	k__Bacteria; p__Firmicutes; c__Clostridia; o__Clostridiales; f__; g__; s__	0.01	0.013333	0.025	0.003333	0.041667	0.08	0.055	0.018519	0.08	0.005704	0.007814	0.241554	0.294819	0.391932	0.871024	0.355687	0.713736	0.431727	0.462786	NaN	NaN	0.843496	29
164242	k__Bacteria; p__Firmicutes; c__Clostridia; o__Clostridiales; f__Ruminococcaceae; g__; s__	0.118333	0.135	0.153333	0.148333	0.261667	0.313333	0.245	0.244444	0.313333	0.007855	0.011776	0.258111	0.498344	0.721342	0.958538	0.229511	0.527595	0.483526	0.675706	0.975902	0.803156	0.904108	29
276761	k__Bacteria; p__Firmicutes; c__Clostridia; o__Clostridiales; f__Ruminococcaceae; g__; s__	0.506667	0.65	0.395	0.001667	0.89	1.39833	1.265	0.962963	1.39833	0.003882	0.01284	0.571975	0.921715	0.250293	9.6e-05	0.843596	0.747129	0.916842	1e-05	0.960288	0.778521	0.000101	29
174770	k__Bacteria; p__Firmicutes; c__Clostridia; o__Clostridiales; f__; g__; s__	0.193333	0.378333	0.355	0.118333	0.226667	0.843333	0.491667	0.327778	0.843333	0.050412	0.062055	0.001387	0.052929	0.999996	0.608069	0.994815	0.176228	0.404151	0.401306	0.616274	0.843726	0.313062	29
261132	k__Bacteria; p__Firmicutes; c__Clostridia; o__Clostridiales; f__Ruminococcaceae; g__; s__	0.805	1.13833	0.996667	0.618333	0.851667	2.22333	1.44833	0.82037	2.22333	0.061666	0.071986	0.000584	0.071369	0.756507	0.676679	0.998199	0.261852	0.588192	0.423819	0.384953	0.672764	0.551748	29
228043	k__Bacteria; p__Firmicutes; c__Clostridia; o__Clostridiales; f__; g__; s__	0.045	0.335	0.046667	0	0.285	0.146667	0.528333	0.161111	0.528333	0.045831	0.099637	0.255273	0.647357	0.447419	0.065292	0.510802	0.20099	0.917425	0.017443	0.349965	0.912146	0.179689	29
261744	k__Bacteria; p__Firmicutes; c__Clostridia; o__Clostridiales; f__; g__; s__	1.19	1.88333	2.45833	0.546667	1.37	6.71333	3.62167	1.38704	6.71333	0.08028	0.104873	0.002134	0.027097	0.78992	0.635627	0.994815	0.397866	0.289673	0.476825	0.384953	0.875411	0.600922	29
175416	k__Bacteria; p__Firmicutes; c__Clostridia; o__Clostridiales; f__; g__; s__	0.616667	0.123333	1.025	0.291667	0.323333	0.613333	4.19333	0.668519	4.19333	0.063434	0.10839	0.299311	0.003444	0.985657	0.1479	0.738184	0.053548	0.619539	0.674742	0.092659	0.085514	0.393704	29
274115	k__Bacteria; p__Firmicutes; c__Clostridia; o__Clostridiales; f__; g__; s__	0.32	0.018333	0.595	0.055	0.551667	0.318333	0.666667	0.224074	0.666667	0.083546	0.117966	0.097917	0.572614	0.202231	0.344385	0.941018	0.015203	0.633846	0.182957	0.308328	0.903607	0.778872	29
306066	k__Bacteria; p__Firmicutes; c__Clostridia; o__Clostridiales; f__Lachnospiraceae; g__; s__	0.191667	0.003333	0.103333	0.01	0.191667	0.548333	0.27	0.016667	0.548333	0.07243	0.135544	0.807608	0.940482	0.000405	0.020907	0.998199	0.002449	0.777649	0.006986	0.003796	0.745299	0.843496	29
260200	k__Bacteria; p__Firmicutes; c__Clostridia; o__Clostridiales; f__; g__; s__	0.113333	0.166667	0.125	0.076667	0.126667	0.271667	0.176667	0.109259	0.271667	0.14266	0.154292	0.005428	0.271255	0.601704	0.862712	0.994815	0.257297	0.736216	0.33923	0.696609	NaN	0.602673	29
194662	k__Bacteria; p__Firmicutes; c__Clostridia; o__Clostridiales; f__; g__; s__	0.646667	0.971667	0.843333	0.396667	0.583333	2.08833	1.22333	0.568519	2.08833	0.139251	0.155754	0.000406	0.071135	0.530789	0.502303	0.957752	0.305255	0.611574	0.22625	0.286605	0.605528	0.457578	29
176957	k__Bacteria; p__Firmicutes; c__Clostridia; o__Clostridiales; f__; g__; s__	0.851667	1.52667	1.29167	0.731667	0.801667	2.66167	1.93833	1.07407	2.66167	0.168706	0.184287	0.000102	0.009222	0.824883	0.714417	0.987626	0.111585	0.35369	0.738315	0.493917	0.605528	0.470805	29
1111512	k__Bacteria; p__Firmicutes; c__Clostridia; o__Clostridiales; f__; g__; s__	0.023333	0.043333	0.035	0.008333	0.031667	0.085	0.038333	0.025926	0.085	0.170458	0.184749	0.00729	0.364357	0.530789	0.680694	0.960707	0.251307	0.551345	0.234457	NaN	NaN	0.476293	29
259578	k__Bacteria; p__Firmicutes; c__Clostridia; o__Clostridiales; f__; g__; s__	0.081667	0.39	0.361667	0.026667	0.34	0.446667	0.796667	0.05	0.796667	0.181828	0.212049	0.026386	0.027054	0.035389	0.762726	0.353308	0.031772	0.120889	0.340723	0.47287	0.913873	0.78848	29
273657	k__Bacteria; p__Firmicutes; c__Clostridia; o__Clostridiales; f__Peptococcaceae; g__rc4-4; s__	0.856667	0.155	0.606667	0	0.83	0.278333	0.735	0.4	0.856667	0.169337	0.221567	0.016105	0.77124	0.006353	0.000341	0.994815	0.038267	0.739935	0	0.690196	0.909004	5.3e-05	29
265992	k__Bacteria; p__Firmicutes; c__Clostridia; o__Clostridiales; f__Lachnospiraceae; g__; s__	0.088333	0.12	0.335	0.001667	0.208333	0.228333	0.4	0.462963	0.462963	0.487148	0.228429	0.837189	0.152342	3.8e-05	0.076216	0.857562	0.807664	0.351685	0.023497	0.886272	0.875411	0.054933	29
1902400	k__Bacteria; p__Firmicutes; c__Clostridia; o__Clostridiales; f__Lachnospiraceae; g__; s__	0.125	0.181667	0.375	0.076667	0.105	0.226667	0.718333	0.25	0.718333	0.210993	0.250381	0.106815	1.7e-05	0.490273	0.294637	0.9513	0.449256	0.06388	0.613749	0.852221	0.419288	0.154296	29
262970	k__Bacteria; p__Firmicutes; c__Clostridia; o__Clostridiales; f__Lachnospiraceae; g__[Ruminococcus]; s__gnavus	0.048333	0.043333	0.3	0.081667	0.131667	0.163333	0.268333	0.075926	0.3	0.272089	0.310643	0.54055	0.002182	0.8461	0.510547	0.410181	0.827891	0.005894	0.439641	0.960077	NaN	0.521264	29
278563	k__Bacteria; p__Firmicutes; c__Clostridia; o__Clostridiales; f__; g__; s__	5.43167	2.78667	7.655	0.025	9.10833	38.6917	3.345	13.65	38.6917	0.232955	0.320608	0.484697	0.872646	0.815842	0.123098	0.95474	0.986994	0.765372	0.004388	0.714437	0.685822	0.066002	29
267689	k__Bacteria; p__Firmicutes; c__Clostridia; o__Clostridiales; f__Ruminococcaceae; g__; s__	10.43	16.6383	12.81	10.22	9.65833	26.7067	17.1	10.5667	26.7067	0.300747	0.325512	4e-06	0.014277	0.839075	0.628896	0.941018	0.065784	0.457458	0.828951	0.384058	0.551493	0.620002	29
275321	k__Bacteria; p__Firmicutes; c__Clostridia; o__Clostridiales; f__; g__; s__	0.108333	0.241667	0.24	0.056667	0.135	0.453333	0.296667	0.090741	0.453333	0.300747	0.325512	0.000176	0.004553	0.501184	0.920976	0.994815	0.082508	0.099227	0.442402	0.714872	0.984462	0.827468	29
187535	k__Bacteria; p__Firmicutes; c__Clostridia; o__Clostridiales; f__; g__; s__	0.073333	0.156667	0.511667	0.021667	0.316667	0.31	0.295	0.040741	0.511667	0.335324	0.37831	0.510429	0.056908	0.003358	0.411521	0.233336	0.40272	0.01364	0.159038	0.715537	0.175822	0.786632	29
266343	k__Bacteria; p__Firmicutes; c__Clostridia; o__Clostridiales; f__; g__; s__	1.14167	0.368333	2.50833	0.196667	1.845	1.79	3.55167	0.111111	3.55167	0.331228	0.394345	0.348519	0.129031	3e-06	0.287555	0.9513	0.113923	0.431727	0.008348	0.42104	0.961836	0.574233	29
310751	k__Bacteria; p__Firmicutes; c__Clostridia; o__Clostridiales; f__; g__; s__	0.041667	0.426667	0.228333	0.266667	0.951667	1.53	0.511667	0.025926	1.53	0.259812	0.398847	0.25078	0.986347	0.981206	0.059808	0.046691	0.058718	0.238102	0.080146	0.504991	0.361374	0.001446	29
197875	k__Bacteria; p__Firmicutes; c__Clostridia; o__Clostridiales; f__; g__; s__	0.138333	1.17667	2.26	0.725	3.7	4.06833	3.80833	0.051852	4.06833	0.24689	0.403794	0.437916	0.359024	0.761021	0.019502	0.013123	0.057402	0.016795	0.082703	0.411471	0.238619	8.3e-05	29
263907	k__Bacteria; p__Firmicutes; c__Clostridia; o__Clostridiales; f__Lachnospiraceae; g__; s__	0.13	0.11	0.265	0.01	0.053333	0.08	0.028333	0.037037	0.265	0.300747	0.405145	0.749756	0.662205	0.316497	0.179325	0.714089	0.97442	0.566348	0.029913	0.857227	NaN	0.268097	29
182470	k__Bacteria; p__Firmicutes; c__Clostridia; o__Clostridiales; f__; g__; s__	0.04	0.046667	0.17	0.023333	0.05	0.063333	0.238333	0.042593	0.238333	0.415079	0.438091	0.457462	4.3e-05	0.778343	0.954361	0.979994	0.651513	0.024114	0.630893	0.960288	NaN	0.816599	29
196020	k__Bacteria; p__Firmicutes; c__Clostridia; o__Clostridiales; f__; g__; s__	0.275	0.035	0.123333	0.021667	0.276667	0.226667	0.163333	0.042593	0.276667	0.408216	0.443375	0.330465	0.609536	0.011341	0.811109	0.994815	0.194342	0.731096	0.043256	0.542013	0.96976	0.790833	29
177748	k__Bacteria; p__Firmicutes; c__Clostridia; o__Clostridiales; f__; g__; s__	0.006667	0.04	0.04	0.01	0.115	0.078333	0.096667	0	0.115	0.386345	0.515131	0.744741	0.764369	0.204816	0.213141	0.188984	0.28013	0.344891	0.785296	NaN	NaN	0.047896	29
4315396	k__Bacteria; p__Firmicutes; c__Clostridia; o__Clostridiales; f__Peptococcaceae; g__rc4-4; s__	0.055	0.006667	0.068333	0	0.046667	0.021667	0.045	0.031481	0.068333	0.493669	0.525504	0.03302	0.66495	0.087684	0.023722	0.979994	0.0471	0.648174	0.001434	NaN	NaN	0.018648	29
267406	k__Bacteria; p__Firmicutes; c__Clostridia; o__Clostridiales; f__Lachnospiraceae; g__; s__	0.061667	0.06	0.04	0	0.02	0.19	0.065	0.035185	0.19	0.491051	0.525504	0.242998	0.878516	0.347614	0.232566	0.843596	0.813078	0.93135	0.014769	0.529177	NaN	0.064686	29
3251419	k__Bacteria; p__Firmicutes; c__Clostridia; o__Clostridiales; f__Lachnospiraceae; g__; s__	0.053333	0.025	0.03	0.003333	0.023333	0.023333	0.088333	0.027778	0.088333	0.496206	0.532489	0.468023	0.511983	0.13622	0.048869	0.46707	0.472819	0.589383	0.010743	NaN	NaN	0.030271	29
178061	k__Bacteria; p__Firmicutes; c__Clostridia; o__Clostridiales; f__; g__; s__	0.026667	0.05	0.045	0.013333	0.025	0.105	0.061667	0.016667	0.105	0.517566	0.532724	0.006623	0.126997	0.527287	0.92778	0.994815	0.288155	0.571008	0.460555	NaN	NaN	0.821964	29
267110	k__Bacteria; p__Firmicutes; c__Clostridia; o__Clostridiales; f__; g__; s__	15.49	29.625	33.5883	9.74167	17.51	71.87	36.0283	13.7222	71.87	0.534387	0.559639	0.002739	0.041925	0.852509	0.809837	0.998296	0.290092	0.251994	0.78879	0.552136	0.992482	0.904108	29
192180	k__Bacteria; p__Firmicutes; c__Clostridia; o__Clostridiales; f__; g__; s__	0.021667	0.001667	0.045	0.001667	0.02	0.02	0.053333	0.001852	0.053333	0.55271	0.571238	0.21236	0.086838	0.009741	0.419852	0.988561	0.096416	0.450867	0.06506	NaN	NaN	NaN	29
3016478	k__Bacteria; p__Firmicutes; c__Clostridia; o__Clostridiales; f__Ruminococcaceae; g__Ruminococcus; s__	0.091667	0	0.506667	0	0.06	0.14	0.136667	0.027778	0.506667	0.793453	0.582788	0.496588	0.77124	0.567799	0.44356	0.994815	1e-06	0.633846	0	0.000277	NaN	0.000875	29
178859	k__Bacteria; p__Firmicutes; c__Clostridia; o__Clostridiales; f__Ruminococcaceae; g__Ruminococcus; s__	2.32333	1.99167	2.55	0.02	1.37	2.47833	2.03333	2.66296	2.66296	0.635758	0.679369	0.82235	0.828723	0.576212	0.011711	0.959358	0.987345	0.887596	2e-06	0.852221	0.989215	0.000356	29
270396	k__Bacteria; p__Firmicutes; c__Clostridia; o__Clostridiales; f__; g__; s__	0.078333	0.03	0.095	0.001667	0.07	0.051667	0.036667	0.044444	0.095	0.690379	0.715141	0.585888	1	0.174034	0.082689	0.994815	0.53886	0.85989	0.011699	NaN	NaN	0.093683	29
263687	k__Bacteria; p__Firmicutes; c__Clostridia; o__Clostridiales; f__Lachnospiraceae; g__; s__	0.105	0.058333	0.36	0.08	0.078333	0.123333	0.398333	0.105556	0.398333	0.702802	0.719888	0.825409	0.00094	0.894356	0.841823	0.941018	0.482992	0.119517	0.871957	0.529177	0.720248	0.749308	29
187400	k__Bacteria; p__Firmicutes; c__Clostridia; o__Clostridiales; f__Ruminococcaceae; g__Ruminococcus; s__	2.71	1.17667	1.07667	0.383333	0.795	1.40333	1.74167	0.592593	2.71	0.777399	0.805492	0.41668	0.537874	0.000801	0.048869	0.013123	0.116254	0.064782	1e-05	0.099654	0.032328	0.014743	29
174667	k__Bacteria; p__Firmicutes; c__Clostridia; o__Clostridiales; f__Lachnospiraceae; g__; s__	0.826667	1.54833	1.47667	0.82	0.841667	1.95167	1.27	0.592593	1.95167	0.879507	0.889361	0.002751	0.087739	0.854722	0.948052	0.994815	0.143935	0.312783	0.950123	0.803188	0.984462	0.937906	29
267042	k__Bacteria; p__Firmicutes; c__Clostridia; o__Clostridiales; f__Ruminococcaceae; g__Ruminococcus; s__	0.073333	0.051667	0.606667	0.045	0.113333	0.22	0.328333	0.018519	0.606667	0.871672	0.889361	0.399142	0.001281	0.241345	0.363606	0.9513	0.926641	0.012142	0.744438	0.618972	0.720248	0.527943	29
171718	k__Bacteria; p__Firmicutes; c__Clostridia; o__Clostridiales; f__Lachnospiraceae; g__Dorea; s__	0.328333	0.106667	0.171667	0.01	0.071667	0.086667	0.181667	0.040741	0.328333	0.92095	0.957786	0.438986	0.94938	0.066055	0.688918	0.714089	0.498217	0.77401	0.019821	0.740891	NaN	0.340052	29
269070	k__Bacteria; p__Firmicutes; c__Clostridia; o__Clostridiales; f__Ruminococcaceae; g__; s__	0.198333	0.178333	0.241667	0.135	0.1	0.385	0.248333	0.140741	0.385	0.965129	0.9729	0.009093	0.069989	0.993625	0.185418	0.229511	0.913288	0.664398	0.464825	0.066131	0.418288	0.288515	29
181419	k__Bacteria; p__Firmicutes; c__Clostridia; o__Clostridiales; f__; g__; s__	0.155	0.11	0.148333	0.045	0.098333	0.09	0.16	0.107407	0.16	0.98162	0.986603	0.720573	0.448931	0.427755	0.30559	0.803762	0.815396	0.886856	0.042346	0.960288	NaN	0.155764	29
610842	k__Bacteria; p__Firmicutes; c__Clostridia; o__Clostridiales; f__; g__; s__	0.35	0.328333	0.676667	0.081667	0.79	0.265	0.651667	0.07963	0.79	0.992115	1	0.279219	0.463658	0.000923	0.761431	0.705249	0.957417	0.287044	0.134801	0.481117	0.607233	0.654897	29
2645483	k__Bacteria; p__Firmicutes; c__Clostridia; o__Clostridiales; f__; g__; s__	0	0	0.001667	0	0.006667	0.446667	0.001667	0.916667	0.916667	0.14266	0.128893	0.008661	0.998705	0.597047	0.767551	0.053358	0.451876	0.04687	0.408633	0.349965	0.182974	0.255144	30
422727	k__Bacteria; p__Firmicutes; c__Clostridia; o__Clostridiales; f__; g__; s__	0	0.138333	0.005	0	0.13	0.725	0	0.781481	0.781481	0.110372	0.243443	0.135217	0.499918	0.320265	0.123098	0	0	0.000286	1.2e-05	0.002381	0	8.3e-05	30
646499	k__Bacteria; p__Firmicutes; c__Clostridia; o__Clostridiales; f__; g__; s__	0	0.128333	0	0	0.021667	0.041667	0	0.083333	0.128333	0.473676	0.389484	0.073054	0.259379	0.45398	0.243258	0.353308	0.027503	0.983593	0.995124	NaN	NaN	0.78848	30
829337	k__Bacteria; p__Firmicutes; c__Erysipelotrichi; o__Erysipelotrichales; f__Erysipelotrichaceae; g__Coprobacillus; s__	0	0.05	0.01	0.071667	0	0.036667	0	0.024074	0.071667	0.482898	0.480559	0.000377	0.179987	0.000781	0.739094	0.994815	0.021431	0.196603	0.022309	NaN	NaN	NaN	31
273504	k__Bacteria; p__Firmicutes; c__Clostridia; o__Clostridiales; f__; g__; s__	0.001667	0.09	0	0.015	0	0.238333	0	0.024074	0.238333	0.871476	0.925627	0.001802	0.880987	0.158224	0.939372	0.969713	0.180863	0.838152	0.588938	NaN	NaN	0.787144	31
4462541	k__Bacteria; p__Firmicutes; c__Clostridia; o__Clostridiales; f__; g__; s__	0	0.036667	0.003333	0.115	0	0.153333	0	0.348148	0.348148	0.830862	0.95557	0.008693	0.601371	0.001866	0.866988	0.994815	0.220519	0.658213	0.096348	0.873542	NaN	0.89503	31
276837	k__Bacteria; p__Firmicutes; c__Clostridia; o__Clostridiales; f__; g__; s__	0	0.128333	0.038333	0.175	0.001667	0.691667	0	0.403704	0.691667	0.564692	1	0.038605	0.203604	0.001477	0.603572	0.028443	1e-06	7e-06	0	0.223819	0	0.150085	31
4296218	k__Bacteria; p__Firmicutes; c__Clostridia; o__Clostridiales; f__Ruminococcaceae; g__Oscillospira; s__	0.025	1.475	0.006667	2.63333	0.001667	0.876667	0	0.505556	2.63333	0.043121	0.06065	0	0.323083	0	0.748235	0.229511	0.002449	0.446974	0.00018	0.452056	0.000255	0.750476	32
199215	k__Bacteria; p__Firmicutes; c__Clostridia; o__Clostridiales; f__; g__; s__	0.108333	0.683333	0.036667	0.77	0.018333	0.136667	0.053333	4.90926	4.90926	0.805895	0.766637	0.04306	0.920848	4e-06	0.298216	0.474555	0.213096	0.606896	0.095668	0.978284	0.526601	0.177396	32
196746	k__Bacteria; p__Firmicutes; c__Clostridia; o__Clostridiales; f__Ruminococcaceae; g__; s__	0.031667	0.203333	0.001667	0.443333	0	0.365	0.008333	0.168519	0.443333	0.803467	0.824472	0.001864	0.662205	0.009741	0.315204	0.188984	0.194342	0.281243	0.135126	0.26532	0.151983	0.423628	32
827592	k__Bacteria; p__Firmicutes; c__Clostridia; o__Clostridiales; f__Ruminococcaceae; g__Ruminococcus; s__	0	0.073333	0.001667	0.261667	0.001667	0.053333	0.001667	0.042593	0.261667	0.623334	0.889361	0.000599	0.818381	0.048308	0.90627	0.961136	0.030065	0.77805	0.011258	NaN	NaN	0.695664	32
331878	k__Bacteria; p__Firmicutes; c__Clostridia; o__Clostridiales; f__; g__; s__	0.048333	0.311667	0	0.093333	0	0.161667	0.013333	0.17963	0.311667	0.90905	0.937558	0.032964	0.635511	0.132935	0.07603	0.089701	0.261852	0.046661	0.674348	0.349965	NaN	0.096403	32
397444	k__Bacteria; p__Firmicutes; c__Clostridia; o__Clostridiales; f__Ruminococcaceae; g__; s__	0.001667	0	0.003333	0.088333	0	0.09	0	0.031481	0.09	0.932866	1	0.005212	0.816198	0.002851	0.092257	0.946633	0.769617	0.827624	0.047519	NaN	NaN	NaN	32
265116	k__Bacteria; p__Firmicutes; c__Clostridia; o__Clostridiales; f__Lachnospiraceae; g__; s__	0.005	0.001667	0	0.506667	0	0.238333	0	0.005556	0.506667	0.738907	0.682109	0.011869	0.455614	0.014682	0.069367	0.634509	0.668657	0.446974	0.034524	0.066131	NaN	0.786632	33
175972	k__Bacteria; p__Firmicutes; c__Clostridia; o__Clostridiales; f__; g__; s__	0	0	0	0.021667	0.001667	0.006667	0	0.088889	0.088889	0.274917	0.261608	0.617162	0.886148	0.004785	NaN	NaN	0.97442	0.983593	NaN	NaN	NaN	NaN	34
173417	k__Bacteria; p__Firmicutes; c__Clostridia; o__Clostridiales; f__; g__; s__	0.015	1.005	0.743333	6.52333	0.033333	0.093333	0.033333	5.1463	6.52333	0.271076	0.405847	0.04161	0.062829	2e-06	0.456231	0.941018	0.021431	0.021147	0.000104	0.42104	0.215005	0.787144	34
136633	k__Bacteria; p__Firmicutes; c__Clostridia; o__Clostridiales; f__; g__; s__	0	0.07	0.01	0.223333	0.001667	0	0.023333	0.146296	0.223333	0.691415	0.778768	0.013837	0.047433	0.000122	0.168687	0.960707	0.01549	0.201768	0.002449	NaN	NaN	0.821994	34
178568	k__Bacteria; p__Firmicutes; c__Clostridia; o__Clostridiales; f__; g__; s__	0	0.03	0.083333	0.79	0.016667	0.001667	0.021667	0.52037	0.79	0.783772	0.850002	0.921675	0.477039	0.038759	0.724385	0.001396	0.000107	1.4e-05	0	0.003796	0.008594	0.016354	34
197782	k__Bacteria; p__Firmicutes; c__Clostridia; o__Clostridiales; f__Ruminococcaceae; g__; s__	0.001667	0.005	0.005	0.14	0.001667	0.006667	0.01	0.077778	0.14	0.98367	0.982468	0.261942	0.20923	1.2e-05	0.948052	0.994815	0.58908	0.633846	0.006986	NaN	NaN	NaN	34
352965	k__Bacteria; p__Firmicutes; c__Clostridia; o__Clostridiales; f__; g__; s__	0	0.023333	0.001667	0.026667	0.001667	0	0.001667	0.12037	0.12037	0.995499	1	0.126921	0.817337	0.004622	0.411521	0.969713	0.136836	0.764084	0.082703	NaN	NaN	NaN	34
400739	k__Bacteria; p__Firmicutes; c__Clostridia; o__Clostridiales; f__Lachnospiraceae; g__Dorea; s__	0	0.001667	0.003333	0.068333	0	0.001667	0.005	0.05	0.068333	0.983831	1	0.556467	0.313961	0.001866	NaN	NaN	0.767408	0.633846	0.058599	NaN	NaN	NaN	34
228330	k__Bacteria; p__Firmicutes; c__Clostridia; o__Clostridiales; f__Ruminococcaceae; g__Ruminococcus; s__flavefaciens	0.015	0	0.915	1.015	0.001667	0.008333	0.71	1.86296	1.86296	0.986962	1	0.772666	0.000692	0.000137	0.758327	0.769288	1e-06	0.058601	0.032561	0.000277	0.778096	0.67934	34
263834	k__Bacteria; p__Firmicutes; c__Clostridia; o__Clostridiales; f__; g__; s__	0.313333	0	0.11	3.81667	1.24167	0.011667	0.24	7.76667	7.76667	0.298296	0.275818	4e-06	0.285682	0.048971	0.953629	0.843596	0	0.608639	0.138204	0.000127	0.96697	0.917313	35
325126	k__Bacteria; p__Firmicutes; c__Clostridia; o__Clostridiales; f__Lachnospiraceae; g__Coprococcus; s__	0	0	0	0.176667	0.015	0	0	0.057407	0.176667	0.928642	0.873803	0.218902	0.275875	0.091088	0.761431	0.574226	0.979287	0.983593	0.043256	NaN	NaN	NaN	35
182643	k__Bacteria; p__Firmicutes; c__Clostridia; o__Clostridiales; f__Clostridiaceae; g__; s__	0.053333	0.095	0.136667	0.2	0.053333	0.033333	0.085	0.038889	0.2	0.017937	0.027736	0.882778	0.0431	0.155326	0.425511	0.994815	0.393041	0.064302	0.022309	0.42104	NaN	0.198253	36
265483	k__Bacteria; p__Firmicutes; c__Clostridia; o__Clostridiales; f__Ruminococcaceae; g__Oscillospira; s__	0.006667	0.005	0.028333	1.63167	0.301667	0.138333	0.396667	0.362963	1.63167	0.008714	0.027913	0.635256	0.610015	0.001336	0.185418	0.055325	0.888595	0.506987	0.000239	0.960288	0.856444	0.046766	36
262633	k__Bacteria; p__Firmicutes; c__Clostridia; o__Clostridiales; f__Lachnospiraceae; g__[Ruminococcus]; s__gnavus	0.143333	0.013333	0.053333	1.57167	0.023333	0.008333	0.083333	0.035185	1.57167	0.0416	0.109818	0.039683	0.853309	0.017313	0.131197	0.275927	0.069977	0.457458	0.032762	0.715537	0.34566	0.457578	36
304779	k__Bacteria; p__Firmicutes; c__Clostridia; o__Clostridiales; f__Clostridiaceae; g__Clostridium; s__perfringens	0.058333	0.091667	0.165	0.158333	0.066667	0.053333	0.1	0.072222	0.165	0.14266	0.15949	0.803793	0.028183	0.117274	0.755311	0.994815	0.454314	0.039519	0.049057	0.543613	NaN	0.470805	36
269828	k__Bacteria; p__Firmicutes; c__Clostridia; o__Clostridiales; f__Lachnospiraceae; g__Coprococcus; s__	0.015	0.038333	0.07	0.138333	0.015	0.041667	0.033333	0.05	0.138333	0.196865	0.221567	0.015534	0.010342	3.5e-05	0.800274	0.994815	0.14021	0.037889	0.000591	NaN	NaN	0.614887	36
214835	k__Bacteria; p__Firmicutes; c__Clostridia; o__Clostridiales; f__Lachnospiraceae; g__; s__	0.081667	0.056667	0.33	0.33	0.09	0.213333	0.626667	0.212963	0.626667	0.262101	0.305325	0.313011	4e-05	0.018218	0.476532	0.994815	0.825199	0.043244	0.092209	0.395535	0.685822	0.929111	36
307373	k__Bacteria; p__Firmicutes; c__Clostridia; o__Clostridiales; f__; g__; s__	0.008333	0.026667	0.256667	0.026667	0.066667	0.021667	0.185	0.124074	0.256667	0.300747	0.358113	0.924782	0.002484	0.383988	0.393789	0.27561	0.35377	0.00377	0.460555	0.384953	NaN	0.949501	36
319134	k__Bacteria; p__Firmicutes; c__Clostridia; o__Clostridiales; f__; g__; s__	0.005	0.015	0.078333	0.063333	0.055	0.058333	0.056667	0.05	0.078333	0.313835	0.363774	0.592884	0.09644	0.229012	0.287555	0.156348	0.389174	0.020281	0.033665	NaN	NaN	0.237648	36
4476330	k__Bacteria; p__Firmicutes; c__Clostridia; o__Clostridiales; f__Lachnospiraceae; g__Coprococcus; s__	0.286667	0.426667	0.653333	2.265	0.401667	1.04833	1.02	1.0537	2.265	0.336612	0.371388	0.00587	0.00159	0	0.306493	0.907046	0.34797	0.064537	4e-06	0.579062	0.950588	0.470805	36
344906	k__Bacteria; p__Firmicutes; c__Clostridia; o__Clostridiales; f__Ruminococcaceae; g__; s__	0	0	0.173333	0.09	0.076667	0.031667	0.126667	0.059259	0.173333	0.673787	0.515131	0.784379	0.356942	0.618737	0.528744	7e-06	1e-06	0	0	0.001555	NaN	0.000709	36
191098	k__Bacteria; p__Firmicutes; c__Clostridia; o__Clostridiales; f__Lachnospiraceae; g__; s__	0.041667	0.148333	0.18	0.283333	0.068333	0.105	0.103333	0.17037	0.283333	0.497868	0.525504	0.060778	0.037099	0.000239	0.776259	0.932405	0.06847	0.041346	0.000946	0.577713	NaN	0.527943	36
816702	k__Bacteria; p__Proteobacteria; c__Gammaproteobacteria; o__Enterobacteriales; f__Enterobacteriaceae; g__; s__	0	0	0.028333	0.071667	0	0.001667	0.006667	0.005556	0.071667	NaN	0.525504	NaN	0.009222	0.501859	1	0.946633	0.677566	0	0	NaN	NaN	NaN	36
350579	k__Bacteria; p__Firmicutes; c__Clostridia; o__Clostridiales; f__; g__; s__	0.221667	0.361667	3.145	1.285	1.51	0.82	2.09833	0.751852	3.145	0.518707	0.555538	0.671367	0.013158	0.464486	0.213141	0.075657	0.571578	0.000515	0.024005	0.498363	0.105325	0.125617	36
194878	k__Bacteria; p__Firmicutes; c__Clostridia; o__Clostridiales; f__; g__; s__	0.088333	0.133333	0.483333	0.943333	0.083333	0.178333	0.613333	0.053704	0.943333	0.518707	0.574876	0.45461	0.008153	0.080171	0.226087	0.994815	0.804168	0.164321	0.043632	0.890929	0.912146	0.188758	36
269886	k__Bacteria; p__Firmicutes; c__Clostridia; o__Clostridiales; f__; g__; s__	0.093333	0.113333	0.208333	0.413333	0.185	0.298333	0.136667	0.194444	0.413333	0.874985	0.889361	0.449149	0.652167	0.109232	0.411521	0.781185	0.861236	0.38296	0.04786	0.857227	0.561329	0.440155	36
668514	k__Bacteria; p__Proteobacteria; c__Gammaproteobacteria; o__Enterobacteriales; f__Enterobacteriaceae; g__; s__	0.005	0	0.063333	0.221667	0	0.006667	0.03	0.033333	0.221667	0.901929	0.895919	0.936913	0.005819	0.255824	0.145517	0.623002	0.40272	0.078152	0.659577	NaN	NaN	NaN	36
194504	k__Bacteria; p__Firmicutes; c__Clostridia; o__Clostridiales; f__; g__; s__	0.086667	0.151667	0.26	0.415	0.153333	0.201667	0.236667	0.148148	0.415	0.895775	0.914068	0.179365	0.028671	0.022475	0.401632	0.754537	0.275181	0.040639	0.004738	0.822035	0.62895	0.179689	36
178490	k__Bacteria; p__Firmicutes; c__Clostridia; o__Clostridiales; f__; g__; s__	0.001667	0.016667	0.123333	0.075	0.04	0	0.08	0.062963	0.123333	0.973271	0.9729	0.427105	0.069922	0.260497	0.085341	0.223889	0.243697	0.014452	0.036638	NaN	NaN	0.313062	36
260679	k__Bacteria; p__Firmicutes; c__Clostridia; o__Clostridiales; f__; g__; s__	0.08	0.63	4.065	2.475	1.24	0.07	2.255	2.36482	4.065	0.969503	0.9729	0.617903	0.100593	0.252807	0.213141	0.203336	0.193221	0.006147	0.020455	0.050401	0.282151	0.430607	36
261277	k__Bacteria; p__Firmicutes; c__Clostridia; o__Clostridiales; f__Lachnospiraceae; g__; s__	0.001667	0.015	0.016667	0.03	0.008333	0.011667	0.021667	0.011111	0.03	0.966217	0.978797	0.199053	0.063071	0.052327	NaN	NaN	0.175454	0.185698	0.043872	NaN	NaN	NaN	36
189611	k__Bacteria; p__Firmicutes; c__Clostridia; o__Clostridiales; f__Lachnospiraceae; g__Coprococcus; s__	0.008333	0.013333	0.033333	0.028333	0.008333	0.02	0.051667	0.009259	0.051667	0.998086	1	0.171549	0.000784	0.197887	0.611941	0.994815	0.573671	0.098381	0.180834	NaN	NaN	NaN	36
169234	k__Bacteria; p__Firmicutes; c__Clostridia; o__Clostridiales; f__; g__; s__	0	0.003333	0.01	0.021667	0.001667	0.005	0.003333	0.024074	0.024074	NaN	NaN	0.25078	0.095569	0.003424	NaN	NaN	NaN	NaN	NaN	NaN	NaN	NaN	36
168145	k__Bacteria; p__Firmicutes; c__Clostridia; o__Clostridiales; f__Ruminococcaceae; g__; s__	0.068333	0.433333	0.163333	0.278333	0.41	0.383333	0.338333	0.324074	0.433333	0.204125	0.250381	0.09919	0.653856	0.527521	0.309869	0.071233	0.010879	0.308515	0.086005	0.135475	0.605528	0.303693	37
268706	k__Bacteria; p__Firmicutes; c__Clostridia; o__Clostridiales; f__Ruminococcaceae; g__Oscillospira; s__	0.005	0.058333	0.026667	0.018333	0.001667	0.043333	0.008333	0.016667	0.058333	0.289838	0.314153	8e-06	0.021269	0.037171	0.758327	0.837717	0.004044	0.097476	0.294155	NaN	NaN	NaN	37
180972	k__Bacteria; p__Firmicutes; c__Clostridia; o__Clostridiales; f__; g__; s__	0.011667	0.051667	0.073333	0.056667	0.005	0.026667	0.056667	0.024074	0.073333	0.344404	0.36703	0.030027	0.002946	0.101914	0.963249	0.843596	0.186055	0.130272	0.286472	NaN	NaN	0.931935	37
177271	k__Bacteria; p__Firmicutes; c__Clostridia; o__Clostridiales; f__Ruminococcaceae; g__Ruminococcus; s__	0.176667	0.498333	0.263333	0.548333	0.3	0.98	0.523333	0.392593	0.98	0.340363	0.36963	0.008491	0.255264	0.116286	0.863585	0.894639	0.135686	0.670581	0.15	0.960288	0.897523	0.786632	37
349246	k__Bacteria; p__Firmicutes; c__Clostridia; o__Clostridiales; f__Ruminococcaceae; g__; s__	0.013333	0.058333	0.028333	0.041667	0.026667	0.138333	0.046667	0.022222	0.138333	0.354988	0.38333	8.3e-05	0.191713	0.363782	0.671246	0.810852	0.041443	0.424542	0.219004	NaN	NaN	0.527943	37
1105328	k__Bacteria; p__Firmicutes; c__Clostridia; o__Clostridiales; f__Lachnospiraceae; g__Coprococcus; s__	0.083333	0.678333	0.181667	0.286667	0.068333	0.155	0.221667	0.25	0.678333	0.431153	0.491319	5e-06	0.016651	0.008987	0.148296	0.979994	4.3e-05	0.308806	0.119414	0.263004	0.803184	0.850044	37
182033	k__Bacteria; p__Firmicutes; c__Clostridia; o__Clostridiales; f__Ruminococcaceae; g__Oscillospira; s__	0.09	0.44	0.181667	0.3	0.201667	0.621667	0.19	0.251852	0.621667	0.473676	0.492838	1e-06	0.360003	0.065438	0.806445	0.410303	0.000188	0.243462	0.043363	0.669289	0.605528	0.549773	37
197099	k__Bacteria; p__Firmicutes; c__Clostridia; o__Clostridiales; f__Ruminococcaceae; g__Oscillospira; s__	0.123333	0.253333	0.148333	0.225	0.113333	0.43	0.295	0.155556	0.43	0.471203	0.495973	0.000174	0.06557	0.182618	0.518494	0.988561	0.099828	0.797179	0.340723	0.579037	0.419947	0.975537	37
98048	k__Bacteria; p__Firmicutes; c__Clostridia; o__Clostridiales; f__Ruminococcaceae; g__Oscillospira; s__	0.088333	0.158333	0.081667	0.713333	0.23	0.406667	0.153333	0.157407	0.713333	0.487148	0.527419	0.195399	0.794807	0.008856	0.059808	0.391018	0.385703	0.968038	0.000508	0.960077	0.944264	0.022501	37
4366524	k__Bacteria; p__Firmicutes; c__Clostridia; o__Clostridiales; f__; g__; s__	0.041667	0.206667	0.13	0.101667	0.026667	0.225	0.083333	0.098148	0.225	0.562672	0.574876	3.5e-05	0.010178	0.015338	0.949392	0.941018	0.023965	0.09112	0.142938	0.824122	NaN	0.912804	37
191558	k__Bacteria; p__Firmicutes; c__Clostridia; o__Clostridiales; f__Ruminococcaceae; g__Oscillospira; s__	0.118333	0.221667	0.206667	0.373333	0.145	0.408333	0.276667	0.253704	0.408333	0.557725	0.574876	0.002754	0.031813	0.002302	0.806423	0.98699	0.171094	0.309143	0.018223	0.753877	0.912146	0.79053	37
318503	k__Bacteria; p__Firmicutes; c__Clostridia; o__Clostridiales; f__; g__; s__	0.056667	0.156667	0.176667	0.175	0.086667	0.16	0.095	0.088889	0.176667	0.618862	0.643586	0.018997	0.081958	0.19181	0.672584	0.893863	0.06542	0.044424	0.088874	0.742986	NaN	0.527943	37
631564	k__Bacteria; p__Firmicutes; c__Clostridia; o__Clostridiales; f__; g__; s__	0.396667	3.775	0.61	0.84	0.888333	0.555	0.583333	0.535185	3.775	0.596925	0.678278	0.047879	0.913505	0.825207	0.318898	0.863753	0.013705	0.696861	0.456897	0.129309	0.851831	0.678207	37
178331	k__Bacteria; p__Verrucomicrobia; c__Verrucomicrobiae; o__Verrucomicrobiales; f__Verrucomicrobiaceae; g__Akkermansia; s__muciniphila	0.005	0.181667	0.053333	0.138333	0.023333	0.06	0.153333	0.009259	0.181667	0.625854	0.750998	0.002075	0.003127	0.041446	0.023722	0.623002	0.000677	0.064302	0.002249	0.187515	NaN	0.019871	37
305057	k__Bacteria; p__Firmicutes; c__Clostridia; o__Clostridiales; f__; g__; s__	0.078333	0.391667	0.068333	0.085	0.095	0.041667	0.078333	0.188889	0.391667	0.738907	0.796863	0.064297	1	0.442941	0.120414	0.994815	0.034858	0.994135	0.801318	0.111829	0.995803	0.806725	37
229452	k__Bacteria; p__Firmicutes; c__Clostridia; o__Clostridiales; f__; g__; s__	0.008333	0.035	0.02	0.03	0.008333	0.035	0.033333	0.040741	0.040741	0.815948	0.82673	0.009348	0.029081	0.017452	0.92778	0.994815	0.115166	0.343178	0.225522	NaN	NaN	NaN	37
4306262	k__Bacteria; p__Verrucomicrobia; c__Verrucomicrobiae; o__Verrucomicrobiales; f__Verrucomicrobiaceae; g__Akkermansia; s__muciniphila	5.46333	178.96	48.3633	123.535	21.785	62.14	136.527	14.0185	178.96	0.743301	0.86657	4.9e-05	0.000295	0.00402	0.011711	0.344627	1e-06	0.008947	1.2e-05	0.089512	0.968508	0.003047	37
258995	k__Bacteria; p__Firmicutes; c__Clostridia; o__Clostridiales; f__Ruminococcaceae; g__Oscillospira; s__	0.001667	0.061667	0.026667	0.1	0.005	0.038333	0.031667	0.02963	0.1	0.833267	0.878452	0.007902	0.028555	0.003358	0.858517	0.941018	0.058718	0.155771	0.022309	NaN	NaN	0.614591	37
716984	k__Bacteria; p__Firmicutes; c__Clostridia; o__Clostridiales; f__Ruminococcaceae; g__Ruminococcus; s__	0.091667	0.23	0.191667	0.248333	0.103333	0.288333	0.106667	0.244444	0.288333	0.882633	0.895919	0.007361	0.271255	0.030942	0.884049	0.994815	0.111585	0.308806	0.174633	0.996278	0.720248	0.959271	37
271449	k__Bacteria; p__Firmicutes; c__Clostridia; o__Clostridiales; f__Lachnospiraceae; g__Coprococcus; s__	0.001667	0.013333	0.01	0.018333	0.003333	0.023333	0.01	0.003704	0.023333	0.90905	0.920527	0.006807	0.102865	0.141899	NaN	NaN	NaN	0.304933	NaN	NaN	NaN	NaN	37
271880	k__Bacteria; p__Firmicutes; c__Clostridia; o__Clostridiales; f__; g__; s__	0.013333	0.113333	0.1	0.071667	0.025	0.16	0.066667	0.061111	0.16	0.92119	0.930385	5e-06	0.00159	0.010708	0.87141	0.933729	0.004241	0.015081	0.043632	0.949205	NaN	0.805797	37
363731	k__Bacteria; p__Verrucomicrobia; c__Verrucomicrobiae; o__Verrucomicrobiales; f__Verrucomicrobiaceae; g__Akkermansia; s__muciniphila	0.001667	0.051667	0.008333	0.053333	0.008333	0.021667	0.058333	0.009259	0.058333	0.90915	0.935671	0.005505	0.008058	0.015942	0.026136	0.714089	0.014618	0.386295	0.013368	NaN	NaN	0.150085	37
195189	k__Bacteria; p__Firmicutes; c__Clostridia; o__Clostridiales; f__Lachnospiraceae; g__Coprococcus; s__	0.113333	0.678333	0.245	0.321667	0.105	0.431667	0.278333	0.540741	0.678333	0.92925	0.938684	7e-06	0.034924	0.000648	0.732316	0.994815	0.00087	0.284764	0.071377	0.696609	0.950588	0.786632	37
269107	k__Bacteria; p__Firmicutes; c__Clostridia; o__Clostridiales; f__Lachnospiraceae; g__[Ruminococcus]; s__gnavus	0.016667	0.078333	0.066667	0.105	0.02	0.121667	0.028333	0.092593	0.121667	0.965129	0.969579	0.000959	0.120084	0.003775	0.799886	0.994815	0.064435	0.168561	0.066526	0.960077	NaN	0.968367	37
188548	k__Bacteria; p__Firmicutes; c__Clostridia; o__Clostridiales; f__; g__; s__	0.001667	0.045	0.015	0.035	0.015	0.06	0.005	0.02037	0.06	0.98367	0.991671	0.001547	0.835904	0.124308	0.345656	0.383891	0.019484	0.223856	0.05735	NaN	NaN	NaN	37
195445	k__Bacteria; p__Firmicutes; c__Clostridia; o__Clostridiales; f__; g__; s__	0.006667	0.196667	0.103333	0.188333	0.078333	0.305	0.028333	0.092593	0.305	0.98367	0.992449	5.8e-05	0.365603	0.024964	0.011711	0.029806	1.6e-05	0.001674	0.000114	0.12583	NaN	0.017563	37
4356342	k__Bacteria; p__Firmicutes; c__Clostridia; o__Clostridiales; f__Lachnospiraceae; g__[Ruminococcus]; s__gnavus	0.133333	1.06667	0.683333	0.911667	0.52	0.52	0.778333	0.457407	1.06667	0.986962	0.995692	0.032658	0.130733	0.317493	0.429196	0.410181	0.006191	0.081451	0.066104	0.211413	0.648204	0.413171	37
335330	k__Bacteria; p__Firmicutes; c__Clostridia; o__Clostridiales; f__Ruminococcaceae; g__Oscillospira; s__	0.01	0.08	0.046667	0.058333	0.016667	0.07	0.075	0.031481	0.08	0.994014	1	8.3e-05	0.001044	0.0204	0.729167	0.941018	0.004297	0.06567	0.033149	NaN	NaN	0.599093	37
196191	k__Bacteria; p__Firmicutes; c__Clostridia; o__Clostridiales; f__Ruminococcaceae; g__Oscillospira; s__	0.02	0.068333	0.033333	0.053333	0.03	0.073333	0.025	0.05	0.073333	0.994014	1	0.001286	0.678065	0.068845	0.923498	0.941018	0.02599	0.521628	0.146568	NaN	NaN	0.867462	37
1108378	k__Bacteria; p__Firmicutes; c__Clostridia; o__Clostridiales; f__; g__; s__	0.15	0.405	0.318333	0.386667	0.188333	0.878333	0.616667	0.772222	0.878333	0.005704	0.007996	0	8.4e-05	1e-06	0.689114	0.980851	0.009601	0.114619	0.018276	0.529177	0.509633	0.445815	38
186886	k__Bacteria; p__Firmicutes; c__Clostridia; o__Clostridiales; f__Ruminococcaceae; g__; s__	0.365	0.171667	1.46833	0.446667	0.756667	0.53	2.72167	2.50185	2.72167	0.007249	0.011776	0.395692	0.001728	0.121467	0.712166	0.714089	0.469716	0.058053	0.801318	0.803188	0.992482	0.463547	38
268542	k__Bacteria; p__Firmicutes; c__Clostridia; o__Clostridiales; f__; g__; s__	0.005	0.025	0.015	0.008333	0.01	0.046667	0.031667	0.053704	0.053704	0.017937	0.020607	0.001699	0.031838	0.017452	0.419852	0.915863	0.082508	0.337064	0.774854	NaN	NaN	NaN	38
4440624	k__Bacteria; p__Firmicutes; c__Clostridia; o__Clostridiales; f__Lachnospiraceae; g__; s__	0.118333	0.155	0.258333	0.323333	0.135	0.456667	0.558333	0.266667	0.558333	0.071672	0.089073	0.001353	1e-05	0.002206	0.393789	0.994815	0.34295	0.051391	0.028908	0.409939	0.532768	0.917313	38
162576	k__Bacteria; p__Firmicutes; c__Clostridia; o__Clostridiales; f__; g__; s__	0.005	0.006667	0.013333	0.253333	0.011667	0.09	0.021667	0.281481	0.281481	0.239535	0.263592	0.0522	0.388389	1.4e-05	0.776259	0.933729	0.721037	0.572989	0.005531	0.669289	NaN	0.909595	38
173916	k__Bacteria; p__Firmicutes; c__Clostridia; o__Clostridiales; f__; g__; s__	0.076667	0.066667	0.223333	0.015	0.088333	0.108333	0.238333	0.614815	0.614815	0.190395	0.263592	0.786617	0.083313	0.219085	0.043676	0.994815	0.916911	0.27511	0.153416	0.960288	0.984462	0.015287	38
4446120	k__Bacteria; p__Firmicutes; c__Clostridia; o__Clostridiales; f__Ruminococcaceae; g__Oscillospira; s__	0.026667	0.045	0.031667	0.048333	0.021667	0.068333	0.045	0.205556	0.205556	0.262101	0.305325	0.083358	0.439404	0.002635	0.295516	0.9513	0.482992	0.843272	0.646899	0.742986	NaN	0.128516	38
174422	k__Bacteria; p__Firmicutes; c__Clostridia; o__Clostridiales; f__; g__; s__	0.015	0.053333	0.048333	0.036667	0.011667	0.106667	0.035	0.131481	0.131481	0.450021	0.491319	0.000535	0.031813	0.00085	0.315204	0.961136	0.101787	0.198998	0.378566	NaN	NaN	0.254121	38
134065	k__Bacteria; p__Firmicutes; c__Clostridia; o__Clostridiales; f__Lachnospiraceae; g__; s__	0.083333	0.143333	0.315	0.243333	0.043333	0.343333	0.6	0.442593	0.6	0.493669	0.5492	0.039403	0.009206	0.034093	0.573711	0.729478	0.583961	0.396801	0.533567	0.42104	0.445034	0.332592	38
250270	k__Bacteria; p__Firmicutes; c__Clostridia; o__Clostridiales; f__; g__; s__	0.026667	0.063333	0.038333	0.113333	0.023333	0.046667	0.015	0.231481	0.231481	0.836576	0.845942	0.23823	0.905388	0.004343	0.655255	0.994815	0.402163	0.70901	0.198315	0.886272	NaN	0.722507	38
4383092	k__Bacteria; p__Firmicutes; c__Clostridia; o__Clostridiales; f__Lachnospiraceae; g__; s__	0.003333	0.011667	0.008333	0.043333	0.003333	0.016667	0.01	0.040741	0.043333	0.92594	0.931079	0.100258	0.275875	0.001309	NaN	NaN	0.431893	0.62817	0.045537	NaN	NaN	NaN	38
653533	k__Bacteria; p__Firmicutes; c__Clostridia; o__Clostridiales; f__Lachnospiraceae; g__Coprococcus; s__	0.045	0.18	0.443333	0.331667	0	0.286667	0.07	0.207407	0.443333	0.015918	0.029793	0	1e-06	0	0.009705	0.011636	0.013705	0.000214	0.001096	0.008066	0.291545	0.028039	39
264359	k__Bacteria; p__Firmicutes; c__Clostridia; o__Clostridiales; f__; g__; s__	0	0.011667	0.01	0.016667	0	0.043333	0.005	0.035185	0.043333	0.354988	0.36963	4.6e-05	0.020091	9.6e-05	NaN	NaN	0.04822	0.093434	NaN	NaN	NaN	NaN	39
607540	k__Bacteria; p__Firmicutes; c__Clostridia; o__Clostridiales; f__Lachnospiraceae; g__Coprococcus; s__	0.001667	0.043333	0.076667	0.053333	0	0.068333	0.011667	0.059259	0.076667	0.461094	0.491319	4e-06	0.000137	1.9e-05	0.203112	0.935243	0.015203	0.007442	0.017019	NaN	NaN	0.750476	39
262326	k__Bacteria; p__Firmicutes; c__Clostridia; o__Clostridiales; f__Lachnospiraceae; g__; s__	0	0.01	0.02	0.005	0.001667	0.165	0.005	0.007407	0.165	0.530997	0.622856	0.00034	0.065868	0.323172	0.309869	0.9513	0.178954	0.098233	0.378157	NaN	NaN	NaN	39
277067	k__Bacteria; p__Firmicutes; c__Clostridia; o__Clostridiales; f__; g__; s__	0.065	0.221667	0.778333	0.76	0.081667	1.73333	0.173333	0.759259	1.73333	0.808341	0.861386	0	0.000211	2e-06	0.038426	0.994815	0.063821	0.001002	0.00046	0.250043	0.303413	0.968846	39
333351	k__Bacteria; p__Firmicutes; c__Clostridia; o__Clostridiales; f__; g__; s__	0.02	0.045	0.026667	0.176667	0.01	2.86333	0.063333	0.025926	2.86333	0.646595	0.86657	0	0.319738	0.017966	0.020907	0.928009	0.430234	0.838152	0.049944	0.023948	0.605528	0.683732	39
831922	k__Bacteria; p__Firmicutes; c__Clostridia; o__Clostridiales; f__; g__; s__	0.011667	0.248333	0.093333	0.76	0.003333	0.33	0.111667	0.590741	0.76	0.969503	0.925627	0.014236	0.098883	0.003358	0.929769	0.843596	0.253311	0.467077	0.116519	0.724303	0.803184	0.749308	39
260346	k__Bacteria; p__Firmicutes; c__Clostridia; o__Clostridiales; f__Lachnospiraceae; g__; s__	0.066667	0.366667	0.141667	0.416667	0.001667	1.055	0.185	0.987037	1.055	0.8692	0.928232	4e-06	0.022457	6e-06	0.044684	0.066112	0.052964	0.520095	0.051226	0.039617	0.077046	0.020336	39
193509	k__Bacteria; p__Firmicutes; c__Clostridia; o__Clostridiales; f__Lachnospiraceae; g__Dorea; s__	0.115	0.463333	0.206667	0.318333	0.021667	0.833333	0.153333	1.02222	1.02222	0.98367	0.978797	1e-06	0.031484	0	0.081575	0.098713	0.04096	0.431727	0.092022	0.105442	0.380693	0.015615	39
271866	k__Bacteria; p__Firmicutes; c__Clostridia; o__Clostridiales; f__; g__; s__	0.171667	1.08167	0.831667	1.12167	0.026667	0.485	1.97667	0.159259	1.97667	0.083163	0.128464	0.00012	0	0.004599	0.213141	0.181385	0.026205	0.101755	0.04786	0.740735	0.105325	0.976397	40
332608	k__Bacteria; p__Firmicutes; c__Clostridia; o__Clostridiales; f__Ruminococcaceae; g__Oscillospira; s__	0.095	2.39	2.075	1.62333	0.073333	1.985	0.981667	0.746296	2.39	0.191427	0.213362	0	0	0	0.959184	0.872008	0	0	4e-06	0.908323	0.912146	0.942047	40
4418586	k__Bacteria; p__Firmicutes; c__Clostridia; o__Clostridiales; f__; g__; s__	0.135	1.8	6.315	1.11	0.006667	0.403333	2.64667	1.12593	6.315	0.260795	0.263592	0.00629	2.3e-05	0.00317	0.699919	0.229511	0.126594	0.021409	0.225522	0.742986	0.607233	0.376253	40
193829	k__Bacteria; p__Verrucomicrobia; c__Verrucomicrobiae; o__Verrucomicrobiales; f__Verrucomicrobiaceae; g__Akkermansia; s__muciniphila	0	0.068333	0.015	0.033333	0.003333	0.011667	0.03	0.003704	0.068333	0.272089	0.386158	0.000913	0.004889	0.033489	0.091018	0.769288	0.000902	0.060065	0.006986	NaN	NaN	NaN	40
183838	k__Bacteria; p__Firmicutes; c__Clostridia; o__Clostridiales; f__; g__; s__	0.178333	0.241667	10.02	11.0033	0.05	0.925	9.78167	0.337037	11.0033	0.314838	0.450492	0.011084	0	2e-06	0.059808	0.440558	0.914674	0.000137	0.000165	0.187515	0.605528	0.457578	40
460611	k__Bacteria; p__Firmicutes; c__Clostridia; o__Clostridiales; f__; g__; s__	0.248333	0.246667	14.0783	16.3517	0.056667	1.125	13.8317	0.425926	16.3517	0.307725	0.455427	0.018219	0	2e-06	0.039527	0.33607	0.90013	0.00021	0.00018	0.096088	0.54501	0.470805	40
300618	k__Bacteria; p__Firmicutes; c__Clostridia; o__Clostridiales; f__; g__; s__	0.003333	0.066667	0.048333	0.046667	0.003333	0.066667	0.035	0.016667	0.066667	0.493669	0.525504	0.001353	0.006256	0.015066	0.916942	0.994815	0.063821	0.064302	0.048128	NaN	NaN	0.761001	40
263705	k__Bacteria; p__Firmicutes; c__Clostridia; o__Clostridiales; f__Peptococcaceae; g__; s__	0.003333	0.286667	0.016667	0.096667	0	0.283333	0.018333	0.07037	0.286667	0.801942	0.744145	0.000311	0.171634	0.011124	0.919236	0.806936	0.066499	0.608639	0.159038	0.73221	NaN	0.790833	40
350224	k__Bacteria; p__Firmicutes; c__Clostridia; o__Clostridiales; f__Ruminococcaceae; g__Ruminococcus; s__flavefaciens	0	0.375	0.246667	0.333333	0.001667	0.243333	0.123333	0.062963	0.375	0.740169	0.764358	0.00037	0.002484	0.004787	1	0.013123	0	0	0	0.039617	0.032328	0.024962	40
263366	k__Bacteria; p__Firmicutes; c__Clostridia; o__Clostridiales; f__; g__; s__	0.036667	0.245	1.25833	0.726667	0.035	1.31667	0.715	0.681481	1.31667	0.820294	0.854975	5.6e-05	3.2e-05	0.000189	0.651662	0.994815	0.153858	0.005348	0.013859	0.498363	0.944264	0.995009	40
262677	k__Bacteria; p__Firmicutes; c__Clostridia; o__Clostridiales; f__Ruminococcaceae; g__Oscillospira; s__	0.001667	0.048333	0	0.023333	0	0.085	0.05	0.001852	0.085	0.856845	0.925627	0.000756	0.020181	0.071317	0.0592	0.941018	0.068781	0.768655	0.153416	NaN	NaN	NaN	40
839200	k__Bacteria; p__Firmicutes; c__Clostridia; o__Clostridiales; f__Lachnospiraceae; g__Dorea; s__	0.038333	3.62167	4.98667	1.77833	0.123333	7.455	5.5	0.907407	7.455	0.969503	0.940583	0.00012	0.000311	0.006994	0.892123	0.941018	0.013705	0.01079	0.017883	0.960288	0.902888	0.641706	40
260666	k__Bacteria; p__Firmicutes; c__Clostridia; o__Clostridiales; f__Lachnospiraceae; g__; s__	0.003333	0.225	0.15	0.066667	0.001667	0.25	0.263333	0.040741	0.263333	0.992115	1	0	0	3.3e-05	0.806423	0.9513	6.2e-05	0.000513	0.006986	0.816811	NaN	0.939507	40
271494	k__Bacteria; p__Firmicutes; c__Clostridia; o__Clostridiales; f__; g__; s__	0	0.008333	0.015	0.008333	0	0.02	0.015	0	0.02	NaN	NaN	0.00752	0.014653	0.299368	NaN	NaN	NaN	NaN	NaN	NaN	NaN	NaN	40

## Sheet: Sheet2
OTU id	OTU phylogeny	Model-based cluster	Time 10, Dose 0	Time 10, Dose 0.1	Time 10, Dose 0.25	Time 10, Dose 1	Time 30, Dose 0	Time 30, Dose 0.1	Time 30, Dose 0.25	Time 30, Dose 1	AVERAGE	Max relative abundance	log fold 30 vs 10	FDR Additive model TIME	FDR Additive model Reduced	FDR Additive model Dose 0.1	FDR Additive model Dose 0.25	FDR Additive model Dose 1	FDR Interactive model	FDR Interactive TIME	FDR Interactive model Dose 0.1	FDR Interactive model Dose 0.25	FDR Interactive model Dose 1	FDR Interactive model Time x Dose 0.1	FDR Interactive model Time x Dose 0.25	FDR Interactive model Time x Dose 1	Model-based cluster
4376828	k__Bacteria; p__Actinobacteria; c__Actinobacteria; o__Bifidobacteriales; f__Bifidobacteriaceae; g__Bifidobacterium; s__	20	3.12333	1.42	2.055	3.65167	1.52	0.981667	0.658333	0.57963	1.7487	3.65167	-0.437895	3.7e-05	0.000234	0.086207	0.1362	0.653029	0.569229	0.33607	0.268565	0.669226	0.829954	0.960077	0.698499	0.414568	20
72820	k__Bacteria; p__Actinobacteria; c__Actinobacteria; o__Bifidobacteriales; f__Bifidobacteriaceae; g__Bifidobacterium; s__longum	20	0.256667	0.153333	0.135	0.271667	0.106667	0.113333	0.056667	0.042593	0.141991	0.271667	-0.4079	0.00022	0.000465	0.646333	0.164982	0.669925	0.518494	0.21123	0.557494	0.457458	0.934452	0.756932	NaN	0.470805	20
681370	k__Bacteria; p__Actinobacteria; c__Actinobacteria; o__Bifidobacteriales; f__Bifidobacteriaceae; g__Bifidobacterium; s__pseudolongum	20	20.2633	9.08	12.8767	22.9533	9.84167	6.43333	4.34833	4.08704	11.2355	22.9533	-0.421191	6.3e-05	0.000257	0.081535	0.127646	0.664984	0.649916	0.315224	0.234813	0.626272	0.882907	0.925223	0.746765	0.470805	20
275974	k__Bacteria; p__Actinobacteria; c__Coriobacteriia; o__Coriobacteriales; f__Coriobacteriaceae; g__Adlercreutzia; s__	20	0.066667	0.035	0.208333	0.17	0.065	0.043333	0.106667	0.042593	0.0921991	0.208333	-0.270307	0.139192	0.15949	0.255273	0.025979	0.530789	0.403533	0.994815	0.468399	0.023571	0.164303	0.960288	NaN	0.329535	20
631764	k__Bacteria; p__Actinobacteria; c__Coriobacteriia; o__Coriobacteriales; f__Coriobacteriaceae; g__Adlercreutzia; s__	20	0.158333	0.033333	0.066667	0.07	0.056667	0.026667	0.033333	0.053704	0.062338	0.158333	-0.284919	0.124819	0.140969	0.006409	0.203604	0.528311	0.761431	0.229511	0.029195	0.338383	0.21613	0.687724	NaN	0.463547	20
183446	k__Bacteria; p__Bacteroidetes; c__Bacteroidia; o__Bacteroidales; f__S24-7; g__; s__	20	188.82	190.315	222.635	143.263	225.203	126.233	139.642	240.28	184.549	240.28	-0.00804571	0.530997	0.559639	0.241554	0.986347	0.955948	0.003765	0.994815	0.956047	0.369322	0.241737	0.296642	0.200137	0.220047	20
445144	k__Bacteria; p__Bacteroidetes; c__Bacteroidia; o__Bacteroidales; f__S24-7; g__; s__	20	0.438333	0.176667	0.325	0.531667	0.34	0.255	0.4	0.548148	0.376852	0.548148	0.020598	0.919517	0.929399	0.00524	0.956253	0.052116	0.569229	0.565018	0.00746	0.648174	0.651658	0.409939	0.54501	0.349701	20
128227	k__Bacteria; p__Firmicutes; c__Bacilli; o__Lactobacillales; f__Lactobacillaceae; g__Lactobacillus; s__	20	0.141667	0.04	0.115	0.225	0.11	0.041667	0.021667	0.037037	0.0915047	0.225	-0.394407	0.006134	0.011776	0.006378	0.135917	0.910669	0.15999	0.941018	0.06542	0.983593	0.460555	0.960077	NaN	0.249381	20
4397402	k__Bacteria; p__Firmicutes; c__Bacilli; o__Lactobacillales; f__Lactobacillaceae; g__Lactobacillus; s__	20	1.71833	0.666667	2.17	2.9	1.93333	0.488333	0.621667	0.785185	1.41044	2.9	-0.289417	0.006134	0.011776	4.7e-05	0.271255	0.803787	0.213141	0.994815	0.095301	0.628823	0.396031	0.529177	0.094988	0.20166	20
1995182	k__Bacteria; p__Firmicutes; c__Bacilli; o__Lactobacillales; f__Lactobacillaceae; g__Lactobacillus; s__	20	0.345	0.15	0.38	0.516667	0.415	0.086667	0.11	0.168519	0.271482	0.516667	-0.251337	0.00977	0.017266	9.9e-05	0.156706	0.728557	0.213141	0.979994	0.195878	0.706178	0.510483	0.384953	0.078186	0.289758	20
338845	k__Bacteria; p__Firmicutes; c__Bacilli; o__Lactobacillales; f__Lactobacillaceae; g__Lactobacillus; s__	20	0.023333	0.005	0.031667	0.056667	0.036667	0.003333	0.006667	0.009259	0.0215741	0.056667	-0.319334	0.11492	0.140969	0.002134	0.370551	0.948093	0.213141	0.934445	0.179536	0.68348	0.26759	NaN	NaN	NaN	20
4428313	k__Bacteria; p__Firmicutes; c__Bacilli; o__Lactobacillales; f__Lactobacillaceae; g__Lactobacillus; s__	20	35.3467	13.0167	33.7733	59.5983	37.4633	9.50833	10.835	15.8778	26.9274	59.5983	-0.284101	0.003882	0.007996	2.3e-05	0.101484	0.850342	0.27538	0.994815	0.066904	0.884011	0.397328	0.552136	0.109874	0.23378	20
549756	k__Bacteria; p__Firmicutes; c__Bacilli; o__Lactobacillales; f__Lactobacillaceae; g__Lactobacillus; s__	20	0.141667	0.061667	0.146667	0.273333	0.148333	0.038333	0.05	0.053704	0.114213	0.273333	-0.331769	0.00845	0.013905	0.001526	0.290222	0.864654	0.287555	0.994815	0.228132	0.826384	0.317072	0.558878	NaN	0.123683	20
4354103	k__Bacteria; p__Firmicutes; c__Bacilli; o__Lactobacillales; f__Lactobacillaceae; g__Lactobacillus; s__	20	1.32667	0.576667	1.275	2.08167	1.39333	0.398333	0.518333	0.583333	1.01917	2.08167	-0.259588	0.003882	0.007664	5.6e-05	0.139067	0.767668	0.309869	0.994815	0.116254	0.907022	0.427234	0.482504	0.200137	0.179689	20
344703	k__Bacteria; p__Firmicutes; c__Bacilli; o__Lactobacillales; f__Lactobacillaceae; g__Lactobacillus; s__	20	0.141667	0.058333	0.166667	0.228333	0.163333	0.03	0.038333	0.061111	0.110972	0.228333	-0.30798	0.015771	0.024849	0.001032	0.300867	0.761021	0.315204	0.994815	0.279508	0.696364	0.540199	0.447914	NaN	0.325067	20
47365	k__Bacteria; p__Firmicutes; c__Bacilli; o__Lactobacillales; f__Lactobacillaceae; g__Lactobacillus; s__	20	0.155	0.036667	0.158333	0.22	0.2	0.04	0.068333	0.083333	0.120208	0.22	-0.162959	0.197141	0.228669	4e-06	0.179987	0.703296	0.362005	0.9513	0.013705	0.901523	0.651658	0.762887	NaN	0.332592	20
324888	k__Bacteria; p__Firmicutes; c__Bacilli; o__Lactobacillales; f__Lactobacillaceae; g__Lactobacillus; s__	20	0.29	0.12	0.27	0.461667	0.268333	0.046667	0.113333	0.111111	0.210139	0.461667	-0.325593	0.001604	0.004281	3.1e-05	0.341735	0.831903	0.402964	0.994815	0.143935	0.846996	0.464825	0.316918	0.358703	0.268097	20
306306	k__Bacteria; p__Firmicutes; c__Bacilli; o__Lactobacillales; f__Lactobacillaceae; g__Lactobacillus; s__	20	0.478333	0.276667	0.548333	0.638333	0.59	0.246667	0.276667	0.27963	0.416829	0.638333	-0.144235	0.090203	0.109741	0.003199	0.383027	0.666393	0.44356	0.966695	0.296254	0.754516	0.669152	0.552136	0.245405	0.330279	20
539647	k__Bacteria; p__Firmicutes; c__Bacilli; o__Lactobacillales; f__Lactobacillaceae; g__Lactobacillus; s__	20	1.41333	0.485	1.17	1.985	1.35	0.393333	0.49	0.688889	0.996944	1.985	-0.237865	0.015918	0.023034	2.3e-05	0.096026	0.867178	0.564507	0.994815	0.036904	0.914448	0.609078	0.714872	0.323395	0.463547	20
592160	k__Bacteria; p__Firmicutes; c__Bacilli; o__Lactobacillales; f__Lactobacillaceae; g__Lactobacillus; s__	20	0.016667	0.003333	0.018333	0.038333	0.026667	0.003333	0.006667	0.014815	0.0160185	0.038333	-0.172947	0.505107	0.531255	0.009986	0.458657	0.7546	NaN	NaN	0.234907	0.888105	0.340723	NaN	NaN	NaN	20
829401	k__Bacteria; p__Firmicutes; c__Clostridia; o__Clostridiales; f__; g__; s__	18	4.57	0.016667	0.013333	0.003333	0.008333	0.008333	0.008333	31.9667	4.57437	31.9667	0.841964	0.965129	0.805492	3e-05	3.2e-05	0.133123	6e-06	2.5e-05	7.1e-05	6.3e-05	3e-06	0.038243	0.028295	0	18
180944	k__Bacteria; p__Firmicutes; c__Clostridia; o__Clostridiales; f__; g__; s__	18	1.55333	0.008333	0.01	0.008333	0.131667	0.006667	0.018333	0.762963	0.312454	1.55333	-0.235044	0.994733	0.999894	1e-06	4.2e-05	8e-06	0.007558	0.146128	1.3e-05	2.4e-05	4e-06	0.517252	0.241258	2.4e-05	18
195445	k__Bacteria; p__Firmicutes; c__Clostridia; o__Clostridiales; f__; g__; s__	37	0.006667	0.196667	0.103333	0.188333	0.078333	0.305	0.028333	0.092593	0.124907	0.305	0.00804846	0.98367	0.992449	5.8e-05	0.365603	0.024964	0.011711	0.029806	1.6e-05	0.001674	0.000114	0.12583	NaN	0.017563	37
175758	k__Bacteria; p__Firmicutes; c__Clostridia; o__Clostridiales; f__; g__; s__	18	0.718333	0.008333	0.011667	0.01	0.048333	0.016667	0.02	0.475926	0.163657	0.718333	-0.125189	0.880681	0.914068	0.000609	0.004279	0.000373	0.011711	0.071233	0.000139	0.000446	0.000159	0.171509	0.151983	5.6e-05	18
193064	k__Bacteria; p__Firmicutes; c__Clostridia; o__Clostridiales; f__; g__; s__	25	0.04	0.063333	0.121667	0.09	0.043333	2.59333	0.105	0.088889	0.393194	2.59333	0.953561	0.168706	0.279459	0	0.091819	0.389727	0.013877	0.994815	0.466295	0.251778	0.533567	0.008066	0.950588	0.960421	25
233817	k__Bacteria; p__Firmicutes; c__Clostridia; o__Clostridiales; f__; g__; s__	4	0.015	0.143333	0.135	0.015	1.20833	0.605	0.071667	0.094444	0.285972	1.20833	0.807523	0.008681	0.035548	0.878473	0.488937	0.009741	0.019359	2.5e-05	0.020848	0.044339	0.976544	0.090425	0.000369	0.255364	4
197875	k__Bacteria; p__Firmicutes; c__Clostridia; o__Clostridiales; f__; g__; s__	29	0.138333	1.17667	2.26	0.725	3.7	4.06833	3.80833	0.051852	1.99106	4.06833	0.432056	0.24689	0.403794	0.437916	0.359024	0.761021	0.019502	0.013123	0.057402	0.016795	0.082703	0.411471	0.238619	8.3e-05	29
333351	k__Bacteria; p__Firmicutes; c__Clostridia; o__Clostridiales; f__; g__; s__	39	0.02	0.045	0.026667	0.176667	0.01	2.86333	0.063333	0.025926	0.403866	2.86333	1.043	0.646595	0.86657	0	0.319738	0.017966	0.020907	0.928009	0.430234	0.838152	0.049944	0.023948	0.605528	0.683732	39
260756	k__Bacteria; p__Firmicutes; c__Clostridia; o__Clostridiales; f__; g__; s__	11	10.865	0.196667	8.57667	0.015	26.8067	2.015	27.72	11.1926	10.9234	27.72	0.537372	0.003882	0.011903	1.2e-05	1	0.023818	0.023722	0.81369	0.000236	0.968038	0	0.618972	0.960139	0.000875	11
203594	k__Bacteria; p__Firmicutes; c__Clostridia; o__Clostridiales; f__; g__; s__	19	0.085	0.02	0	0.011667	0.01	0.02	0.013333	0.037037	0.0246296	0.085	-0.161854	0.986962	0.991671	0.336512	0.017095	0.637499	0.023722	0.075657	0.234813	0.001368	0.070956	NaN	NaN	NaN	19
263612	k__Bacteria; p__Firmicutes; c__Clostridia; o__Clostridiales; f__; g__; s__	12	0.008333	0.06	0.235	0.04	0.47	0.235	0.403333	0	0.181458	0.47	0.508955	0.283383	0.468756	0.939692	0.540108	0.358188	0.028325	0.023625	0.209423	0.030762	0.261615	0.395535	0.228805	0	12
825939	k__Bacteria; p__Firmicutes; c__Clostridia; o__Clostridiales; f__; g__; s__	5	2.52333	15.0633	0.16	0	5.20833	7.44333	0.006667	0.083333	3.81104	15.0633	-0.143891	0.986962	0.999894	0.338207	0.00013	2.2e-05	0.037642	0.941018	0.257297	0.072176	0	0.639787	0.151983	0	5
277067	k__Bacteria; p__Firmicutes; c__Clostridia; o__Clostridiales; f__; g__; s__	39	0.065	0.221667	0.778333	0.76	0.081667	1.73333	0.173333	0.759259	0.571574	1.73333	0.177689	0.808341	0.861386	0	0.000211	2e-06	0.038426	0.994815	0.063821	0.001002	0.00046	0.250043	0.303413	0.968846	39
460611	k__Bacteria; p__Firmicutes; c__Clostridia; o__Clostridiales; f__; g__; s__	40	0.248333	0.246667	14.0783	16.3517	0.056667	1.125	13.8317	0.425926	5.79553	16.3517	-0.301683	0.307725	0.455427	0.018219	0	2e-06	0.039527	0.33607	0.90013	0.00021	0.00018	0.096088	0.54501	0.470805	40
175227	k__Bacteria; p__Firmicutes; c__Clostridia; o__Clostridiales; f__; g__; s__	19	0.206667	0.023333	0.033333	0.593333	0.288333	0.091667	0.038333	0.02963	0.163079	0.593333	-0.281569	0.879507	0.925627	0.013674	0.005585	0.867178	0.042857	0.98699	0.019634	0.079919	0.340458	0.653876	0.962419	0.028604	19
173916	k__Bacteria; p__Firmicutes; c__Clostridia; o__Clostridiales; f__; g__; s__	38	0.076667	0.066667	0.223333	0.015	0.088333	0.108333	0.238333	0.614815	0.178935	0.614815	0.439428	0.190395	0.263592	0.786617	0.083313	0.219085	0.043676	0.994815	0.916911	0.27511	0.153416	0.960288	0.984462	0.015287	38
1844565	k__Bacteria; p__Firmicutes; c__Clostridia; o__Clostridiales; f__; g__; s__	20	0.228333	0.011667	0.055	0.001667	0.046667	0.03	0.01	0.166667	0.0687501	0.228333	-0.0685758	0.992115	0.999894	0.074607	0.354869	0.825207	0.044684	0.650961	0.052448	0.56223	0.007713	0.429276	NaN	0.01364	20
262556	k__Bacteria; p__Firmicutes; c__Clostridia; o__Clostridiales; f__; g__; s__	28	0.375	0.108333	0.081667	0.056667	0.176667	0.321667	0.07	0.52037	0.213796	0.52037	0.243352	0.276904	0.371388	0.491256	0.031813	0.834253	0.047949	0.711053	0.146668	0.125607	0.022309	0.212151	0.875411	0.012609	28
132929	k__Bacteria; p__Firmicutes; c__Clostridia; o__Clostridiales; f__; g__; s__	25	0.036667	1.38	0.005	0.046667	0.01	3.38167	0.34	0.011111	0.651389	3.38167	0.406369	0.777399	0.915628	0	0.063071	0.948093	0.057543	0.694008	0.00086	0.30832	0.994308	0.498363	0.013302	0.95858	25
334697	k__Bacteria; p__Firmicutes; c__Clostridia; o__Clostridiales; f__; g__; s__	26	0.048333	0.401667	0.531667	0.491667	0.518333	8.87167	1.18333	0.051852	1.51231	8.87167	0.858035	0.087804	0.210706	0.000235	0.091819	0.224291	0.05944	0.188984	0.04822	0.071097	0.032626	0.852221	0.685822	0.01364	26
163142	k__Bacteria; p__Firmicutes; c__Clostridia; o__Clostridiales; f__; g__; s__	15	0	0.005	0.001667	0.015	0.58	0.003333	0.021667	0.346296	0.12162	0.58	1.64252	0.00057	0.01092	0.008865	0.021269	0.955948	0.059808	0.000222	0.383207	0.70901	0.142938	0.008769	NaN	0.294134	15
183838	k__Bacteria; p__Firmicutes; c__Clostridia; o__Clostridiales; f__; g__; s__	40	0.178333	0.241667	10.02	11.0033	0.05	0.925	9.78167	0.337037	4.06713	11.0033	-0.286216	0.314838	0.450492	0.011084	0	2e-06	0.059808	0.440558	0.914674	0.000137	0.000165	0.187515	0.605528	0.457578	40
310751	k__Bacteria; p__Firmicutes; c__Clostridia; o__Clostridiales; f__; g__; s__	29	0.041667	0.426667	0.228333	0.266667	0.951667	1.53	0.511667	0.025926	0.497824	1.53	0.496124	0.259812	0.398847	0.25078	0.986347	0.981206	0.059808	0.046691	0.058718	0.238102	0.080146	0.504991	0.361374	0.001446	29
197790	k__Bacteria; p__Firmicutes; c__Clostridia; o__Clostridiales; f__; g__; s__	20	3.45	0.286667	6.01667	18.6883	2.89	0.908333	5.62667	0.55	4.80208	18.6883	-0.455042	0.557701	0.682109	0.010325	0.608521	0.552017	0.065292	0.979994	0.006875	0.811074	0.282994	0.529177	0.960139	0.093683	20
228043	k__Bacteria; p__Firmicutes; c__Clostridia; o__Clostridiales; f__; g__; s__	29	0.045	0.335	0.046667	0	0.285	0.146667	0.528333	0.161111	0.193472	0.528333	0.41956	0.045831	0.099637	0.255273	0.647357	0.447419	0.065292	0.510802	0.20099	0.917425	0.017443	0.349965	0.912146	0.179689	29
231563	k__Bacteria; p__Firmicutes; c__Clostridia; o__Clostridiales; f__; g__; s__	25	13.7583	46.405	15.0833	0.75	10.42	65.0333	26.4317	14.7593	24.0801	65.0333	0.186069	0.191992	0.251294	0.005537	0.456508	0.252807	0.069367	0.9501	0.129451	0.907446	0.000352	0.753877	0.619523	0.012045	25
331878	k__Bacteria; p__Firmicutes; c__Clostridia; o__Clostridiales; f__; g__; s__	32	0.048333	0.311667	0	0.093333	0	0.161667	0.013333	0.17963	0.100995	0.311667	-0.106642	0.90905	0.937558	0.032964	0.635511	0.132935	0.07603	0.089701	0.261852	0.046661	0.674348	0.349965	NaN	0.096403	32
16006	k__Bacteria; p__Firmicutes; c__Clostridia; o__Clostridiales; f__; g__; s__	28	0.045	0.198333	0	0.018333	0.078333	0.051667	0.041667	0.111111	0.0680555	0.198333	0.0336983	0.037406	0.062055	0.646333	0.101484	0.901578	0.081558	0.9513	0.296254	0.028638	0.479322	0.456265	NaN	0.527943	28
270396	k__Bacteria; p__Firmicutes; c__Clostridia; o__Clostridiales; f__; g__; s__	29	0.078333	0.03	0.095	0.001667	0.07	0.051667	0.036667	0.044444	0.0509723	0.095	-0.00473303	0.690379	0.715141	0.585888	1	0.174034	0.082689	0.994815	0.53886	0.85989	0.011699	NaN	NaN	0.093683	29
178490	k__Bacteria; p__Firmicutes; c__Clostridia; o__Clostridiales; f__; g__; s__	36	0.001667	0.016667	0.123333	0.075	0.04	0	0.08	0.062963	0.0499537	0.123333	-0.0734295	0.973271	0.9729	0.427105	0.069922	0.260497	0.085341	0.223889	0.243697	0.014452	0.036638	NaN	NaN	0.313062	36
340139	k__Bacteria; p__Firmicutes; c__Clostridia; o__Clostridiales; f__; g__; s__	12	0.08	0.366667	1.36333	0.201667	2.97667	1.18833	2.08167	0.027778	1.03576	2.97667	0.494019	0.314838	0.491319	0.807143	0.650366	0.252807	0.115277	0.033284	0.296254	0.053987	0.408633	0.414548	0.281499	0.005599	12
211234	k__Bacteria; p__Firmicutes; c__Clostridia; o__Clostridiales; f__; g__; s__	20	0.123333	0.16	0.278333	0.13	0.261667	0.066667	0.111667	0.064815	0.14956	0.278333	-0.136763	0.09479	0.133372	0.086391	0.864105	0.121467	0.1157	0.627258	0.763777	0.047743	0.995124	0.132172	0.032328	0.305698	20
628218	k__Bacteria; p__Firmicutes; c__Clostridia; o__Clostridiales; f__; g__; s__	25	0.066667	0.091667	0.085	0.006667	0.055	0.48	0.026667	0.037037	0.106088	0.48	0.37927	0.592641	0.654376	0.056663	0.803045	0.273639	0.117857	0.994815	0.815396	0.68234	0.049057	0.40737	NaN	0.294134	25
305057	k__Bacteria; p__Firmicutes; c__Clostridia; o__Clostridiales; f__; g__; s__	37	0.078333	0.391667	0.068333	0.085	0.095	0.041667	0.078333	0.188889	0.128403	0.391667	-0.188458	0.738907	0.796863	0.064297	1	0.442941	0.120414	0.994815	0.034858	0.994135	0.801318	0.111829	0.995803	0.806725	37
422727	k__Bacteria; p__Firmicutes; c__Clostridia; o__Clostridiales; f__; g__; s__	30	0	0.138333	0.005	0	0.13	0.725	0	0.781481	0.222477	0.781481	1.05756	0.110372	0.243443	0.135217	0.499918	0.320265	0.123098	0	0	0.000286	1.2e-05	0.002381	0	8.3e-05	30
278563	k__Bacteria; p__Firmicutes; c__Clostridia; o__Clostridiales; f__; g__; s__	29	5.43167	2.78667	7.655	0.025	9.10833	38.6917	3.345	13.65	10.0867	38.6917	0.61019	0.232955	0.320608	0.484697	0.872646	0.815842	0.123098	0.95474	0.986994	0.765372	0.004388	0.714437	0.685822	0.066002	29
265030	k__Bacteria; p__Firmicutes; c__Clostridia; o__Clostridiales; f__; g__; s__	10	0.016667	0.013333	0.701667	0.475	0.016667	0.071667	0.491667	0.016667	0.225417	0.701667	-0.305855	0.712506	0.803944	0.209596	1e-06	0.004218	0.128306	0.994815	0.97442	0.000577	0.006204	0.60222	0.984462	0.186656	10
329678	k__Bacteria; p__Firmicutes; c__Clostridia; o__Clostridiales; f__; g__; s__	26	0	0.068333	0.025	0.03	0.05	0.043333	0.086667	0.003704	0.0383796	0.086667	0.173039	0.702802	0.75549	0.327484	0.448612	0.859806	0.129457	0.098168	0.01864	0.099065	0.043632	NaN	NaN	0.028509	26
174824	k__Bacteria; p__Firmicutes; c__Clostridia; o__Clostridiales; f__; g__; s__	26	0.111667	0.315	2.60833	0.025	0.816667	2.46667	0.731667	0.312963	0.923496	2.60833	0.150562	0.055062	0.109818	0.214862	0.011214	0.430009	0.131197	0.228979	0.436287	0.006095	0.408633	0.979975	0.085514	0.904723	26
827522	k__Bacteria; p__Firmicutes; c__Clostridia; o__Clostridiales; f__; g__; s__	4	0.146667	0.138333	0.028333	0.001667	3.59167	0.91	0.085	0.344444	0.655764	3.59167	1.19463	3.7e-05	0.00069	0.379445	0.00095	0.002206	0.131197	0.007197	0.936094	0.338383	0.006204	0.534111	0.270338	0.470805	4
833458	k__Bacteria; p__Firmicutes; c__Clostridia; o__Clostridiales; f__; g__; s__	4	0.395	0.081667	0.146667	0	0.351667	0.795	0.005	0.096296	0.233912	0.795	0.301481	0.639331	0.674926	0.942036	0.344611	0.134092	0.131197	0.998199	0.516007	0.679094	0	0.612525	0.468368	0	4
261064	k__Bacteria; p__Firmicutes; c__Clostridia; o__Clostridiales; f__; g__; s__	26	0.085	0.083333	0.658333	0.098333	0.075	0.571667	1.15667	0.037037	0.345671	1.15667	0.298764	0.520471	0.606553	0.014197	6e-06	0.989339	0.133429	0.979994	0.944949	0.019199	0.880106	0.187515	0.610137	0.750476	26
447776	k__Bacteria; p__Firmicutes; c__Clostridia; o__Clostridiales; f__; g__; s__	26	0.063333	0.046667	0.125	0.021667	0.045	0.605	0.121667	0.087037	0.139421	0.605	0.524473	0.155008	0.22735	0.00852	0.152342	0.959639	0.138399	0.979994	0.987345	0.431727	0.476825	0.089049	0.960139	0.393704	26
351309	k__Bacteria; p__Firmicutes; c__Clostridia; o__Clostridiales; f__; g__; s__	28	0.43	0.57	0.231667	0.095	0.07	0.706667	0.276667	0.787037	0.39588	0.787037	0.142143	0.90905	0.920527	0.120738	0.940482	0.692839	0.145517	0.229511	0.786159	0.628823	0.293787	0.384953	0.30254	0.018648	28
174959	k__Bacteria; p__Firmicutes; c__Clostridia; o__Clostridiales; f__; g__; s__	4	0.02	0.16	0.068333	0.031667	0.661667	0.036667	0.018333	0.024074	0.127593	0.661667	0.422508	0.930841	0.921146	0.354553	0.078858	0.040316	0.146356	0.066112	0.136836	0.506987	0.816273	0.038243	NaN	0.19497	4
175416	k__Bacteria; p__Firmicutes; c__Clostridia; o__Clostridiales; f__; g__; s__	29	0.616667	0.123333	1.025	0.291667	0.323333	0.613333	4.19333	0.668519	0.981898	4.19333	0.450153	0.063434	0.10839	0.299311	0.003444	0.985657	0.1479	0.738184	0.053548	0.619539	0.674742	0.092659	0.085514	0.393704	29
4437746	k__Bacteria; p__Firmicutes; c__Clostridia; o__Clostridiales; f__; g__; s__	20	0.215	0.005	0.781667	0.566667	0.268333	0.151667	0.44	0.188889	0.327153	0.781667	-0.174709	0.986962	0.991671	0.21236	0.476202	0.585963	0.147939	0.994815	0.010744	0.477796	0.428756	0.238166	0.803184	0.673881	20
290338	k__Bacteria; p__Firmicutes; c__Clostridia; o__Clostridiales; f__; g__; s__	19	2.81833	1.01667	0.001667	1.53167	1.84	1.42	0.165	1.93333	1.34083	2.81833	-0.000809829	0.618862	0.574876	0.468023	3.2e-05	0.937536	0.148296	0.967161	0.53886	6e-06	0.848637	0.803188	0.062856	0.854912	19
136633	k__Bacteria; p__Firmicutes; c__Clostridia; o__Clostridiales; f__; g__; s__	34	0	0.07	0.01	0.223333	0.001667	0	0.023333	0.146296	0.0593286	0.223333	-0.248172	0.691415	0.778768	0.013837	0.047433	0.000122	0.168687	0.960707	0.01549	0.201768	0.002449	NaN	NaN	0.821994	34
635059	k__Bacteria; p__Firmicutes; c__Clostridia; o__Clostridiales; f__; g__; s__	25	0.136667	0.295	0.683333	0.008333	0.011667	2.59167	0.441667	0.053704	0.527755	2.59167	0.440672	0.902871	0.930849	0.004379	0.040534	0.530789	0.173065	0.229511	0.570833	0.295079	0.090841	0.092659	0.605528	0.08879	25
259820	k__Bacteria; p__Firmicutes; c__Clostridia; o__Clostridiales; f__; g__; s__	12	0.256667	0.145	3.26167	0.056667	2.29	0.291667	1.04833	0.037037	0.92338	3.26167	-0.00622776	0.783914	0.829373	0.015897	0.340515	9e-06	0.179325	0.157992	0.58908	0.016795	0.15	0.577713	0.063868	0.23378	12
839215	k__Bacteria; p__Firmicutes; c__Clostridia; o__Clostridiales; f__; g__; s__	23	1.02667	14.6117	18.5817	0.04	20.0583	11.1433	35.4067	0.025926	12.6118	35.4067	0.28891	0.357552	0.493806	0.183955	0.080766	0	0.185418	0.028443	0.003584	0.007117	0.001817	0.073366	0.354371	0.115979	23
271734	k__Bacteria; p__Firmicutes; c__Clostridia; o__Clostridiales; f__; g__; s__	28	0.043333	0.04	0.001667	0	0.02	0.06	0.018333	0.005556	0.0236111	0.06	0.0871506	0.635393	0.643586	0.419806	0.074837	0.006911	0.203112	0.714089	0.926641	0.044339	0.004738	NaN	NaN	NaN	28
271866	k__Bacteria; p__Firmicutes; c__Clostridia; o__Clostridiales; f__; g__; s__	40	0.171667	1.08167	0.831667	1.12167	0.026667	0.485	1.97667	0.159259	0.731783	1.97667	-0.0832028	0.083163	0.128464	0.00012	0	0.004599	0.213141	0.181385	0.026205	0.101755	0.04786	0.740735	0.105325	0.976397	40
260679	k__Bacteria; p__Firmicutes; c__Clostridia; o__Clostridiales; f__; g__; s__	36	0.08	0.63	4.065	2.475	1.24	0.07	2.255	2.36482	1.64748	4.065	-0.0872969	0.969503	0.9729	0.617903	0.100593	0.252807	0.213141	0.203336	0.193221	0.006147	0.020455	0.050401	0.282151	0.430607	36
350579	k__Bacteria; p__Firmicutes; c__Clostridia; o__Clostridiales; f__; g__; s__	36	0.221667	0.361667	3.145	1.285	1.51	0.82	2.09833	0.751852	1.27419	3.145	0.0142186	0.518707	0.555538	0.671367	0.013158	0.464486	0.213141	0.075657	0.571578	0.000515	0.024005	0.498363	0.105325	0.125617	36
177748	k__Bacteria; p__Firmicutes; c__Clostridia; o__Clostridiales; f__; g__; s__	29	0.006667	0.04	0.04	0.01	0.115	0.078333	0.096667	0	0.0483334	0.115	0.47712	0.386345	0.515131	0.744741	0.764369	0.204816	0.213141	0.188984	0.28013	0.344891	0.785296	NaN	NaN	0.047896	29
214116	k__Bacteria; p__Firmicutes; c__Clostridia; o__Clostridiales; f__; g__; s__	28	3.51167	1.07333	0.211667	0.526667	0.903333	0.89	0.6	0.142593	0.982407	3.51167	-0.322047	0.381842	0.468756	0.262883	0.010494	0.001175	0.220707	0.228979	0.234813	0.000441	0.014791	0.543613	0.094988	0.881955	28
340600	k__Bacteria; p__Firmicutes; c__Clostridia; o__Clostridiales; f__; g__; s__	21	0.003333	0.111667	0	0	0	0.181667	0.136667	0	0.0541667	0.181667	0.442185	0.640633	0.839503	0.005267	0.050271	0.639725	0.226087	0.781185	0.147306	0.587039	0.510547	NaN	NaN	0.750476	21
194878	k__Bacteria; p__Firmicutes; c__Clostridia; o__Clostridiales; f__; g__; s__	36	0.088333	0.133333	0.483333	0.943333	0.083333	0.178333	0.613333	0.053704	0.322129	0.943333	-0.249168	0.518707	0.574876	0.45461	0.008153	0.080171	0.226087	0.994815	0.804168	0.164321	0.043632	0.890929	0.912146	0.188758	36
3919797	k__Bacteria; p__Firmicutes; c__Clostridia; o__Clostridiales; f__; g__; s__	26	0.045	0.176667	0.29	0.181667	0.061667	0.67	0.231667	0.074074	0.216343	0.67	0.175007	0.817307	0.853068	0	0.000333	0.128136	0.236763	0.988561	0.038826	0.00818	0.105954	0.45995	0.838585	0.602673	26
264586	k__Bacteria; p__Firmicutes; c__Clostridia; o__Clostridiales; f__; g__; s__	26	0.051667	0.103333	0.865	0.238333	0.078333	0.548333	0.756667	0.044444	0.335764	0.865	0.0548648	0.862722	0.889361	0.008529	4.2e-05	0.323172	0.236763	0.979994	0.58908	0.002835	0.194416	0.498363	0.880321	0.463547	26
49406	k__Bacteria; p__Firmicutes; c__Clostridia; o__Clostridiales; f__; g__; s__	4	0.131667	0.413333	0.01	0.04	1.28333	0.043333	0.028333	0.088889	0.254861	1.28333	0.385017	0.531693	0.614642	0.495545	0.000881	0.083878	0.236763	0.282676	0.532415	0.19354	0.504775	0.066131	0.689943	0.78848	4
646499	k__Bacteria; p__Firmicutes; c__Clostridia; o__Clostridiales; f__; g__; s__	30	0	0.128333	0	0	0.021667	0.041667	0	0.083333	0.034375	0.128333	0.0579941	0.473676	0.389484	0.073054	0.259379	0.45398	0.243258	0.353308	0.027503	0.983593	0.995124	NaN	NaN	0.78848	30
129394	k__Bacteria; p__Firmicutes; c__Clostridia; o__Clostridiales; f__; g__; s__	26	0.04	0.078333	0.18	0.005	0.013333	0.645	0.21	0.046296	0.152245	0.645	0.479325	0.43201	0.525504	0.005552	0.019108	0.839075	0.272676	0.704971	0.548711	0.248669	0.188478	0.211413	0.685822	0.150094	26
308734	k__Bacteria; p__Firmicutes; c__Clostridia; o__Clostridiales; f__; g__; s__	20	0.65	0.096667	0.328333	0.611667	0.678333	0.346667	0.206667	0.442593	0.420116	0.678333	-0.00320645	0.90905	0.920527	0.00524	0.045358	0.825207	0.287555	0.994815	0.002449	0.442525	0.935843	0.384953	0.689943	0.920837	20
333471	k__Bacteria; p__Firmicutes; c__Clostridia; o__Clostridiales; f__; g__; s__	16	5.14833	0.29	0	0.108333	0.866667	0.351667	0.008333	0.118519	0.861482	5.14833	-0.61525	0.824443	0.929627	0.005904	0	0.000192	0.287555	0.298972	0.017258	0	0.001605	0.438828	0.105325	0.481857	16
266343	k__Bacteria; p__Firmicutes; c__Clostridia; o__Clostridiales; f__; g__; s__	29	1.14167	0.368333	2.50833	0.196667	1.845	1.79	3.55167	0.111111	1.4391	3.55167	0.238393	0.331228	0.394345	0.348519	0.129031	3e-06	0.287555	0.9513	0.113923	0.431727	0.008348	0.42104	0.961836	0.574233	29
319134	k__Bacteria; p__Firmicutes; c__Clostridia; o__Clostridiales; f__; g__; s__	36	0.005	0.015	0.078333	0.063333	0.055	0.058333	0.056667	0.05	0.0477083	0.078333	0.133804	0.313835	0.363774	0.592884	0.09644	0.229012	0.287555	0.156348	0.389174	0.020281	0.033665	NaN	NaN	0.237648	36
317389	k__Bacteria; p__Firmicutes; c__Clostridia; o__Clostridiales; f__; g__; s__	4	0.033333	0.011667	0.008333	0.008333	0.075	0.086667	0.005	0.001852	0.0287731	0.086667	0.436603	0.340363	0.40794	0.775262	0.004553	0.002983	0.287555	0.671785	0.465712	0.294118	0.173434	NaN	NaN	NaN	4
322839	k__Bacteria; p__Firmicutes; c__Clostridia; o__Clostridiales; f__; g__; s__	24	0	0	0.501667	0.001667	0.308333	0.196667	0.256667	0.248148	0.189144	0.501667	0.302386	0.028977	0.020607	0.855804	0.103929	0.987842	0.287555	0	0.001822	0	0.000862	0.061291	0	0.019871	24
839412	k__Bacteria; p__Firmicutes; c__Clostridia; o__Clostridiales; f__; g__; s__	6	6.13667	0.085	0.003333	0.111667	1.42	0.001667	0.001667	0.053704	0.976713	6.13667	-0.632469	0.028977	0.048697	0	0	0	0.295516	0.441077	1.8e-05	0	1e-05	0.349965	0.912146	0.761001	6
268063	k__Bacteria; p__Firmicutes; c__Clostridia; o__Clostridiales; f__; g__; s__	26	0.111667	0.321667	0.18	0.206667	0.163333	0.73	0.555	0.118519	0.298357	0.73	0.281214	0.13321	0.15949	9.4e-05	0.010178	0.690849	0.298216	0.9513	0.06542	0.536782	0.530482	0.652534	0.469097	0.683732	26
199215	k__Bacteria; p__Firmicutes; c__Clostridia; o__Clostridiales; f__; g__; s__	32	0.108333	0.683333	0.036667	0.77	0.018333	0.136667	0.053333	4.90926	0.839491	4.90926	0.505398	0.805895	0.766637	0.04306	0.920848	4e-06	0.298216	0.474555	0.213096	0.606896	0.095668	0.978284	0.526601	0.177396	32
181419	k__Bacteria; p__Firmicutes; c__Clostridia; o__Clostridiales; f__; g__; s__	29	0.155	0.11	0.148333	0.045	0.098333	0.09	0.16	0.107407	0.114259	0.16	-0.00246398	0.98162	0.986603	0.720573	0.448931	0.427755	0.30559	0.803762	0.815396	0.886856	0.042346	0.960288	NaN	0.155764	29
174422	k__Bacteria; p__Firmicutes; c__Clostridia; o__Clostridiales; f__; g__; s__	38	0.015	0.053333	0.048333	0.036667	0.011667	0.106667	0.035	0.131481	0.0547685	0.131481	0.268927	0.450021	0.491319	0.000535	0.031813	0.00085	0.315204	0.961136	0.101787	0.198998	0.378566	NaN	NaN	0.254121	38
631564	k__Bacteria; p__Firmicutes; c__Clostridia; o__Clostridiales; f__; g__; s__	37	0.396667	3.775	0.61	0.84	0.888333	0.555	0.583333	0.535185	1.02294	3.775	-0.341311	0.596925	0.678278	0.047879	0.913505	0.825207	0.318898	0.863753	0.013705	0.696861	0.456897	0.129309	0.851831	0.678207	37
197706	k__Bacteria; p__Firmicutes; c__Clostridia; o__Clostridiales; f__; g__; s__	26	0.88	2.41167	1.58	1.65667	0.901667	4.60833	3.15167	0.825926	2.00199	4.60833	0.162354	0.530997	0.563734	4e-06	0.00095	0.450518	0.318914	0.994815	0.041443	0.251994	0.408633	0.498363	0.509448	0.786632	26
267411	k__Bacteria; p__Firmicutes; c__Clostridia; o__Clostridiales; f__; g__; s__	25	0.003333	0.16	0.066667	0.005	0.016667	0.076667	0.058333	0.035185	0.0527315	0.16	-0.0995701	0.786803	0.762815	0.000584	0.02365	0.455325	0.324764	0.694008	0.003651	0.051391	0.787751	0.349965	NaN	0.909595	25
4424327	k__Bacteria; p__Firmicutes; c__Clostridia; o__Clostridiales; f__; g__; s__	11	1.895	0.01	0.956667	0.05	1.05667	0.04	1.61667	0.759259	0.798032	1.895	0.0765122	0.262011	0.302435	0	0.863759	0.090004	0.334453	0.9513	1.7e-05	0.740912	0.002813	0.529177	0.746765	0.108474	11
183606	k__Bacteria; p__Firmicutes; c__Clostridia; o__Clostridiales; f__; g__; s__	12	0.015	0.003333	0.141667	0.033333	0.623333	0	0.1	0.001852	0.114815	0.623333	0.574143	0.961037	0.779646	0.000765	0.706278	0.155326	0.334453	0.21123	0.609535	0.3171	0.651658	2e-06	NaN	0.067178	12
260156	k__Bacteria; p__Firmicutes; c__Clostridia; o__Clostridiales; f__; g__; s__	26	0.173333	0.235	0.27	0.168333	0.1	0.926667	0.645	0.277778	0.349514	0.926667	0.362199	0.269601	0.325512	0.001353	0.031813	0.467824	0.335205	0.749345	0.516555	0.597811	0.968129	0.137473	0.369124	0.463547	26
287879	k__Bacteria; p__Firmicutes; c__Clostridia; o__Clostridiales; f__; g__; s__	19	0.126667	0.02	0	0.043333	0.041667	0.023333	0.01	0.02963	0.0368288	0.126667	-0.259097	0.901929	0.931686	0.10305	0.001999	0.608428	0.337896	0.694008	0.167316	0.001687	0.576199	NaN	NaN	0.848559	19
1107459	k__Bacteria; p__Firmicutes; c__Clostridia; o__Clostridiales; f__; g__; s__	26	0	0.036667	0.03	0.013333	0.033333	0.265	0.121667	0.007407	0.0634259	0.265	0.727752	0.062081	0.109669	0.004206	0.065868	0.671754	0.341868	0.12383	0.018495	0.061232	0.093111	0.576929	NaN	0.125617	26
260201	k__Bacteria; p__Firmicutes; c__Clostridia; o__Clostridiales; f__; g__; s__	25	0.14	0.443333	0.246667	0.001667	0.211667	0	0.1	0.218519	0.170232	0.443333	-0.195521	0.950904	0.986603	0.962414	0.951997	0.903723	0.343283	0.286222	1e-06	0.97243	0.00923	0.00028	NaN	0.07391	25
274115	k__Bacteria; p__Firmicutes; c__Clostridia; o__Clostridiales; f__; g__; s__	29	0.32	0.018333	0.595	0.055	0.551667	0.318333	0.666667	0.224074	0.343634	0.666667	0.250792	0.083546	0.117966	0.097917	0.572614	0.202231	0.344385	0.941018	0.015203	0.633846	0.182957	0.308328	0.903607	0.778872	29
188548	k__Bacteria; p__Firmicutes; c__Clostridia; o__Clostridiales; f__; g__; s__	37	0.001667	0.045	0.015	0.035	0.015	0.06	0.005	0.02037	0.0246296	0.06	0.0163257	0.98367	0.991671	0.001547	0.835904	0.124308	0.345656	0.383891	0.019484	0.223856	0.05735	NaN	NaN	NaN	37
275869	k__Bacteria; p__Firmicutes; c__Clostridia; o__Clostridiales; f__; g__; s__	28	0.041667	0.035	0	0.016667	0.016667	0.066667	0.008333	0.012963	0.0247455	0.066667	0.0496163	0.891864	0.895919	0.445106	0.026542	0.457737	0.366732	0.708464	0.98141	0.011866	0.341835	NaN	NaN	NaN	28
3868285	k__Bacteria; p__Firmicutes; c__Clostridia; o__Clostridiales; f__; g__; s__	26	0.013333	0.08	0.188333	0.108333	0.053333	0.305	0.351667	0.05	0.14375	0.351667	0.28975	0.159273	0.199565	0.000584	2.3e-05	0.069229	0.379584	0.395413	0.04822	0.0028	0.026427	0.990237	0.848366	0.254121	26
164967	k__Bacteria; p__Firmicutes; c__Clostridia; o__Clostridiales; f__; g__; s__	13	0.006667	0.051667	0.041667	0	0.083333	0.003333	0.016667	0	0.0254168	0.083333	0.0142347	0.825873	0.806823	0.613808	0.741897	0.008271	0.383461	0.46707	0.369747	0.446974	0.355743	NaN	NaN	NaN	13
258283	k__Bacteria; p__Firmicutes; c__Clostridia; o__Clostridiales; f__; g__; s__	26	0.001667	0.008333	0.045	0.008333	0.006667	0.201667	0.025	0.012963	0.0387038	0.201667	0.589829	0.356591	0.460407	0.003773	0.047433	0.508079	0.393789	0.863753	0.500649	0.125438	0.488624	NaN	NaN	0.850044	26
307170	k__Bacteria; p__Firmicutes; c__Clostridia; o__Clostridiales; f__; g__; s__	28	0.4	0.273333	0.031667	0.056667	0.161667	0.485	0.123333	0.075926	0.200949	0.485	0.0455672	0.908251	0.917063	0.574733	0.006803	0.022612	0.393789	0.431309	0.813078	0.002629	0.025375	0.384953	0.175822	0.470805	28
307373	k__Bacteria; p__Firmicutes; c__Clostridia; o__Clostridiales; f__; g__; s__	36	0.008333	0.026667	0.256667	0.026667	0.066667	0.021667	0.185	0.124074	0.0894678	0.256667	0.0963536	0.300747	0.358113	0.924782	0.002484	0.383988	0.393789	0.27561	0.35377	0.00377	0.460555	0.384953	NaN	0.949501	36
194504	k__Bacteria; p__Firmicutes; c__Clostridia; o__Clostridiales; f__; g__; s__	36	0.086667	0.151667	0.26	0.415	0.153333	0.201667	0.236667	0.148148	0.206644	0.415	-0.0915065	0.895775	0.914068	0.179365	0.028671	0.022475	0.401632	0.754537	0.275181	0.040639	0.004738	0.822035	0.62895	0.179689	36
352965	k__Bacteria; p__Firmicutes; c__Clostridia; o__Clostridiales; f__; g__; s__	34	0	0.023333	0.001667	0.026667	0.001667	0	0.001667	0.12037	0.0219214	0.12037	0.37917	0.995499	1	0.126921	0.817337	0.004622	0.411521	0.969713	0.136836	0.764084	0.082703	NaN	NaN	NaN	34
269886	k__Bacteria; p__Firmicutes; c__Clostridia; o__Clostridiales; f__; g__; s__	36	0.093333	0.113333	0.208333	0.413333	0.185	0.298333	0.136667	0.194444	0.205347	0.413333	-0.00734321	0.874985	0.889361	0.449149	0.652167	0.109232	0.411521	0.781185	0.861236	0.38296	0.04786	0.857227	0.561329	0.440155	36
187535	k__Bacteria; p__Firmicutes; c__Clostridia; o__Clostridiales; f__; g__; s__	29	0.073333	0.156667	0.511667	0.021667	0.316667	0.31	0.295	0.040741	0.215718	0.511667	0.100645	0.335324	0.37831	0.510429	0.056908	0.003358	0.411521	0.233336	0.40272	0.01364	0.159038	0.715537	0.175822	0.786632	29
268542	k__Bacteria; p__Firmicutes; c__Clostridia; o__Clostridiales; f__; g__; s__	38	0.005	0.025	0.015	0.008333	0.01	0.046667	0.031667	0.053704	0.0244214	0.053704	0.425409	0.017937	0.020607	0.001699	0.031838	0.017452	0.419852	0.915863	0.082508	0.337064	0.774854	NaN	NaN	NaN	38
192180	k__Bacteria; p__Firmicutes; c__Clostridia; o__Clostridiales; f__; g__; s__	29	0.021667	0.001667	0.045	0.001667	0.02	0.02	0.053333	0.001852	0.0206482	0.053333	0.133464	0.55271	0.571238	0.21236	0.086838	0.009741	0.419852	0.988561	0.096416	0.450867	0.06506	NaN	NaN	NaN	29
267124	k__Bacteria; p__Firmicutes; c__Clostridia; o__Clostridiales; f__; g__; s__	26	0.046667	0.146667	0.105	0.09	0.081667	0.425	0.455	0.07037	0.177546	0.455	0.42449	0.023726	0.034424	0.000279	0.00095	0.614772	0.425511	0.850162	0.095301	0.328208	0.555314	0.690196	0.469097	0.805797	26
4443094	k__Bacteria; p__Firmicutes; c__Clostridia; o__Clostridiales; f__; g__; s__	4	0.271667	0.018333	0.051667	0.003333	1.12167	0.296667	0.023333	0.057407	0.230509	1.12167	0.638004	0.094751	0.162805	0.064922	0.027021	0.001323	0.432162	0.623002	0.109584	0.436662	0.014295	0.753877	0.468368	0.807124	4
258423	k__Bacteria; p__Firmicutes; c__Clostridia; o__Clostridiales; f__; g__; s__	12	3.18833	0.426667	6.18667	0.246667	5.235	1.20667	6.89667	0.07037	2.93213	6.89667	0.125293	0.803467	0.854975	0.003048	0.517316	0	0.44356	0.940634	0.024974	0.608639	0.004798	0.811099	0.947168	0.345589	12
216155	k__Bacteria; p__Firmicutes; c__Clostridia; o__Clostridiales; f__; g__; s__	19	0.768333	0.151667	0.026667	0.665	0.345	0.083333	0.07	0.227778	0.292222	0.768333	-0.346272	0.483797	0.549742	0.029504	0.000359	0.92654	0.44356	0.714089	0.171116	0.000283	0.957424	0.960288	0.298822	0.968367	19
173417	k__Bacteria; p__Firmicutes; c__Clostridia; o__Clostridiales; f__; g__; s__	34	0.015	1.005	0.743333	6.52333	0.033333	0.093333	0.033333	5.1463	1.69912	6.52333	-0.193588	0.271076	0.405847	0.04161	0.062829	2e-06	0.456231	0.941018	0.021431	0.021147	0.000104	0.42104	0.215005	0.787144	34
730939	k__Bacteria; p__Firmicutes; c__Clostridia; o__Clostridiales; f__; g__; s__	20	1.10833	0.543333	1.25333	1.03	1.11833	0.283333	0.903333	1.04815	0.911018	1.25333	-0.069492	0.24926	0.269087	0.000189	0.734628	0.911406	0.456312	0.994815	0.130985	0.491978	0.926061	0.456256	0.650804	0.836774	20
261373	k__Bacteria; p__Firmicutes; c__Clostridia; o__Clostridiales; f__; g__; s__	20	0.318333	0	0.025	0.61	0.126667	0.001667	0.118333	0.074074	0.159259	0.61	-0.47309	0.808713	0.925627	1.6e-05	0.325746	0.928728	0.476532	0.863753	0.000963	0.098738	0.880106	0.690196	0.454517	0.836774	20
269815	k__Bacteria; p__Firmicutes; c__Clostridia; o__Clostridiales; f__; g__; s__	26	0.003333	0.013333	0.028333	0.021667	0.021667	0.093333	0.055	0.024074	0.0325925	0.093333	0.464063	0.017581	0.024849	0.006206	0.026542	0.206352	0.476532	0.30218	0.259896	0.099272	0.134879	NaN	NaN	0.470805	26
157121	k__Bacteria; p__Firmicutes; c__Clostridia; o__Clostridiales; f__; g__; s__	12	0.003333	0	0	0.001667	0.131667	0	0.078333	0.001852	0.0271065	0.131667	1.62706	0.042848	0.109818	0.008139	0.837289	0.098917	0.476532	0.21123	0.614494	0.633846	0.861904	NaN	NaN	NaN	12
175613	k__Bacteria; p__Firmicutes; c__Clostridia; o__Clostridiales; f__; g__; s__	21	0.013333	0.105	0.083333	0	0.001667	0.168333	0.231667	0	0.0754166	0.231667	0.299233	0.913572	0.9729	0.001935	0.001319	0.083878	0.480596	0.441077	0.194342	0.328043	0.080146	0.395535	NaN	0.597733	21
273078	k__Bacteria; p__Firmicutes; c__Clostridia; o__Clostridiales; f__; g__; s__	11	0.156667	0	0.106667	0	0.041667	0.013333	0.303333	0.001852	0.0779399	0.303333	0.136019	0.595708	0.555149	0.008695	0.749204	0.001192	0.480596	0.773497	0.010744	0.838152	0.00813	0.287244	NaN	0.588862	11
4364242	k__Bacteria; p__Firmicutes; c__Clostridia; o__Clostridiales; f__; g__; s__	21	0.39	6.895	5.51167	0.003333	0.036667	3.185	9.66333	0.02037	3.21317	9.66333	0.00356049	0.879507	0.934569	0.007361	0.00159	0.071642	0.487172	0.441833	0.146319	0.2084	0.01567	0.715537	0.464626	0.23378	21
309441	k__Bacteria; p__Firmicutes; c__Clostridia; o__Clostridiales; f__; g__; s__	26	0.061667	0.266667	0.353333	0.065	0.131667	0.218333	0.161667	0.148148	0.17581	0.353333	-0.0537048	0.973773	0.969579	0.11207	0.054902	0.789995	0.501266	0.769288	0.098514	0.034189	0.838179	0.549597	0.379557	0.986299	26
194662	k__Bacteria; p__Firmicutes; c__Clostridia; o__Clostridiales; f__; g__; s__	29	0.646667	0.971667	0.843333	0.396667	0.583333	2.08833	1.22333	0.568519	0.915231	2.08833	0.193564	0.139251	0.155754	0.000406	0.071135	0.530789	0.502303	0.957752	0.305255	0.611574	0.22625	0.286605	0.605528	0.457578	29
4336940	k__Bacteria; p__Firmicutes; c__Clostridia; o__Clostridiales; f__; g__; s__	20	5.44	1.4	1.31167	7.12667	0.69	1.28	0.723333	3.13704	2.63859	7.12667	-0.41838	0.025999	0.041083	0.350579	0.202894	0.089547	0.502931	0.028443	0.151996	0.166124	0.64883	0.316918	0.469097	0.371995	20
261467	k__Bacteria; p__Firmicutes; c__Clostridia; o__Clostridiales; f__; g__; s__	26	0.008333	0.063333	0.043333	0.023333	0.018333	0.135	0.101667	0.009259	0.0503239	0.135	0.281107	0.272089	0.310643	8e-06	0.000393	0.648621	0.518494	0.843501	0.012708	0.068265	0.341835	NaN	NaN	0.463547	26
2901246	k__Bacteria; p__Firmicutes; c__Clostridia; o__Clostridiales; f__; g__; s__	25	0.666667	2.46833	1.25167	0.463333	1.06667	4.25833	0.785	0.607407	1.44593	4.25833	0.14146	0.618862	0.645277	0.00011	0.610015	0.455325	0.518494	0.893863	0.018805	0.371476	0.43902	0.960288	0.469097	0.876433	25
271230	k__Bacteria; p__Firmicutes; c__Clostridia; o__Clostridiales; f__; g__; s__	11	0.218333	0	0.078333	0.001667	0.065	0.005	0.245	0	0.0766666	0.245	0.0236093	0.892358	0.895919	0.000311	0.953467	0.000192	0.518494	0.781185	0.003314	0.592022	0.012087	0.42104	NaN	0.939507	11
304604	k__Bacteria; p__Firmicutes; c__Clostridia; o__Clostridiales; f__; g__; s__	22	0.005	0.101667	0.118333	0	0.143333	0.175	0.341667	0.001852	0.110856	0.341667	0.468578	0.087908	0.115307	0.064135	0.061202	0.003358	0.549855	0.075657	0.017258	0.034189	0.353744	0.291002	NaN	0.650778	22
319219	k__Bacteria; p__Firmicutes; c__Clostridia; o__Clostridiales; f__; g__; s__	25	0.055	0.275	0.12	0.021667	0.088333	0.466667	0.105	0.072222	0.150486	0.466667	0.191007	0.316489	0.352282	9.3e-05	0.364357	0.577474	0.56293	0.935243	0.018466	0.388139	0.265219	0.968616	0.720248	0.574233	25
1857626	k__Bacteria; p__Firmicutes; c__Clostridia; o__Clostridiales; f__; g__; s__	20	11.4167	0.686667	4.22667	1.19	1.68667	0.333333	0.876667	1.17593	2.69907	11.4167	-0.633663	0.028977	0.053049	0.000174	0.207222	0.139846	0.574179	0.091802	0.003651	0.348696	0.028871	0.617387	0.838585	0.281582	20
274106	k__Bacteria; p__Firmicutes; c__Clostridia; o__Clostridiales; f__; g__; s__	23	0.018333	0.266667	0.315	0.001667	0.315	0.271667	0.895	0.001852	0.260648	0.895	0.391937	0.260795	0.325512	0.132155	0.074329	0.000927	0.58043	0.166193	0.031739	0.056071	0.261615	0.316918	0.672764	0.551748	23
176853	k__Bacteria; p__Firmicutes; c__Clostridia; o__Clostridiales; f__; g__; s__	26	0	0.018333	0.01	0.01	0.011667	0.04	0.05	0.02963	0.0212038	0.05	0.534682	0.006134	0.007664	0.004034	0.006536	0.065029	0.583755	0.175087	0.018495	0.080286	0.087757	NaN	NaN	NaN	26
183053	k__Bacteria; p__Firmicutes; c__Clostridia; o__Clostridiales; f__; g__; s__	25	0.003333	0.093333	0.046667	0.013333	0	0.283333	0.038333	0.012963	0.0614119	0.283333	0.329589	0.830862	0.866597	0	0.000346	0.101914	0.586216	0.705249	0.002473	0.043244	0.49372	0.384953	NaN	0.521264	25
265570	k__Bacteria; p__Firmicutes; c__Clostridia; o__Clostridiales; f__; g__; s__	16	0.306667	0.185	0.006667	0.221667	0.151667	0.62	0.001667	0.081481	0.196852	0.62	0.074539	0.825873	0.8145	0.427488	2e-06	0.597047	0.586216	0.810852	0.742573	0.001674	0.603519	0.40737	0.927813	0.913604	16
265708	k__Bacteria; p__Firmicutes; c__Clostridia; o__Clostridiales; f__; g__; s__	11	4.24667	0.001667	0.086667	0.013333	1.295	0.006667	0.305	0.092593	0.755949	4.24667	-0.408063	0.647251	0.570061	0	0.005848	3.3e-05	0.603572	0.810852	1.4e-05	0.019328	9.8e-05	0.529177	0.54501	0.303693	11
262527	k__Bacteria; p__Firmicutes; c__Clostridia; o__Clostridiales; f__; g__; s__	26	0.01	0.05	0.041667	0.03	0.015	0.08	0.07	0.009259	0.0382408	0.08	0.121718	0.747044	0.768013	0.00036	0.001874	0.530789	0.603572	0.961136	0.04822	0.096295	0.312347	NaN	NaN	0.492344	26
276837	k__Bacteria; p__Firmicutes; c__Clostridia; o__Clostridiales; f__; g__; s__	31	0	0.128333	0.038333	0.175	0.001667	0.691667	0	0.403704	0.179838	0.691667	0.50662	0.564692	1	0.038605	0.203604	0.001477	0.603572	0.028443	1e-06	7e-06	0	0.223819	0	0.150085	31
262801	k__Bacteria; p__Firmicutes; c__Clostridia; o__Clostridiales; f__; g__; s__	14	0.013333	0	0.001667	0.223333	3.78	0	0	0.288889	0.538403	3.78	1.23229	0.50772	0.679992	2.2e-05	0.000262	0.584238	0.608069	0.095383	0	0.633846	0.307538	0.066131	3.9e-05	0.288515	14
174770	k__Bacteria; p__Firmicutes; c__Clostridia; o__Clostridiales; f__; g__; s__	29	0.193333	0.378333	0.355	0.118333	0.226667	0.843333	0.491667	0.327778	0.366806	0.843333	0.257218	0.050412	0.062055	0.001387	0.052929	0.999996	0.608069	0.994815	0.176228	0.404151	0.401306	0.616274	0.843726	0.313062	29
180535	k__Bacteria; p__Firmicutes; c__Clostridia; o__Clostridiales; f__; g__; s__	26	0.011667	0.02	0.051667	0.005	0.018333	0.07	0.046667	0.011111	0.0293056	0.07	0.218555	0.246129	0.263592	0.011551	0.004787	0.589057	0.623825	0.9513	0.465712	0.050799	0.524846	NaN	NaN	NaN	26
833795	k__Bacteria; p__Firmicutes; c__Clostridia; o__Clostridiales; f__; g__; s__	1	0.186667	0.33	0.003333	0	0.07	1.715	0.006667	0	0.288958	1.715	0.537254	0.8218	0.889361	0.039931	0.005366	0.00011	0.627122	0.931688	0.651513	0.050799	0.004931	0.498363	0.778096	0.843496	1
259911	k__Bacteria; p__Firmicutes; c__Clostridia; o__Clostridiales; f__; g__; s__	12	0.301667	0.003333	0.2	0	0.386667	0.031667	0.248333	0	0.146458	0.386667	0.120618	0.592641	0.589782	4e-06	0.740113	0	0.635627	0.994815	0.000301	0.852002	1.3e-05	0.414023	0.984462	0.986299	12
261744	k__Bacteria; p__Firmicutes; c__Clostridia; o__Clostridiales; f__; g__; s__	29	1.19	1.88333	2.45833	0.546667	1.37	6.71333	3.62167	1.38704	2.3963	6.71333	0.333223	0.08028	0.104873	0.002134	0.027097	0.78992	0.635627	0.994815	0.397866	0.289673	0.476825	0.384953	0.875411	0.600922	29
187989	k__Bacteria; p__Firmicutes; c__Clostridia; o__Clostridiales; f__; g__; s__	26	0.016667	0.033333	0.048333	0.023333	0.028333	0.135	0.106667	0.016667	0.0510416	0.135	0.372208	0.193877	0.232442	0.007745	0.026542	0.912643	0.636487	0.9513	0.41708	0.308806	0.757688	NaN	NaN	0.769287	26
263366	k__Bacteria; p__Firmicutes; c__Clostridia; o__Clostridiales; f__; g__; s__	40	0.036667	0.245	1.25833	0.726667	0.035	1.31667	0.715	0.681481	0.626852	1.31667	0.0836524	0.820294	0.854975	5.6e-05	3.2e-05	0.000189	0.651662	0.994815	0.153858	0.005348	0.013859	0.498363	0.944264	0.995009	40
227967	k__Bacteria; p__Firmicutes; c__Clostridia; o__Clostridiales; f__; g__; s__	25	0	0.098333	0	0	0.015	0.15	0.018333	0.016667	0.0372916	0.15	0.308331	0.083247	0.077411	0.004277	0.87778	0.940729	0.651662	0.431309	0.024745	0.983593	0.995124	NaN	NaN	0.962567	25
250270	k__Bacteria; p__Firmicutes; c__Clostridia; o__Clostridiales; f__; g__; s__	38	0.026667	0.063333	0.038333	0.113333	0.023333	0.046667	0.015	0.231481	0.0697684	0.231481	0.117132	0.836576	0.845942	0.23823	0.905388	0.004343	0.655255	0.994815	0.402163	0.70901	0.198315	0.886272	NaN	0.722507	38
176139	k__Bacteria; p__Firmicutes; c__Clostridia; o__Clostridiales; f__; g__; s__	28	0.253333	0.298333	0.088333	0.378333	0.451667	2.00833	0.311667	0.638889	0.553611	2.00833	0.524936	0.007855	0.01388	0.012326	0.316509	0.430009	0.667499	0.810852	0.572861	0.31052	0.585729	0.429276	0.701111	0.979253	28
832848	k__Bacteria; p__Firmicutes; c__Clostridia; o__Clostridiales; f__; g__; s__	16	1.775	0.923333	0.008333	1.755	0.93	3.77333	0.001667	0.466667	1.20417	3.77333	0.0641335	0.803467	0.749507	0.584908	0	0.806547	0.671246	0.933729	0.713736	0.000441	0.852445	0.508583	0.887907	0.986299	16
318503	k__Bacteria; p__Firmicutes; c__Clostridia; o__Clostridiales; f__; g__; s__	37	0.056667	0.156667	0.176667	0.175	0.086667	0.16	0.095	0.088889	0.124445	0.176667	-0.11802	0.618862	0.643586	0.018997	0.081958	0.19181	0.672584	0.893863	0.06542	0.044424	0.088874	0.742986	NaN	0.527943	37
1111512	k__Bacteria; p__Firmicutes; c__Clostridia; o__Clostridiales; f__; g__; s__	29	0.023333	0.043333	0.035	0.008333	0.031667	0.085	0.038333	0.025926	0.0363656	0.085	0.216112	0.170458	0.184749	0.00729	0.364357	0.530789	0.680694	0.960707	0.251307	0.551345	0.234457	NaN	NaN	0.476293	29
4459184	k__Bacteria; p__Firmicutes; c__Clostridia; o__Clostridiales; f__; g__; s__	10	0.01	0.015	0.261667	0.001667	0.005	0.006667	0.035	0.003704	0.0423381	0.261667	-0.757715	0.987568	1	0.58331	0.29023	0.527203	0.680694	0.940634	0.760657	0.012287	0.373217	NaN	NaN	0.695664	10
264660	k__Bacteria; p__Firmicutes; c__Clostridia; o__Clostridiales; f__; g__; s__	4	0.105	0.065	0.01	0.005	0.08	0.106667	0.003333	0.016667	0.0489584	0.106667	0.0480994	0.986962	0.999894	0.858172	0.004581	0.017143	0.684431	0.979994	0.760657	0.119517	0.022309	NaN	NaN	0.527943	4
1108378	k__Bacteria; p__Firmicutes; c__Clostridia; o__Clostridiales; f__; g__; s__	38	0.15	0.405	0.318333	0.386667	0.188333	0.878333	0.616667	0.772222	0.464444	0.878333	0.289779	0.005704	0.007996	0	8.4e-05	1e-06	0.689114	0.980851	0.009601	0.114619	0.018276	0.529177	0.509633	0.445815	38
273431	k__Bacteria; p__Firmicutes; c__Clostridia; o__Clostridiales; f__; g__; s__	26	0.058333	0.05	1.005	0.026667	0.596667	0.246667	2.18333	0.651852	0.602315	2.18333	0.508768	0.015757	0.028196	0.779928	0.012579	0.945132	0.689423	0.236514	0.914761	0.037889	0.760168	0.753877	0.685822	0.788817	26
4418586	k__Bacteria; p__Firmicutes; c__Clostridia; o__Clostridiales; f__; g__; s__	40	0.135	1.8	6.315	1.11	0.006667	0.403333	2.64667	1.12593	1.69282	6.315	-0.34983	0.260795	0.263592	0.00629	2.3e-05	0.00317	0.699919	0.229511	0.126594	0.021409	0.225522	0.742986	0.607233	0.376253	40
176957	k__Bacteria; p__Firmicutes; c__Clostridia; o__Clostridiales; f__; g__; s__	29	0.851667	1.52667	1.29167	0.731667	0.801667	2.66167	1.93833	1.07407	1.35968	2.66167	0.167672	0.168706	0.184287	0.000102	0.009222	0.824883	0.714417	0.987626	0.111585	0.35369	0.738315	0.493917	0.605528	0.470805	29
178568	k__Bacteria; p__Firmicutes; c__Clostridia; o__Clostridiales; f__; g__; s__	34	0	0.03	0.083333	0.79	0.016667	0.001667	0.021667	0.52037	0.182963	0.79	-0.207372	0.783772	0.850002	0.921675	0.477039	0.038759	0.724385	0.001396	0.000107	1.4e-05	0	0.003796	0.008594	0.016354	34
258411	k__Bacteria; p__Firmicutes; c__Clostridia; o__Clostridiales; f__; g__; s__	25	0.091667	0.608333	0.181667	0.09	0.063333	0.841667	0.331667	0.155556	0.295486	0.841667	0.156191	0.540939	0.570061	1e-06	0.013644	0.681421	0.737319	0.935243	0.005966	0.460913	0.845265	0.722107	0.537813	0.470805	25
194277	k__Bacteria; p__Firmicutes; c__Clostridia; o__Clostridiales; f__; g__; s__	12	0.115	0.02	0.238333	0.011667	0.128333	0.078333	0.165	0.012963	0.0962036	0.238333	-0.000418704	0.824443	0.82718	0.073416	0.468846	0.000346	0.737367	0.994815	0.092948	0.521628	0.014086	0.629051	NaN	0.939507	12
2808640	k__Bacteria; p__Firmicutes; c__Clostridia; o__Clostridiales; f__; g__; s__	18	0.2	0	0	0	0	0	0	0.640741	0.105093	0.640741	0.505653	0.919517	1	0.369805	0.443084	0.789995	0.741216	0.191378	0.002056	0.002051	0.080849	0.748581	NaN	0.010914	18
193756	k__Bacteria; p__Firmicutes; c__Clostridia; o__Clostridiales; f__; g__; s__	26	0.018333	0.276667	0.341667	0.02	0.06	0.381667	0.286667	0.062963	0.180996	0.381667	0.0809943	0.518707	0.525504	0.00036	0.000303	0.959639	0.744564	0.634509	0.005593	0.002985	0.966138	0.650123	0.598645	0.997503	26
262960	k__Bacteria; p__Firmicutes; c__Clostridia; o__Clostridiales; f__; g__; s__	25	0.035	0.216667	0.028333	0.005	0.028333	0.178333	0.04	0	0.0664582	0.216667	-0.0627356	0.739098	0.740228	0.005941	0.875041	0.017452	0.755311	0.979994	0.099406	0.917425	0.164513	0.985471	NaN	0.620002	25
610842	k__Bacteria; p__Firmicutes; c__Clostridia; o__Clostridiales; f__; g__; s__	29	0.35	0.328333	0.676667	0.081667	0.79	0.265	0.651667	0.07963	0.402871	0.79	0.0945976	0.992115	1	0.279219	0.463658	0.000923	0.761431	0.705249	0.957417	0.287044	0.134801	0.481117	0.607233	0.654897	29
299171	k__Bacteria; p__Firmicutes; c__Clostridia; o__Clostridiales; f__; g__; s__	26	0.4	1.10833	1.11	0.205	0.505	2.85333	1.675	0.268519	1.01565	2.85333	0.273665	0.183084	0.210706	3e-06	0.000455	0.349772	0.762482	0.994815	0.043635	0.064302	0.458253	0.498363	0.851866	0.960421	26
259578	k__Bacteria; p__Firmicutes; c__Clostridia; o__Clostridiales; f__; g__; s__	29	0.081667	0.39	0.361667	0.026667	0.34	0.446667	0.796667	0.05	0.311667	0.796667	0.278576	0.181828	0.212049	0.026386	0.027054	0.035389	0.762726	0.353308	0.031772	0.120889	0.340723	0.47287	0.913873	0.78848	29
173132	k__Bacteria; p__Firmicutes; c__Clostridia; o__Clostridiales; f__; g__; s__	9	0.011667	0.001667	0.01	8.355	0.07	0.006667	0.001667	19.1704	3.45338	19.1704	0.361244	0.55271	0.68585	0.11207	0.360594	0	0.762726	0.81369	0.444232	0.935051	0.000507	0.960288	0.499409	0.962296	9
2645483	k__Bacteria; p__Firmicutes; c__Clostridia; o__Clostridiales; f__; g__; s__	30	0	0	0.001667	0	0.006667	0.446667	0.001667	0.916667	0.171667	0.916667	2.91531	0.14266	0.128893	0.008661	0.998705	0.597047	0.767551	0.053358	0.451876	0.04687	0.408633	0.349965	0.182974	0.255144	30
188116	k__Bacteria; p__Firmicutes; c__Clostridia; o__Clostridiales; f__; g__; s__	26	0.005	0.015	0.031667	0.01	0.003333	0.056667	0.09	0.012963	0.0280787	0.09	0.422036	0.232775	0.269087	0.005409	0.000311	0.232254	0.776259	0.979994	0.3613	0.168561	0.535791	NaN	NaN	NaN	26
162576	k__Bacteria; p__Firmicutes; c__Clostridia; o__Clostridiales; f__; g__; s__	38	0.005	0.006667	0.013333	0.253333	0.011667	0.09	0.021667	0.281481	0.0853935	0.281481	0.162692	0.239535	0.263592	0.0522	0.388389	1.4e-05	0.776259	0.933729	0.721037	0.572989	0.005531	0.669289	NaN	0.909595	38
275139	k__Bacteria; p__Firmicutes; c__Clostridia; o__Clostridiales; f__; g__; s__	1	0.003333	1.16833	0.003333	0	0.166667	3.465	0	0	0.600833	3.465	0.490069	0.62773	0.783135	0.016282	0.141396	0.064376	0.782212	0.474555	0.035568	0.985131	0.000352	0.653201	0.000105	0.470805	1
4445078	k__Bacteria; p__Firmicutes; c__Clostridia; o__Clostridiales; f__; g__; s__	20	0.216667	0.03	0.065	0.096667	0.151667	0.018333	0.035	0.107407	0.0900926	0.216667	-0.116295	0.491051	0.515131	7e-05	0.023659	0.38577	0.790055	0.941018	0.021431	0.284222	0.261615	0.857227	NaN	0.731801	20
194151	k__Bacteria; p__Firmicutes; c__Clostridia; o__Clostridiales; f__; g__; s__	20	0.298333	0.063333	0.096667	0.161667	0.188333	0.016667	0.025	0.044444	0.111806	0.298333	-0.353938	0.007974	0.011903	5.9e-05	0.003384	0.121918	0.800274	0.878431	0.069905	0.275488	0.583671	0.544591	NaN	0.695664	20
278123	k__Bacteria; p__Firmicutes; c__Clostridia; o__Clostridiales; f__; g__; s__	25	0.023333	0.098333	0.085	0.008333	0.045	0.251667	0.086667	0.022222	0.0775694	0.251667	0.275614	0.186213	0.208671	4.8e-05	0.027592	0.337531	0.806423	0.847919	0.037255	0.106487	0.340723	0.839604	NaN	0.821964	25
4432238	k__Bacteria; p__Firmicutes; c__Clostridia; o__Clostridiales; f__; g__; s__	5	0.618333	0.393333	0	0	0.993333	0.19	0	0.001852	0.274606	0.993333	0.068749	0.969503	0.992449	0.425118	0	0	0.806423	0.979994	0.97442	8.6e-05	3.2e-05	0.618972	0.94997	0.877951	5
214471	k__Bacteria; p__Firmicutes; c__Clostridia; o__Clostridiales; f__; g__; s__	12	0.333333	0.066667	0.858333	0.028333	0.531667	0.161667	1.055	0.012963	0.380995	1.055	0.136367	0.651005	0.690998	0.024689	0.215956	1e-05	0.808876	0.9513	0.114735	0.457458	0.014769	0.857227	0.984462	0.650007	12
267110	k__Bacteria; p__Firmicutes; c__Clostridia; o__Clostridiales; f__; g__; s__	29	15.49	29.625	33.5883	9.74167	17.51	71.87	36.0283	13.7222	28.4469	71.87	0.196749	0.534387	0.559639	0.002739	0.041925	0.852509	0.809837	0.998296	0.290092	0.251994	0.78879	0.552136	0.992482	0.904108	29
196020	k__Bacteria; p__Firmicutes; c__Clostridia; o__Clostridiales; f__; g__; s__	29	0.275	0.035	0.123333	0.021667	0.276667	0.226667	0.163333	0.042593	0.145533	0.276667	0.192794	0.408216	0.443375	0.330465	0.609536	0.011341	0.811109	0.994815	0.194342	0.731096	0.043256	0.542013	0.96976	0.790833	29
261256	k__Bacteria; p__Firmicutes; c__Clostridia; o__Clostridiales; f__; g__; s__	9	0.016667	0.001667	0.015	7.01	0.01	0	0	3.27593	1.29116	7.01	-0.331121	0.879507	0.628845	0.704237	0.922624	0.551715	0.811109	0.994815	0.742573	0.967957	0.018804	0.395535	NaN	0.056222	9
25842	k__Bacteria; p__Firmicutes; c__Clostridia; o__Clostridiales; f__; g__; s__	6	0.58	0.005	0	0.006667	0.133333	0.001667	0	0.005556	0.0915279	0.58	-0.624228	0.191427	0.219354	0	0	0	0.841823	0.264037	7e-06	2e-06	3e-06	0.998964	NaN	0.576676	6
1109929	k__Bacteria; p__Firmicutes; c__Clostridia; o__Clostridiales; f__; g__; s__	25	0.011667	0.053333	0.021667	0.008333	0.013333	0.121667	0.021667	0.014815	0.0333102	0.121667	0.256495	0.406702	0.432446	2.3e-05	0.343562	1	0.841823	0.994815	0.04822	0.546999	0.785296	NaN	NaN	0.786632	25
333837	k__Bacteria; p__Firmicutes; c__Clostridia; o__Clostridiales; f__; g__; s__	26	0.013333	0.033333	0.068333	0.011667	0.016667	0.098333	0.098333	0.02963	0.0462036	0.098333	0.28288	0.122111	0.133372	0.001018	0.000111	0.614772	0.841823	0.994815	0.220126	0.033787	0.976955	NaN	NaN	0.683732	26
194597	k__Bacteria; p__Firmicutes; c__Clostridia; o__Clostridiales; f__; g__; s__	20	0.041667	0.01	0.061667	0.078333	0.053333	0.005	0.023333	0.027778	0.0376389	0.078333	-0.243355	0.291477	0.325512	0.004452	0.878153	0.995853	0.841823	0.994815	0.208725	0.73726	0.629027	NaN	NaN	0.620163	20
440840	k__Bacteria; p__Firmicutes; c__Clostridia; o__Clostridiales; f__; g__; s__	26	0.01	0.038333	0.046667	0.001667	0.038333	0.095	0.086667	0.011111	0.0409723	0.095	0.378542	0.031337	0.034816	0.009248	0.019909	0.135385	0.841823	0.363764	0.087694	0.099065	0.285999	NaN	NaN	0.81009	26
259556	k__Bacteria; p__Firmicutes; c__Clostridia; o__Clostridiales; f__; g__; s__	20	0.313333	0.01	0.13	0.081667	0.371667	0.04	0.176667	0.081481	0.150602	0.371667	0.0976011	0.456326	0.471371	0	0.16666	0.009741	0.851616	0.994815	8.3e-05	0.345873	0.065876	0.545085	0.912146	0.930965	20
279340	k__Bacteria; p__Firmicutes; c__Clostridia; o__Clostridiales; f__; g__; s__	25	0.005	0.035	0.03	0.001667	0.011667	0.083333	0.033333	0	0.025	0.083333	0.253019	0.487148	0.515131	0.000193	0.027921	0.146132	0.851616	0.857562	0.047714	0.133709	0.579153	NaN	NaN	NaN	25
608323	k__Bacteria; p__Firmicutes; c__Clostridia; o__Clostridiales; f__; g__; s__	26	0.011667	0.038333	0.08	0.005	0.006667	0.066667	0.163333	0.003704	0.0469214	0.163333	0.250548	0.778177	0.81816	0.014431	0.00036	0.685807	0.85516	0.946633	0.317294	0.134307	0.659013	NaN	NaN	0.921242	26
275653	k__Bacteria; p__Firmicutes; c__Clostridia; o__Clostridiales; f__; g__; s__	16	0.215	0.115	0	0.195	0.195	0.056667	0.001667	0.255556	0.129236	0.255556	-0.0135354	0.919517	0.932118	0.256363	1e-06	0.808258	0.855857	0.994815	0.739299	0.000701	0.921061	0.742986	NaN	0.939507	16
215060	k__Bacteria; p__Firmicutes; c__Clostridia; o__Clostridiales; f__; g__; s__	10	0.001667	0	0.51	0.003333	0	0.001667	0.006667	0	0.0654167	0.51	-1.79095	0.17629	0.40794	0.829211	0.001311	0.939151	0.855857	0.001412	0.000265	0.065532	0.960564	1e-06	NaN	0.155764	10
175213	k__Bacteria; p__Firmicutes; c__Clostridia; o__Clostridiales; f__; g__; s__	25	0.018333	0.063333	0.061667	0.003333	0.015	0.243333	0.053333	0.007407	0.0582174	0.243333	0.337561	0.673787	0.715843	0.004495	0.187732	0.457024	0.855866	0.994815	0.284379	0.486242	0.359093	0.644227	NaN	0.758966	25
179703	k__Bacteria; p__Firmicutes; c__Clostridia; o__Clostridiales; f__; g__; s__	26	0.075	0.503333	0.206667	0.278333	0.086667	1.06167	0.618333	0.346296	0.397037	1.06167	0.298223	0.194804	0.221567	0	0.000246	0.001606	0.855901	0.994815	0.00086	0.125438	0.061789	0.715537	0.612952	0.890853	26
309873	k__Bacteria; p__Firmicutes; c__Clostridia; o__Clostridiales; f__; g__; s__	11	0.2	0.001667	0.013333	0.003333	0.058333	0	0.008333	0.014815	0.0374768	0.2	-0.428063	0.60972	0.889361	0.066528	0.982814	0.745441	0.855901	0.847919	0.04822	0.41338	0.068866	NaN	NaN	0.470805	11
263645	k__Bacteria; p__Firmicutes; c__Clostridia; o__Clostridiales; f__; g__; s__	7	0.048333	0.003333	0	0	0.138333	0	0	0	0.0237499	0.138333	0.427721	0.98367	0.978938	0.005908	0.000809	0.001309	0.858517	0.9513	0.367586	0.130157	0.09989	NaN	NaN	NaN	7
275895	k__Bacteria; p__Firmicutes; c__Clostridia; o__Clostridiales; f__; g__; s__	9	0.008333	0	0.003333	1.79167	0.013333	0.003333	0.001667	0.809259	0.328866	1.79167	-0.33826	0.336612	0.409847	0.175765	0.401632	0.703296	0.859375	0.994815	0	0.758068	0.070287	0.003796	NaN	0.657984	9
260200	k__Bacteria; p__Firmicutes; c__Clostridia; o__Clostridiales; f__; g__; s__	29	0.113333	0.166667	0.125	0.076667	0.126667	0.271667	0.176667	0.109259	0.145741	0.271667	0.152474	0.14266	0.154292	0.005428	0.271255	0.601704	0.862712	0.994815	0.257297	0.736216	0.33923	0.696609	NaN	0.602673	29
4462541	k__Bacteria; p__Firmicutes; c__Clostridia; o__Clostridiales; f__; g__; s__	31	0	0.036667	0.003333	0.115	0	0.153333	0	0.348148	0.0820601	0.348148	0.509923	0.830862	0.95557	0.008693	0.601371	0.001866	0.866988	0.994815	0.220519	0.658213	0.096348	0.873542	NaN	0.89503	31
164788	k__Bacteria; p__Firmicutes; c__Clostridia; o__Clostridiales; f__; g__; s__	29	0.01	0.013333	0.025	0.003333	0.041667	0.08	0.055	0.018519	0.0308565	0.08	0.577244	0.005704	0.007814	0.241554	0.294819	0.391932	0.871024	0.355687	0.713736	0.431727	0.462786	NaN	NaN	0.843496	29
271880	k__Bacteria; p__Firmicutes; c__Clostridia; o__Clostridiales; f__; g__; s__	37	0.013333	0.113333	0.1	0.071667	0.025	0.16	0.066667	0.061111	0.0763889	0.16	0.0205349	0.92119	0.930385	5e-06	0.00159	0.010708	0.87141	0.933729	0.004241	0.015081	0.043632	0.949205	NaN	0.805797	37
450399	k__Bacteria; p__Firmicutes; c__Clostridia; o__Clostridiales; f__; g__; s__	26	0.018333	0.071667	0.23	0.07	0.041667	0.133333	0.225	0.051852	0.105232	0.23	0.0639316	0.680372	0.687987	0.007164	1.7e-05	0.315589	0.875657	0.725251	0.066789	0.001368	0.208194	0.849933	NaN	0.654141	26
264684	k__Bacteria; p__Firmicutes; c__Clostridia; o__Clostridiales; f__; g__; s__	19	43.8667	13.8267	4.05	21.28	33.3617	10.0533	4.57833	30.0315	20.131	43.8667	-0.0269674	0.916148	0.925627	0.107912	0.000152	0.753073	0.885514	0.9513	0.40272	0.006147	0.530482	0.960077	0.838585	0.750476	19
303326	k__Bacteria; p__Firmicutes; c__Clostridia; o__Clostridiales; f__; g__; s__	20	0.098333	0.03	0.036667	0.073333	0.045	0.006667	0.013333	0.018519	0.0402315	0.098333	-0.455399	0.007855	0.011776	0.010942	0.097286	0.704968	0.895772	0.678305	0.259896	0.442525	0.995124	NaN	NaN	0.758966	20
263155	k__Bacteria; p__Firmicutes; c__Clostridia; o__Clostridiales; f__; g__; s__	26	0.01	0.045	0.033333	0.026667	0.015	0.13	0.068333	0.037037	0.0456712	0.13	0.337884	0.051842	0.06065	4e-06	0.001737	0.05194	0.899152	0.967161	0.043289	0.172092	0.264632	NaN	NaN	0.959271	26
358007	k__Bacteria; p__Firmicutes; c__Clostridia; o__Clostridiales; f__; g__; s__	23	0.023333	0.103333	0.398333	0.003333	0.015	0.041667	0.355	0.005556	0.118194	0.398333	-0.102539	0.61838	0.643586	0.097917	9e-06	0.288973	0.9012	0.960707	0.249786	0.006316	0.261615	0.852666	NaN	0.78848	23
303184	k__Bacteria; p__Firmicutes; c__Clostridia; o__Clostridiales; f__; g__; s__	26	0.005	0.03	0.026667	0.016667	0.013333	0.068333	0.031667	0.016667	0.0260418	0.068333	0.219993	0.432	0.455427	0.001286	0.033658	0.393148	0.914111	0.770458	0.07044	0.123299	0.340723	NaN	NaN	NaN	26
300618	k__Bacteria; p__Firmicutes; c__Clostridia; o__Clostridiales; f__; g__; s__	40	0.003333	0.066667	0.048333	0.046667	0.003333	0.066667	0.035	0.016667	0.0358334	0.066667	-0.132311	0.493669	0.525504	0.001353	0.006256	0.015066	0.916942	0.994815	0.063821	0.064302	0.048128	NaN	NaN	0.761001	40
336277	k__Bacteria; p__Firmicutes; c__Clostridia; o__Clostridiales; f__; g__; s__	17	0.133333	0	0	0	0.16	0	0	0.312963	0.075787	0.312963	0.54989	0.98367	0.644492	0.003744	0.005366	0.007787	0.916942	0.994815	0.000188	0.000286	0.006986	0.529177	NaN	0.094473	17
827689	k__Bacteria; p__Firmicutes; c__Clostridia; o__Clostridiales; f__; g__; s__	26	0.236667	0.858333	1.58833	0.758333	0.116667	0.468333	1.735	0.307407	0.758634	1.735	-0.117241	0.471203	0.491319	0.005537	2e-06	0.081738	0.916942	0.771791	0.117001	0.017974	0.268581	0.945571	0.689943	0.956104	26
266061	k__Bacteria; p__Firmicutes; c__Clostridia; o__Clostridiales; f__; g__; s__	19	0.145	0.021667	0.013333	0.108333	0.105	0.031667	0.006667	0.105556	0.0671529	0.145	-0.0638869	0.90905	0.920527	0.008456	0.000273	0.93621	0.916942	0.960707	0.064156	0.033787	0.774854	0.802115	NaN	0.821964	19
607825	k__Bacteria; p__Firmicutes; c__Clostridia; o__Clostridiales; f__; g__; s__	6	0.658333	0	0	0	0.518333	0	0	0.001852	0.147315	0.658333	-0.102288	0.973271	1	0	0	1e-06	0.920976	0.98699	0.000924	0.001154	0.000591	0.960288	0.960624	0.749308	6
275321	k__Bacteria; p__Firmicutes; c__Clostridia; o__Clostridiales; f__; g__; s__	29	0.108333	0.241667	0.24	0.056667	0.135	0.453333	0.296667	0.090741	0.202801	0.453333	0.178654	0.300747	0.325512	0.000176	0.004553	0.501184	0.920976	0.994815	0.082508	0.099227	0.442402	0.714872	0.984462	0.827468	29
227886	k__Bacteria; p__Firmicutes; c__Clostridia; o__Clostridiales; f__; g__; s__	26	0.01	0.048333	0.016667	0.015	0.01	0.07	0.035	0.011111	0.0270139	0.07	0.14651	0.723248	0.744145	0.001668	0.133836	0.813442	0.925233	0.994815	0.097469	0.647279	0.826559	NaN	NaN	NaN	26
178061	k__Bacteria; p__Firmicutes; c__Clostridia; o__Clostridiales; f__; g__; s__	29	0.026667	0.05	0.045	0.013333	0.025	0.105	0.061667	0.016667	0.0429168	0.105	0.188426	0.517566	0.532724	0.006623	0.126997	0.527287	0.92778	0.994815	0.288155	0.571008	0.460555	NaN	NaN	0.821964	29
229452	k__Bacteria; p__Firmicutes; c__Clostridia; o__Clostridiales; f__; g__; s__	37	0.008333	0.035	0.02	0.03	0.008333	0.035	0.033333	0.040741	0.0263425	0.040741	0.0996588	0.815948	0.82673	0.009348	0.029081	0.017452	0.92778	0.994815	0.115166	0.343178	0.225522	NaN	NaN	NaN	37
746256	k__Bacteria; p__Firmicutes; c__Clostridia; o__Clostridiales; f__; g__; s__	22	0.003333	0.02	0.015	0	0.008333	0.06	0.06	0.003704	0.0212962	0.06	0.537123	0.045831	0.053049	0.002567	0.007733	0.513493	0.929769	0.893863	0.151803	0.313535	0.424166	NaN	NaN	NaN	22
831922	k__Bacteria; p__Firmicutes; c__Clostridia; o__Clostridiales; f__; g__; s__	39	0.011667	0.248333	0.093333	0.76	0.003333	0.33	0.111667	0.590741	0.268634	0.76	-0.0313739	0.969503	0.925627	0.014236	0.098883	0.003358	0.929769	0.843596	0.253311	0.467077	0.116519	0.724303	0.803184	0.749308	39
273504	k__Bacteria; p__Firmicutes; c__Clostridia; o__Clostridiales; f__; g__; s__	31	0.001667	0.09	0	0.015	0	0.238333	0	0.024074	0.0461342	0.238333	0.390945	0.871476	0.925627	0.001802	0.880987	0.158224	0.939372	0.969713	0.180863	0.838152	0.588938	NaN	NaN	0.787144	31
4366524	k__Bacteria; p__Firmicutes; c__Clostridia; o__Clostridiales; f__; g__; s__	37	0.041667	0.206667	0.13	0.101667	0.026667	0.225	0.083333	0.098148	0.114144	0.225	-0.0446058	0.562672	0.574876	3.5e-05	0.010178	0.015338	0.949392	0.941018	0.023965	0.09112	0.142938	0.824122	NaN	0.912804	37
263834	k__Bacteria; p__Firmicutes; c__Clostridia; o__Clostridiales; f__; g__; s__	35	0.313333	0	0.11	3.81667	1.24167	0.011667	0.24	7.76667	1.6875	7.76667	0.339245	0.298296	0.275818	4e-06	0.285682	0.048971	0.953629	0.843596	0	0.608639	0.138204	0.000127	0.96697	0.917313	35
267470	k__Bacteria; p__Firmicutes; c__Clostridia; o__Clostridiales; f__; g__; s__	25	0.031667	0.468333	0.048333	0.041667	0.063333	0.586667	0.065	0.061111	0.170764	0.586667	0.119072	0.564692	0.574876	0	0.671682	0.815842	0.954361	0.871538	0.000199	0.731255	0.837249	0.742986	0.960139	0.979253	25
275366	k__Bacteria; p__Firmicutes; c__Clostridia; o__Clostridiales; f__; g__; s__	19	0.35	0.091667	0.03	0.238333	0.365	0.108333	0.055	0.325926	0.195532	0.365	0.0803312	0.747044	0.75928	0.056818	0.00019	0.912643	0.954361	0.998296	0.275024	0.007442	0.826559	0.998964	0.803184	0.88998	19
182470	k__Bacteria; p__Firmicutes; c__Clostridia; o__Clostridiales; f__; g__; s__	29	0.04	0.046667	0.17	0.023333	0.05	0.063333	0.238333	0.042593	0.0842824	0.238333	0.148624	0.415079	0.438091	0.457462	4.3e-05	0.778343	0.954361	0.979994	0.651513	0.024114	0.630893	0.960288	NaN	0.816599	29
136783	k__Bacteria; p__Firmicutes; c__Clostridia; o__Clostridiales; f__; g__; s__	19	0.263333	0.09	0.03	0.161667	0.223333	0.08	0.03	0.201852	0.135023	0.263333	-0.00789257	0.919517	0.928232	0.124454	0.000138	0.795761	0.960237	0.973292	0.409297	0.011628	0.63784	0.983659	NaN	0.805797	19
180972	k__Bacteria; p__Firmicutes; c__Clostridia; o__Clostridiales; f__; g__; s__	37	0.011667	0.051667	0.073333	0.056667	0.005	0.026667	0.056667	0.024074	0.0382177	0.073333	-0.235511	0.344404	0.36703	0.030027	0.002946	0.101914	0.963249	0.843596	0.186055	0.130272	0.286472	NaN	NaN	0.931935	37
273747	k__Bacteria; p__Firmicutes; c__Clostridia; o__Clostridiales; f__; g__; s__	1	0.416667	0.433333	0.001667	0.001667	0.303333	2.64333	0	0.001852	0.475232	2.64333	0.538485	0.879507	0.759541	0.219649	4.3e-05	0.000172	0.963249	0.99401	0.888595	0.018158	0.012087	0.652534	0.001056	0.904108	1
275138	k__Bacteria; p__Firmicutes; c__Clostridia; o__Clostridiales; f__; g__; s__	26	0.005	0.048333	0.043333	0.02	0.015	0.098333	0.068333	0.038889	0.0421526	0.098333	0.276573	0.13321	0.141832	1.6e-05	0.00039	0.042366	0.964065	0.676048	0.013705	0.027614	0.159038	NaN	NaN	0.855783	26
3176547	k__Bacteria; p__Firmicutes; c__Clostridia; o__Clostridiales; f__; g__; s__	20	0.395	0.038333	0.1	0.27	0.426667	0.065	0.148333	0.325926	0.221157	0.426667	0.0800482	0.773731	0.768013	0.009248	0.266089	0.867978	0.971361	0.994815	0.058178	0.45889	0.785296	0.755092	0.94997	0.855255	20
307416	k__Bacteria; p__Firmicutes; c__Clostridia; o__Clostridiales; f__; g__; s__	25	1.44167	7.09	1.47333	0.2	1.52	10.98	1.88	0.281481	3.10831	10.98	0.157365	0.879507	0.895919	0.003279	0.827623	0.014963	0.994294	0.994815	0.129316	0.991322	0.082703	0.852221	0.895357	0.939507	25
275470	k__Bacteria; p__Firmicutes; c__Clostridia; o__Clostridiales; f__; g__; s__	25	0.046667	0.131667	0.053333	0.003333	0.098333	0.221667	0.066667	0.005556	0.0784029	0.221667	0.222465	0.558951	0.574876	0.136433	0.950351	0.000539	0.994294	0.907046	0.382539	0.916842	0.035759	0.960288	NaN	0.994259	25
1106290	k__Bacteria; p__Firmicutes; c__Clostridia; o__Clostridiales; f__; g__; s__	23	0.243333	0.39	0.186667	0.001667	0.218333	0.396667	0.175	0	0.201458	0.396667	-0.0170688	0.856845	0.839503	0.484697	1	1e-05	0.994294	0.994815	0.691698	0.965689	0.007533	0.975902	0.962612	0.889184	23
4433554	k__Bacteria; p__Firmicutes; c__Clostridia; o__Clostridiales; f__; g__; s__	6	0.136667	0	0	0	0.103333	0	0	0	0.03	0.136667	-0.121425	0.973271	0.982049	1.1e-05	2.3e-05	2.9e-05	1	0.994815	0.013705	0.015427	0.011059	NaN	NaN	NaN	6
275397	k__Bacteria; p__Firmicutes; c__Clostridia; o__Clostridiales; f__; g__; s__	9	0.001667	0	0	0.236667	0	0	0.001667	0.085185	0.0406482	0.236667	-0.438406	NaN	0.952982	NaN	NaN	NaN	1	0.079012	0.001636	0.031171	0.333296	NaN	NaN	NaN	9
177574	k__Bacteria; p__Firmicutes; c__Clostridia; o__Clostridiales; f__; g__; s__	3	0	0.136667	0	0	0	0.451667	0	0.001852	0.0737732	0.451667	0.520932	NaN	0.768013	NaN	NaN	NaN	1	0.994815	0.014272	0.243153	0.923692	NaN	NaN	NaN	3
313037	k__Bacteria; p__Firmicutes; c__Clostridia; o__Clostridiales; f__; g__; s__	21	0	0	0	0.001667	0	0.311667	0.355	0.003704	0.0840048	0.355	2.60438	NaN	0.592698	NaN	NaN	NaN	1	0.941018	0.854711	0.936503	0.012087	NaN	NaN	NaN	21
[truncated: 254 more rows]
