# Supplementary material for: Space-type radiation induces multimodal responses in the mouse gut microbiome and metabolome
Source: Microbiome. 2017 Aug 18;5:105. doi: 10.1186/s40168-017-0325-z (PMC5563039; doi:10.1186/s40168-017-0325-z)
Supplement: Supplementary file 6 — Constrained analysis of principal coordinates (db-RDA method) for 16S rRNA counts at the phylotype level. (XLS 671 kb) [file 40168_2017_325_MOESM6_ESM.xls]

## Sheet: Sheet1
Manuscript "Functional perturbations of the mouse gut microenvironment after exposure to high LET radiation"
David Casero, Kirandeep Gill, Vijayalakshmi Sridharan, Igor Koturbash, Gregory Nelson, Martin Hauer-Jensen, Marjan Boerma, Jonathan Braun and Amrita K Cheema
Table S5: Constrained analysis of principal coordinates (db-RDA method) for 16S rRNA counts at the phylotype level.
TAXONOMY		AVERAGE RELATIVE ABUNDANCE								PER-CONDITION INDICATOR VALUES
OTU id	OTU phylogeny	Time 10, Dose 0	Time 10, Dose 0.1	Time 10, Dose 0.25	Time 10, Dose 1	Time 30, Dose 0	Time 30, Dose 0.1	Time 30, Dose 0.25	Time 30, Dose 1	Time 10, Dose 0	Time 10, Dose 0.1	Time 10, Dose 0.25	Time 10, Dose 1	Time 30, Dose 0	Time 30, Dose 0.1	Time 30, Dose 0.25	Time 30, Dose 1	Maximum per-condition value	dbRDA p-value
4376828	k__Bacteria; p__Actinobacteria; c__Actinobacteria; o__Bifidobacteriales; f__Bifidobacteriaceae; g__Bifidobacterium; s__	3.12333	1.42	2.055	3.65167	1.52	0.981667	0.658333	0.57963	0.223261	0.101504	0.146895	0.261027	0.108652	0.070171	0.047059	0.041433	0.261027	0.002
4347159	k__Bacteria; p__Actinobacteria; c__Actinobacteria; o__Bifidobacteriales; f__Bifidobacteriaceae; g__Bifidobacterium; s__adolescentis	0.018333	0.005	0.02	0.01	0.015	0	0.011667	0.003704	0.131416	0.011947	0.167257	0.035841	0.125442	0	0.055752	0.009833	0.167257	0.12
72820	k__Bacteria; p__Actinobacteria; c__Actinobacteria; o__Bifidobacteriales; f__Bifidobacteriaceae; g__Bifidobacterium; s__longum	0.256667	0.153333	0.135	0.271667	0.106667	0.113333	0.056667	0.042593	0.225954	0.134985	0.118846	0.239159	0.084513	0.089795	0.03492	0.03333	0.239159	0.015
681370	k__Bacteria; p__Actinobacteria; c__Actinobacteria; o__Bifidobacteriales; f__Bifidobacteriaceae; g__Bifidobacterium; s__pseudolongum	20.2633	9.08	12.8767	22.9533	9.84167	6.43333	4.34833	4.08704	0.225439	0.101019	0.143259	0.255367	0.109493	0.071574	0.048377	0.04547	0.255367	0.004
232900	k__Bacteria; p__Actinobacteria; c__Coriobacteriia; o__Coriobacteriales; f__Coriobacteriaceae; g__; s__	0.006667	0.011667	0.008333	0.008333	0.003333	0.01	0.001667	0.003704	0.037241	0.130345	0.062069	0.077586	0.012414	0.074483	0.003103	0.015326	0.130345	0.325
272555	k__Bacteria; p__Actinobacteria; c__Coriobacteriia; o__Coriobacteriales; f__Coriobacteriaceae; g__; s__	0.031667	0.023333	0.028333	0.031667	0.013333	0.04	0.008333	0.022222	0.111453	0.058659	0.085475	0.111453	0.026816	0.080447	0.01257	0.074488	0.111453	0.902
265106	k__Bacteria; p__Actinobacteria; c__Coriobacteriia; o__Coriobacteriales; f__Coriobacteriaceae; g__Adlercreutzia; s__	0.278333	0.156667	0.156667	0.166667	0.18	0.078333	0.066667	0.166667	0.222667	0.125333	0.125333	0.133333	0.144	0.0564	0.042667	0.133333	0.222667	0.004
631764	k__Bacteria; p__Actinobacteria; c__Coriobacteriia; o__Coriobacteriales; f__Coriobacteriaceae; g__Adlercreutzia; s__	0.158333	0.033333	0.066667	0.07	0.056667	0.026667	0.033333	0.053704	0.285741	0.040104	0.120312	0.112291	0.090902	0.042778	0.046788	0.083756	0.285741	0.011
275974	k__Bacteria; p__Actinobacteria; c__Coriobacteriia; o__Coriobacteriales; f__Coriobacteriaceae; g__Adlercreutzia; s__	0.066667	0.035	0.208333	0.17	0.065	0.043333	0.106667	0.042593	0.05423	0.028471	0.28245	0.23048	0.079312	0.041125	0.144615	0.044913	0.28245	0.013
173965	k__Bacteria; p__Actinobacteria; c__Coriobacteriia; o__Coriobacteriales; f__Coriobacteriaceae; g__Adlercreutzia; s__	0.071667	0.056667	0.075	0.07	0.046667	0.12	0.015	0.040741	0.144565	0.091446	0.13616	0.127083	0.084722	0.242062	0.012103	0.082182	0.242062	0.151
4449525	k__Bacteria; p__Bacteroidetes; c__Bacteroidia; o__Bacteroidales; f__[Paraprevotellaceae]; g__[Prevotella]; s__	0.016667	0.011667	0.008333	0.011667	0.02	0.013333	0.013333	0.012963	0.092624	0.054031	0.030875	0.054031	0.111149	0.06175	0.074099	0.066705	0.111149	0.836
165118	k__Bacteria; p__Bacteroidetes; c__Bacteroidia; o__Bacteroidales; f__[Paraprevotellaceae]; g__Paraprevotella; s__	0.025	0.015	0.031667	0.023333	0.01	0.031667	0.025	0.018519	0.124872	0.066598	0.158171	0.116547	0.022199	0.140596	0.110997	0.079936	0.158171	0.441
1107945	k__Bacteria; p__Bacteroidetes; c__Bacteroidia; o__Bacteroidales; f__Bacteroidaceae; g__Bacteroides; s__	0.005	0.01	0.018333	0.01	0.016667	0.006667	0.006667	0.011111	0.017763	0.047368	0.217105	0.059211	0.118421	0.031579	0.023684	0.073099	0.217105	0.013
3600504	k__Bacteria; p__Bacteroidetes; c__Bacteroidia; o__Bacteroidales; f__Bacteroidaceae; g__Bacteroides; s__	0.016667	0.02	0.02	0.015	0.055	0.02	0.016667	0.016667	0.083333	0.077778	0.088889	0.041667	0.244444	0.077778	0.064815	0.041152	0.244444	0.018
181719	k__Bacteria; p__Bacteroidetes; c__Bacteroidia; o__Bacteroidales; f__Bacteroidaceae; g__Bacteroides; s__	0.01	0.006667	0.018333	0.013333	0.025	0.003333	0.006667	0.018519	0.049091	0.026182	0.126	0.052364	0.171818	0.006545	0.026182	0.161616	0.171818	0.169
1992	k__Bacteria; p__Bacteroidetes; c__Bacteroidia; o__Bacteroidales; f__Bacteroidaceae; g__Bacteroides; s__	0.021667	0.015	0.028333	0.028333	0.033333	0.015	0.015	0.018519	0.061839	0.051374	0.113214	0.14556	0.171247	0.051374	0.042812	0.035236	0.171247	0.226
4439360	k__Bacteria; p__Bacteroidetes; c__Bacteroidia; o__Bacteroidales; f__Bacteroidaceae; g__Bacteroides; s__	0.016667	0.011667	0.005	0.011667	0.01	0.008333	0.011667	0.009259	0.118681	0.069231	0.017802	0.069231	0.059341	0.049451	0.083077	0.04884	0.118681	0.685
4020502	k__Bacteria; p__Bacteroidetes; c__Bacteroidia; o__Bacteroidales; f__Bacteroidaceae; g__Bacteroides; s__	0.04	0.056667	0.068333	0.056667	0.058333	0.05	0.05	0.066667	0.080597	0.126866	0.152985	0.126866	0.130597	0.11194	0.100746	0.149254	0.152985	0.729
304047	k__Bacteria; p__Bacteroidetes; c__Bacteroidia; o__Bacteroidales; f__Bacteroidaceae; g__Bacteroides; s__acidifaciens	0.041667	0.033333	0.046667	0.041667	0.051667	0.035	0.02	0.02963	0.139061	0.100124	0.155748	0.125155	0.155192	0.093449	0.053399	0.0879	0.155748	0.625
4256470	k__Bacteria; p__Bacteroidetes; c__Bacteroidia; o__Bacteroidales; f__Bacteroidaceae; g__Bacteroides; s__ovatus	0.018333	0.02	0.021667	0.025	0.026667	0.026667	0.02	0.031481	0.06761	0.084293	0.079902	0.105366	0.126439	0.11239	0.073756	0.165854	0.165854	0.345
328617	k__Bacteria; p__Bacteroidetes; c__Bacteroidia; o__Bacteroidales; f__Bacteroidaceae; g__Bacteroides; s__uniformis	0.045	0.031667	0.041667	0.046667	0.031667	0.033333	0.036667	0.040741	0.146386	0.103012	0.108434	0.136627	0.092711	0.108434	0.107349	0.13253	0.146386	0.859
578016	k__Bacteria; p__Bacteroidetes; c__Bacteroidia; o__Bacteroidales; f__Porphyromonadaceae; g__Parabacteroides; s__distasonis	0.023333	0.018333	0.03	0.03	0.046667	0.031667	0.035	0.027778	0.076888	0.05286	0.098856	0.086499	0.19222	0.104348	0.144165	0.101704	0.19222	0.071
4449518	k__Bacteria; p__Bacteroidetes; c__Bacteroidia; o__Bacteroidales; f__Rikenellaceae; g__; s__	0.015	0.01	0.026667	0.018333	0.021667	0.016667	0.016667	0.014815	0.075099	0.028609	0.114437	0.091788	0.13947	0.083444	0.083444	0.082414	0.13947	0.652
324013	k__Bacteria; p__Bacteroidetes; c__Bacteroidia; o__Bacteroidales; f__S24-7; g__; s__	7.99333	6.66	7.965	8.04167	9.76333	4.675	8.10667	11.3944	0.123737	0.103097	0.123298	0.124485	0.151136	0.072369	0.125491	0.176386	0.176386	0.012
203713	k__Bacteria; p__Bacteroidetes; c__Bacteroidia; o__Bacteroidales; f__S24-7; g__; s__	129.923	79.1367	121.738	153.087	137.45	68.9667	109.563	171.722	0.133723	0.081451	0.125298	0.157563	0.14147	0.070984	0.112767	0.176744	0.176744	0.029
215495	k__Bacteria; p__Bacteroidetes; c__Bacteroidia; o__Bacteroidales; f__S24-7; g__; s__	0.011667	0.015	0.02	0.016667	0.043333	0.016667	0.02	0.02037	0.035633	0.045814	0.109955	0.071267	0.211765	0.071267	0.08552	0.06913	0.211765	0.035
134762	k__Bacteria; p__Bacteroidetes; c__Bacteroidia; o__Bacteroidales; f__S24-7; g__; s__	2.99333	2.58833	3.24667	2.90833	3.54167	1.84667	3.03167	4.33519	0.122218	0.105681	0.132561	0.118747	0.144606	0.075399	0.123783	0.177005	0.177005	0.046
174805	k__Bacteria; p__Bacteroidetes; c__Bacteroidia; o__Bacteroidales; f__S24-7; g__; s__	0.01	0.006667	0.003333	0.005	0.01	0.001667	0.01	0.018519	0.076705	0.030682	0.010227	0.015341	0.076705	0.002557	0.076705	0.189394	0.189394	0.059
206324	k__Bacteria; p__Bacteroidetes; c__Bacteroidia; o__Bacteroidales; f__S24-7; g__; s__	5.82	5.71667	6.355	5.385	6.89	3.76	6.31167	8.61667	0.119128	0.117013	0.130079	0.110224	0.14103	0.076962	0.129192	0.176372	0.176372	0.082
445144	k__Bacteria; p__Bacteroidetes; c__Bacteroidia; o__Bacteroidales; f__S24-7; g__; s__	0.438333	0.176667	0.325	0.531667	0.34	0.255	0.4	0.548148	0.145393	0.0586	0.107801	0.176351	0.112776	0.084582	0.132678	0.181818	0.181818	0.091
1106101	k__Bacteria; p__Bacteroidetes; c__Bacteroidia; o__Bacteroidales; f__S24-7; g__; s__	0.073333	0.056667	0.053333	0.066667	0.083333	0.036667	0.036667	0.072222	0.153132	0.118329	0.111369	0.12529	0.174014	0.076566	0.06891	0.150812	0.174014	0.104
190673	k__Bacteria; p__Bacteroidetes; c__Bacteroidia; o__Bacteroidales; f__S24-7; g__; s__	0.011667	0.003333	0.013333	0.01	0.031667	0.006667	0.003333	0.016667	0.060345	0.003448	0.096552	0.062069	0.196552	0.02069	0.006897	0.057471	0.196552	0.107
277364	k__Bacteria; p__Bacteroidetes; c__Bacteroidia; o__Bacteroidales; f__S24-7; g__; s__	0.011667	0.005	0.003333	0.01	0.006667	0.003333	0.003333	0.014815	0.120382	0.025796	0.011465	0.085987	0.04586	0.005732	0.005732	0.169851	0.169851	0.112
261350	k__Bacteria; p__Bacteroidetes; c__Bacteroidia; o__Bacteroidales; f__S24-7; g__; s__	0.015	0.03	0.028333	0.02	0.016667	0.011667	0.015	0.022222	0.047203	0.188811	0.16049	0.100699	0.073427	0.029371	0.047203	0.10878	0.188811	0.117
2212505	k__Bacteria; p__Bacteroidetes; c__Bacteroidia; o__Bacteroidales; f__S24-7; g__; s__	0.021667	0.028333	0.026667	0.02	0.043333	0.023333	0.025	0.035185	0.067854	0.101408	0.083513	0.071582	0.193869	0.062635	0.100663	0.122434	0.193869	0.122
183446	k__Bacteria; p__Bacteroidetes; c__Bacteroidia; o__Bacteroidales; f__S24-7; g__; s__	188.82	190.315	222.635	143.263	225.203	126.233	139.642	240.28	0.127893	0.128906	0.150797	0.097036	0.152536	0.085501	0.094583	0.162748	0.162748	0.125
353073	k__Bacteria; p__Bacteroidetes; c__Bacteroidia; o__Bacteroidales; f__S24-7; g__; s__	0.078333	0.053333	0.058333	0.068333	0.088333	0.041667	0.103333	0.114815	0.12916	0.079145	0.096183	0.101405	0.145649	0.048092	0.153344	0.189313	0.189313	0.129
419245	k__Bacteria; p__Bacteroidetes; c__Bacteroidia; o__Bacteroidales; f__S24-7; g__; s__	0.035	0.05	0.031667	0.025	0.03	0.02	0.035	0.037037	0.119452	0.189607	0.096067	0.066362	0.102388	0.037921	0.10618	0.109238	0.189607	0.142
182945	k__Bacteria; p__Bacteroidetes; c__Bacteroidia; o__Bacteroidales; f__S24-7; g__; s__	0.058333	0.036667	0.043333	0.031667	0.051667	0.035	0.04	0.027778	0.179795	0.090411	0.133562	0.087842	0.159247	0.107877	0.086301	0.085616	0.179795	0.208
3231096	k__Bacteria; p__Bacteroidetes; c__Bacteroidia; o__Bacteroidales; f__S24-7; g__; s__	0.015	0.025	0.01	0.026667	0.031667	0.018333	0.025	0.014815	0.05406	0.105117	0.024027	0.128142	0.17119	0.066073	0.120133	0.049438	0.17119	0.244
3172949	k__Bacteria; p__Bacteroidetes; c__Bacteroidia; o__Bacteroidales; f__S24-7; g__; s__	0.03	0.025	0.018333	0.026667	0.036667	0.018333	0.016667	0.018519	0.141967	0.105161	0.048199	0.09815	0.173515	0.067478	0.043817	0.064914	0.173515	0.268
174573	k__Bacteria; p__Bacteroidetes; c__Bacteroidia; o__Bacteroidales; f__S24-7; g__; s__	0.011667	0.016667	0.02	0.028333	0.016667	0.02	0.006667	0.016667	0.042683	0.097561	0.117073	0.165854	0.073171	0.087805	0.019512	0.094851	0.165854	0.278
174056	k__Bacteria; p__Bacteroidetes; c__Bacteroidia; o__Bacteroidales; f__S24-7; g__; s__	0.005	0.006667	0.008333	0.006667	0.02	0.015	0.008333	0.009259	0.018925	0.033645	0.05257	0.033645	0.151402	0.113551	0.05257	0.051921	0.151402	0.302
463233	k__Bacteria; p__Bacteroidetes; c__Bacteroidia; o__Bacteroidales; f__S24-7; g__; s__	0.011667	0.023333	0.023333	0.01	0.016667	0.025	0.016667	0.014815	0.04123	0.131937	0.131937	0.021204	0.070681	0.159031	0.082461	0.069808	0.159031	0.338
259293	k__Bacteria; p__Bacteroidetes; c__Bacteroidia; o__Bacteroidales; f__S24-7; g__; s__	0.051667	0.036667	0.053333	0.06	0.061667	0.018333	0.058333	0.068519	0.126473	0.071804	0.130553	0.117498	0.150952	0.031414	0.128513	0.167724	0.167724	0.384
276509	k__Bacteria; p__Bacteroidetes; c__Bacteroidia; o__Bacteroidales; f__S24-7; g__; s__	0.125	0.143333	0.176667	0.108333	0.193333	0.083333	0.166667	0.17037	0.107109	0.122818	0.151381	0.092828	0.165662	0.057125	0.142812	0.145985	0.165662	0.405
177115	k__Bacteria; p__Bacteroidetes; c__Bacteroidia; o__Bacteroidales; f__S24-7; g__; s__	0.065	0.061667	0.058333	0.083333	0.071667	0.066667	0.06	0.064815	0.1223	0.116028	0.109756	0.156794	0.134843	0.112892	0.101603	0.121951	0.156794	0.42
258849	k__Bacteria; p__Bacteroidetes; c__Bacteroidia; o__Bacteroidales; f__S24-7; g__; s__	0.011667	0.003333	0.006667	0.006667	0.006667	0.003333	0.001667	0.003704	0.10678	0.015254	0.061017	0.061017	0.061017	0.015254	0.003814	0.018832	0.10678	0.489
177533	k__Bacteria; p__Bacteroidetes; c__Bacteroidia; o__Bacteroidales; f__S24-7; g__; s__	0.026667	0.015	0.018333	0.013333	0.025	0.008333	0.011667	0.016667	0.138272	0.066667	0.122222	0.069136	0.148148	0.030864	0.04321	0.082305	0.148148	0.503
1105589	k__Bacteria; p__Bacteroidetes; c__Bacteroidia; o__Bacteroidales; f__S24-7; g__; s__	0.003333	0.011667	0.008333	0.003333	0.016667	0.003333	0.013333	0.009259	0.009626	0.06738	0.048128	0.009626	0.120321	0.009626	0.115508	0.059418	0.120321	0.505
207284	k__Bacteria; p__Bacteroidetes; c__Bacteroidia; o__Bacteroidales; f__S24-7; g__; s__	0.003333	0.001667	0.005	0.005	0.008333	0.001667	0.001667	0.005556	0.02069	0.005172	0.031034	0.046552	0.103448	0.005172	0.005172	0.057471	0.103448	0.515
176154	k__Bacteria; p__Bacteroidetes; c__Bacteroidia; o__Bacteroidales; f__S24-7; g__; s__	0.805	0.656667	0.735	0.718333	0.726667	0.583333	0.673333	0.898148	0.138877	0.113287	0.126801	0.123926	0.125363	0.100636	0.116162	0.154947	0.154947	0.54
180405	k__Bacteria; p__Bacteroidetes; c__Bacteroidia; o__Bacteroidales; f__S24-7; g__; s__	7.69333	9.325	8.66333	5.905	8.15	5.83833	7.14	8.57963	0.125514	0.152134	0.141339	0.096338	0.132964	0.09525	0.116487	0.139974	0.152134	0.553
192206	k__Bacteria; p__Bacteroidetes; c__Bacteroidia; o__Bacteroidales; f__S24-7; g__; s__	0.08	0.076667	0.073333	0.043333	0.073333	0.051667	0.05	0.07037	0.154231	0.147804	0.12724	0.066833	0.141378	0.089647	0.086755	0.120592	0.154231	0.613
182893	k__Bacteria; p__Bacteroidetes; c__Bacteroidia; o__Bacteroidales; f__S24-7; g__; s__	55.29	54.8617	54.03	42.8633	48.1067	42.8767	36.6833	47.3852	0.144702	0.143581	0.141404	0.112179	0.125902	0.112214	0.096005	0.124014	0.144702	0.692
180092	k__Bacteria; p__Bacteroidetes; c__Bacteroidia; o__Bacteroidales; f__S24-7; g__; s__	0.003333	0.005	0.008333	0.008333	0.008333	0.003333	0.006667	0.003704	0.014173	0.02126	0.070866	0.088583	0.070866	0.014173	0.04252	0.017498	0.088583	0.714
177512	k__Bacteria; p__Bacteroidetes; c__Bacteroidia; o__Bacteroidales; f__S24-7; g__; s__	0.025	0.016667	0.015	0.021667	0.033333	0.02	0.03	0.027778	0.118768	0.052786	0.047507	0.080059	0.105572	0.0739	0.142522	0.130336	0.142522	0.728
264657	k__Bacteria; p__Bacteroidetes; c__Bacteroidia; o__Bacteroidales; f__S24-7; g__; s__	0.016667	0.02	0.025	0.03	0.028333	0.01	0.02	0.024074	0.076596	0.068936	0.129255	0.137872	0.09766	0.017234	0.068936	0.107565	0.137872	0.76
216495	k__Bacteria; p__Bacteroidetes; c__Bacteroidia; o__Bacteroidales; f__S24-7; g__; s__	0.008333	0.006667	0.001667	0.001667	0.005	0.006667	0.008333	0.003704	0.079295	0.047577	0.003965	0.003965	0.023789	0.063436	0.059471	0.019579	0.079295	0.794
315147	k__Bacteria; p__Bacteroidetes; c__Bacteroidia; o__Bacteroidales; f__S24-7; g__; s__	0.045	0.045	0.031667	0.063333	0.048333	0.041667	0.033333	0.053704	0.111867	0.111867	0.078721	0.139949	0.120153	0.103581	0.082864	0.148338	0.148338	0.805
185550	k__Bacteria; p__Bacteroidetes; c__Bacteroidia; o__Bacteroidales; f__S24-7; g__; s__	0.036667	0.03	0.03	0.025	0.028333	0.023333	0.023333	0.016667	0.1375	0.126562	0.1125	0.09375	0.132812	0.0875	0.065625	0.060764	0.1375	0.85
198865	k__Bacteria; p__Bacteroidetes; c__Bacteroidia; o__Bacteroidales; f__S24-7; g__; s__	0.011667	0.006667	0.005	0.005	0.006667	0.006667	0.006667	0.005556	0.086598	0.049485	0.027835	0.018557	0.037113	0.037113	0.049485	0.034364	0.086598	0.87
429917	k__Bacteria; p__Bacteroidetes; c__Bacteroidia; o__Bacteroidales; f__S24-7; g__; s__	0.001667	0.003333	0.005	0.006667	0.006667	0.008333	0.01	0.007407	0.003396	0.013585	0.030566	0.040755	0.05434	0.050943	0.081509	0.033543	0.081509	0.888
322991	k__Bacteria; p__Bacteroidetes; c__Bacteroidia; o__Bacteroidales; f__S24-7; g__; s__	0.008333	0.011667	0.008333	0.011667	0.006667	0.01	0.003333	0.007407	0.049451	0.069231	0.037088	0.086538	0.03956	0.059341	0.00989	0.03663	0.086538	0.912
153978	k__Bacteria; p__Cyanobacteria; c__Chloroplast; o__Streptophyta; f__; g__; s__	0.018333	0.021667	0.033333	0.018333	0.006667	0.04	0.006667	0.001852	0.037453	0.088525	0.15889	0.074905	0.018159	0.190668	0.013619	0.001401	0.190668	0.237
4386317	k__Bacteria; p__Cyanobacteria; c__Chloroplast; o__Streptophyta; f__; g__; s__	0.093333	0.083333	0.148333	0.06	0.033333	0.125	0.041667	0.016667	0.155125	0.096953	0.19723	0.079778	0.038781	0.186981	0.048476	0.018467	0.19723	0.523
1033413	k__Bacteria; p__Firmicutes; c__Bacilli; o__Lactobacillales; f__Enterococcaceae; g__Enterococcus; s__	0.116667	0.05	0.135	0.1	0.113333	0.086667	0.036667	0.137037	0.135419	0.051588	0.156699	0.116074	0.146167	0.111775	0.04256	0.176738	0.176738	0.515
324888	k__Bacteria; p__Firmicutes; c__Bacilli; o__Lactobacillales; f__Lactobacillaceae; g__Lactobacillus; s__	0.29	0.12	0.27	0.461667	0.268333	0.046667	0.113333	0.111111	0.172505	0.057105	0.160608	0.27462	0.159617	0.022208	0.067416	0.05875	0.27462	0.001
128227	k__Bacteria; p__Firmicutes; c__Bacilli; o__Lactobacillales; f__Lactobacillaceae; g__Lactobacillus; s__	0.141667	0.04	0.115	0.225	0.11	0.041667	0.021667	0.037037	0.193524	0.043714	0.157096	0.307361	0.135239	0.034151	0.011839	0.03373	0.307361	0.001
259993	k__Bacteria; p__Firmicutes; c__Bacilli; o__Lactobacillales; f__Lactobacillaceae; g__Lactobacillus; s__	0.031667	0.011667	0.018333	0.07	0.04	0.008333	0.01	0.02037	0.10537	0.022183	0.052289	0.299472	0.152113	0.015845	0.019014	0.064554	0.299472	0.002
4428313	k__Bacteria; p__Firmicutes; c__Bacilli; o__Lactobacillales; f__Lactobacillaceae; g__Lactobacillus; s__	35.3467	13.0167	33.7733	59.5983	37.4633	9.50833	10.835	15.8778	0.164083	0.060425	0.156779	0.276662	0.173909	0.044139	0.050297	0.073706	0.276662	0.003
133341	k__Bacteria; p__Firmicutes; c__Bacilli; o__Lactobacillales; f__Lactobacillaceae; g__Lactobacillus; s__	0.023333	0.005	0.016667	0.053333	0.025	0.006667	0.01	0.014815	0.090431	0.009689	0.053828	0.275598	0.09689	0.012919	0.032297	0.042531	0.275598	0.003
4354103	k__Bacteria; p__Firmicutes; c__Bacilli; o__Lactobacillales; f__Lactobacillaceae; g__Lactobacillus; s__	1.32667	0.576667	1.275	2.08167	1.39333	0.398333	0.518333	0.583333	0.162715	0.070728	0.156378	0.255315	0.170891	0.048855	0.063573	0.071545	0.255315	0.004
539647	k__Bacteria; p__Firmicutes; c__Bacilli; o__Lactobacillales; f__Lactobacillaceae; g__Lactobacillus; s__	1.41333	0.485	1.17	1.985	1.35	0.393333	0.49	0.688889	0.177208	0.060811	0.146698	0.248885	0.169267	0.049317	0.061438	0.086375	0.248885	0.004
549756	k__Bacteria; p__Firmicutes; c__Bacilli; o__Lactobacillales; f__Lactobacillaceae; g__Lactobacillus; s__	0.141667	0.061667	0.146667	0.273333	0.148333	0.038333	0.05	0.053704	0.155047	0.060742	0.160519	0.299149	0.162343	0.033563	0.043778	0.045715	0.299149	0.005
338845	k__Bacteria; p__Firmicutes; c__Bacilli; o__Lactobacillales; f__Lactobacillaceae; g__Lactobacillus; s__	0.023333	0.005	0.031667	0.056667	0.036667	0.003333	0.006667	0.009259	0.094635	0.008691	0.128433	0.262661	0.148712	0.003863	0.011588	0.023844	0.262661	0.007
298954	k__Bacteria; p__Firmicutes; c__Bacilli; o__Lactobacillales; f__Lactobacillaceae; g__Lactobacillus; s__	0.015	0.005	0.011667	0.038333	0.016667	0.008333	0.005	0.007407	0.069828	0.013966	0.043448	0.249828	0.077586	0.015517	0.00931	0.015326	0.249828	0.008
553352	k__Bacteria; p__Firmicutes; c__Bacilli; o__Lactobacillales; f__Lactobacillaceae; g__Lactobacillus; s__	0.03	0.008333	0.033333	0.051667	0.028333	0.011667	0.003333	0.011111	0.135	0.023438	0.16875	0.261562	0.1275	0.039375	0.00375	0.034722	0.261562	0.009
4397402	k__Bacteria; p__Firmicutes; c__Bacilli; o__Lactobacillales; f__Lactobacillaceae; g__Lactobacillus; s__	1.71833	0.666667	2.17	2.9	1.93333	0.488333	0.621667	0.785185	0.152287	0.059083	0.192316	0.257012	0.171341	0.043278	0.055095	0.069587	0.257012	0.015
1995182	k__Bacteria; p__Firmicutes; c__Bacilli; o__Lactobacillales; f__Lactobacillaceae; g__Lactobacillus; s__	0.345	0.15	0.38	0.516667	0.415	0.086667	0.11	0.168519	0.158851	0.062159	0.174966	0.237892	0.171973	0.039905	0.050648	0.068971	0.237892	0.018
344703	k__Bacteria; p__Firmicutes; c__Bacilli; o__Lactobacillales; f__Lactobacillaceae; g__Lactobacillus; s__	0.141667	0.058333	0.166667	0.228333	0.163333	0.03	0.038333	0.061111	0.143617	0.052566	0.168961	0.257196	0.18398	0.027034	0.034543	0.061188	0.257196	0.019
592160	k__Bacteria; p__Firmicutes; c__Bacilli; o__Lactobacillales; f__Lactobacillaceae; g__Lactobacillus; s__	0.016667	0.003333	0.018333	0.038333	0.026667	0.003333	0.006667	0.014815	0.052023	0.005202	0.114451	0.239306	0.124855	0.005202	0.015607	0.064226	0.239306	0.024
47365	k__Bacteria; p__Firmicutes; c__Bacilli; o__Lactobacillales; f__Lactobacillaceae; g__Lactobacillus; s__	0.155	0.036667	0.158333	0.22	0.2	0.04	0.068333	0.083333	0.161179	0.02669	0.14818	0.228769	0.207972	0.033276	0.063951	0.086655	0.228769	0.044
15129	k__Bacteria; p__Firmicutes; c__Bacilli; o__Lactobacillales; f__Lactobacillaceae; g__Lactobacillus; s__	0.006667	0.001667	0.003333	0.013333	0.006667	0.003333	0.005	0.003704	0.045763	0.003814	0.015254	0.183051	0.045763	0.015254	0.034322	0.018832	0.183051	0.053
182764	k__Bacteria; p__Firmicutes; c__Bacilli; o__Lactobacillales; f__Lactobacillaceae; g__Lactobacillus; s__	0.015	0.003333	0.016667	0.02	0.021667	0.003333	0.008333	0	0.118868	0.007547	0.09434	0.135849	0.196226	0.007547	0.037736	0	0.196226	0.067
306306	k__Bacteria; p__Firmicutes; c__Bacilli; o__Lactobacillales; f__Lactobacillaceae; g__Lactobacillus; s__	0.478333	0.276667	0.548333	0.638333	0.59	0.246667	0.276667	0.27963	0.143444	0.082968	0.164436	0.191426	0.176931	0.073971	0.082968	0.083856	0.191426	0.085
308249	k__Bacteria; p__Firmicutes; c__Bacilli; o__Lactobacillales; f__Lactobacillaceae; g__Lactobacillus; s__	0.005	0.003333	0.011667	0.013333	0.011667	0.001667	0.006667	0	0.028125	0.00625	0.109375	0.15	0.109375	0.003125	0.05	0	0.15	0.148
340960	k__Bacteria; p__Firmicutes; c__Bacilli; o__Lactobacillales; f__Lactobacillaceae; g__Lactobacillus; s__	0.015	0.001667	0.006667	0.013333	0.008333	0.008333	0.003333	0.003704	0.14908	0.002761	0.033129	0.110429	0.055215	0.041411	0.011043	0.013633	0.14908	0.218
851733	k__Bacteria; p__Firmicutes; c__Bacilli; o__Lactobacillales; f__Lactobacillaceae; g__Lactobacillus; s__	0.026667	0.01	0.011667	0.02	0.006667	0.023333	0.021667	0.011111	0.142373	0.038136	0.044492	0.091525	0.020339	0.124576	0.132203	0.037665	0.142373	0.454
26608	k__Bacteria; p__Firmicutes; c__Bacilli; o__Lactobacillales; f__Lactobacillaceae; g__Lactobacillus; s__	0.008333	0	0.003333	0.01	0.01	0	0.001667	0.005556	0.085714	0	0.017143	0.077143	0.102857	0	0.004286	0.047619	0.102857	0.475
135956	k__Bacteria; p__Firmicutes; c__Bacilli; o__Lactobacillales; f__Lactobacillaceae; g__Lactobacillus; s__	0.03	0.023333	0.031667	0.026667	0.03	0.036667	0.016667	0.035185	0.104264	0.081094	0.096299	0.081094	0.117297	0.127434	0.050684	0.152856	0.152856	0.599
214919	k__Bacteria; p__Firmicutes; c__Bacilli; o__Turicibacterales; f__Turicibacteraceae; g__Turicibacter; s__	25.6883	14.9183	21.1367	11.4317	21.86	10.2433	8.08667	15.5	0.199343	0.115767	0.164022	0.08871	0.169635	0.079489	0.062753	0.120281	0.199343	0.123
182861	k__Bacteria; p__Firmicutes; c__Clostridia; o__; f__; g__; s__	0.008333	0.035	0.021667	0.035	0.008333	0.008333	0.011667	0.003704	0.012623	0.159046	0.114867	0.212062	0.025245	0.025245	0.04418	0.006233	0.212062	0.085
275321	k__Bacteria; p__Firmicutes; c__Clostridia; o__Clostridiales; f__; g__; s__	0.108333	0.241667	0.24	0.056667	0.135	0.453333	0.296667	0.090741	0.060096	0.148956	0.147928	0.017464	0.08321	0.27942	0.182856	0.037286	0.27942	0.001
267110	k__Bacteria; p__Firmicutes; c__Clostridia; o__Clostridiales; f__; g__; s__	15.49	29.625	33.5883	9.74167	17.51	71.87	36.0283	13.7222	0.068065	0.130177	0.147592	0.042806	0.076941	0.315807	0.158314	0.060297	0.315807	0.001
299171	k__Bacteria; p__Firmicutes; c__Clostridia; o__Clostridiales; f__; g__; s__	0.4	1.10833	1.11	0.205	0.505	2.85333	1.675	0.268519	0.04923	0.136407	0.136612	0.015138	0.062152	0.351171	0.206149	0.025704	0.351171	0.001
175416	k__Bacteria; p__Firmicutes; c__Clostridia; o__Clostridiales; f__; g__; s__	0.616667	0.123333	1.025	0.291667	0.323333	0.613333	4.19333	0.668519	0.078504	0.014131	0.130487	0.025991	0.041162	0.07808	0.53383	0.075649	0.53383	0.001
261744	k__Bacteria; p__Firmicutes; c__Clostridia; o__Clostridiales; f__; g__; s__	1.19	1.88333	2.45833	0.546667	1.37	6.71333	3.62167	1.38704	0.062075	0.098242	0.128236	0.022813	0.071464	0.350193	0.18892	0.056275	0.350193	0.001
260200	k__Bacteria; p__Firmicutes; c__Clostridia; o__Clostridiales; f__; g__; s__	0.113333	0.166667	0.125	0.076667	0.126667	0.271667	0.176667	0.109259	0.097205	0.142948	0.107211	0.065756	0.097776	0.233005	0.151525	0.09371	0.233005	0.001
194151	k__Bacteria; p__Firmicutes; c__Clostridia; o__Clostridiales; f__; g__; s__	0.298333	0.063333	0.096667	0.161667	0.188333	0.016667	0.025	0.044444	0.300186	0.042484	0.08646	0.180745	0.210559	0.003727	0.00559	0.027605	0.300186	0.001
129394	k__Bacteria; p__Firmicutes; c__Clostridia; o__Clostridiales; f__; g__; s__	0.04	0.078333	0.18	0.005	0.013333	0.645	0.21	0.046296	0.016421	0.045021	0.073894	0.000821	0.004379	0.476615	0.068968	0.021117	0.476615	0.001
263155	k__Bacteria; p__Firmicutes; c__Clostridia; o__Clostridiales; f__; g__; s__	0.01	0.045	0.033333	0.026667	0.015	0.13	0.068333	0.037037	0.010948	0.09853	0.063862	0.058388	0.024633	0.355803	0.187025	0.056316	0.355803	0.001
334697	k__Bacteria; p__Firmicutes; c__Clostridia; o__Clostridiales; f__; g__; s__	0.048333	0.401667	0.531667	0.491667	0.518333	8.87167	1.18333	0.051852	0.002397	0.01992	0.035156	0.020319	0.034274	0.659957	0.078246	0.002381	0.659957	0.001
193064	k__Bacteria; p__Firmicutes; c__Clostridia; o__Clostridiales; f__; g__; s__	0.04	0.063333	0.121667	0.09	0.043333	2.59333	0.105	0.088889	0.008901	0.016107	0.034811	0.017167	0.012398	0.824444	0.026704	0.021979	0.824444	0.001
180065	k__Bacteria; p__Firmicutes; c__Clostridia; o__Clostridiales; f__; g__; s__	0.041667	0.061667	0.026667	0.031667	0.121667	0.313333	0.098333	0.018519	0.046717	0.077784	0.014949	0.017752	0.153465	0.439138	0.055126	0.011535	0.439138	0.001
214116	k__Bacteria; p__Firmicutes; c__Clostridia; o__Clostridiales; f__; g__; s__	3.51167	1.07333	0.211667	0.526667	0.903333	0.89	0.6	0.142593	0.446819	0.122912	0.013466	0.05361	0.103445	0.101918	0.076343	0.016127	0.446819	0.001
174126	k__Bacteria; p__Firmicutes; c__Clostridia; o__Clostridiales; f__; g__; s__	0	0.001667	0.01	0	0.091667	0	0.013333	0	0	0.001429	0.008571	0	0.471429	0	0.011429	0	0.471429	0.001
333351	k__Bacteria; p__Firmicutes; c__Clostridia; o__Clostridiales; f__; g__; s__	0.02	0.045	0.026667	0.176667	0.01	2.86333	0.063333	0.025926	0.001238	0.006964	0.004952	0.021872	0.000929	0.708981	0.015682	0.00535	0.708981	0.001
4425663	k__Bacteria; p__Firmicutes; c__Clostridia; o__Clostridiales; f__; g__; s__	0.015	0.011667	0.003333	0.05	0.001667	0.003333	0.001667	0.001852	0.033891	0.05272	0.003766	0.395397	0.001883	0.003766	0.001883	0.002325	0.395397	0.001
827522	k__Bacteria; p__Firmicutes; c__Clostridia; o__Clostridiales; f__; g__; s__	0.146667	0.138333	0.028333	0.001667	3.59167	0.91	0.085	0.344444	0.01957	0.018458	0.00054	3.2e-05	0.684634	0.138769	0.00324	0.051067	0.684634	0.001
132929	k__Bacteria; p__Firmicutes; c__Clostridia; o__Clostridiales; f__; g__; s__	0.036667	1.38	0.005	0.046667	0.01	3.38167	0.34	0.011111	0.004222	0.211855	0.000192	0.006269	0.000384	0.584041	0.013049	0.000948	0.584041	0.001
163142	k__Bacteria; p__Firmicutes; c__Clostridia; o__Clostridiales; f__; g__; s__	0	0.005	0.001667	0.015	0.58	0.003333	0.021667	0.346296	0	0.001028	0.000171	0.007708	0.476894	0.000685	0.002227	0.158186	0.476894	0.001
839412	k__Bacteria; p__Firmicutes; c__Clostridia; o__Clostridiales; f__; g__; s__	6.13667	0.085	0.003333	0.111667	1.42	0.001667	0.001667	0.053704	0.706835	0.005439	4.3e-05	0.008575	0.163559	2.1e-05	2.1e-05	0.002291	0.706835	0.001
350438	k__Bacteria; p__Firmicutes; c__Clostridia; o__Clostridiales; f__; g__; s__	0.06	0	0	0	0.01	0	0	0	0.771429	0	0	0	0.057143	0	0	0	0.771429	0.001
25842	k__Bacteria; p__Firmicutes; c__Clostridia; o__Clostridiales; f__; g__; s__	0.58	0.005	0	0.006667	0.133333	0.001667	0	0.005556	0.712898	0.002049	0	0.001821	0.145675	0.000228	0	0.000843	0.712898	0.001
333471	k__Bacteria; p__Firmicutes; c__Clostridia; o__Clostridiales; f__; g__; s__	5.14833	0.29	0	0.108333	0.866667	0.351667	0.008333	0.118519	0.597614	0.025247	0	0.00786	0.113177	0.040821	0.000121	0.009554	0.597614	0.001
158217	k__Bacteria; p__Firmicutes; c__Clostridia; o__Clostridiales; f__; g__; s__	0.005	0.001667	0	0	0.07	0.021667	0.003333	0.007407	0.013752	0.001528	0	0	0.513413	0.099321	0.006112	0.015091	0.513413	0.001
273937	k__Bacteria; p__Firmicutes; c__Clostridia; o__Clostridiales; f__; g__; s__	0.003333	0.006667	0	0.001667	0.003333	0.036667	0.001667	0.005556	0.00566	0.033962	0	0.00283	0.011321	0.373585	0.00283	0.031447	0.373585	0.001
269178	k__Bacteria; p__Firmicutes; c__Clostridia; o__Clostridiales; f__; g__; s__	0.003333	0	0	0.148333	0	0	0	0.012963	0.004049	0	0	0.540607	0	0	0	0.026247	0.540607	0.001
523099	k__Bacteria; p__Firmicutes; c__Clostridia; o__Clostridiales; f__; g__; s__	0.001667	0	0	0.003333	0.041667	0.001667	0.005	0	0.003125	0	0	0.0125	0.546875	0.003125	0.009375	0	0.546875	0.001
194662	k__Bacteria; p__Firmicutes; c__Clostridia; o__Clostridiales; f__; g__; s__	0.646667	0.971667	0.843333	0.396667	0.583333	2.08833	1.22333	0.568519	0.08832	0.132708	0.11518	0.054176	0.07967	0.285219	0.16708	0.077647	0.285219	0.002
278123	k__Bacteria; p__Firmicutes; c__Clostridia; o__Clostridiales; f__; g__; s__	0.023333	0.098333	0.085	0.008333	0.045	0.251667	0.086667	0.022222	0.026321	0.15846	0.109579	0.002686	0.058013	0.405551	0.125694	0.011937	0.405551	0.002
1111512	k__Bacteria; p__Firmicutes; c__Clostridia; o__Clostridiales; f__; g__; s__	0.023333	0.043333	0.035	0.008333	0.031667	0.085	0.038333	0.025926	0.056143	0.104265	0.108275	0.008593	0.097963	0.292171	0.118587	0.05941	0.292171	0.002
259556	k__Bacteria; p__Firmicutes; c__Clostridia; o__Clostridiales; f__; g__; s__	0.313333	0.01	0.13	0.081667	0.371667	0.04	0.176667	0.081481	0.260068	0.00249	0.07553	0.054227	0.308484	0.01328	0.102644	0.037572	0.308484	0.002
319219	k__Bacteria; p__Firmicutes; c__Clostridia; o__Clostridiales; f__; g__; s__	0.055	0.275	0.12	0.021667	0.088333	0.466667	0.105	0.072222	0.036548	0.228426	0.069774	0.010798	0.058699	0.387633	0.069774	0.053325	0.387633	0.002
183053	k__Bacteria; p__Firmicutes; c__Clostridia; o__Clostridiales; f__; g__; s__	0.003333	0.093333	0.046667	0.013333	0	0.283333	0.038333	0.012963	0.001357	0.151979	0.066491	0.005428	0	0.461364	0.046815	0.011727	0.461364	0.002
635059	k__Bacteria; p__Firmicutes; c__Clostridia; o__Clostridiales; f__; g__; s__	0.136667	0.295	0.683333	0.008333	0.011667	2.59167	0.441667	0.053704	0.009711	0.055897	0.06474	0.000592	0.001382	0.552458	0.041844	0.005653	0.552458	0.002
307416	k__Bacteria; p__Firmicutes; c__Clostridia; o__Clostridiales; f__; g__; s__	1.44167	7.09	1.47333	0.2	1.52	10.98	1.88	0.281481	0.057976	0.228098	0.05925	0.00563	0.061126	0.441558	0.075604	0.005031	0.441558	0.002
268844	k__Bacteria; p__Firmicutes; c__Clostridia; o__Clostridiales; f__; g__; s__	0.013333	0.041667	0.045	0.025	0.028333	0.161667	0.085	0.031481	0.018541	0.05794	0.041717	0.023176	0.039399	0.374678	0.118197	0.048641	0.374678	0.002
771140	k__Bacteria; p__Firmicutes; c__Clostridia; o__Clostridiales; f__; g__; s__	0	0.003333	0.011667	0	0.005	0.036667	0.006667	0	0	0.010526	0.036842	0	0.023684	0.347368	0.010526	0	0.347368	0.002
183606	k__Bacteria; p__Firmicutes; c__Clostridia; o__Clostridiales; f__; g__; s__	0.015	0.003333	0.141667	0.033333	0.623333	0	0.1	0.001852	0.001633	0.000726	0.030847	0.010887	0.47504	0	0.021774	0.000224	0.47504	0.002
176139	k__Bacteria; p__Firmicutes; c__Clostridia; o__Clostridiales; f__; g__; s__	0.253333	0.298333	0.088333	0.378333	0.451667	2.00833	0.311667	0.638889	0.05148	0.067361	0.01795	0.085424	0.101982	0.453462	0.063334	0.128227	0.453462	0.002
275470	k__Bacteria; p__Firmicutes; c__Clostridia; o__Clostridiales; f__; g__; s__	0.046667	0.131667	0.053333	0.003333	0.098333	0.221667	0.066667	0.005556	0.059522	0.167936	0.017006	0.000531	0.125421	0.318069	0.042516	0.001968	0.318069	0.002
272080	k__Bacteria; p__Firmicutes; c__Clostridia; o__Clostridiales; f__; g__; s__	0.003333	0.025	0.006667	0.011667	0.03	0.093333	0.02	0.012963	0.003285	0.073905	0.009854	0.017245	0.088686	0.367883	0.029562	0.028386	0.367883	0.002
307170	k__Bacteria; p__Firmicutes; c__Clostridia; o__Clostridiales; f__; g__; s__	0.4	0.273333	0.031667	0.056667	0.161667	0.485	0.123333	0.075926	0.248819	0.170026	0.007879	0.017625	0.090508	0.301693	0.030688	0.036734	0.301693	0.002
160140	k__Bacteria; p__Firmicutes; c__Clostridia; o__Clostridiales; f__; g__; s__	0.008333	0.053333	0.003333	0.005	0.013333	0.008333	0.005	0.005556	0.024457	0.365217	0.006522	0.014674	0.03913	0.016304	0.009783	0.018116	0.365217	0.002
4432238	k__Bacteria; p__Firmicutes; c__Clostridia; o__Clostridiales; f__; g__; s__	0.618333	0.393333	0	0	0.993333	0.19	0	0.001852	0.253317	0.071618	0	0	0.406946	0.034595	0	9.4e-05	0.406946	0.002
277202	k__Bacteria; p__Firmicutes; c__Clostridia; o__Clostridiales; f__; g__; s__	0	0	0	0	0.088333	0	0	0.011111	0	0	0	0	0.444134	0	0	0.012415	0.444134	0.002
273431	k__Bacteria; p__Firmicutes; c__Clostridia; o__Clostridiales; f__; g__; s__	0.058333	0.05	1.005	0.026667	0.596667	0.246667	2.18333	0.651852	0.004842	0.004151	0.145999	0.002767	0.037148	0.030715	0.407802	0.105218	0.407802	0.003
447776	k__Bacteria; p__Firmicutes; c__Clostridia; o__Clostridiales; f__; g__; s__	0.063333	0.046667	0.125	0.021667	0.045	0.605	0.121667	0.087037	0.039748	0.033472	0.089656	0.00777	0.024207	0.488179	0.098174	0.043352	0.488179	0.003
1510067	k__Bacteria; p__Firmicutes; c__Clostridia; o__Clostridiales; f__; g__; s__	0.415	0.41	0.196667	0.393333	1.16167	0.651667	0.308333	0.235185	0.099023	0.06522	0.036498	0.093853	0.307983	0.103663	0.057222	0.03464	0.307983	0.003
51677	k__Bacteria; p__Firmicutes; c__Clostridia; o__Clostridiales; f__; g__; s__	0.006667	0.013333	0.045	0.001667	0.048333	0.066667	0.305	0.044444	0.003766	0.005021	0.025418	0.000314	0.036402	0.062762	0.344561	0.009298	0.344561	0.003
4322275	k__Bacteria; p__Firmicutes; c__Clostridia; o__Clostridiales; f__; g__; s__	0.005	0.036667	0.001667	0	0.01	0	0.001667	0	0.018182	0.333333	0.00303	0	0.054545	0	0.00303	0	0.333333	0.003
779847	k__Bacteria; p__Firmicutes; c__Clostridia; o__Clostridiales; f__; g__; s__	0.001667	0	0.001667	0.003333	0.001667	0.003333	0	0.138889	0.001107	0	0.001107	0.004428	0.001107	0.004428	0	0.410004	0.410004	0.003
290762	k__Bacteria; p__Firmicutes; c__Clostridia; o__Clostridiales; f__; g__; s__	0.023333	0.001667	0	0.01	0.036667	0.005	0	0.007407	0.16652	0.001982	0	0.047577	0.348899	0.017841	0	0.019579	0.348899	0.003
2808640	k__Bacteria; p__Firmicutes; c__Clostridia; o__Clostridiales; f__; g__; s__	0.2	0	0	0	0	0	0	0.640741	0.023789	0	0	0	0	0	0	0.254038	0.254038	0.003
182470	k__Bacteria; p__Firmicutes; c__Clostridia; o__Clostridiales; f__; g__; s__	0.04	0.046667	0.17	0.023333	0.05	0.063333	0.238333	0.042593	0.041527	0.062291	0.17649	0.024224	0.051909	0.09393	0.353474	0.049132	0.353474	0.004
303326	k__Bacteria; p__Firmicutes; c__Clostridia; o__Clostridiales; f__; g__; s__	0.098333	0.03	0.036667	0.073333	0.045	0.006667	0.013333	0.018519	0.274971	0.046605	0.079747	0.182278	0.125834	0.004143	0.004143	0.025572	0.274971	0.004
231563	k__Bacteria; p__Firmicutes; c__Clostridia; o__Clostridiales; f__; g__; s__	13.7583	46.405	15.0833	0.75	10.42	65.0333	26.4317	14.7593	0.064278	0.240889	0.078298	0.003893	0.05409	0.337588	0.137207	0.076615	0.337588	0.004
1109929	k__Bacteria; p__Firmicutes; c__Clostridia; o__Clostridiales; f__; g__; s__	0.011667	0.053333	0.021667	0.008333	0.013333	0.121667	0.021667	0.014815	0.017512	0.180125	0.040653	0.009382	0.020014	0.41091	0.065045	0.030886	0.41091	0.004
265570	k__Bacteria; p__Firmicutes; c__Clostridia; o__Clostridiales; f__; g__; s__	0.306667	0.185	0.006667	0.221667	0.151667	0.62	0.001667	0.081481	0.116839	0.082232	0.00127	0.09853	0.067415	0.354327	0.000106	0.022996	0.354327	0.004
275869	k__Bacteria; p__Firmicutes; c__Clostridia; o__Clostridiales; f__; g__; s__	0.041667	0.035	0	0.016667	0.016667	0.066667	0.008333	0.012963	0.105239	0.10608	0	0.033676	0.033676	0.303087	0.00421	0.014552	0.303087	0.004
350579	k__Bacteria; p__Firmicutes; c__Clostridia; o__Clostridiales; f__; g__; s__	0.221667	0.361667	3.145	1.285	1.51	0.82	2.09833	0.751852	0.021746	0.01774	0.308529	0.12606	0.13332	0.080443	0.20585	0.073758	0.308529	0.005
188116	k__Bacteria; p__Firmicutes; c__Clostridia; o__Clostridiales; f__; g__; s__	0.005	0.015	0.031667	0.01	0.003333	0.056667	0.09	0.012963	0.004452	0.033388	0.084584	0.008904	0.001484	0.201814	0.280462	0.019236	0.280462	0.005
631564	k__Bacteria; p__Firmicutes; c__Clostridia; o__Clostridiales; f__; g__; s__	0.396667	3.775	0.61	0.84	0.888333	0.555	0.583333	0.535185	0.048471	0.461293	0.052178	0.102645	0.075986	0.061037	0.042769	0.058131	0.461293	0.005
175529	k__Bacteria; p__Firmicutes; c__Clostridia; o__Clostridiales; f__; g__; s__	0.011667	0.005	0.005	0.005	0	0	0	0.042593	0.03369	0.007219	0.014439	0.007219	0	0	0	0.341652	0.341652	0.005
136633	k__Bacteria; p__Firmicutes; c__Clostridia; o__Clostridiales; f__; g__; s__	0	0.07	0.01	0.223333	0.001667	0	0.023333	0.146296	0	0.058993	0.002107	0.32938	0.000351	0	0.009832	0.17124	0.32938	0.005
275180	k__Bacteria; p__Firmicutes; c__Clostridia; o__Clostridiales; f__; g__; s__	0.005	0	0	0	0	0.001667	0.051667	0	0.017143	0	0	0	0	0.002857	0.354286	0	0.354286	0.005
2901246	k__Bacteria; p__Firmicutes; c__Clostridia; o__Clostridiales; f__; g__; s__	0.666667	2.46833	1.25167	0.463333	1.06667	4.25833	0.785	0.607407	0.057633	0.213387	0.097386	0.040055	0.092213	0.368132	0.067863	0.05251	0.368132	0.006
180824	k__Bacteria; p__Firmicutes; c__Clostridia; o__Clostridiales; f__; g__; s__	0.055	0.023333	0.038333	0.025	0.038333	0.001667	0.045	0.187037	0.026589	0.01128	0.027798	0.018129	0.064861	0.000403	0.054387	0.351636	0.351636	0.006
317389	k__Bacteria; p__Firmicutes; c__Clostridia; o__Clostridiales; f__; g__; s__	0.033333	0.011667	0.008333	0.008333	0.075	0.086667	0.005	0.001852	0.115849	0.020274	0.007241	0.00362	0.293242	0.338858	0.004344	0.000894	0.338858	0.006
522433	k__Bacteria; p__Firmicutes; c__Clostridia; o__Clostridiales; f__; g__; s__	0.003333	0.005	0.001667	0.01	0.05	0	0	0.033333	0.006452	0.009677	0.001613	0.029032	0.33871	0	0	0.107527	0.33871	0.006
4295444	k__Bacteria; p__Firmicutes; c__Clostridia; o__Clostridiales; f__; g__; s__	0.046667	0	0	0	0.003333	0.001667	0	0	0.36129	0	0	0	0.012903	0.003226	0	0	0.36129	0.006
266343	k__Bacteria; p__Firmicutes; c__Clostridia; o__Clostridiales; f__; g__; s__	1.14167	0.368333	2.50833	0.196667	1.845	1.79	3.55167	0.111111	0.099165	0.028794	0.217874	0.015374	0.160257	0.155479	0.308498	0.007506	0.308498	0.007
176957	k__Bacteria; p__Firmicutes; c__Clostridia; o__Clostridiales; f__; g__; s__	0.851667	1.52667	1.29167	0.731667	0.801667	2.66167	1.93833	1.07407	0.078297	0.140352	0.118748	0.067265	0.0737	0.244697	0.178198	0.098744	0.244697	0.007
440840	k__Bacteria; p__Firmicutes; c__Clostridia; o__Clostridiales; f__; g__; s__	0.01	0.038333	0.046667	0.001667	0.038333	0.095	0.086667	0.011111	0.015254	0.081864	0.099661	0.000508	0.081864	0.289831	0.185085	0.011299	0.289831	0.007
175613	k__Bacteria; p__Firmicutes; c__Clostridia; o__Clostridiales; f__; g__; s__	0.013333	0.105	0.083333	0	0.001667	0.168333	0.231667	0	0.00442	0.069613	0.069061	0	0.000276	0.195304	0.307182	0	0.307182	0.007
269815	k__Bacteria; p__Firmicutes; c__Clostridia; o__Clostridiales; f__; g__; s__	0.003333	0.013333	0.028333	0.021667	0.021667	0.093333	0.055	0.024074	0.002557	0.030682	0.065199	0.066477	0.049858	0.322159	0.147656	0.030777	0.322159	0.007
259595	k__Bacteria; p__Firmicutes; c__Clostridia; o__Clostridiales; f__; g__; s__	0.16	0.078333	0.158333	0.066667	0.086667	0.021667	0.193333	0.512963	0.100159	0.036777	0.049558	0.026083	0.067816	0.008477	0.105898	0.356792	0.356792	0.007
265708	k__Bacteria; p__Firmicutes; c__Clostridia; o__Clostridiales; f__; g__; s__	4.24667	0.001667	0.086667	0.013333	1.295	0.006667	0.305	0.092593	0.421325	2.8e-05	0.007165	0.000882	0.149894	0.000441	0.020173	0.006805	0.421325	0.007
422727	k__Bacteria; p__Firmicutes; c__Clostridia; o__Clostridiales; f__; g__; s__	0	0.138333	0.005	0	0.13	0.725	0	0.781481	0	0.031089	0.000281	0	0.007304	0.162938	0	0.29272	0.29272	0.007
287879	k__Bacteria; p__Firmicutes; c__Clostridia; o__Clostridiales; f__; g__; s__	0.126667	0.02	0	0.043333	0.041667	0.023333	0.01	0.02963	0.343935	0.027153	0	0.044123	0.113136	0.055437	0.003394	0.022348	0.343935	0.007
195445	k__Bacteria; p__Firmicutes; c__Clostridia; o__Clostridiales; f__; g__; s__	0.006667	0.196667	0.103333	0.188333	0.078333	0.305	0.028333	0.092593	0.001334	0.196812	0.062046	0.188473	0.062713	0.305226	0.011342	0.092661	0.305226	0.008
258411	k__Bacteria; p__Firmicutes; c__Clostridia; o__Clostridiales; f__; g__; s__	0.091667	0.608333	0.181667	0.09	0.063333	0.841667	0.331667	0.155556	0.031022	0.257344	0.061481	0.022844	0.024113	0.356052	0.140306	0.04387	0.356052	0.008
4435934	k__Bacteria; p__Firmicutes; c__Clostridia; o__Clostridiales; f__; g__; s__	0.181667	0.2	0.15	0.228333	0.238333	0.496667	0.29	0.22963	0.090174	0.099274	0.059564	0.113338	0.118301	0.24653	0.143947	0.113981	0.24653	0.008
192777	k__Bacteria; p__Firmicutes; c__Clostridia; o__Clostridiales; f__; g__; s__	0.008333	0.008333	0.008333	0.005	0.003333	0	0.01	0.057407	0.016544	0.016544	0.016544	0.004963	0.003309	0	0.029779	0.316585	0.316585	0.008
259866	k__Bacteria; p__Firmicutes; c__Clostridia; o__Clostridiales; f__; g__; s__	0.001667	0.001667	0.001667	0.006667	0.011667	0.02	0.008333	0.001852	0.003114	0.003114	0.003114	0.024913	0.130796	0.261592	0.046713	0.003845	0.261592	0.008
264802	k__Bacteria; p__Firmicutes; c__Clostridia; o__Clostridiales; f__; g__; s__	0.05	0.016667	0	0.018333	0.091667	0	0.015	0.037037	0.109312	0.021862	0	0.016032	0.280567	0	0.006559	0.017994	0.280567	0.008
273043	k__Bacteria; p__Firmicutes; c__Clostridia; o__Clostridiales; f__; g__; s__	0.01	0.01	0	0.006667	0.01	0.085	0.013333	0	0.022222	0.022222	0	0.014815	0.022222	0.314815	0.019753	0	0.314815	0.008
396266	k__Bacteria; p__Firmicutes; c__Clostridia; o__Clostridiales; f__; g__; s__	0	0.005	0.013333	0.001667	0	0	0.011667	0	0	0.015789	0.252632	0.005263	0	0	0.147368	0	0.252632	0.009
279340	k__Bacteria; p__Firmicutes; c__Clostridia; o__Clostridiales; f__; g__; s__	0.005	0.035	0.03	0.001667	0.011667	0.083333	0.033333	0	0.0075	0.105	0.105	0.000833	0.023333	0.291667	0.133333	0	0.291667	0.009
324999	k__Bacteria; p__Firmicutes; c__Clostridia; o__Clostridiales; f__; g__; s__	0.005	0.041667	0.02	0.005	0.005	0.045	0.01	0.003704	0.011081	0.277018	0.044323	0.011081	0.007387	0.232695	0.007387	0.00608	0.277018	0.009
305057	k__Bacteria; p__Firmicutes; c__Clostridia; o__Clostridiales; f__; g__; s__	0.078333	0.391667	0.068333	0.085	0.095	0.041667	0.078333	0.188889	0.061006	0.381287	0.033261	0.074473	0.055489	0.020281	0.061006	0.163452	0.381287	0.009
227886	k__Bacteria; p__Firmicutes; c__Clostridia; o__Clostridiales; f__; g__; s__	0.01	0.048333	0.016667	0.015	0.01	0.07	0.035	0.011111	0.018509	0.156555	0.023136	0.041645	0.018509	0.291517	0.080977	0.011425	0.291517	0.009
174770	k__Bacteria; p__Firmicutes; c__Clostridia; o__Clostridiales; f__; g__; s__	0.193333	0.378333	0.355	0.118333	0.226667	0.843333	0.491667	0.327778	0.065884	0.128928	0.108879	0.036293	0.077243	0.287391	0.16755	0.099289	0.287391	0.01
261467	k__Bacteria; p__Firmicutes; c__Clostridia; o__Clostridiales; f__; g__; s__	0.008333	0.063333	0.043333	0.023333	0.018333	0.135	0.101667	0.009259	0.01035	0.157314	0.075345	0.028979	0.031877	0.301794	0.227277	0.005111	0.301794	0.01
175227	k__Bacteria; p__Firmicutes; c__Clostridia; o__Clostridiales; f__; g__; s__	0.206667	0.023333	0.033333	0.593333	0.288333	0.091667	0.038333	0.02963	0.142569	0.008943	0.017885	0.363833	0.176806	0.042158	0.020568	0.015141	0.363833	0.01
4443094	k__Bacteria; p__Firmicutes; c__Clostridia; o__Clostridiales; f__; g__; s__	0.271667	0.018333	0.051667	0.003333	1.12167	0.296667	0.023333	0.057407	0.088391	0.002983	0.011207	0.000362	0.486604	0.06435	0.003796	0.010377	0.486604	0.01
227967	k__Bacteria; p__Firmicutes; c__Clostridia; o__Clostridiales; f__; g__; s__	0	0.098333	0	0	0.015	0.15	0.018333	0.016667	0	0.131844	0	0	0.005028	0.251397	0.018436	0.012415	0.251397	0.01
2901240	k__Bacteria; p__Firmicutes; c__Clostridia; o__Clostridiales; f__; g__; s__	0.008333	0.031667	0.04	0.003333	0.03	0.056667	0.125	0.005556	0.011091	0.042144	0.079852	0.002218	0.059889	0.113124	0.332717	0.004108	0.332717	0.011
1108378	k__Bacteria; p__Firmicutes; c__Clostridia; o__Clostridiales; f__; g__; s__	0.15	0.405	0.318333	0.386667	0.188333	0.878333	0.616667	0.772222	0.040371	0.109001	0.077108	0.104067	0.050688	0.236394	0.165969	0.207835	0.236394	0.011
176298	k__Bacteria; p__Firmicutes; c__Clostridia; o__Clostridiales; f__; g__; s__	3.86667	1.34667	2.00333	1.71	2.23	0.283333	3.09	11.3556	0.149375	0.036417	0.046435	0.059454	0.077534	0.005473	0.095497	0.438683	0.438683	0.011
628218	k__Bacteria; p__Firmicutes; c__Clostridia; o__Clostridiales; f__; g__; s__	0.066667	0.091667	0.085	0.006667	0.055	0.48	0.026667	0.037037	0.070696	0.054004	0.040061	0.003142	0.051844	0.509012	0.018852	0.033942	0.509012	0.011
261142	k__Bacteria; p__Firmicutes; c__Clostridia; o__Clostridiales; f__; g__; s__	0.068333	0.081667	0.033333	0.058333	0.07	0.236667	0.096667	0.12963	0.088214	0.094884	0.030122	0.075305	0.090366	0.305522	0.099833	0.167344	0.305522	0.011
1107459	k__Bacteria; p__Firmicutes; c__Clostridia; o__Clostridiales; f__; g__; s__	0	0.036667	0.03	0.013333	0.033333	0.265	0.121667	0.007407	0	0.028905	0.011825	0.007883	0.032847	0.365584	0.167847	0.001622	0.365584	0.011
261373	k__Bacteria; p__Firmicutes; c__Clostridia; o__Clostridiales; f__; g__; s__	0.318333	0	0.025	0.61	0.126667	0.001667	0.118333	0.074074	0.174898	0	0.001962	0.335145	0.049709	0.000131	0.018576	0.02584	0.335145	0.011
297677	k__Bacteria; p__Firmicutes; c__Clostridia; o__Clostridiales; f__; g__; s__	0.031667	0.01	0	0	0.001667	0.01	0.001667	0	0.287879	0.072727	0	0	0.00303	0.090909	0.00303	0	0.287879	0.011
830189	k__Bacteria; p__Firmicutes; c__Clostridia; o__Clostridiales; f__; g__; s__	0	0	0	0.018333	0	0	0	0.046296	0	0	0	0.113467	0	0	0	0.238777	0.238777	0.011
275138	k__Bacteria; p__Firmicutes; c__Clostridia; o__Clostridiales; f__; g__; s__	0.005	0.048333	0.043333	0.02	0.015	0.098333	0.068333	0.038889	0.004448	0.143328	0.102801	0.023723	0.031137	0.291598	0.182372	0.064067	0.291598	0.012
274106	k__Bacteria; p__Firmicutes; c__Clostridia; o__Clostridiales; f__; g__; s__	0.018333	0.266667	0.315	0.001667	0.315	0.271667	0.895	0.001852	0.001758	0.063943	0.090639	8e-05	0.090639	0.091199	0.300453	9.9e-05	0.300453	0.012
189476	k__Bacteria; p__Firmicutes; c__Clostridia; o__Clostridiales; f__; g__; s__	0.836667	0.27	0.241667	0.268333	0.335	0.313333	0.201667	0.262963	0.275862	0.079132	0.079681	0.088474	0.110455	0.11479	0.066493	0.096336	0.275862	0.012
179703	k__Bacteria; p__Firmicutes; c__Clostridia; o__Clostridiales; f__; g__; s__	0.075	0.503333	0.206667	0.278333	0.086667	1.06167	0.618333	0.346296	0.01889	0.158465	0.058559	0.087628	0.024557	0.334247	0.194671	0.072683	0.334247	0.012
534874	k__Bacteria; p__Firmicutes; c__Clostridia; o__Clostridiales; f__; g__; s__	0.006667	0	0.006667	0.038333	0.031667	0.011667	0.041667	0.088889	0.005911	0	0.002956	0.084975	0.028079	0.010345	0.073892	0.262726	0.262726	0.012
210262	k__Bacteria; p__Firmicutes; c__Clostridia; o__Clostridiales; f__; g__; s__	0	0	0	0.005	1.33333	0	0.005	0	0	0	0	0.000372	0.297767	0	0.000372	0	0.297767	0.012
358007	k__Bacteria; p__Firmicutes; c__Clostridia; o__Clostridiales; f__; g__; s__	0.023333	0.103333	0.398333	0.003333	0.015	0.041667	0.355	0.005556	0.012338	0.054642	0.337015	0.000705	0.007932	0.022033	0.225264	0.000653	0.337015	0.013
180535	k__Bacteria; p__Firmicutes; c__Clostridia; o__Clostridiales; f__; g__; s__	0.011667	0.02	0.051667	0.005	0.018333	0.07	0.046667	0.011111	0.024882	0.051185	0.176303	0.004265	0.0391	0.26872	0.179147	0.02633	0.26872	0.013
608323	k__Bacteria; p__Firmicutes; c__Clostridia; o__Clostridiales; f__; g__; s__	0.011667	0.038333	0.08	0.005	0.006667	0.066667	0.163333	0.003704	0.012432	0.051061	0.106561	0.001332	0.005328	0.106561	0.348101	0.002193	0.348101	0.013
318470	k__Bacteria; p__Firmicutes; c__Clostridia; o__Clostridiales; f__; g__; s__	0.003333	0.005	0.008333	0.003333	0.006667	0.025	0.013333	0.003704	0.004852	0.014555	0.024259	0.009704	0.009704	0.254717	0.097035	0.00599	0.254717	0.013
262394	k__Bacteria; p__Firmicutes; c__Clostridia; o__Clostridiales; f__; g__; s__	0.003333	0.005	0	0	0.001667	0.028333	0	0.02037	0.005678	0.017035	0	0	0.002839	0.28959	0	0.077112	0.28959	0.013
197706	k__Bacteria; p__Firmicutes; c__Clostridia; o__Clostridiales; f__; g__; s__	0.88	2.41167	1.58	1.65667	0.901667	4.60833	3.15167	0.825926	0.054945	0.150579	0.098652	0.103439	0.056298	0.287734	0.196783	0.051569	0.287734	0.014
310751	k__Bacteria; p__Firmicutes; c__Clostridia; o__Clostridiales; f__; g__; s__	0.041667	0.426667	0.228333	0.266667	0.951667	1.53	0.511667	0.025926	0.006277	0.06428	0.0516	0.033479	0.16727	0.384172	0.077085	0.001447	0.384172	0.014
197126	k__Bacteria; p__Firmicutes; c__Clostridia; o__Clostridiales; f__; g__; s__	0.246667	0.236667	0.198333	1.30667	0.153333	0.236667	0.321667	0.068519	0.089097	0.034194	0.050147	0.377579	0.055385	0.059839	0.104569	0.01375	0.377579	0.014
827376	k__Bacteria; p__Firmicutes; c__Clostridia; o__Clostridiales; f__; g__; s__	0.146667	0.071667	0.1	0.076667	0.173333	0.528333	0.208333	0.959259	0.02591	0.009495	0.026499	0.030474	0.022966	0.186669	0.027603	0.329508	0.329508	0.014
607825	k__Bacteria; p__Firmicutes; c__Clostridia; o__Clostridiales; f__; g__; s__	0.658333	0	0	0	0.518333	0	0	0.001852	0.223444	0	0	0	0.263891	0	0	0.000175	0.263891	0.014
271866	k__Bacteria; p__Firmicutes; c__Clostridia; o__Clostridiales; f__; g__; s__	0.171667	1.08167	0.831667	1.12167	0.026667	0.485	1.97667	0.159259	0.017594	0.110859	0.127856	0.191598	0.000911	0.057992	0.303881	0.027204	0.303881	0.015
275139	k__Bacteria; p__Firmicutes; c__Clostridia; o__Clostridiales; f__; g__; s__	0.003333	1.16833	0.003333	0	0.166667	3.465	0	0	0.000139	0.07292	6.9e-05	0	0.006935	0.28835	0	0	0.28835	0.015
4433554	k__Bacteria; p__Firmicutes; c__Clostridia; o__Clostridiales; f__; g__; s__	0.136667	0	0	0	0.103333	0	0	0	0.227778	0	0	0	0.258333	0	0	0	0.258333	0.015
271602	k__Bacteria; p__Firmicutes; c__Clostridia; o__Clostridiales; f__; g__; s__	0.396667	0.168333	0.096667	0.113333	0.305	0.131667	0.188333	0.162963	0.253791	0.107701	0.043294	0.036256	0.195142	0.075818	0.108448	0.057925	0.253791	0.016
268542	k__Bacteria; p__Firmicutes; c__Clostridia; o__Clostridiales; f__; g__; s__	0.005	0.025	0.015	0.008333	0.01	0.046667	0.031667	0.053704	0.007678	0.076777	0.030711	0.021327	0.015355	0.214976	0.129668	0.244339	0.244339	0.016
263645	k__Bacteria; p__Firmicutes; c__Clostridia; o__Clostridiales; f__; g__; s__	0.048333	0.003333	0	0	0.138333	0	0	0	0.076316	0.003509	0	0	0.291228	0	0	0	0.291228	0.016
259911	k__Bacteria; p__Firmicutes; c__Clostridia; o__Clostridiales; f__; g__; s__	0.301667	0.003333	0.2	0	0.386667	0.031667	0.248333	0	0.180228	0.000569	0.119488	0	0.264011	0.013514	0.169559	0	0.264011	0.017
264155	k__Bacteria; p__Firmicutes; c__Clostridia; o__Clostridiales; f__; g__; s__	0.163333	0.043333	0.056667	0.086667	0.056667	0.078333	0.078333	0.037037	0.272054	0.050524	0.075509	0.12992	0.075509	0.117428	0.117428	0.047981	0.272054	0.017
334582	k__Bacteria; p__Firmicutes; c__Clostridia; o__Clostridiales; f__; g__; s__	0.003333	0.003333	0.008333	0	0.003333	0.008333	0.026667	0.005556	0.011321	0.011321	0.070755	0	0.011321	0.028302	0.271698	0.010482	0.271698	0.017
268063	k__Bacteria; p__Firmicutes; c__Clostridia; o__Clostridiales; f__; g__; s__	0.111667	0.321667	0.18	0.206667	0.163333	0.73	0.555	0.118519	0.046784	0.134766	0.067872	0.077927	0.06843	0.305842	0.232524	0.03862	0.305842	0.017
4402077	k__Bacteria; p__Firmicutes; c__Clostridia; o__Clostridiales; f__; g__; s__	6.56667	0.296667	1.235	0.311667	5.07333	3.10167	1.71833	0.409259	0.280738	0.006342	0.0132	0.009993	0.271119	0.066301	0.027548	0.00729	0.280738	0.017
272516	k__Bacteria; p__Firmicutes; c__Clostridia; o__Clostridiales; f__; g__; s__	0.013333	0.008333	0.001667	0.005	0.013333	0	0	0	0.128	0.08	0.004	0.036	0.224	0	0	0	0.224	0.017
352965	k__Bacteria; p__Firmicutes; c__Clostridia; o__Clostridiales; f__; g__; s__	0	0.023333	0.001667	0.026667	0.001667	0	0.001667	0.12037	0	0.053221	0.00095	0.030412	0.00095	0	0.00095	0.305057	0.305057	0.017
264294	k__Bacteria; p__Firmicutes; c__Clostridia; o__Clostridiales; f__; g__; s__	0.011667	0.006667	0.031667	0.018333	0.015	0.078333	0.031667	0.009259	0.028793	0.006581	0.093784	0.036197	0.044424	0.309324	0.062523	0.020313	0.309324	0.018
164788	k__Bacteria; p__Firmicutes; c__Clostridia; o__Clostridiales; f__; g__; s__	0.01	0.013333	0.025	0.003333	0.041667	0.08	0.055	0.018519	0.016204	0.032408	0.060765	0.002701	0.101275	0.291673	0.155964	0.033342	0.291673	0.018
188697	k__Bacteria; p__Firmicutes; c__Clostridia; o__Clostridiales; f__; g__; s__	0.136667	0.661667	0.206667	0.166667	0.313333	0.158333	0.225	0.124074	0.041156	0.332094	0.051864	0.066921	0.078632	0.047681	0.090343	0.048435	0.332094	0.018
746256	k__Bacteria; p__Firmicutes; c__Clostridia; o__Clostridiales; f__; g__; s__	0.003333	0.02	0.015	0	0.008333	0.06	0.06	0.003704	0.003913	0.058696	0.044022	0	0.019565	0.281739	0.246522	0.004831	0.281739	0.018
382220	k__Bacteria; p__Firmicutes; c__Clostridia; o__Clostridiales; f__; g__; s__	0.003333	0.025	0.013333	0.001667	0.008333	0.051667	0.01	0.005556	0.005607	0.10514	0.033645	0.001402	0.021028	0.260748	0.025234	0.015576	0.260748	0.018
186940	k__Bacteria; p__Firmicutes; c__Clostridia; o__Clostridiales; f__; g__; s__	0.065	0.035	0.033333	0.041667	0.045	0.008333	0.055	0.188889	0.068824	0.022235	0.021176	0.026471	0.066706	0.003529	0.058235	0.311111	0.311111	0.018
271734	k__Bacteria; p__Firmicutes; c__Clostridia; o__Clostridiales; f__; g__; s__	0.043333	0.04	0.001667	0	0.02	0.06	0.018333	0.005556	0.114706	0.190588	0.000882	0	0.042353	0.254118	0.029118	0.009804	0.254118	0.018
260018	k__Bacteria; p__Firmicutes; c__Clostridia; o__Clostridiales; f__; g__; s__	0.045	0.07	0.098333	0.04	0.116667	0.266667	0.205	0.068519	0.039552	0.069217	0.097233	0.035158	0.128179	0.292981	0.202706	0.041822	0.292981	0.019
278563	k__Bacteria; p__Firmicutes; c__Clostridia; o__Clostridiales; f__; g__; s__	5.43167	2.78667	7.655	0.025	9.10833	38.6917	3.345	13.65	0.047119	0.027627	0.066406	0.000124	0.090301	0.383592	0.012436	0.112773	0.383592	0.019
258283	k__Bacteria; p__Firmicutes; c__Clostridia; o__Clostridiales; f__; g__; s__	0.001667	0.008333	0.045	0.008333	0.006667	0.201667	0.025	0.012963	0.000538	0.008074	0.058134	0.002691	0.004306	0.325658	0.032297	0.013955	0.325658	0.019
264359	k__Bacteria; p__Firmicutes; c__Clostridia; o__Clostridiales; f__; g__; s__	0	0.011667	0.01	0.016667	0	0.043333	0.005	0.035185	0	0.047872	0.032827	0.082067	0	0.248936	0.008207	0.192503	0.248936	0.019
191948	k__Bacteria; p__Firmicutes; c__Clostridia; o__Clostridiales; f__; g__; s__	0.016667	0.011667	0.021667	0.008333	0.035	0.001667	0.018333	0.148148	0.025496	0.022309	0.024858	0.003187	0.093697	0.000637	0.049079	0.377715	0.377715	0.019
832848	k__Bacteria; p__Firmicutes; c__Clostridia; o__Clostridiales; f__; g__; s__	1.775	0.923333	0.008333	1.755	0.93	3.77333	0.001667	0.466667	0.110554	0.047924	0.00026	0.109308	0.067578	0.313356	1.7e-05	0.02153	0.313356	0.019
262801	k__Bacteria; p__Firmicutes; c__Clostridia; o__Clostridiales; f__; g__; s__	0.013333	0	0.001667	0.223333	3.78	0	0	0.288889	0.001548	0	3.9e-05	0.01037	0.351038	0	0	0.007452	0.351038	0.019
174422	k__Bacteria; p__Firmicutes; c__Clostridia; o__Clostridiales; f__; g__; s__	0.015	0.053333	0.048333	0.036667	0.011667	0.106667	0.035	0.131481	0.017117	0.109552	0.066188	0.05858	0.013314	0.194759	0.055917	0.266742	0.266742	0.02
267411	k__Bacteria; p__Firmicutes; c__Clostridia; o__Clostridiales; f__; g__; s__	0.003333	0.16	0.066667	0.005	0.016667	0.076667	0.058333	0.035185	0.00158	0.303424	0.079017	0.001185	0.007902	0.109043	0.110623	0.018535	0.303424	0.021
173218	k__Bacteria; p__Firmicutes; c__Clostridia; o__Clostridiales; f__; g__; s__	0.016667	0.01	0.023333	0.001667	0.028333	0.08	0.008333	0.018519	0.026759	0.016056	0.04995	0.000892	0.075818	0.256888	0.01338	0.033036	0.256888	0.022
192180	k__Bacteria; p__Firmicutes; c__Clostridia; o__Clostridiales; f__; g__; s__	0.021667	0.001667	0.045	0.001667	0.02	0.02	0.053333	0.001852	0.0787	0.001009	0.190695	0.001009	0.096861	0.072646	0.258296	0.001246	0.258296	0.023
333837	k__Bacteria; p__Firmicutes; c__Clostridia; o__Clostridiales; f__; g__; s__	0.013333	0.033333	0.068333	0.011667	0.016667	0.098333	0.098333	0.02963	0.018036	0.072144	0.166383	0.015782	0.022545	0.239429	0.266032	0.044534	0.266032	0.023
1857626	k__Bacteria; p__Firmicutes; c__Clostridia; o__Clostridiales; f__; g__; s__	11.4167	0.686667	4.22667	1.19	1.68667	0.333333	0.876667	1.17593	0.528731	0.028621	0.156597	0.055111	0.078113	0.015437	0.03248	0.048409	0.528731	0.023
3919797	k__Bacteria; p__Firmicutes; c__Clostridia; o__Clostridiales; f__; g__; s__	0.045	0.176667	0.29	0.181667	0.061667	0.67	0.231667	0.074074	0.0234	0.091868	0.134047	0.104965	0.032067	0.348406	0.133854	0.033288	0.348406	0.023
348785	k__Bacteria; p__Firmicutes; c__Clostridia; o__Clostridiales; f__; g__; s__	0.008333	0.013333	0.038333	0.018333	0.025	0.133333	0.07	0.014815	0.012961	0.01659	0.047696	0.017108	0.046659	0.331797	0.087097	0.020481	0.331797	0.023
835154	k__Bacteria; p__Firmicutes; c__Clostridia; o__Clostridiales; f__; g__; s__	0.015	0	0	0.001667	0.033333	0	0.001667	0.016667	0.043902	0	0	0.002439	0.243902	0	0.002439	0.054201	0.243902	0.023
1108453	k__Bacteria; p__Firmicutes; c__Clostridia; o__Clostridiales; f__; g__; s__	0.063333	0.036667	0.103333	0.118333	0.051667	0.278333	0.083333	0.057407	0.06394	0.023136	0.078243	0.104534	0.052162	0.316125	0.073615	0.048298	0.316125	0.024
261161	k__Bacteria; p__Firmicutes; c__Clostridia; o__Clostridiales; f__; g__; s__	0.021667	0.001667	0.003333	0	0.018333	0.003333	0	0.003704	0.249822	0.003203	0.006406	0	0.140925	0.012811	0	0.007908	0.249822	0.024
743396	k__Bacteria; p__Firmicutes; c__Clostridia; o__Clostridiales; f__; g__; s__	0.02	0	0	0.04	0.03	0	0	0.024074	0.07013	0	0	0.245455	0.157792	0	0	0.093795	0.245455	0.024
175972	k__Bacteria; p__Firmicutes; c__Clostridia; o__Clostridiales; f__; g__; s__	0	0	0	0.021667	0.001667	0.006667	0	0.088889	0	0	0	0.072897	0.001402	0.011215	0	0.249221	0.249221	0.024
215060	k__Bacteria; p__Firmicutes; c__Clostridia; o__Clostridiales; f__; g__; s__	0.001667	0	0.51	0.003333	0	0.001667	0.006667	0	0.000318	0	0.292357	0.001274	0	0.000318	0.001274	0	0.292357	0.025
839215	k__Bacteria; p__Firmicutes; c__Clostridia; o__Clostridiales; f__; g__; s__	1.02667	14.6117	18.5817	0.04	20.0583	11.1433	35.4067	0.025926	0.010176	0.130339	0.18417	0.000396	0.198805	0.110446	0.350928	0.0002	0.350928	0.025
191108	k__Bacteria; p__Firmicutes; c__Clostridia; o__Clostridiales; f__; g__; s__	0.095	0.058333	0.026667	0.035	0.06	0.015	0.018333	0.038889	0.24624	0.0672	0.04608	0.09072	0.15552	0.00864	0.00528	0.062222	0.24624	0.025
110016	k__Bacteria; p__Firmicutes; c__Clostridia; o__Clostridiales; f__; g__; s__	0.001667	0.003333	0.005	0.01	0.066667	0.013333	0	0.051852	0.001098	0.00439	0.009878	0.019756	0.307317	0.061463	0	0.227642	0.307317	0.025
304604	k__Bacteria; p__Firmicutes; c__Clostridia; o__Clostridiales; f__; g__; s__	0.005	0.101667	0.118333	0	0.143333	0.175	0.341667	0.001852	0.000564	0.045855	0.093402	0	0.08081	0.138129	0.269681	0.000232	0.269681	0.026
176798	k__Bacteria; p__Firmicutes; c__Clostridia; o__Clostridiales; f__; g__; s__	0.951667	0.375	0.521667	0.398333	0.596667	0.076667	0.773333	2.66481	0.134709	0.02949	0.041023	0.03759	0.084459	0.007235	0.097303	0.372549	0.372549	0.027
305012	k__Bacteria; p__Firmicutes; c__Clostridia; o__Clostridiales; f__; g__; s__	0.001667	0.006667	0.015	0.008333	0.001667	0.056667	0.01	0.009259	0.001525	0.024407	0.027458	0.015254	0.001525	0.259322	0.027458	0.028249	0.259322	0.027
4480176	k__Bacteria; p__Firmicutes; c__Clostridia; o__Clostridiales; f__; g__; s__	0.205	0.258333	0.17	0.508333	2.47333	0.17	0.106667	1.53148	0.030241	0.042872	0.025078	0.05624	0.364856	0.018808	0.009834	0.25102	0.364856	0.027
772972	k__Bacteria; p__Firmicutes; c__Clostridia; o__Clostridiales; f__; g__; s__	0.01	0	0.001667	0.073333	0.005	0.003333	0.005	0	0.020339	0	0.001695	0.298305	0.015254	0.00339	0.005085	0	0.298305	0.027
4366524	k__Bacteria; p__Firmicutes; c__Clostridia; o__Clostridiales; f__; g__; s__	0.041667	0.206667	0.13	0.101667	0.026667	0.225	0.083333	0.098148	0.027378	0.181059	0.128128	0.077936	0.020442	0.2464	0.073008	0.071656	0.2464	0.028
266935	k__Bacteria; p__Firmicutes; c__Clostridia; o__Clostridiales; f__; g__; s__	0.13	0.033333	0.063333	0.071667	0.07	0.016667	0.008333	0.051852	0.262812	0.022463	0.099584	0.128785	0.12579	0.011231	0.001872	0.077648	0.262812	0.028
315256	k__Bacteria; p__Firmicutes; c__Clostridia; o__Clostridiales; f__; g__; s__	0	0	0.005	0.001667	0.001667	0.013333	0.01	0.001852	0	0	0.029834	0.004972	0.004972	0.198895	0.089503	0.006139	0.198895	0.028
210895	k__Bacteria; p__Firmicutes; c__Clostridia; o__Clostridiales; f__; g__; s__	0.005	0	0.001667	0.021667	0.003333	0.001667	0.003333	0.001852	0.012981	0	0.004327	0.225	0.017308	0.004327	0.008654	0.005342	0.225	0.028
340600	k__Bacteria; p__Firmicutes; c__Clostridia; o__Clostridiales; f__; g__; s__	0.003333	0.111667	0	0	0	0.181667	0.136667	0	0.000769	0.103077	0	0	0	0.209615	0.094615	0	0.209615	0.028
178787	k__Bacteria; p__Firmicutes; c__Clostridia; o__Clostridiales; f__; g__; s__	0.076667	0.05	0.05	0.028333	0.036667	0.018333	0.086667	0.224074	0.080597	0.026282	0.035042	0.019857	0.032122	0.012849	0.09111	0.305357	0.305357	0.029
4418586	k__Bacteria; p__Firmicutes; c__Clostridia; o__Clostridiales; f__; g__; s__	0.135	1.8	6.315	1.11	0.006667	0.403333	2.64667	1.12593	0.005981	0.066457	0.326415	0.040982	9.8e-05	0.008935	0.156346	0.055426	0.326415	0.03
266483	k__Bacteria; p__Firmicutes; c__Clostridia; o__Clostridiales; f__; g__; s__	0.001667	0.008333	0.02	0	0.026667	0.01	0.038333	0	0.001587	0.02381	0.057143	0	0.101587	0.038095	0.219048	0	0.219048	0.03
4445078	k__Bacteria; p__Firmicutes; c__Clostridia; o__Clostridiales; f__; g__; s__	0.216667	0.03	0.065	0.096667	0.151667	0.018333	0.035	0.107407	0.270555	0.01665	0.045092	0.093885	0.210432	0.020349	0.029137	0.132465	0.270555	0.03
346604	k__Bacteria; p__Firmicutes; c__Clostridia; o__Clostridiales; f__; g__; s__	0.001667	0.005	0.073333	0.006667	0.006667	0.001667	0.03	0.016667	0.001176	0.007059	0.258824	0.009412	0.014118	0.001176	0.105882	0.052288	0.258824	0.031
197025	k__Bacteria; p__Firmicutes; c__Clostridia; o__Clostridiales; f__; g__; s__	0.006667	0.005	0.008333	0.001667	0.006667	0.001667	0.015	0.02963	0.017866	0.0067	0.033499	0.002233	0.035732	0.002233	0.100496	0.220568	0.220568	0.031
169234	k__Bacteria; p__Firmicutes; c__Clostridia; o__Clostridiales; f__; g__; s__	0	0.003333	0.01	0.021667	0.001667	0.005	0.003333	0.024074	0	0.009651	0.028954	0.219571	0.002413	0.021716	0.009651	0.1549	0.219571	0.031
189907	k__Bacteria; p__Firmicutes; c__Clostridia; o__Clostridiales; f__; g__; s__	0	0.001667	0.026667	0.005	0.006667	0.008333	0.013333	0.009259	0	0.00235	0.225587	0.00705	0.037598	0.035248	0.075196	0.043516	0.225587	0.032
277067	k__Bacteria; p__Firmicutes; c__Clostridia; o__Clostridiales; f__; g__; s__	0.065	0.221667	0.778333	0.76	0.081667	1.73333	0.173333	0.759259	0.009951	0.048477	0.170217	0.166208	0.014288	0.37907	0.034116	0.166046	0.37907	0.032
786646	k__Bacteria; p__Firmicutes; c__Clostridia; o__Clostridiales; f__; g__; s__	0.006667	0.333333	0.02	0.005	0.015	0.055	0.008333	0	0.003008	0.300752	0.004511	0.001128	0.006767	0.049624	0.003759	0	0.300752	0.032
307373	k__Bacteria; p__Firmicutes; c__Clostridia; o__Clostridiales; f__; g__; s__	0.008333	0.026667	0.256667	0.026667	0.066667	0.021667	0.185	0.124074	0.002329	0.018629	0.286882	0.011177	0.046572	0.018163	0.232626	0.077045	0.286882	0.033
259578	k__Bacteria; p__Firmicutes; c__Clostridia; o__Clostridiales; f__; g__; s__	0.081667	0.39	0.361667	0.026667	0.34	0.446667	0.796667	0.05	0.029479	0.140775	0.130548	0.004278	0.122727	0.179144	0.319519	0.011141	0.319519	0.033
303508	k__Bacteria; p__Firmicutes; c__Clostridia; o__Clostridiales; f__; g__; s__	0.131667	0.073333	0.123333	0.046667	0.111667	0.011667	0.161667	0.42037	0.097497	0.020363	0.057079	0.021598	0.10336	0.00324	0.104748	0.302632	0.302632	0.033
345860	k__Bacteria; p__Firmicutes; c__Clostridia; o__Clostridiales; f__; g__; s__	0.005	0.005	0.005	0.001667	0.005	0.026667	0.006667	0.024074	0.01897	0.012646	0.012646	0.002108	0.006323	0.202342	0.016862	0.135311	0.202342	0.033
1107303	k__Bacteria; p__Firmicutes; c__Clostridia; o__Clostridiales; f__; g__; s__	0.186667	0.14	0.136667	0.038333	0.138333	0.285	0.211667	0.068519	0.139398	0.104548	0.056699	0.019084	0.103304	0.236478	0.158067	0.037902	0.236478	0.034
289177	k__Bacteria; p__Firmicutes; c__Clostridia; o__Clostridiales; f__; g__; s__	0.271667	0.14	0.266667	0.091667	0.218333	0.031667	0.428333	0.918519	0.103302	0.041405	0.045067	0.019365	0.092246	0.00669	0.162875	0.344956	0.344956	0.034
283117	k__Bacteria; p__Firmicutes; c__Clostridia; o__Clostridiales; f__; g__; s__	0.011667	0.01	0.04	0.016667	0.008333	0.051667	0.016667	0.022222	0.026332	0.016928	0.157994	0.047022	0.014107	0.262382	0.047022	0.097527	0.262382	0.035
263390	k__Bacteria; p__Firmicutes; c__Clostridia; o__Clostridiales; f__; g__; s__	0.005	0	0.03	0	0.028333	0.008333	0.08	0.007407	0.006286	0	0.075437	0	0.106868	0.015716	0.251455	0.010348	0.251455	0.035
332854	k__Bacteria; p__Firmicutes; c__Clostridia; o__Clostridiales; f__; g__; s__	0.001667	0	0.02	0	0.003333	0.016667	0.01	0.001852	0.003114	0	0.224221	0	0.012457	0.062284	0.018685	0.003845	0.224221	0.036
4459184	k__Bacteria; p__Firmicutes; c__Clostridia; o__Clostridiales; f__; g__; s__	0.01	0.015	0.261667	0.001667	0.005	0.006667	0.035	0.003704	0.01181	0.022143	0.386277	0.000492	0.004429	0.007873	0.041334	0.00243	0.386277	0.037
267124	k__Bacteria; p__Firmicutes; c__Clostridia; o__Clostridiales; f__; g__; s__	0.046667	0.146667	0.105	0.09	0.081667	0.425	0.455	0.07037	0.02957	0.103259	0.05914	0.044355	0.045997	0.299218	0.320339	0.044039	0.320339	0.037
763985	k__Bacteria; p__Firmicutes; c__Clostridia; o__Clostridiales; f__; g__; s__	0.46	0.775	0.168333	0.055	0.498333	0.543333	0.048333	0.331481	0.159732	0.242203	0.029226	0.00573	0.155739	0.169803	0.003357	0.063947	0.242203	0.037
264684	k__Bacteria; p__Firmicutes; c__Clostridia; o__Clostridiales; f__; g__; s__	43.8667	13.8267	4.05	21.28	33.3617	10.0533	4.57833	30.0315	0.245144	0.085854	0.022633	0.132134	0.207153	0.062424	0.028428	0.186475	0.245144	0.038
784040	k__Bacteria; p__Firmicutes; c__Clostridia; o__Clostridiales; f__; g__; s__	0.006667	0.003333	0.001667	0	0.051667	0.006667	0.001667	0.003704	0.026536	0.004423	0.002211	0	0.342752	0.035381	0.002211	0.01092	0.342752	0.038
259511	k__Bacteria; p__Firmicutes; c__Clostridia; o__Clostridiales; f__; g__; s__	1.56	1.60333	0.791667	2.08167	1.29	3.91833	1.73667	2.01296	0.104037	0.106927	0.047517	0.138827	0.086031	0.261316	0.115819	0.134246	0.261316	0.039
178490	k__Bacteria; p__Firmicutes; c__Clostridia; o__Clostridiales; f__; g__; s__	0.001667	0.016667	0.123333	0.075	0.04	0	0.08	0.062963	0.000417	0.008341	0.246895	0.037535	0.040037	0	0.160148	0.070024	0.246895	0.04
166099	k__Bacteria; p__Firmicutes; c__Clostridia; o__Clostridiales; f__; g__; s__	0.14	0.043333	0.04	0.198333	0.036667	0.056667	0.045	0.148148	0.158159	0.030596	0.028243	0.280073	0.031067	0.048013	0.050837	0.13947	0.280073	0.04
266061	k__Bacteria; p__Firmicutes; c__Clostridia; o__Clostridiales; f__; g__; s__	0.145	0.021667	0.013333	0.108333	0.105	0.031667	0.006667	0.105556	0.242916	0.012099	0.002482	0.181489	0.175905	0.011789	0.001241	0.196484	0.242916	0.04
261261	k__Bacteria; p__Firmicutes; c__Clostridia; o__Clostridiales; f__; g__; s__	0.01	0.043333	0.011667	0	0.01	0.033333	0.016667	0.005556	0.030638	0.23234	0.035745	0	0.022979	0.178723	0.076596	0.004728	0.23234	0.042
529192	k__Bacteria; p__Firmicutes; c__Clostridia; o__Clostridiales; f__; g__; s__	0.001667	0	0	0.031667	0	0.008333	0.03	0	0.002326	0	0	0.088372	0	0.023256	0.209302	0	0.209302	0.042
264225	k__Bacteria; p__Firmicutes; c__Clostridia; o__Clostridiales; f__; g__; s__	0.136667	0.058333	0.09	0.123333	0.261667	0.281667	0.055	0.161111	0.117031	0.039962	0.077069	0.105614	0.224072	0.241199	0.047098	0.137964	0.241199	0.043
311545	k__Bacteria; p__Firmicutes; c__Clostridia; o__Clostridiales; f__; g__; s__	0.018333	0.011667	0.01	0.008333	0.013333	0.001667	0.025	0.077778	0.044147	0.02107	0.01806	0.010033	0.040134	0.001003	0.075251	0.260126	0.260126	0.043
333426	k__Bacteria; p__Firmicutes; c__Clostridia; o__Clostridiales; f__; g__; s__	0	0.003333	0.006667	0	0.005	0.008333	0.015	0	0	0.008696	0.052174	0	0.03913	0.065217	0.195652	0	0.195652	0.044
215317	k__Bacteria; p__Firmicutes; c__Clostridia; o__Clostridiales; f__; g__; s__	0.175	0.081667	0.088333	0.395	0.636667	0.348333	0.341667	0.172222	0.062531	0.007295	0.007891	0.141141	0.284367	0.077792	0.061042	0.059829	0.284367	0.044
233691	k__Bacteria; p__Firmicutes; c__Clostridia; o__Clostridiales; f__; g__; s__	0	0	0.001667	0	0.001667	0.063333	0	0	0	0	0.0025	0	0.0025	0.285	0	0	0.285	0.044
4462541	k__Bacteria; p__Firmicutes; c__Clostridia; o__Clostridiales; f__; g__; s__	0	0.036667	0.003333	0.115	0	0.153333	0	0.348148	0	0.011171	0.000508	0.052553	0	0.023357	0	0.2357	0.2357	0.044
185483	k__Bacteria; p__Firmicutes; c__Clostridia; o__Clostridiales; f__; g__; s__	0.011667	0.006667	0.016667	0.005	0.018333	0.01	0.031667	0.003704	0.045	0.012857	0.096429	0.009643	0.070714	0.038571	0.21375	0.003968	0.21375	0.047
333602	k__Bacteria; p__Firmicutes; c__Clostridia; o__Clostridiales; f__; g__; s__	0.006667	0.033333	0.01	0.023333	0.016667	0.003333	0.006667	0.012963	0.023607	0.236066	0.026557	0.061967	0.07377	0.005902	0.023607	0.038251	0.236066	0.048
273747	k__Bacteria; p__Firmicutes; c__Clostridia; o__Clostridiales; f__; g__; s__	0.416667	0.433333	0.001667	0.001667	0.303333	2.64333	0	0.001852	0.043838	0.045592	4.4e-05	4.4e-05	0.047871	0.27811	0	5.4e-05	0.27811	0.048
738739	k__Bacteria; p__Firmicutes; c__Clostridia; o__Clostridiales; f__; g__; s__	0	0.01	0.046667	0.005	0	0.003333	0.026667	0.003704	0	0.020971	0.195728	0.005243	0	0.003495	0.167767	0.00863	0.195728	0.05
732128	k__Bacteria; p__Firmicutes; c__Clostridia; o__Clostridiales; f__; g__; s__	0.141667	0.163333	0.091667	0.225	0.081667	0.073333	0.106667	0.098148	0.129906	0.149774	0.084057	0.229245	0.074887	0.067245	0.097811	0.1	0.229245	0.05
197989	k__Bacteria; p__Firmicutes; c__Clostridia; o__Clostridiales; f__; g__; s__	0	0	0.02	0.003333	0.001667	0.001667	0.005	0.027778	0	0	0.06729	0.011215	0.002804	0.002804	0.016822	0.207684	0.207684	0.05
192971	k__Bacteria; p__Firmicutes; c__Clostridia; o__Clostridiales; f__; g__; s__	0.016667	0.005	0.008333	0.005	0.013333	0.003333	0.018333	0.05	0.055556	0.008333	0.013889	0.008333	0.055556	0.005556	0.061111	0.231481	0.231481	0.05
187989	k__Bacteria; p__Firmicutes; c__Clostridia; o__Clostridiales; f__; g__; s__	0.016667	0.033333	0.048333	0.023333	0.028333	0.135	0.106667	0.016667	0.028571	0.073469	0.094694	0.017143	0.041633	0.231429	0.261224	0.018141	0.261224	0.051
1108078	k__Bacteria; p__Firmicutes; c__Clostridia; o__Clostridiales; f__; g__; s__	0.031667	0.026667	0.056667	0.023333	0.016667	0.03	0.073333	0.022222	0.090297	0.066535	0.141386	0.058218	0.035644	0.064158	0.235248	0.061606	0.235248	0.052
175213	k__Bacteria; p__Firmicutes; c__Clostridia; o__Clostridiales; f__; g__; s__	0.018333	0.063333	0.061667	0.003333	0.015	0.243333	0.053333	0.007407	0.019682	0.067992	0.066203	0.000716	0.012883	0.261233	0.068708	0.003534	0.261233	0.052
271219	k__Bacteria; p__Firmicutes; c__Clostridia; o__Clostridiales; f__; g__; s__	0.001667	0.006667	0.02	0.001667	0.008333	0.031667	0.023333	0	0.001786	0.021429	0.107143	0.001786	0.017857	0.203571	0.125	0	0.203571	0.054
191089	k__Bacteria; p__Firmicutes; c__Clostridia; o__Clostridiales; f__; g__; s__	0.065	0.166667	0.063333	0.041667	0.11	0.03	0.068333	0.209259	0.060324	0.176774	0.033587	0.038669	0.116671	0.027842	0.081537	0.277437	0.277437	0.055
260679	k__Bacteria; p__Firmicutes; c__Clostridia; o__Clostridiales; f__; g__; s__	0.08	0.63	4.065	2.475	1.24	0.07	2.255	2.36482	0.003642	0.00956	0.277584	0.112672	0.05645	0.002656	0.171095	0.079745	0.277584	0.056
49406	k__Bacteria; p__Firmicutes; c__Clostridia; o__Clostridiales; f__; g__; s__	0.131667	0.413333	0.01	0.04	1.28333	0.043333	0.028333	0.088889	0.025831	0.121635	0.001962	0.011771	0.377657	0.010627	0.00139	0.019376	0.377657	0.056
827689	k__Bacteria; p__Firmicutes; c__Clostridia; o__Clostridiales; f__; g__; s__	0.236667	0.858333	1.58833	0.758333	0.116667	0.468333	1.735	0.307407	0.035096	0.141427	0.261709	0.12495	0.017301	0.054017	0.285876	0.045024	0.285876	0.057
795773	k__Bacteria; p__Firmicutes; c__Clostridia; o__Clostridiales; f__; g__; s__	0.005	0.003333	0.011667	0.001667	0	0.018333	0.005	0.003704	0.010266	0.013688	0.071863	0.003422	0	0.188213	0.030798	0.016899	0.188213	0.057
4383135	k__Bacteria; p__Firmicutes; c__Clostridia; o__Clostridiales; f__; g__; s__	1.57167	6.67667	2.37333	2.23667	2.92167	1.79	2.10667	1.2963	0.074938	0.318346	0.067897	0.106645	0.111445	0.076813	0.060268	0.05494	0.318346	0.057
1844565	k__Bacteria; p__Firmicutes; c__Clostridia; o__Clostridiales; f__; g__; s__	0.228333	0.011667	0.055	0.001667	0.046667	0.03	0.01	0.166667	0.290606	0.002121	0.02	0.000303	0.050909	0.021818	0.003636	0.20202	0.290606	0.057
196571	k__Bacteria; p__Firmicutes; c__Clostridia; o__Clostridiales; f__; g__; s__	0.058333	0.091667	0.061667	0.081667	0.081667	0.245	0.178333	0.138889	0.049793	0.097807	0.046058	0.06971	0.078423	0.261411	0.171251	0.148192	0.261411	0.06
833795	k__Bacteria; p__Firmicutes; c__Clostridia; o__Clostridiales; f__; g__; s__	0.186667	0.33	0.003333	0	0.07	1.715	0.006667	0	0.040375	0.057102	0.000288	0	0.018169	0.296756	0.000865	0	0.296756	0.062
267470	k__Bacteria; p__Firmicutes; c__Clostridia; o__Clostridiales; f__; g__; s__	0.031667	0.468333	0.048333	0.041667	0.063333	0.586667	0.065	0.061111	0.016226	0.274258	0.024766	0.0244	0.032452	0.386499	0.042822	0.039763	0.386499	0.063
258586	k__Bacteria; p__Firmicutes; c__Clostridia; o__Clostridiales; f__; g__; s__	0.008333	0.003333	0.003333	0.025	0.003333	0.005	0.013333	0	0.027027	0.010811	0.010811	0.202703	0.005405	0.024324	0.086486	0	0.202703	0.063
176952	k__Bacteria; p__Firmicutes; c__Clostridia; o__Clostridiales; f__; g__; s__	0.12	0.046667	0.068333	0.035	0.066667	0.008333	0.113333	0.357407	0.102974	0.017162	0.041884	0.012872	0.057208	0.001022	0.08336	0.292092	0.292092	0.064
97315	k__Bacteria; p__Firmicutes; c__Clostridia; o__Clostridiales; f__; g__; s__	0.021667	0.011667	0.011667	0	0.018333	0.118333	0.016667	0.037037	0.027616	0.01487	0.004957	0	0.023367	0.201101	0.028324	0.052452	0.201101	0.064
646499	k__Bacteria; p__Firmicutes; c__Clostridia; o__Clostridiales; f__; g__; s__	0	0.128333	0	0	0.021667	0.041667	0	0.083333	0	0.186667	0	0	0.015758	0.060606	0	0.10101	0.186667	0.064
263459	k__Bacteria; p__Firmicutes; c__Clostridia; o__Clostridiales; f__; g__; s__	0	0.013333	0.001667	0.105	0	0.001667	0	0.005556	0	0.01048	0.00131	0.247598	0	0.00131	0	0.004852	0.247598	0.065
326076	k__Bacteria; p__Firmicutes; c__Clostridia; o__Clostridiales; f__; g__; s__	0.031667	0.028333	0.065	0.01	0.025	0.011667	0.088333	0.112963	0.050943	0.030387	0.069712	0.005362	0.046922	0.012512	0.189474	0.235573	0.235573	0.066
327486	k__Bacteria; p__Firmicutes; c__Clostridia; o__Clostridiales; f__; g__; s__	0.003333	0.003333	0.016667	0.003333	0.011667	0.023333	0.028333	0	0.007407	0.007407	0.055556	0.003704	0.025926	0.077778	0.188889	0	0.188889	0.066
136783	k__Bacteria; p__Firmicutes; c__Clostridia; o__Clostridiales; f__; g__; s__	0.263333	0.09	0.03	0.161667	0.223333	0.08	0.03	0.201852	0.219407	0.049991	0.008332	0.134699	0.165404	0.044437	0.013887	0.145342	0.219407	0.066
262527	k__Bacteria; p__Firmicutes; c__Clostridia; o__Clostridiales; f__; g__; s__	0.01	0.05	0.041667	0.03	0.015	0.08	0.07	0.009259	0.016344	0.114407	0.108959	0.049031	0.024516	0.209201	0.228814	0.010089	0.228814	0.068
276312	k__Bacteria; p__Firmicutes; c__Clostridia; o__Clostridiales; f__; g__; s__	0.003333	0.001667	0	0.001667	0.011667	1.24833	0.005	0.005556	0.000522	0.00013	0	0.00013	0.001827	0.390953	0.001174	0.00145	0.390953	0.069
153291	k__Bacteria; p__Firmicutes; c__Clostridia; o__Clostridiales; f__; g__; s__	0.033333	0.041667	0.065	0.058333	0.085	0.023333	0.041667	0.112963	0.050582	0.045163	0.112726	0.063228	0.184263	0.035407	0.063228	0.217673	0.217673	0.07
199059	k__Bacteria; p__Firmicutes; c__Clostridia; o__Clostridiales; f__; g__; s__	0.006667	0.006667	0.006667	0.001667	0.003333	0.001667	0.005	0.022222	0.012371	0.012371	0.024742	0.003093	0.006186	0.003093	0.018557	0.183276	0.183276	0.071
825939	k__Bacteria; p__Firmicutes; c__Clostridia; o__Clostridiales; f__; g__; s__	2.52333	15.0633	0.16	0	5.20833	7.44333	0.006667	0.083333	0.066211	0.296441	0.001574	0	0.153747	0.170896	8.7e-05	0.001215	0.296441	0.077
174071	k__Bacteria; p__Firmicutes; c__Clostridia; o__Clostridiales; f__; g__; s__	0.041667	0	0	0.001667	0.015	0.001667	0.001667	0.003704	0.254958	0	0	0.00255	0.091785	0.00255	0.00255	0.006295	0.254958	0.077
276050	k__Bacteria; p__Firmicutes; c__Clostridia; o__Clostridiales; f__; g__; s__	0.003333	0	0	0	0.025	0.016667	0	0	0.014815	0	0	0	0.166667	0.111111	0	0	0.166667	0.078
157121	k__Bacteria; p__Firmicutes; c__Clostridia; o__Clostridiales; f__; g__; s__	0.003333	0	0	0.001667	0.131667	0	0.078333	0.001852	0.003074	0	0	0.000769	0.242869	0	0.144492	0.000949	0.242869	0.078
3957916	k__Bacteria; p__Firmicutes; c__Clostridia; o__Clostridiales; f__; g__; s__	0.82	0.79	1.09	1.16	1.79	1.085	1.67333	0.951852	0.087605	0.0844	0.116451	0.123929	0.191236	0.115917	0.178771	0.101692	0.191236	0.079
4394350	k__Bacteria; p__Firmicutes; c__Clostridia; o__Clostridiales; f__; g__; s__	0.008333	0.006667	0.01	0.001667	0.018333	0.033333	0.003333	0.001852	0.029933	0.031929	0.03592	0.001996	0.109756	0.199557	0.007982	0.002464	0.199557	0.079
262960	k__Bacteria; p__Firmicutes; c__Clostridia; o__Clostridiales; f__; g__; s__	0.035	0.216667	0.028333	0.005	0.028333	0.178333	0.04	0	0.039498	0.285266	0.021317	0.001881	0.026646	0.201254	0.045141	0	0.285266	0.079
276110	k__Bacteria; p__Firmicutes; c__Clostridia; o__Clostridiales; f__; g__; s__	0.008333	0.02	0.015	0.001667	0.003333	0.031667	0.01	0.005556	0.017442	0.146512	0.047093	0.001744	0.006977	0.198837	0.031395	0.01938	0.198837	0.08
163997	k__Bacteria; p__Firmicutes; c__Clostridia; o__Clostridiales; f__; g__; s__	0.415	0.858333	0.545	1.19167	0.813333	2.93667	3.66667	0.766667	0.037076	0.053678	0.043821	0.095816	0.072662	0.209887	0.327576	0.060883	0.327576	0.08
188548	k__Bacteria; p__Firmicutes; c__Clostridia; o__Clostridiales; f__; g__; s__	0.001667	0.045	0.015	0.035	0.015	0.06	0.005	0.02037	0.000846	0.159868	0.022838	0.124342	0.030451	0.213158	0.007613	0.045948	0.213158	0.08
274438	k__Bacteria; p__Firmicutes; c__Clostridia; o__Clostridiales; f__; g__; s__	0	0	0.001667	0.028333	0.013333	0	0	0.05	0	0	0.001786	0.060714	0.028571	0	0	0.178571	0.178571	0.081
4336940	k__Bacteria; p__Firmicutes; c__Clostridia; o__Clostridiales; f__; g__; s__	5.44	1.4	1.31167	7.12667	0.69	1.28	0.723333	3.13704	0.257714	0.059691	0.062139	0.337617	0.032688	0.060638	0.034267	0.148613	0.337617	0.082
260156	k__Bacteria; p__Firmicutes; c__Clostridia; o__Clostridiales; f__; g__; s__	0.173333	0.235	0.27	0.168333	0.1	0.926667	0.645	0.277778	0.055792	0.084045	0.096563	0.054182	0.032188	0.298271	0.184542	0.088306	0.298271	0.083
621700	k__Bacteria; p__Firmicutes; c__Clostridia; o__Clostridiales; f__; g__; s__	0.013333	0.035	0.005	0.046667	0.041667	0.125	0	0.131481	0.013395	0.052744	0.001256	0.082047	0.052326	0.156977	0	0.220155	0.220155	0.083
1106290	k__Bacteria; p__Firmicutes; c__Clostridia; o__Clostridiales; f__; g__; s__	0.243333	0.39	0.186667	0.001667	0.218333	0.396667	0.175	0	0.060393	0.193588	0.023164	0.000103	0.081282	0.22151	0.032575	0	0.22151	0.084
303184	k__Bacteria; p__Firmicutes; c__Clostridia; o__Clostridiales; f__; g__; s__	0.005	0.03	0.026667	0.016667	0.013333	0.068333	0.031667	0.016667	0.0048	0.1008	0.1024	0.048	0.0192	0.2296	0.1064	0.053333	0.2296	0.085
4393892	k__Bacteria; p__Firmicutes; c__Clostridia; o__Clostridiales; f__; g__; s__	0.303333	0.328333	0.265	0.236667	0.236667	0.473333	0.23	0.155556	0.136092	0.147308	0.118893	0.106181	0.106181	0.212363	0.092871	0.062036	0.212363	0.086
174824	k__Bacteria; p__Firmicutes; c__Clostridia; o__Clostridiales; f__; g__; s__	0.111667	0.315	2.60833	0.025	0.816667	2.46667	0.731667	0.312963	0.007557	0.021318	0.353052	0.00203	0.088432	0.233713	0.069324	0.023534	0.353052	0.088
196020	k__Bacteria; p__Firmicutes; c__Clostridia; o__Clostridiales; f__; g__; s__	0.275	0.035	0.123333	0.021667	0.276667	0.226667	0.163333	0.042593	0.188961	0.009019	0.042373	0.007444	0.237633	0.136281	0.042087	0.016259	0.237633	0.09
194504	k__Bacteria; p__Firmicutes; c__Clostridia; o__Clostridiales; f__; g__; s__	0.086667	0.151667	0.26	0.415	0.153333	0.201667	0.236667	0.148148	0.04194	0.091744	0.141548	0.251036	0.092752	0.121989	0.143161	0.089616	0.251036	0.091
260756	k__Bacteria; p__Firmicutes; c__Clostridia; o__Clostridiales; f__; g__; s__	10.865	0.196667	8.57667	0.015	26.8067	2.015	27.72	11.1926	0.124331	0.00135	0.088331	8.6e-05	0.306756	0.020752	0.285487	0.113849	0.306756	0.091
271230	k__Bacteria; p__Firmicutes; c__Clostridia; o__Clostridiales; f__; g__; s__	0.218333	0	0.078333	0.001667	0.065	0.005	0.245	0	0.213587	0	0.038315	0.000272	0.063587	0.000815	0.159783	0	0.213587	0.091
197377	k__Bacteria; p__Firmicutes; c__Clostridia; o__Clostridiales; f__; g__; s__	0.001667	0.001667	0.006667	0.003333	0.001667	0	0.018333	0.022222	0.003	0.003	0.024	0.006	0.003	0	0.132	0.177778	0.177778	0.092
309441	k__Bacteria; p__Firmicutes; c__Clostridia; o__Clostridiales; f__; g__; s__	0.061667	0.266667	0.353333	0.065	0.131667	0.218333	0.161667	0.148148	0.017538	0.151679	0.226096	0.03235	0.056169	0.124187	0.080461	0.081925	0.226096	0.093
157012	k__Bacteria; p__Firmicutes; c__Clostridia; o__Clostridiales; f__; g__; s__	0.043333	0	0.006667	0.021667	0.013333	0.005	0	0.02037	0.196309	0	0.00604	0.078523	0.048322	0.013591	0	0.061521	0.196309	0.093
176925	k__Bacteria; p__Firmicutes; c__Clostridia; o__Clostridiales; f__; g__; s__	0.046667	0.045	0.038333	0.03	0.015	0.068333	0.043333	0.012963	0.140173	0.150185	0.115142	0.080099	0.020025	0.205253	0.101236	0.019228	0.205253	0.094
262642	k__Bacteria; p__Firmicutes; c__Clostridia; o__Clostridiales; f__; g__; s__	0	0.008333	0.025	0.005	0.008333	0.075	0.026667	0.003704	0	0.016443	0.04933	0.003289	0.016443	0.19732	0.087698	0.005413	0.19732	0.094
180944	k__Bacteria; p__Firmicutes; c__Clostridia; o__Clostridiales; f__; g__; s__	1.55333	0.008333	0.01	0.008333	0.131667	0.006667	0.018333	0.762963	0.49714	0.001667	0.0016	0.001334	0.036872	0.001067	0.005134	0.169572	0.49714	0.095
450399	k__Bacteria; p__Firmicutes; c__Clostridia; o__Clostridiales; f__; g__; s__	0.018333	0.071667	0.23	0.07	0.041667	0.133333	0.225	0.051852	0.015244	0.076617	0.191245	0.041575	0.044545	0.158381	0.267268	0.034218	0.267268	0.097
214471	k__Bacteria; p__Firmicutes; c__Clostridia; o__Clostridiales; f__; g__; s__	0.333333	0.066667	0.858333	0.028333	0.531667	0.161667	1.055	0.012963	0.098426	0.006562	0.225287	0.00093	0.15699	0.047737	0.276906	0.002363	0.276906	0.098
350626	k__Bacteria; p__Firmicutes; c__Clostridia; o__Clostridiales; f__; g__; s__	0.006667	0.005	0.006667	0.003333	0.005	0.001667	0.003333	0.012963	0.044813	0.03361	0.044813	0.014938	0.022407	0.003734	0.014938	0.161365	0.161365	0.098
194597	k__Bacteria; p__Firmicutes; c__Clostridia; o__Clostridiales; f__; g__; s__	0.041667	0.01	0.061667	0.078333	0.053333	0.005	0.023333	0.027778	0.083026	0.006642	0.163838	0.208118	0.088561	0.003321	0.038745	0.061501	0.208118	0.099
175078	k__Bacteria; p__Firmicutes; c__Clostridia; o__Clostridiales; f__; g__; s__	0.003333	0.006667	0.018333	0.003333	0.005	0.023333	0.006667	0.001852	0.00973	0.019459	0.08027	0.004865	0.014595	0.17027	0.019459	0.003003	0.17027	0.099
258957	k__Bacteria; p__Firmicutes; c__Clostridia; o__Clostridiales; f__; g__; s__	0.216667	0.176667	0.088333	0.071667	0.218333	0.276667	0.431667	0.096296	0.137453	0.112077	0.056039	0.045465	0.13851	0.175517	0.273849	0.047515	0.273849	0.099
274318	k__Bacteria; p__Firmicutes; c__Clostridia; o__Clostridiales; f__; g__; s__	0.003333	0.001667	0	0.433333	0	0.001667	0	0.333333	0.000431	0.000216	0	0.112069	0	0.000216	0	0.191571	0.191571	0.099
265030	k__Bacteria; p__Firmicutes; c__Clostridia; o__Clostridiales; f__; g__; s__	0.016667	0.013333	0.701667	0.475	0.016667	0.071667	0.491667	0.016667	0.002773	0.004436	0.311275	0.184381	0.002773	0.031793	0.19085	0.004108	0.311275	0.1
637934	k__Bacteria; p__Firmicutes; c__Clostridia; o__Clostridiales; f__; g__; s__	0.353333	0.258333	0.216667	0.135	0.115	0.081667	0.23	0.164815	0.227251	0.116305	0.139352	0.086827	0.066567	0.047273	0.147928	0.106003	0.227251	0.1
272619	k__Bacteria; p__Firmicutes; c__Clostridia; o__Clostridiales; f__; g__; s__	0	0	0	0.04	0.005	0.001667	0.001667	0.014815	0	0	0	0.190029	0.015836	0.002639	0.002639	0.026067	0.190029	0.101
174320	k__Bacteria; p__Firmicutes; c__Clostridia; o__Clostridiales; f__; g__; s__	0.601667	0.845	0.601667	0.335	1.615	1.86833	0.818333	0.424074	0.084634	0.118862	0.084634	0.047123	0.227174	0.26281	0.115111	0.046396	0.26281	0.103
308400	k__Bacteria; p__Firmicutes; c__Clostridia; o__Clostridiales; f__; g__; s__	0.033333	0.06	0.058333	0.025	0.061667	0.121667	0.14	0.044444	0.055102	0.088163	0.085714	0.018367	0.090612	0.178776	0.231429	0.036281	0.231429	0.105
271500	k__Bacteria; p__Firmicutes; c__Clostridia; o__Clostridiales; f__; g__; s__	0.003333	0.011667	0.01	0.006667	0	0.016667	0.006667	0.005556	0.005505	0.115596	0.066055	0.044037	0	0.165138	0.033028	0.030581	0.165138	0.106
265063	k__Bacteria; p__Firmicutes; c__Clostridia; o__Clostridiales; f__; g__; s__	0.001667	0.001667	0.003333	0.003333	0.001667	0.03	0.016667	0.007407	0.002535	0.002535	0.010141	0.010141	0.002535	0.182535	0.076056	0.037559	0.182535	0.106
4455677	k__Bacteria; p__Firmicutes; c__Clostridia; o__Clostridiales; f__; g__; s__	0.386667	0.471667	0.098333	0.365	0.331667	0.208333	0.243333	1.17593	0.082497	0.07188	0.011988	0.066749	0.080871	0.050799	0.02225	0.278766	0.278766	0.107
341343	k__Bacteria; p__Firmicutes; c__Clostridia; o__Clostridiales; f__; g__; s__	0.001667	0.025	0.005	0.001667	0.001667	0.006667	0.003333	0.009259	0.003072	0.1843	0.009215	0.003072	0.003072	0.012287	0.012287	0.094805	0.1843	0.107
340447	k__Bacteria; p__Firmicutes; c__Clostridia; o__Clostridiales; f__; g__; s__	0.015	0.008333	0.005	0.011667	0.026667	0.001667	0.016667	0.024074	0.055008	0.01528	0.009168	0.021392	0.171138	0.001528	0.061121	0.098095	0.171138	0.109
173916	k__Bacteria; p__Firmicutes; c__Clostridia; o__Clostridiales; f__; g__; s__	0.076667	0.066667	0.223333	0.015	0.088333	0.108333	0.238333	0.614815	0.032135	0.0326	0.140414	0.006287	0.049366	0.060543	0.149845	0.381774	0.381774	0.11
268121	k__Bacteria; p__Firmicutes; c__Clostridia; o__Clostridiales; f__; g__; s__	0.013333	0.015	0.026667	0.003333	0.006667	0.03	0.031667	0.018519	0.045918	0.072321	0.091837	0.004592	0.013776	0.185969	0.152679	0.070862	0.185969	0.111
152014	k__Bacteria; p__Firmicutes; c__Clostridia; o__Clostridiales; f__; g__; s__	0.093333	0.013333	0.076667	0.03	0.07	0.023333	0.121667	0.07963	0.110244	0.007875	0.075465	0.047248	0.096464	0.022968	0.215567	0.069672	0.215567	0.112
178568	k__Bacteria; p__Firmicutes; c__Clostridia; o__Clostridiales; f__; g__; s__	0	0.03	0.083333	0.79	0.016667	0.001667	0.021667	0.52037	0	0.00205	0.005693	0.215891	0.002277	0.000114	0.00148	0.118505	0.215891	0.113
216155	k__Bacteria; p__Firmicutes; c__Clostridia; o__Clostridiales; f__; g__; s__	0.768333	0.151667	0.026667	0.665	0.345	0.083333	0.07	0.227778	0.295794	0.038926	0.004563	0.227567	0.147576	0.021388	0.014971	0.075782	0.295794	0.113
4464787	k__Bacteria; p__Firmicutes; c__Clostridia; o__Clostridiales; f__; g__; s__	0.006667	0.005	0.001667	0.003333	0.001667	0.003333	0.005	0.046296	0.036548	0.020558	0.002284	0.009137	0.002284	0.009137	0.006853	0.282008	0.282008	0.114
4435561	k__Bacteria; p__Firmicutes; c__Clostridia; o__Clostridiales; f__; g__; s__	0	0	0	0	0.228333	0	0	0	0	0	0	0	0.2	0	0	0	0.2	0.114
228798	k__Bacteria; p__Firmicutes; c__Clostridia; o__Clostridiales; f__; g__; s__	0	0	0	0	0	0	0.05	0	0	0	0	0	0	0	0.2	0	0.2	0.114
178061	k__Bacteria; p__Firmicutes; c__Clostridia; o__Clostridiales; f__; g__; s__	0.026667	0.05	0.045	0.013333	0.025	0.105	0.061667	0.016667	0.046602	0.101942	0.091748	0.019417	0.043689	0.214078	0.179612	0.032362	0.214078	0.116
203594	k__Bacteria; p__Firmicutes; c__Clostridia; o__Clostridiales; f__; g__; s__	0.085	0.02	0	0.011667	0.01	0.02	0.013333	0.037037	0.215695	0.050752	0	0.023684	0.020301	0.060902	0.040602	0.125313	0.215695	0.116
304080	k__Bacteria; p__Firmicutes; c__Clostridia; o__Clostridiales; f__; g__; s__	0.055	0.038333	0.073333	0.033333	0.075	0.133333	0.113333	0.066667	0.084136	0.045609	0.112181	0.022663	0.101983	0.203966	0.173371	0.088133	0.203966	0.117
569581	k__Bacteria; p__Firmicutes; c__Clostridia; o__Clostridiales; f__; g__; s__	0	0	0	0.113333	0	0	0	0	0	0	0	0.2	0	0	0	0	0.2	0.117
229459	k__Bacteria; p__Firmicutes; c__Clostridia; o__Clostridiales; f__; g__; s__	0	0	0	0	0.128333	0	0	0	0	0	0	0	0.2	0	0	0	0.2	0.118
262428	k__Bacteria; p__Firmicutes; c__Clostridia; o__Clostridiales; f__; g__; s__	0.003333	0.013333	0.003333	0.005	0.008333	0.015	0.02	0.001852	0.009499	0.075989	0.004749	0.021372	0.03562	0.128232	0.170976	0.002932	0.170976	0.12
3998912	k__Bacteria; p__Firmicutes; c__Clostridia; o__Clostridiales; f__; g__; s__	0.051667	0	0	0	0.005	0	0	0.001852	0.176582	0	0	0	0.008544	0	0	0.003516	0.176582	0.12
310407	k__Bacteria; p__Firmicutes; c__Clostridia; o__Clostridiales; f__; g__; s__	15.97	3.90667	6.26167	9.57333	1.86	3.57167	10.5583	10.0185	0.258748	0.063296	0.081162	0.155109	0.030136	0.057869	0.119747	0.162322	0.258748	0.123
831922	k__Bacteria; p__Firmicutes; c__Clostridia; o__Clostridiales; f__; g__; s__	0.011667	0.248333	0.093333	0.76	0.003333	0.33	0.111667	0.590741	0.001629	0.057777	0.004343	0.17682	0.000155	0.061422	0.005196	0.091627	0.17682	0.124
259631	k__Bacteria; p__Firmicutes; c__Clostridia; o__Clostridiales; f__; g__; s__	1.07	0.201667	0.425	1.665	1.175	0.46	0.411667	2.70556	0.131873	0.009942	0.036666	0.205204	0.130332	0.039685	0.035515	0.296398	0.296398	0.125
263402	k__Bacteria; p__Firmicutes; c__Clostridia; o__Clostridiales; f__; g__; s__	0.003333	0.001667	0.008333	0.006667	0.003333	0.028333	0.008333	0.016667	0.008696	0.002174	0.021739	0.034783	0.008696	0.184783	0.054348	0.072464	0.184783	0.126
354097	k__Bacteria; p__Firmicutes; c__Clostridia; o__Clostridiales; f__; g__; s__	0.005	0.016667	0.008333	0.001667	0.008333	0.058333	0.028333	0.018519	0.010332	0.068878	0.01148	0.001148	0.017219	0.200893	0.078061	0.042517	0.200893	0.126
371930	k__Bacteria; p__Firmicutes; c__Clostridia; o__Clostridiales; f__; g__; s__	0.008333	0.001667	0.003333	0	0.015	0.006667	0.005	0.003704	0.095339	0.003814	0.015254	0	0.17161	0.061017	0.011441	0.018832	0.17161	0.127
199215	k__Bacteria; p__Firmicutes; c__Clostridia; o__Clostridiales; f__; g__; s__	0.108333	0.683333	0.036667	0.77	0.018333	0.136667	0.053333	4.90926	0.011292	0.071224	0.00273	0.045861	0.001365	0.010175	0.004765	0.406104	0.406104	0.128
266091	k__Bacteria; p__Firmicutes; c__Clostridia; o__Clostridiales; f__; g__; s__	0.125	0.065	0.248333	0.213333	0.175	0.38	0.205	0.157407	0.071698	0.037283	0.142441	0.122365	0.111531	0.242181	0.13065	0.100319	0.242181	0.129
829401	k__Bacteria; p__Firmicutes; c__Clostridia; o__Clostridiales; f__; g__; s__	4.57	0.016667	0.013333	0.003333	0.008333	0.008333	0.008333	31.9667	0.049952	0.000228	0.000255	1.8e-05	0.000114	9.1e-05	0.000114	0.388234	0.388234	0.129
177590	k__Bacteria; p__Firmicutes; c__Clostridia; o__Clostridiales; f__; g__; s__	0.08	0.051667	0.131667	0.073333	0.108333	0.151667	0.251667	0.105556	0.067094	0.032499	0.110425	0.061503	0.102213	0.158998	0.263832	0.098363	0.263832	0.13
259290	k__Bacteria; p__Firmicutes; c__Clostridia; o__Clostridiales; f__; g__; s__	0	0	0	0	0	0	0.331667	0	0	0	0	0	0	0	0.2	0	0.2	0.131
261064	k__Bacteria; p__Firmicutes; c__Clostridia; o__Clostridiales; f__; g__; s__	0.085	0.083333	0.658333	0.098333	0.075	0.571667	1.15667	0.037037	0.027664	0.027121	0.238063	0.028447	0.021697	0.186051	0.334615	0.010417	0.334615	0.132
355187	k__Bacteria; p__Firmicutes; c__Clostridia; o__Clostridiales; f__; g__; s__	0.006667	0.005	0.005	0.008333	0.013333	0.001667	0.001667	0.024074	0.020282	0.007606	0.022817	0.038028	0.101408	0.002535	0.002535	0.162754	0.162754	0.133
263834	k__Bacteria; p__Firmicutes; c__Clostridia; o__Clostridiales; f__; g__; s__	0.313333	0	0.11	3.81667	1.24167	0.011667	0.24	7.76667	0.016247	0	0.004074	0.084815	0.064383	0.000259	0.008889	0.319616	0.319616	0.133
273078	k__Bacteria; p__Firmicutes; c__Clostridia; o__Clostridiales; f__; g__; s__	0.156667	0	0.106667	0	0.041667	0.013333	0.303333	0.001852	0.150757	0	0.051322	0	0.033413	0.002138	0.194595	0.00033	0.194595	0.134
197139	k__Bacteria; p__Firmicutes; c__Clostridia; o__Clostridiales; f__; g__; s__	0.001667	0.008333	0.003333	0.003333	0.003333	0.001667	0.011667	0.005556	0.004286	0.064286	0.008571	0.017143	0.008571	0.004286	0.15	0.031746	0.15	0.135
310642	k__Bacteria; p__Firmicutes; c__Clostridia; o__Clostridiales; f__; g__; s__	0	0.003333	0.03	0.001667	0	0.003333	0.02	0.005556	0	0.010435	0.14087	0.002609	0	0.010435	0.187826	0.019324	0.187826	0.138
182712	k__Bacteria; p__Firmicutes; c__Clostridia; o__Clostridiales; f__; g__; s__	0.55	0.34	0.458333	1.33667	0.683333	0.533333	0.531667	0.653704	0.108118	0.066837	0.090098	0.262759	0.120896	0.104842	0.104514	0.128504	0.262759	0.14
4058515	k__Bacteria; p__Firmicutes; c__Clostridia; o__Clostridiales; f__; g__; s__	0.008333	0	0.033333	0.016667	0.015	0.006667	0.005	0.009259	0.017682	0	0.176817	0.10609	0.079568	0.014145	0.010609	0.054573	0.176817	0.145
273954	k__Bacteria; p__Firmicutes; c__Clostridia; o__Clostridiales; f__; g__; s__	0.028333	0.041667	0.033333	0.01	0.058333	0.091667	0.071667	0.068519	0.056173	0.051629	0.033043	0.002478	0.101193	0.204452	0.106563	0.113202	0.204452	0.145
4437748	k__Bacteria; p__Firmicutes; c__Clostridia; o__Clostridiales; f__; g__; s__	0.001667	0.001667	0.025	0.028333	0.018333	0.005	0.01	0.001852	0.001815	0.001815	0.081653	0.154234	0.119758	0.010887	0.010887	0.00224	0.154234	0.146
171322	k__Bacteria; p__Firmicutes; c__Clostridia; o__Clostridiales; f__; g__; s__	0.213333	0.311667	0.325	0.43	0.15	0.285	0.138333	0.233333	0.081789	0.149361	0.140176	0.20607	0.071885	0.136581	0.066294	0.111821	0.20607	0.147
333387	k__Bacteria; p__Firmicutes; c__Clostridia; o__Clostridiales; f__; g__; s__	0.001667	0	0.035	0	0.045	0.01	0.048333	0	0.00119	0	0.05	0	0.160714	0.014286	0.069048	0	0.160714	0.148
313037	k__Bacteria; p__Firmicutes; c__Clostridia; o__Clostridiales; f__; g__; s__	0	0	0	0.001667	0	0.311667	0.355	0.003704	0	0	0	0.000248	0	0.092753	0.158473	0.000612	0.158473	0.148
258423	k__Bacteria; p__Firmicutes; c__Clostridia; o__Clostridiales; f__; g__; s__	3.18833	0.426667	6.18667	0.246667	5.235	1.20667	6.89667	0.07037	0.135922	0.012732	0.23737	0.007361	0.200857	0.051442	0.264611	0.002333	0.264611	0.149
311734	k__Bacteria; p__Firmicutes; c__Clostridia; o__Clostridiales; f__; g__; s__	0.016667	0.003333	0.006667	0.003333	0	0.006667	0.01	0.007407	0.15411	0.006164	0.024658	0.012329	0	0.036986	0.073973	0.045662	0.15411	0.149
297580	k__Bacteria; p__Firmicutes; c__Clostridia; o__Clostridiales; f__; g__; s__	0.003333	0.015	0.005	0	0.006667	0.016667	0.006667	0	0.0125	0.140625	0.01875	0	0.05	0.15625	0.0375	0	0.15625	0.149
175267	k__Bacteria; p__Firmicutes; c__Clostridia; o__Clostridiales; f__; g__; s__	0.001667	0.003333	0	0.026667	0	0.003333	0	0.033333	0.002439	0.004878	0	0.078049	0	0.009756	0	0.162602	0.162602	0.149
194277	k__Bacteria; p__Firmicutes; c__Clostridia; o__Clostridiales; f__; g__; s__	0.115	0.02	0.238333	0.011667	0.128333	0.078333	0.165	0.012963	0.119538	0.015592	0.247738	0.004548	0.133397	0.081424	0.171511	0.005614	0.247738	0.152
264586	k__Bacteria; p__Firmicutes; c__Clostridia; o__Clostridiales; f__; g__; s__	0.051667	0.103333	0.865	0.238333	0.078333	0.548333	0.756667	0.044444	0.009617	0.019235	0.289824	0.079855	0.020414	0.142896	0.281696	0.012869	0.289824	0.155
276000	k__Bacteria; p__Firmicutes; c__Clostridia; o__Clostridiales; f__; g__; s__	0.008333	0.003333	0.011667	0.011667	0.003333	0.006667	0.018333	0.012963	0.054612	0.008738	0.076456	0.076456	0.004369	0.026214	0.168204	0.075512	0.168204	0.156
4353913	k__Bacteria; p__Firmicutes; c__Clostridia; o__Clostridiales; f__; g__; s__	0	0.015	0	0.183333	0.01	0.04	0.001667	0.005556	0	0.011739	0	0.286957	0.011739	0.062609	0.000652	0.002415	0.286957	0.157
185743	k__Bacteria; p__Firmicutes; c__Clostridia; o__Clostridiales; f__; g__; s__	0.013333	0.053333	0.013333	0.02	0.02	0.081667	0.076667	0.035185	0.021264	0.102067	0.021264	0.031896	0.019138	0.208387	0.171175	0.087288	0.208387	0.159
173245	k__Bacteria; p__Firmicutes; c__Clostridia; o__Clostridiales; f__; g__; s__	0.023333	0.006667	0.021667	0.011667	0.006667	0.001667	0.003333	0.005556	0.173793	0.024828	0.161379	0.057931	0.033103	0.002069	0.008276	0.022989	0.173793	0.16
1106683	k__Bacteria; p__Firmicutes; c__Clostridia; o__Clostridiales; f__; g__; s__	0.041667	0.016667	0.003333	0.02	0.04	0.015	0.013333	0.05	0.1875	0.041667	0.001667	0.03	0.1	0.0375	0.026667	0.166667	0.1875	0.16
177574	k__Bacteria; p__Firmicutes; c__Clostridia; o__Clostridiales; f__; g__; s__	0	0.136667	0	0	0	0.451667	0	0.001852	0	0.046313	0	0	0	0.153059	0	0.000349	0.153059	0.16
1571092	k__Bacteria; p__Firmicutes; c__Clostridia; o__Clostridiales; f__; g__; s__	1.80167	2.65167	1.295	0.66	0.468333	2.14667	1.27167	0.881481	0.145081	0.237254	0.104281	0.059053	0.033523	0.19207	0.102403	0.078869	0.237254	0.161
272092	k__Bacteria; p__Firmicutes; c__Clostridia; o__Clostridiales; f__; g__; s__	0	0.006667	0.001667	0	0	0.006667	0.011667	0.02037	0	0.014173	0.003543	0	0	0.028346	0.099213	0.144357	0.144357	0.161
184966	k__Bacteria; p__Firmicutes; c__Clostridia; o__Clostridiales; f__; g__; s__	0.121667	0.09	0.413333	0.06	0.203333	1.16833	0.266667	0.037037	0.051546	0.034317	0.157602	0.010168	0.07753	0.395983	0.101679	0.012204	0.395983	0.162
312476	k__Bacteria; p__Firmicutes; c__Clostridia; o__Clostridiales; f__; g__; s__	0.023333	0	0	0.013333	0.001667	0	0.018333	0	0.123529	0	0	0.023529	0.002941	0	0.032353	0	0.123529	0.162
262556	k__Bacteria; p__Firmicutes; c__Clostridia; o__Clostridiales; f__; g__; s__	0.375	0.108333	0.081667	0.056667	0.176667	0.321667	0.07	0.52037	0.197326	0.057005	0.033424	0.026505	0.103291	0.188068	0.032741	0.304244	0.304244	0.164
266411	k__Bacteria; p__Firmicutes; c__Clostridia; o__Clostridiales; f__; g__; s__	0.346667	0.34	0.563333	0.471667	0.421667	0.613333	0.711667	0.411111	0.08936	0.087641	0.14521	0.121581	0.108693	0.158098	0.183446	0.105972	0.183446	0.165
174686	k__Bacteria; p__Firmicutes; c__Clostridia; o__Clostridiales; f__; g__; s__	0.001667	0.001667	0.008333	0.003333	0.006667	0.02	0.006667	0.001852	0.003321	0.003321	0.03321	0.013284	0.053137	0.15941	0.026568	0.0041	0.15941	0.168
162576	k__Bacteria; p__Firmicutes; c__Clostridia; o__Clostridiales; f__; g__; s__	0.005	0.006667	0.013333	0.253333	0.011667	0.09	0.021667	0.281481	0.000732	0.002928	0.007807	0.259583	0.005123	0.079046	0.012686	0.274691	0.274691	0.168
175758	k__Bacteria; p__Firmicutes; c__Clostridia; o__Clostridiales; f__; g__; s__	0.718333	0.008333	0.011667	0.01	0.048333	0.016667	0.02	0.475926	0.384059	0.002546	0.004455	0.004583	0.02215	0.008911	0.009165	0.161559	0.384059	0.168
157355	k__Bacteria; p__Firmicutes; c__Clostridia; o__Clostridiales; f__; g__; s__	0.01	0.006667	0.018333	0.001667	0.006667	0.04	0.05	0	0.0225	0.01	0.04125	0.00125	0.015	0.21	0.075	0	0.21	0.169
258463	k__Bacteria; p__Firmicutes; c__Clostridia; o__Clostridiales; f__; g__; s__	0	0.008333	0	0.018333	0	0	0	0.031481	0	0.014331	0	0.094586	0	0	0	0.120311	0.120311	0.169
197790	k__Bacteria; p__Firmicutes; c__Clostridia; o__Clostridiales; f__; g__; s__	3.45	0.286667	6.01667	18.6883	2.89	0.908333	5.62667	0.55	0.089805	0.007462	0.156616	0.389171	0.060182	0.023644	0.146464	0.012726	0.389171	0.17
273091	k__Bacteria; p__Firmicutes; c__Clostridia; o__Clostridiales; f__; g__; s__	0.011667	0	0.025	0.113333	0.003333	0.01	0	0.25	0.008468	0	0.006048	0.164516	0.001613	0.002419	0	0.201613	0.201613	0.172
174418	k__Bacteria; p__Firmicutes; c__Clostridia; o__Clostridiales; f__; g__; s__	0.001667	0.023333	0.016667	0.006667	0.025	0.073333	0.05	0.001852	0.00084	0.058769	0.050373	0.003358	0.062966	0.184701	0.176306	0.001036	0.184701	0.174
290338	k__Bacteria; p__Firmicutes; c__Clostridia; o__Clostridiales; f__; g__; s__	2.81833	1.01667	0.001667	1.53167	1.84	1.42	0.165	1.93333	0.236467	0.075823	1.6e-05	0.085674	0.137228	0.119142	0.003076	0.140184	0.236467	0.174
262673	k__Bacteria; p__Firmicutes; c__Clostridia; o__Clostridiales; f__; g__; s__	0	0.003333	0.001667	0	0.006667	0.008333	0.01	0.003704	0	0.01978	0.004945	0	0.079121	0.098901	0.148352	0.02442	0.148352	0.178
307012	k__Bacteria; p__Firmicutes; c__Clostridia; o__Clostridiales; f__; g__; s__	0.023333	0.008333	0.005	0.006667	0.003333	0.008333	0.005	0.001852	0.150898	0.053892	0.024251	0.021557	0.010778	0.026946	0.008084	0.003327	0.150898	0.179
275397	k__Bacteria; p__Firmicutes; c__Clostridia; o__Clostridiales; f__; g__; s__	0.001667	0	0	0.236667	0	0	0.001667	0.085185	0.000513	0	0	0.145558	0	0	0.000513	0.058213	0.145558	0.179
260660	k__Bacteria; p__Firmicutes; c__Clostridia; o__Clostridiales; f__; g__; s__	0.001667	0.006667	0.005	0.006667	0.001667	0.016667	0.003333	0.005556	0.003529	0.056471	0.031765	0.056471	0.003529	0.176471	0.007059	0.039216	0.176471	0.181
260233	k__Bacteria; p__Firmicutes; c__Clostridia; o__Clostridiales; f__; g__; s__	0.001667	0	0.001667	0.136667	0	0	0	0.046296	0.000895	0	0.000895	0.14672	0	0	0	0.055224	0.14672	0.183
195433	k__Bacteria; p__Firmicutes; c__Clostridia; o__Clostridiales; f__; g__; s__	0.053333	0.001667	0.001667	0.001667	0.003333	0.003333	0	0.024074	0.179626	0.001871	0.001871	0.001871	0.007484	0.007484	0	0.03003	0.179626	0.184
275366	k__Bacteria; p__Firmicutes; c__Clostridia; o__Clostridiales; f__; g__; s__	0.35	0.091667	0.03	0.238333	0.365	0.108333	0.055	0.325926	0.201373	0.03516	0.009589	0.106653	0.18667	0.048479	0.021096	0.162056	0.201373	0.185
268755	k__Bacteria; p__Firmicutes; c__Clostridia; o__Clostridiales; f__; g__; s__	0.03	0.013333	0.003333	0.011667	0.035	0.016667	0.006667	0.024074	0.170526	0.028421	0.002368	0.033158	0.149211	0.071053	0.009474	0.095029	0.170526	0.185
173132	k__Bacteria; p__Firmicutes; c__Clostridia; o__Clostridiales; f__; g__; s__	0.011667	0.001667	0.01	8.355	0.07	0.006667	0.001667	19.1704	0.000169	6e-06	3.6e-05	0.181453	0.00076	9.7e-05	6e-06	0.2313	0.2313	0.186
233817	k__Bacteria; p__Firmicutes; c__Clostridia; o__Clostridiales; f__; g__; s__	0.015	0.143333	0.135	0.015	1.20833	0.605	0.071667	0.094444	0.00459	0.050121	0.041306	0.002623	0.369718	0.238004	0.025061	0.027521	0.369718	0.189
4407190	k__Bacteria; p__Firmicutes; c__Clostridia; o__Clostridiales; f__; g__; s__	0.051667	0.105	0.165	0.053333	0.256667	0.076667	0.276667	0.016667	0.041265	0.08386	0.148253	0.037271	0.179368	0.068885	0.276206	0.007395	0.276206	0.195
4296496	k__Bacteria; p__Firmicutes; c__Clostridia; o__Clostridiales; f__; g__; s__	0	0	0	0.126667	0	0	0.063333	0	0	0	0	0.133333	0	0	0.033333	0	0.133333	0.195
271880	k__Bacteria; p__Firmicutes; c__Clostridia; o__Clostridiales; f__; g__; s__	0.013333	0.113333	0.1	0.071667	0.025	0.16	0.066667	0.061111	0.010909	0.185455	0.130909	0.105545	0.020455	0.209455	0.098182	0.066667	0.209455	0.198
826624	k__Bacteria; p__Firmicutes; c__Clostridia; o__Clostridiales; f__; g__; s__	0.458333	0.623333	0.783333	1.48833	0.598333	0.14	0.066667	1.22778	0.042548	0.057865	0.029087	0.19343	0.088871	0.007798	0.002476	0.151968	0.19343	0.2
267388	k__Bacteria; p__Firmicutes; c__Clostridia; o__Clostridiales; f__; g__; s__	0.001667	0.01	0.013333	0.001667	0.013333	0.035	0.018333	0	0.001786	0.010714	0.057143	0.001786	0.028571	0.15	0.098214	0	0.15	0.202
234054	k__Bacteria; p__Firmicutes; c__Clostridia; o__Clostridiales; f__; g__; s__	0.138333	0.096667	0.058333	0.043333	0.07	0.115	0.041667	0.064815	0.198202	0.123113	0.083579	0.041392	0.078007	0.183078	0.0398	0.091719	0.198202	0.209
329678	k__Bacteria; p__Firmicutes; c__Clostridia; o__Clostridiales; f__; g__; s__	0	0.068333	0.025	0.03	0.05	0.043333	0.086667	0.003704	0	0.066767	0.032569	0.029312	0.032569	0.08468	0.169361	0.00134	0.169361	0.209
271439	k__Bacteria; p__Firmicutes; c__Clostridia; o__Clostridiales; f__; g__; s__	0.013333	0.01	0.035	0.008333	0.015	0.018333	0.056667	0.011111	0.039735	0.029801	0.146026	0.019868	0.053642	0.065563	0.202649	0.036792	0.202649	0.211
211234	k__Bacteria; p__Firmicutes; c__Clostridia; o__Clostridiales; f__; g__; s__	0.123333	0.16	0.278333	0.13	0.261667	0.066667	0.111667	0.064815	0.10308	0.120353	0.232627	0.108652	0.218697	0.044575	0.074663	0.048152	0.232627	0.213
4319005	k__Bacteria; p__Firmicutes; c__Clostridia; o__Clostridiales; f__; g__; s__	0	0	0.003333	0	0	0.023333	0.001667	0.02037	0	0	0.013688	0	0	0.095817	0.003422	0.139417	0.139417	0.217
210218	k__Bacteria; p__Firmicutes; c__Clostridia; o__Clostridiales; f__; g__; s__	0	0.083333	0	0.003333	0	0.231667	0	0.009259	0	0.076314	0	0.002035	0	0.141436	0	0.006281	0.141436	0.217
4424327	k__Bacteria; p__Firmicutes; c__Clostridia; o__Clostridiales; f__; g__; s__	1.895	0.01	0.956667	0.05	1.05667	0.04	1.61667	0.759259	0.267141	0.000627	0.074924	0.004699	0.14896	0.001253	0.202582	0.092499	0.267141	0.218
176853	k__Bacteria; p__Firmicutes; c__Clostridia; o__Clostridiales; f__; g__; s__	0	0.018333	0.01	0.01	0.011667	0.04	0.05	0.02963	0	0.086463	0.029476	0.023581	0.034389	0.212227	0.14738	0.135856	0.212227	0.218
267071	k__Bacteria; p__Firmicutes; c__Clostridia; o__Clostridiales; f__; g__; s__	0.02	0.018333	0.015	0.023333	0.018333	0.056667	0.05	0.02037	0.07206	0.049541	0.027023	0.08407	0.041284	0.178649	0.18015	0.050968	0.18015	0.218
175650	k__Bacteria; p__Firmicutes; c__Clostridia; o__Clostridiales; f__; g__; s__	0.006667	0.001667	0.015	0.021667	0	0	0.01	0.003704	0.034069	0.002839	0.102208	0.147634	0	0	0.051104	0.00701	0.147634	0.22
180584	k__Bacteria; p__Firmicutes; c__Clostridia; o__Clostridiales; f__; g__; s__	0.023333	0.006667	0.011667	0.013333	0.013333	0.001667	0.02	0.066667	0.059574	0.012766	0.02234	0.034043	0.034043	0.001064	0.06383	0.189125	0.189125	0.225
197875	k__Bacteria; p__Firmicutes; c__Clostridia; o__Clostridiales; f__; g__; s__	0.138333	1.17667	2.26	0.725	3.7	4.06833	3.80833	0.051852	0.008685	0.059097	0.127695	0.031861	0.232288	0.255412	0.191271	0.001085	0.255412	0.228
174847	k__Bacteria; p__Firmicutes; c__Clostridia; o__Clostridiales; f__; g__; s__	0.006667	0.001667	0	0.045	0.016667	0.01	0.005	0.005556	0.022086	0.00184	0	0.198773	0.055215	0.033129	0.016564	0.02045	0.198773	0.23
174698	k__Bacteria; p__Firmicutes; c__Clostridia; o__Clostridiales; f__; g__; s__	0.033333	0	0.046667	0.056667	0.003333	0	0.036667	0.018519	0.068311	0	0.119545	0.145161	0.003416	0	0.056357	0.010542	0.145161	0.232
259762	k__Bacteria; p__Firmicutes; c__Clostridia; o__Clostridiales; f__; g__; s__	0.008333	0.015	0.048333	0.005	0.01	0	0.045	0.022222	0.01083	0.048736	0.15704	0.006498	0.019495	0	0.175451	0.09627	0.175451	0.234
385545	k__Bacteria; p__Firmicutes; c__Clostridia; o__Clostridiales; f__; g__; s__	0.121667	0.191667	0.191667	0.023333	0.203333	0.265	0.088333	0.046296	0.096792	0.135538	0.084711	0.006188	0.107841	0.21082	0.070273	0.018188	0.21082	0.235
305553	k__Bacteria; p__Firmicutes; c__Clostridia; o__Clostridiales; f__; g__; s__	0	0	0.001667	0	0.005	0.085	0.088333	0	0	0	0.000926	0	0.005556	0.047222	0.147222	0	0.147222	0.236
275653	k__Bacteria; p__Firmicutes; c__Clostridia; o__Clostridiales; f__; g__; s__	0.215	0.115	0	0.195	0.195	0.056667	0.001667	0.255556	0.145567	0.055615	0	0.094304	0.150887	0.016443	0.000161	0.164786	0.164786	0.24
274894	k__Bacteria; p__Firmicutes; c__Clostridia; o__Clostridiales; f__; g__; s__	0.001667	0.006667	0.01	0.058333	0.001667	0.066667	0.003333	0.005556	0.001083	0.012996	0.012996	0.075812	0.001083	0.173285	0.002166	0.008022	0.173285	0.241
610842	k__Bacteria; p__Firmicutes; c__Clostridia; o__Clostridiales; f__; g__; s__	0.35	0.328333	0.676667	0.081667	0.79	0.265	0.651667	0.07963	0.097736	0.091686	0.209952	0.017737	0.245116	0.065778	0.202195	0.019217	0.245116	0.243
258280	k__Bacteria; p__Firmicutes; c__Clostridia; o__Clostridiales; f__; g__; s__	0.011667	0.023333	0.008333	0.01	0.013333	0.031667	0.006667	0.005556	0.031658	0.105528	0.015075	0.01809	0.036181	0.143216	0.01206	0.005583	0.143216	0.243
228043	k__Bacteria; p__Firmicutes; c__Clostridia; o__Clostridiales; f__; g__; s__	0.045	0.335	0.046667	0	0.285	0.146667	0.528333	0.161111	0.017444	0.10822	0.009045	0	0.184135	0.066332	0.170675	0.023132	0.184135	0.244
175077	k__Bacteria; p__Firmicutes; c__Clostridia; o__Clostridiales; f__; g__; s__	0.015	0.001667	0.046667	0.055	0.025	0.006667	0.04	0.005556	0.053693	0.000852	0.095455	0.16875	0.051136	0.006818	0.040909	0.006313	0.16875	0.247
837396	k__Bacteria; p__Firmicutes; c__Clostridia; o__Clostridiales; f__; g__; s__	0.005	0.006667	0.015	0.02	0.005	0.003333	0.005	0.02037	0.018664	0.01659	0.093318	0.149309	0.012442	0.008295	0.018664	0.112647	0.149309	0.247
3998909	k__Bacteria; p__Firmicutes; c__Clostridia; o__Clostridiales; f__; g__; s__	0	0.003333	0.01	0.001667	0.006667	0.013333	0.008333	0	0	0.007692	0.046154	0.003846	0.015385	0.123077	0.057692	0	0.123077	0.25
199067	k__Bacteria; p__Firmicutes; c__Clostridia; o__Clostridiales; f__; g__; s__	0.001667	0.013333	0.003333	0	0.001667	0.016667	0.008333	0.003704	0.003422	0.136882	0.013688	0	0.003422	0.136882	0.068441	0.016899	0.136882	0.253
111771	k__Bacteria; p__Firmicutes; c__Clostridia; o__Clostridiales; f__; g__; s__	0.021667	0.021667	0.006667	0.033333	0.031667	0	0.023333	0.022222	0.080969	0.053979	0.012457	0.145329	0.177509	0	0.10173	0.046136	0.177509	0.256
275895	k__Bacteria; p__Firmicutes; c__Clostridia; o__Clostridiales; f__; g__; s__	0.008333	0	0.003333	1.79167	0.013333	0.003333	0.001667	0.809259	0.00095	0	0.000253	0.204301	0.001014	0.000253	6.3e-05	0.136709	0.204301	0.256
335401	k__Bacteria; p__Firmicutes; c__Clostridia; o__Clostridiales; f__; g__; s__	0.015	0.011667	0.025	0.001667	0.021667	0.021667	0.028333	0.009259	0.04469	0.043448	0.074483	0.001241	0.08069	0.129103	0.168828	0.022989	0.168828	0.258
191811	k__Bacteria; p__Firmicutes; c__Clostridia; o__Clostridiales; f__; g__; s__	0.001667	0.013333	0.005	0.001667	0	0.013333	0.006667	0	0.004	0.128	0.036	0.004	0	0.128	0.048	0	0.128	0.259
186602	k__Bacteria; p__Firmicutes; c__Clostridia; o__Clostridiales; f__; g__; s__	0	0.003333	0.013333	0.001667	0.003333	0.013333	0.001667	0.001852	0	0.017308	0.138462	0.004327	0.017308	0.069231	0.004327	0.005342	0.138462	0.262
355197	k__Bacteria; p__Firmicutes; c__Clostridia; o__Clostridiales; f__; g__; s__	0.013333	0.001667	0	0	0.011667	0.001667	0.013333	0.001852	0.122553	0.00383	0	0	0.080426	0.00383	0.122553	0.004728	0.122553	0.262
277946	k__Bacteria; p__Firmicutes; c__Clostridia; o__Clostridiales; f__; g__; s__	0.066667	0.043333	0.01	0.036667	0.06	0.041667	0.021667	0.068519	0.172157	0.074601	0.011477	0.063124	0.103294	0.083688	0.031084	0.109222	0.172157	0.263
130076	k__Bacteria; p__Firmicutes; c__Clostridia; o__Clostridiales; f__; g__; s__	0.035	0.005	0.061667	0.126667	0.018333	0.031667	0.095	0.009259	0.045741	0.003921	0.064472	0.198645	0.023959	0.057938	0.173814	0.010756	0.198645	0.265
274844	k__Bacteria; p__Firmicutes; c__Clostridia; o__Clostridiales; f__; g__; s__	0.011667	0.003333	0.021667	0	0.01	0.01	0.016667	0	0.095455	0.009091	0.147727	0	0.068182	0.054545	0.090909	0	0.147727	0.27
4327881	k__Bacteria; p__Firmicutes; c__Clostridia; o__Clostridiales; f__; g__; s__	0	0	0.055	0.745	0.036667	0	0.001667	0.085185	0	0	0.011911	0.242009	0.007941	0	0.00018	0.040995	0.242009	0.277
133206	k__Bacteria; p__Firmicutes; c__Clostridia; o__Clostridiales; f__; g__; s__	0.045	0.041667	0.008333	0.143333	0.056667	0.075	0.3	0.053704	0.037308	0.011515	0.001151	0.118833	0.046981	0.082907	0.207267	0.032981	0.207267	0.278
191579	k__Bacteria; p__Firmicutes; c__Clostridia; o__Clostridiales; f__; g__; s__	0.008333	0	0.001667	0.011667	0.013333	0.03	0.015	0.024074	0.032028	0	0.001601	0.03363	0.051246	0.144128	0.057651	0.102807	0.144128	0.28
172464	k__Bacteria; p__Firmicutes; c__Clostridia; o__Clostridiales; f__; g__; s__	0.335	0.188333	0.648333	0.266667	0.52	0.166667	0.3	0.635185	0.098523	0.018463	0.169489	0.069713	0.152932	0.04357	0.068623	0.207564	0.207564	0.284
214684	k__Bacteria; p__Firmicutes; c__Clostridia; o__Clostridiales; f__; g__; s__	0.008333	0	0.006667	0.008333	0.015	0.003333	0.003333	0.02037	0.038244	0	0.020397	0.038244	0.137677	0.010198	0.010198	0.138495	0.138495	0.289
330024	k__Bacteria; p__Firmicutes; c__Clostridia; o__Clostridiales; f__; g__; s__	0.001667	0.006667	0.013333	0.001667	0.043333	0.018333	0.036667	0	0.00137	0.010959	0.032877	0.00137	0.106849	0.060274	0.150685	0	0.150685	0.29
261256	k__Bacteria; p__Firmicutes; c__Clostridia; o__Clostridiales; f__; g__; s__	0.016667	0.001667	0.015	7.01	0.01	0	0	3.27593	0.000161	1.6e-05	0.000145	0.135731	9.7e-05	0	0	0.105717	0.135731	0.292
262410	k__Bacteria; p__Firmicutes; c__Clostridia; o__Clostridiales; f__; g__; s__	0.011667	0.046667	0.125	0.026667	0.198333	0.123333	0.206667	0.003704	0.006289	0.012578	0.084228	0.007187	0.106913	0.116346	0.167108	0.001109	0.167108	0.293
3176547	k__Bacteria; p__Firmicutes; c__Clostridia; o__Clostridiales; f__; g__; s__	0.395	0.038333	0.1	0.27	0.426667	0.065	0.148333	0.325926	0.15628	0.004333	0.022608	0.137346	0.21704	0.007348	0.067071	0.122811	0.21704	0.293
2316624	k__Bacteria; p__Firmicutes; c__Clostridia; o__Clostridiales; f__; g__; s__	0.03	0.031667	0.055	0.05	0.043333	0.068333	0.071667	0.085185	0.055149	0.058213	0.113745	0.103404	0.07966	0.157021	0.148213	0.173995	0.173995	0.294
271651	k__Bacteria; p__Firmicutes; c__Clostridia; o__Clostridiales; f__; g__; s__	0.003333	0.003333	0.005	0.003333	0.003333	0.016667	0.005	0.014815	0.006081	0.006081	0.018243	0.012162	0.006081	0.121622	0.009122	0.09009	0.121622	0.294
331878	k__Bacteria; p__Firmicutes; c__Clostridia; o__Clostridiales; f__; g__; s__	0.048333	0.311667	0	0.093333	0	0.161667	0.013333	0.17963	0.017946	0.154298	0	0.080862	0	0.100046	0.00165	0.148216	0.154298	0.297
3868285	k__Bacteria; p__Firmicutes; c__Clostridia; o__Clostridiales; f__; g__; s__	0.013333	0.08	0.188333	0.108333	0.053333	0.305	0.351667	0.05	0.005797	0.069565	0.114638	0.075362	0.032464	0.265217	0.275217	0.033816	0.275217	0.298
4480555	k__Bacteria; p__Firmicutes; c__Clostridia; o__Clostridiales; f__; g__; s__	0.055	0.086667	0.085	0.181667	0.025	0.06	0.028333	0.177778	0.015727	0.086736	0.072915	0.207784	0.017871	0.068626	0.024305	0.169447	0.207784	0.298
258165	k__Bacteria; p__Firmicutes; c__Clostridia; o__Clostridiales; f__; g__; s__	0.14	0.043333	0.018333	0.693333	0.173333	0.1	0.025	0.424074	0.034623	0.016075	0.003401	0.257202	0.096451	0.055645	0.004637	0.174796	0.257202	0.298
259820	k__Bacteria; p__Firmicutes; c__Clostridia; o__Clostridiales; f__; g__; s__	0.256667	0.145	3.26167	0.056667	2.29	0.291667	1.04833	0.037037	0.034746	0.017666	0.353231	0.00537	0.279002	0.039484	0.127724	0.0039	0.353231	0.31
352192	k__Bacteria; p__Firmicutes; c__Clostridia; o__Clostridiales; f__; g__; s__	0.045	0.015	0.021667	0.016667	0.028333	0.006667	0.026667	0.033333	0.162931	0.023276	0.067241	0.025862	0.102586	0.010345	0.110345	0.114943	0.162931	0.31
275293	k__Bacteria; p__Firmicutes; c__Clostridia; o__Clostridiales; f__; g__; s__	0.008333	0.006667	0.02	0.023333	0.013333	0.02	0.04	0.016667	0.022472	0.017978	0.040449	0.078652	0.044944	0.026966	0.161798	0.049938	0.161798	0.315
250270	k__Bacteria; p__Firmicutes; c__Clostridia; o__Clostridiales; f__; g__; s__	0.026667	0.063333	0.038333	0.113333	0.023333	0.046667	0.015	0.231481	0.014333	0.090776	0.041208	0.142137	0.020902	0.058527	0.013437	0.276488	0.276488	0.32
584020	k__Bacteria; p__Firmicutes; c__Clostridia; o__Clostridiales; f__; g__; s__	0.013333	0.005	0.003333	0.005	0.005	0	0.006667	0.005556	0.121519	0.022785	0.007595	0.022785	0.022785	0	0.01519	0.028129	0.121519	0.32
259006	k__Bacteria; p__Firmicutes; c__Clostridia; o__Clostridiales; f__; g__; s__	0.098333	0.09	0.016667	0	0.001667	0.026667	0.001667	0.098148	0.118066	0.135075	0.005003	0	0.0005	0.008004	0.0005	0.065468	0.135075	0.321
343130	k__Bacteria; p__Firmicutes; c__Clostridia; o__Clostridiales; f__; g__; s__	0.101667	0	0.07	0.001667	0.001667	0	0	0	0.11619	0	0.04	0.000952	0.000952	0	0	0	0.11619	0.322
191067	k__Bacteria; p__Firmicutes; c__Clostridia; o__Clostridiales; f__; g__; s__	1.02	1.34167	1.865	1.11833	0.848333	2.215	2.965	3.17222	0.070125	0.092239	0.128218	0.076885	0.058323	0.15228	0.203842	0.218089	0.218089	0.323
769075	k__Bacteria; p__Firmicutes; c__Clostridia; o__Clostridiales; f__; g__; s__	0.001667	0.023333	0.003333	0.001667	0.001667	0.008333	0	0.003704	0.003814	0.160169	0.015254	0.003814	0.003814	0.038136	0	0.018832	0.160169	0.324
273504	k__Bacteria; p__Firmicutes; c__Clostridia; o__Clostridiales; f__; g__; s__	0.001667	0.09	0	0.015	0	0.238333	0	0.024074	0.000452	0.048771	0	0.012193	0	0.129152	0	0.021743	0.129152	0.325
343975	k__Bacteria; p__Firmicutes; c__Clostridia; o__Clostridiales; f__; g__; s__	0.001667	0.006667	0.008333	0.003333	0	0.01	0.016667	0.007407	0.003082	0.012329	0.046233	0.012329	0	0.073973	0.123288	0.030441	0.123288	0.326
130335	k__Bacteria; p__Firmicutes; c__Clostridia; o__Clostridiales; f__; g__; s__	3.00667	1.14	1.42167	1.36	0.47	0.971667	2.905	2.30741	0.221365	0.075539	0.062802	0.10013	0.034604	0.071539	0.149716	0.13213	0.221365	0.336
730939	k__Bacteria; p__Firmicutes; c__Clostridia; o__Clostridiales; f__; g__; s__	1.10833	0.543333	1.25333	1.03	1.11833	0.283333	0.903333	1.04815	0.152073	0.07455	0.171969	0.141325	0.153445	0.038876	0.123946	0.143815	0.171969	0.338
322839	k__Bacteria; p__Firmicutes; c__Clostridia; o__Clostridiales; f__; g__; s__	0	0	0.501667	0.001667	0.308333	0.196667	0.256667	0.248148	0	0	0.132615	0.00011	0.101885	0.025994	0.084812	0.054665	0.132615	0.339
260454	k__Bacteria; p__Firmicutes; c__Clostridia; o__Clostridiales; f__; g__; s__	0.291667	0.201667	0.175	0.435	0.268333	0.328333	0.231667	0.177778	0.12444	0.076481	0.058072	0.206215	0.127206	0.124519	0.109824	0.074913	0.206215	0.341
320369	k__Bacteria; p__Firmicutes; c__Clostridia; o__Clostridiales; f__; g__; s__	0.01	0.07	0.103333	0.021667	0.238333	0.298333	0.263333	0.003704	0.002974	0.013879	0.051221	0.006444	0.141766	0.177455	0.156637	0.000816	0.177455	0.341
309054	k__Bacteria; p__Firmicutes; c__Clostridia; o__Clostridiales; f__; g__; s__	0.021667	0.016667	0.021667	0.041667	0.025	0.02	0.045	0.001852	0.055981	0.051675	0.067177	0.107656	0.103349	0.04134	0.162775	0.001063	0.162775	0.343
277385	k__Bacteria; p__Firmicutes; c__Clostridia; o__Clostridiales; f__; g__; s__	0.045	0.041667	0.07	0.015	0.03	0.061667	0.035	0.009259	0.131668	0.108368	0.159302	0.024383	0.058519	0.180433	0.079651	0.013379	0.180433	0.349
187535	k__Bacteria; p__Firmicutes; c__Clostridia; o__Clostridiales; f__; g__; s__	0.073333	0.156667	0.511667	0.021667	0.316667	0.31	0.295	0.040741	0.042494	0.090782	0.237193	0.005022	0.128447	0.179633	0.170941	0.015738	0.237193	0.35
271494	k__Bacteria; p__Firmicutes; c__Clostridia; o__Clostridiales; f__; g__; s__	0	0.008333	0.015	0.008333	0	0.02	0.015	0	0	0.0375	0.045	0.05	0	0.12	0.0675	0	0.12	0.351
325036	k__Bacteria; p__Firmicutes; c__Clostridia; o__Clostridiales; f__; g__; s__	0.048333	0.021667	0.045	0.011667	0.013333	0.011667	0.086667	0.044444	0.136739	0.022986	0.047741	0.016503	0.014145	0.020629	0.18389	0.087317	0.18389	0.352
460611	k__Bacteria; p__Firmicutes; c__Clostridia; o__Clostridiales; f__; g__; s__	0.248333	0.246667	14.0783	16.3517	0.056667	1.125	13.8317	0.425926	0.004821	0.004788	0.242917	0.31741	0.0011	0.024264	0.268493	0.008166	0.31741	0.353
1104817	k__Bacteria; p__Firmicutes; c__Clostridia; o__Clostridiales; f__; g__; s__	4.54333	1.49333	5.55833	1.02833	0.676667	1.19667	2.81667	3.86852	0.214492	0.0423	0.236169	0.033983	0.031946	0.050845	0.119678	0.182634	0.236169	0.356
298723	k__Bacteria; p__Firmicutes; c__Clostridia; o__Clostridiales; f__; g__; s__	0.011667	0.005	0	0.013333	0.025	0.028333	0.01	0.012963	0.054878	0.009408	0	0.025087	0.094077	0.133275	0.009408	0.054201	0.133275	0.356
271572	k__Bacteria; p__Firmicutes; c__Clostridia; o__Clostridiales; f__; g__; s__	0.006667	0.001667	0.001667	0.345	0.001667	0	0	0.153704	0.005225	0.000327	0.000327	0.135196	0.000327	0	0	0.100387	0.135196	0.36
661055	k__Bacteria; p__Firmicutes; c__Clostridia; o__Clostridiales; f__; g__; s__	0.475	0.483333	0.68	0.19	0.51	0.885	0.22	0.540741	0.107302	0.097053	0.17068	0.042921	0.115209	0.199921	0.049698	0.135726	0.199921	0.361
277497	k__Bacteria; p__Firmicutes; c__Clostridia; o__Clostridiales; f__; g__; s__	0.416667	0.258333	0.248333	0.24	0.076667	0.111667	0.41	0.214815	0.189731	0.104563	0.050258	0.121428	0.023274	0.039548	0.10372	0.084533	0.189731	0.376
343811	k__Bacteria; p__Firmicutes; c__Clostridia; o__Clostridiales; f__; g__; s__	0.005	0	0.015	0	0.038333	0.008333	0.03	0.027778	0.008036	0	0.012054	0	0.123214	0.020089	0.072321	0.074405	0.123214	0.378
346595	k__Bacteria; p__Firmicutes; c__Clostridia; o__Clostridiales; f__; g__; s__	0.001667	0	0.015	0.003333	0.018333	0.005	0.005	0.003704	0.003203	0	0.115302	0.012811	0.070463	0.019217	0.019217	0.015817	0.115302	0.379
146564	k__Bacteria; p__Firmicutes; c__Clostridia; o__Clostridiales; f__; g__; s__	0.013333	0.008333	0.01	0.061667	0.005	0.003333	0.003333	0.044444	0.035688	0.016729	0.026766	0.165056	0.006691	0.00223	0.004461	0.165221	0.165221	0.381
188785	k__Bacteria; p__Firmicutes; c__Clostridia; o__Clostridiales; f__; g__; s__	0.088333	0.091667	0.033333	0.021667	0.015	0.063333	0.055	0.038889	0.13015	0.180082	0.040928	0.021282	0.014734	0.139973	0.108049	0.074276	0.180082	0.389
340139	k__Bacteria; p__Firmicutes; c__Clostridia; o__Clostridiales; f__; g__; s__	0.08	0.366667	1.36333	0.201667	2.97667	1.18833	2.08167	0.027778	0.005793	0.0177	0.131626	0.009735	0.251465	0.129071	0.150734	0.00149	0.251465	0.39
261347	k__Bacteria; p__Firmicutes; c__Clostridia; o__Clostridiales; f__; g__; s__	0.031667	0.021667	0.003333	0.09	0.028333	0.086667	0.2	0.038889	0.018979	0.008657	0.000666	0.10788	0.028302	0.103885	0.159822	0.03453	0.159822	0.391
2645483	k__Bacteria; p__Firmicutes; c__Clostridia; o__Clostridiales; f__; g__; s__	0	0	0.001667	0	0.006667	0.446667	0.001667	0.916667	0	0	0.000121	0	0.000485	0.130097	0.000121	0.074164	0.130097	0.393
174854	k__Bacteria; p__Firmicutes; c__Clostridia; o__Clostridiales; f__; g__; s__	0.011667	0.003333	0.013333	0	0	0.016667	0.021667	0	0.0175	0.005	0.04	0	0	0.1	0.065	0	0.1	0.394
609589	k__Bacteria; p__Firmicutes; c__Clostridia; o__Clostridiales; f__; g__; s__	1.30667	1.01667	1.805	2.85333	2.46	0.598333	1.78833	2.92778	0.088551	0.068898	0.122322	0.17403	0.166711	0.040548	0.109073	0.198411	0.198411	0.395
1112190	k__Bacteria; p__Firmicutes; c__Clostridia; o__Clostridiales; f__; g__; s__	0.005	0.018333	0.006667	0	0.01	0.036667	0.028333	0.027778	0.011297	0.069038	0.020084	0	0.030126	0.138075	0.149372	0.13947	0.149372	0.395
269068	k__Bacteria; p__Firmicutes; c__Clostridia; o__Clostridiales; f__; g__; s__	0.005	0.006667	0.005	0.001667	0.001667	0.011667	0.003333	0.005556	0.036986	0.049315	0.036986	0.00411	0.00411	0.115068	0.016438	0.045662	0.115068	0.398
264932	k__Bacteria; p__Firmicutes; c__Clostridia; o__Clostridiales; f__; g__; s__	0.006667	0.005	0.005	0.003333	0.005	0.016667	0	0.003704	0.044082	0.022041	0.022041	0.014694	0.033061	0.110204	0	0.018141	0.110204	0.407
161993	k__Bacteria; p__Firmicutes; c__Clostridia; o__Clostridiales; f__; g__; s__	0.371667	0.026667	0.123333	0.025	0.231667	0.208333	0.166667	0.059259	0.183903	0.008797	0.040684	0.004123	0.11463	0.103085	0.096213	0.01629	0.183903	0.409
173417	k__Bacteria; p__Firmicutes; c__Clostridia; o__Clostridiales; f__; g__; s__	0.015	1.005	0.743333	6.52333	0.033333	0.093333	0.033333	5.1463	0.00011	0.036968	0.032811	0.191962	0.001226	0.003433	0.001226	0.210333	0.210333	0.409
183838	k__Bacteria; p__Firmicutes; c__Clostridia; o__Clostridiales; f__; g__; s__	0.178333	0.241667	10.02	11.0033	0.05	0.925	9.78167	0.337037	0.004385	0.006685	0.246365	0.270543	0.001229	0.028429	0.300632	0.008057	0.300632	0.41
2883968	k__Bacteria; p__Firmicutes; c__Clostridia; o__Clostridiales; f__; g__; s__	0.941667	0.655	1.36667	1.49667	1.88167	1.14	0.638333	2.3037	0.090339	0.062838	0.131111	0.143583	0.180518	0.109366	0.061239	0.221006	0.221006	0.41
229452	k__Bacteria; p__Firmicutes; c__Clostridia; o__Clostridiales; f__; g__; s__	0.008333	0.035	0.02	0.03	0.008333	0.035	0.033333	0.040741	0.007909	0.132865	0.037961	0.113884	0.007909	0.132865	0.079086	0.150361	0.150361	0.413
191325	k__Bacteria; p__Firmicutes; c__Clostridia; o__Clostridiales; f__; g__; s__	0.011667	0.013333	0.015	0.005	0.005	0.02	0.003333	0.003704	0.060577	0.103846	0.077885	0.019471	0.019471	0.129808	0.008654	0.010684	0.129808	0.416
185177	k__Bacteria; p__Firmicutes; c__Clostridia; o__Clostridiales; f__; g__; s__	0.038333	0.058333	0.028333	0.03	0.011667	0.105	0.071667	0.088889	0.035476	0.080977	0.032776	0.027763	0.010797	0.170051	0.116067	0.182805	0.182805	0.416
276837	k__Bacteria; p__Firmicutes; c__Clostridia; o__Clostridiales; f__; g__; s__	0	0.128333	0.038333	0.175	0.001667	0.691667	0	0.403704	0	0.01784	0.002664	0.048655	0.000116	0.096151	0	0.15589	0.15589	0.417
193756	k__Bacteria; p__Firmicutes; c__Clostridia; o__Clostridiales; f__; g__; s__	0.018333	0.276667	0.341667	0.02	0.06	0.381667	0.286667	0.062963	0.011395	0.114644	0.212367	0.009669	0.024863	0.210871	0.158383	0.009663	0.212367	0.422
277813	k__Bacteria; p__Firmicutes; c__Clostridia; o__Clostridiales; f__; g__; s__	0.003333	0.018333	0.008333	0.001667	0.011667	0.008333	0.015	0.001852	0.00973	0.107027	0.024324	0.002432	0.051081	0.036486	0.109459	0.003003	0.109459	0.43
308734	k__Bacteria; p__Firmicutes; c__Clostridia; o__Clostridiales; f__; g__; s__	0.65	0.096667	0.328333	0.611667	0.678333	0.346667	0.206667	0.442593	0.193399	0.028762	0.097691	0.181993	0.201829	0.103146	0.061491	0.102424	0.201829	0.432
278440	k__Bacteria; p__Firmicutes; c__Clostridia; o__Clostridiales; f__; g__; s__	0.01	0.003333	0.005	0.041667	0.021667	0.001667	0.001667	0.035185	0.016641	0.005547	0.00416	0.138675	0.090139	0.001387	0.001387	0.065057	0.138675	0.432
263366	k__Bacteria; p__Firmicutes; c__Clostridia; o__Clostridiales; f__; g__; s__	0.036667	0.245	1.25833	0.726667	0.035	1.31667	0.715	0.681481	0.003656	0.034199	0.100369	0.130414	0.004188	0.210044	0.085547	0.105695	0.210044	0.433
309873	k__Bacteria; p__Firmicutes; c__Clostridia; o__Clostridiales; f__; g__; s__	0.2	0.001667	0.013333	0.003333	0.058333	0	0.008333	0.014815	0.133416	0.000556	0.008894	0.002224	0.058369	0	0.008338	0.016471	0.133416	0.435
918313	k__Bacteria; p__Firmicutes; c__Clostridia; o__Clostridiales; f__; g__; s__	0.238333	0.36	0.06	0.525	0.426667	0.165	0.533333	0.135185	0.068276	0.044199	0.009822	0.193369	0.15715	0.047268	0.174612	0.030736	0.193369	0.438
300618	k__Bacteria; p__Firmicutes; c__Clostridia; o__Clostridiales; f__; g__; s__	0.003333	0.066667	0.048333	0.046667	0.003333	0.066667	0.035	0.016667	0.001163	0.116279	0.084302	0.048837	0.002326	0.139535	0.073256	0.01938	0.139535	0.441
259846	k__Bacteria; p__Firmicutes; c__Clostridia; o__Clostridiales; f__; g__; s__	0.03	0.15	0.033333	0.105	0.048333	0.15	0.035	0.192593	0.012093	0.161234	0.013436	0.098756	0.012988	0.100771	0.018811	0.172514	0.172514	0.442
665703	k__Bacteria; p__Firmicutes; c__Clostridia; o__Clostridiales; f__; g__; s__	1.255	1.50667	1.11667	1.01333	1.28833	0.763333	0.593333	1.19815	0.143678	0.17249	0.127841	0.116011	0.147494	0.08739	0.067927	0.137169	0.17249	0.443
275483	k__Bacteria; p__Firmicutes; c__Clostridia; o__Clostridiales; f__; g__; s__	0.008333	0	0.008333	0	0.016667	0.003333	0.018333	0.009259	0.038905	0	0.038905	0	0.103746	0.010375	0.114121	0.03202	0.114121	0.443
289315	k__Bacteria; p__Firmicutes; c__Clostridia; o__Clostridiales; f__; g__; s__	0.015	0.015	0.04	0.028333	0.026667	0.006667	0.043333	0.066667	0.024828	0.024828	0.082759	0.023448	0.110345	0.008276	0.089655	0.153257	0.153257	0.444
408877	k__Bacteria; p__Firmicutes; c__Clostridia; o__Clostridiales; f__; g__; s__	0.005	0.003333	0.003333	0.01	0.006667	0.011667	0.006667	0.011111	0.017308	0.011538	0.011538	0.017308	0.046154	0.121154	0.034615	0.064103	0.121154	0.447
183211	k__Bacteria; p__Firmicutes; c__Clostridia; o__Clostridiales; f__; g__; s__	0.006667	0.038333	0.078333	0	0.018333	0.081667	0.191667	0.011111	0.003129	0.035984	0.05515	0	0.012907	0.134159	0.179922	0.005795	0.179922	0.45
732285	k__Bacteria; p__Firmicutes; c__Clostridia; o__Clostridiales; f__; g__; s__	0.026667	0.063333	0.265	0.108333	0	0.085	0.001667	0.051852	0.008862	0.042092	0.132092	0.054	0	0.042369	0.000277	0.047863	0.132092	0.456
263102	k__Bacteria; p__Firmicutes; c__Clostridia; o__Clostridiales; f__; g__; s__	0.005	0	0.006667	0.003333	0.003333	0.008333	0.016667	0.001852	0.022131	0	0.044262	0.014754	0.014754	0.036885	0.110656	0.004554	0.110656	0.462
264660	k__Bacteria; p__Firmicutes; c__Clostridia; o__Clostridiales; f__; g__; s__	0.105	0.065	0.01	0.005	0.08	0.106667	0.003333	0.016667	0.134043	0.132766	0.005106	0.00383	0.102128	0.108936	0.001702	0.009456	0.134043	0.462
268220	k__Bacteria; p__Firmicutes; c__Clostridia; o__Clostridiales; f__; g__; s__	2.205	9.06167	3.5	1.57	4.30167	6.23333	3.11	6.33333	0.054647	0.199624	0.077103	0.02594	0.106609	0.171646	0.068512	0.096889	0.199624	0.466
395040	k__Bacteria; p__Firmicutes; c__Clostridia; o__Clostridiales; f__; g__; s__	0.008333	0.011667	0.013333	0.01	0.015	0.005	0.011667	0.005556	0.041379	0.057931	0.09931	0.062069	0.130345	0.012414	0.072414	0.022989	0.130345	0.47
194878	k__Bacteria; p__Firmicutes; c__Clostridia; o__Clostridiales; f__; g__; s__	0.088333	0.133333	0.483333	0.943333	0.083333	0.178333	0.613333	0.053704	0.030849	0.041391	0.112532	0.219632	0.019402	0.062281	0.214199	0.011577	0.219632	0.478
271822	k__Bacteria; p__Firmicutes; c__Clostridia; o__Clostridiales; f__; g__; s__	0.273333	0.196667	0.11	0.366667	0.116667	0.138333	0.235	0.242593	0.16277	0.105404	0.058955	0.21835	0.069475	0.082378	0.139943	0.128412	0.21835	0.478
262541	k__Bacteria; p__Firmicutes; c__Clostridia; o__Clostridiales; f__; g__; s__	0.006667	0.006667	0.01	0.011667	0.003333	0.01	0.021667	0.005556	0.026471	0.026471	0.052941	0.077206	0.008824	0.039706	0.114706	0.00817	0.114706	0.48
14035	k__Bacteria; p__Firmicutes; c__Clostridia; o__Clostridiales; f__; g__; s__	0.015	0.011667	0.008333	0.025	0.005	0.005	0.016667	0.005556	0.09759	0.050602	0.036145	0.135542	0.010843	0.010843	0.126506	0.02008	0.135542	0.484
164967	k__Bacteria; p__Firmicutes; c__Clostridia; o__Clostridiales; f__; g__; s__	0.006667	0.051667	0.041667	0	0.083333	0.003333	0.016667	0	0.009836	0.127049	0.081967	0	0.122951	0.001639	0.008197	0	0.127049	0.491
187319	k__Bacteria; p__Firmicutes; c__Clostridia; o__Clostridiales; f__; g__; s__	0.001667	0.003333	0.006667	0	0.01	0.013333	0.011667	0.012963	0.002795	0.00559	0.04472	0	0.067081	0.111801	0.078261	0.072464	0.111801	0.492
190483	k__Bacteria; p__Firmicutes; c__Clostridia; o__Clostridiales; f__; g__; s__	0.015	0.036667	0.026667	0.038333	0.008333	0.053333	0.061667	0.022222	0.028602	0.125847	0.061017	0.087712	0.012712	0.162712	0.117585	0.056497	0.162712	0.494
649107	k__Bacteria; p__Firmicutes; c__Clostridia; o__Clostridiales; f__; g__; s__	0.005	0.02	0.005	0.013333	0.01	0.023333	0	0.016667	0.010714	0.107143	0.016071	0.042857	0.042857	0.125	0	0.079365	0.125	0.496
174353	k__Bacteria; p__Firmicutes; c__Clostridia; o__Clostridiales; f__; g__; s__	0.02	0.035	0.038333	0.043333	0.035	0.01	0.016667	0.009259	0.077074	0.05058	0.110794	0.14612	0.10116	0.009634	0.008029	0.019824	0.14612	0.502
306469	k__Bacteria; p__Firmicutes; c__Clostridia; o__Clostridiales; f__; g__; s__	0	0.001667	0.005	0.003333	0.02	0.008333	0.018333	0	0	0.002941	0.017647	0.011765	0.070588	0.044118	0.097059	0	0.097059	0.511
166869	k__Bacteria; p__Firmicutes; c__Clostridia; o__Clostridiales; f__; g__; s__	0.061667	0.07	0.098333	0.081667	0.135	0.13	0.12	0.1	0.069665	0.087866	0.111088	0.092259	0.15251	0.16318	0.135565	0.111576	0.16318	0.513
562369	k__Bacteria; p__Firmicutes; c__Clostridia; o__Clostridiales; f__; g__; s__	0.028333	0.058333	0	0	0.031667	0	0.005	0	0.045946	0.094595	0	0	0.077027	0	0.004054	0	0.094595	0.514
274115	k__Bacteria; p__Firmicutes; c__Clostridia; o__Clostridiales; f__; g__; s__	0.32	0.018333	0.595	0.055	0.551667	0.318333	0.666667	0.224074	0.104763	0.003334	0.173149	0.016005	0.180606	0.081058	0.194005	0.036226	0.194005	0.517
177748	k__Bacteria; p__Firmicutes; c__Clostridia; o__Clostridiales; f__; g__; s__	0.006667	0.04	0.04	0.01	0.115	0.078333	0.096667	0	0.005172	0.02069	0.062069	0.005172	0.118966	0.14181	0.125	0	0.14181	0.517
830014	k__Bacteria; p__Firmicutes; c__Clostridia; o__Clostridiales; f__; g__; s__	1.13167	0.928333	1.69333	0.796667	1.27333	1.80167	1.46833	0.916667	0.113054	0.092741	0.169164	0.079587	0.127206	0.179987	0.146687	0.091575	0.179987	0.523
273364	k__Bacteria; p__Firmicutes; c__Clostridia; o__Clostridiales; f__; g__; s__	0.191667	0.315	0.141667	0.241667	0.223333	0.285	0.235	0.111111	0.109873	0.180573	0.073089	0.110828	0.128025	0.163376	0.121242	0.063694	0.180573	0.523
179265	k__Bacteria; p__Firmicutes; c__Clostridia; o__Clostridiales; f__; g__; s__	1.34167	0.008333	0.028333	0.006667	0.128333	0.013333	0.01	0.274074	0.370475	0.001841	0.007824	0.001105	0.021262	0.003682	0.002761	0.067271	0.370475	0.523
743693	k__Bacteria; p__Firmicutes; c__Clostridia; o__Clostridiales; f__; g__; s__	0.07	0.018333	0.1	0.01	0.083333	0.113333	0.086667	0.055556	0.11727	0.020476	0.074457	0.009307	0.139607	0.168769	0.080662	0.034471	0.168769	0.528
4471135	k__Bacteria; p__Firmicutes; c__Clostridia; o__Clostridiales; f__; g__; s__	0.095	0.036667	0.091667	0.053333	0.083333	0.091667	0.181667	0.02037	0.087195	0.028045	0.070113	0.048952	0.114731	0.098159	0.166742	0.017312	0.166742	0.528
270396	k__Bacteria; p__Firmicutes; c__Clostridia; o__Clostridiales; f__; g__; s__	0.078333	0.03	0.095	0.001667	0.07	0.051667	0.036667	0.044444	0.153678	0.036785	0.093188	0.000409	0.13733	0.076022	0.062943	0.060551	0.153678	0.529
4364242	k__Bacteria; p__Firmicutes; c__Clostridia; o__Clostridiales; f__; g__; s__	0.39	6.895	5.51167	0.003333	0.036667	3.185	9.66333	0.02037	0.007586	0.134116	0.12865	1.3e-05	0.000428	0.086733	0.150371	0.000264	0.150371	0.533
318819	k__Bacteria; p__Firmicutes; c__Clostridia; o__Clostridiales; f__; g__; s__	0.073333	0	0.07	0	0	0	0.001667	0.003704	0.09863	0	0.047073	0	0	0	0.001121	0.005535	0.09863	0.534
261606	k__Bacteria; p__Firmicutes; c__Clostridia; o__Clostridiales; f__; g__; s__	0.005	0	0	0	0.055	0	0	0.42963	0.002042	0	0	0	0.033699	0	0	0.097495	0.097495	0.537
833458	k__Bacteria; p__Firmicutes; c__Clostridia; o__Clostridiales; f__; g__; s__	0.395	0.081667	0.146667	0	0.351667	0.795	0.005	0.096296	0.12665	0.017457	0.007838	0	0.150341	0.169936	0.000267	0.005718	0.169936	0.542
272768	k__Bacteria; p__Firmicutes; c__Clostridia; o__Clostridiales; f__; g__; s__	0.01	0.005	0.008333	0	0.001667	0.006667	0.006667	0.003704	0.095154	0.023789	0.059471	0	0.003965	0.047577	0.031718	0.00979	0.095154	0.543
269886	k__Bacteria; p__Firmicutes; c__Clostridia; o__Clostridiales; f__; g__; s__	0.093333	0.113333	0.208333	0.413333	0.185	0.298333	0.136667	0.194444	0.051133	0.041393	0.126818	0.226446	0.112614	0.127122	0.083192	0.105212	0.226446	0.546
335267	k__Bacteria; p__Firmicutes; c__Clostridia; o__Clostridiales; f__; g__; s__	0.06	0.126667	0.125	0.081667	0.105	0.148333	0.25	0.168519	0.045063	0.118915	0.105615	0.069002	0.069002	0.139256	0.211231	0.158206	0.211231	0.546
273586	k__Bacteria; p__Firmicutes; c__Clostridia; o__Clostridiales; f__; g__; s__	0.006667	0.013333	0.006667	0.018333	0.01	0.021667	0.005	0.022222	0.019251	0.064171	0.025668	0.070588	0.038503	0.125134	0.009626	0.118835	0.125134	0.546
192673	k__Bacteria; p__Firmicutes; c__Clostridia; o__Clostridiales; f__; g__; s__	0.006667	0.01	0.01	0.006667	0.008333	0.001667	0.02	0.02037	0.007965	0.059735	0.035841	0.015929	0.039823	0.001991	0.071681	0.108161	0.108161	0.553
343630	k__Bacteria; p__Firmicutes; c__Clostridia; o__Clostridiales; f__; g__; s__	0.006667	0.006667	0.003333	0.033333	0.003333	0	0	0	0.0375	0.0375	0.0125	0.125	0.00625	0	0	0	0.125	0.556
174260	k__Bacteria; p__Firmicutes; c__Clostridia; o__Clostridiales; f__; g__; s__	0.288333	0.15	0.25	0.141667	0.188333	0.231667	0.148333	0.153704	0.1672	0.096647	0.161079	0.091278	0.121346	0.149266	0.095573	0.099034	0.1672	0.558
1112139	k__Bacteria; p__Firmicutes; c__Clostridia; o__Clostridiales; f__; g__; s__	0	0.016667	0.01	0	0	0.016667	0	0	0	0.076923	0.046154	0	0	0.076923	0	0	0.076923	0.558
4483585	k__Bacteria; p__Firmicutes; c__Clostridia; o__Clostridiales; f__; g__; s__	0.013333	0.065	0.021667	0.011667	0.05	0.013333	0.031667	0.005556	0.025131	0.122513	0.020419	0.010995	0.070681	0.025131	0.074607	0.008726	0.122513	0.558
263612	k__Bacteria; p__Firmicutes; c__Clostridia; o__Clostridiales; f__; g__; s__	0.008333	0.06	0.235	0.04	0.47	0.235	0.403333	0	0.001722	0.016533	0.09713	0.013777	0.129506	0.129506	0.166705	0	0.166705	0.572
229386	k__Bacteria; p__Firmicutes; c__Clostridia; o__Clostridiales; f__; g__; s__	0.011667	0.003333	0	0.008333	0.003333	0.006667	0.013333	0.009259	0.104305	0.011921	0	0.044702	0.011921	0.035762	0.071523	0.036792	0.104305	0.584
336789	k__Bacteria; p__Firmicutes; c__Clostridia; o__Clostridiales; f__; g__; s__	0	0.003333	0.008333	0.003333	0.018333	0.005	0.006667	0	0	0.014815	0.055556	0.014815	0.081481	0.022222	0.014815	0	0.081481	0.585
336277	k__Bacteria; p__Firmicutes; c__Clostridia; o__Clostridiales; f__; g__; s__	0.133333	0	0	0	0.16	0	0	0.312963	0.087966	0	0	0	0.052779	0	0	0.057354	0.087966	0.587
566391	k__Bacteria; p__Firmicutes; c__Clostridia; o__Clostridiales; f__; g__; s__	0.021667	0.028333	0.033333	0.053333	0.036667	0.01	0.016667	0.033333	0.046429	0.085	0.114286	0.137143	0.141429	0.017143	0.021429	0.079365	0.141429	0.594
309663	k__Bacteria; p__Firmicutes; c__Clostridia; o__Clostridiales; f__; g__; s__	1.94333	0.008333	2.14667	0.01	0.006667	0.005	0.003333	0.05	0.232827	0.000799	0.102875	0.001438	0.00016	0.00024	0.00016	0.006656	0.232827	0.596
2120775	k__Bacteria; p__Firmicutes; c__Clostridia; o__Clostridiales; f__; g__; s__	0.006667	0.006667	0.008333	0.001667	0.011667	0.013333	0.003333	0.005556	0.023301	0.034951	0.029126	0.002913	0.101942	0.069903	0.01165	0.032362	0.101942	0.598
4442899	k__Bacteria; p__Firmicutes; c__Clostridia; o__Clostridiales; f__; g__; s__	0.018333	0.015	0.018333	0.015	0.03	0.013333	0.026667	0.009259	0.087944	0.082234	0.100508	0.061675	0.143909	0.054822	0.109645	0.028201	0.143909	0.601
318503	k__Bacteria; p__Firmicutes; c__Clostridia; o__Clostridiales; f__; g__; s__	0.056667	0.156667	0.176667	0.175	0.086667	0.16	0.095	0.088889	0.051228	0.09442	0.15971	0.175781	0.078348	0.144643	0.095424	0.089286	0.175781	0.603
288193	k__Bacteria; p__Firmicutes; c__Clostridia; o__Clostridiales; f__; g__; s__	0.018333	0.008333	0.056667	0.028333	0.006667	0.008333	0.008333	0.005556	0.052174	0.011858	0.161265	0.141107	0.009486	0.029644	0.011858	0.013175	0.161265	0.611
260058	k__Bacteria; p__Firmicutes; c__Clostridia; o__Clostridiales; f__; g__; s__	0.016667	0.006667	0.005	0.013333	0.008333	0.01	0.01	0.005556	0.110294	0.017647	0.013235	0.105882	0.033088	0.039706	0.066176	0.02451	0.110294	0.617
334395	k__Bacteria; p__Firmicutes; c__Clostridia; o__Clostridiales; f__; g__; s__	0.005	0.008333	0.01	0.005	0.008333	0.001667	0.001667	0.011111	0.029348	0.032609	0.078261	0.019565	0.065217	0.003261	0.003261	0.096618	0.096618	0.624
342075	k__Bacteria; p__Firmicutes; c__Clostridia; o__Clostridiales; f__; g__; s__	0.016667	0.015	0.033333	0.02	0.038333	0.048333	0.035	0.014815	0.045151	0.033863	0.120401	0.054181	0.138462	0.130936	0.110619	0.014864	0.138462	0.636
839233	k__Bacteria; p__Firmicutes; c__Clostridia; o__Clostridiales; f__; g__; s__	0.685	0.575	0.563333	0.236667	0.516667	0.598333	0.305	0.481481	0.155624	0.116118	0.071101	0.041819	0.11738	0.151038	0.038496	0.081027	0.155624	0.638
258232	k__Bacteria; p__Firmicutes; c__Clostridia; o__Clostridiales; f__; g__; s__	0.008333	0.006667	0.005	0.006667	0.006667	0	0.013333	0.007407	0.077055	0.024658	0.018493	0.036986	0.024658	0	0.09863	0.060883	0.09863	0.638
2366688	k__Bacteria; p__Firmicutes; c__Clostridia; o__Clostridiales; f__; g__; s__	0.001667	0.01	0.01	0.001667	0	0.006667	0.008333	0	0.004348	0.052174	0.078261	0.004348	0	0.052174	0.065217	0	0.078261	0.642
351309	k__Bacteria; p__Firmicutes; c__Clostridia; o__Clostridiales; f__; g__; s__	0.43	0.57	0.231667	0.095	0.07	0.706667	0.276667	0.787037	0.122196	0.125985	0.04389	0.020998	0.015472	0.200819	0.078622	0.220897	0.220897	0.657
293754	k__Bacteria; p__Firmicutes; c__Clostridia; o__Clostridiales; f__; g__; s__	0.001667	0	0.005	0.001667	0.008333	0.013333	0.015	0.007407	0.00318	0	0.019081	0.00318	0.063604	0.076325	0.085866	0.047114	0.085866	0.681
268612	k__Bacteria; p__Firmicutes; c__Clostridia; o__Clostridiales; f__; g__; s__	0.001667	0.015	0.01	0.021667	0.005	0.008333	0.008333	0.011111	0.002055	0.036986	0.049315	0.106849	0.018493	0.010274	0.030822	0.060883	0.106849	0.683
4437746	k__Bacteria; p__Firmicutes; c__Clostridia; o__Clostridiales; f__; g__; s__	0.215	0.005	0.781667	0.566667	0.268333	0.151667	0.44	0.188889	0.049289	0.000191	0.119465	0.15156	0.092273	0.04636	0.067247	0.040095	0.15156	0.686
16006	k__Bacteria; p__Firmicutes; c__Clostridia; o__Clostridiales; f__; g__; s__	0.045	0.198333	0	0.018333	0.078333	0.051667	0.041667	0.111111	0.033061	0.145714	0	0.010102	0.115102	0.037959	0.038265	0.090703	0.145714	0.691
258980	k__Bacteria; p__Firmicutes; c__Clostridia; o__Clostridiales; f__; g__; s__	0.001667	0.015	0.01	0.013333	0.001667	0.013333	0.005	0.009259	0.002406	0.086631	0.043316	0.038503	0.002406	0.057754	0.014439	0.014854	0.086631	0.693
267837	k__Bacteria; p__Firmicutes; c__Clostridia; o__Clostridiales; f__; g__; s__	0.018333	0.03	0.025	0.048333	0.021667	0.033333	0.048333	0.016667	0.030345	0.09931	0.041379	0.1	0.053793	0.096552	0.14	0.030651	0.14	0.695
348897	k__Bacteria; p__Firmicutes; c__Clostridia; o__Clostridiales; f__; g__; s__	0.008333	0.005	0.005	0.005	0.003333	0.001667	0.005	0.011111	0.05625	0.03375	0.0225	0.0225	0.015	0.00375	0.01125	0.083333	0.083333	0.695
4424113	k__Bacteria; p__Firmicutes; c__Clostridia; o__Clostridiales; f__; g__; s__	0.001667	0.016667	0	0.021667	0.003333	0.006667	0.006667	0.018519	0.002217	0.08867	0	0.086453	0.008867	0.026601	0.017734	0.054735	0.08867	0.697
322900	k__Bacteria; p__Firmicutes; c__Clostridia; o__Clostridiales; f__; g__; s__	0.026667	0.046667	0.005	0	0.001667	0.106667	0.005	0.001852	0.02756	0.072344	0.005167	0	0.000861	0.110239	0.007751	0.001063	0.110239	0.706
263144	k__Bacteria; p__Firmicutes; c__Clostridia; o__Clostridiales; f__; g__; s__	0.006667	0.006667	0.008333	0.011667	0.011667	0.001667	0.01	0.012963	0.028723	0.028723	0.047872	0.067021	0.100532	0.002394	0.057447	0.103428	0.103428	0.728
268492	k__Bacteria; p__Firmicutes; c__Clostridia; o__Clostridiales; f__; g__; s__	0.003333	0.015	0.021667	0.026667	0.015	0.035	0.008333	0.022222	0.002264	0.020377	0.103019	0.126792	0.050943	0.047547	0.016981	0.1174	0.126792	0.738
181419	k__Bacteria; p__Firmicutes; c__Clostridia; o__Clostridiales; f__; g__; s__	0.155	0.11	0.148333	0.045	0.098333	0.09	0.16	0.107407	0.152613	0.12034	0.162277	0.044307	0.107577	0.078768	0.157536	0.091392	0.162277	0.74
190425	k__Bacteria; p__Firmicutes; c__Clostridia; o__Clostridiales; f__; g__; s__	0.025	0.023333	0.03	0.02	0.011667	0.021667	0.033333	0.012963	0.098335	0.052445	0.084287	0.06743	0.039334	0.085224	0.131113	0.02428	0.131113	0.742
317002	k__Bacteria; p__Firmicutes; c__Clostridia; o__Clostridiales; f__; g__; s__	0.196667	0.066667	0.035	0.218333	0.043333	0.023333	0.076667	0.022222	0.172964	0.087948	0.041042	0.128013	0.012704	0.020521	0.078664	0.007239	0.172964	0.746
180972	k__Bacteria; p__Firmicutes; c__Clostridia; o__Clostridiales; f__; g__; s__	0.011667	0.051667	0.073333	0.056667	0.005	0.026667	0.056667	0.024074	0.011448	0.118292	0.119927	0.111205	0.004906	0.061054	0.12974	0.017498	0.12974	0.758
29205	k__Bacteria; p__Firmicutes; c__Clostridia; o__Clostridiales; f__; g__; s__	0.021667	0.02	0.008333	0.005	0.008333	0.03	0.011667	0.040741	0.074333	0.096061	0.017154	0.010292	0.02859	0.144091	0.04803	0.093181	0.144091	0.759
179949	k__Bacteria; p__Firmicutes; c__Clostridia; o__Clostridiales; f__; g__; s__	0.003333	0.005	0.003333	0.001667	0.006667	0.008333	0.006667	0.011111	0.014458	0.03253	0.014458	0.003614	0.057831	0.090361	0.043373	0.080321	0.090361	0.762
1111328	k__Bacteria; p__Firmicutes; c__Clostridia; o__Clostridiales; f__; g__; s__	2.395	0.92	2.83333	2.795	2.17	2.53833	1.54667	1.25556	0.131002	0.055914	0.172198	0.169869	0.131884	0.15427	0.094	0.076308	0.172198	0.766
210073	k__Bacteria; p__Firmicutes; c__Clostridia; o__Clostridiales; f__; g__; s__	0.486667	1.30667	1.81667	0.023333	2.22333	0.275	0.338333	0.111111	0.036975	0.119129	0.110417	0.001064	0.168918	0.02925	0.025705	0.00938	0.168918	0.766
344607	k__Bacteria; p__Firmicutes; c__Clostridia; o__Clostridiales; f__; g__; s__	0.001667	0.003333	0.011667	0	0.005	0.005	0.011667	0.009259	0.003502	0.007004	0.073541	0	0.021012	0.021012	0.073541	0.021617	0.073541	0.781
330296	k__Bacteria; p__Firmicutes; c__Clostridia; o__Clostridiales; f__; g__; s__	0.008333	0.001667	0.013333	0.086667	0.001667	0.015	0.008333	0.02037	0.021454	0.001073	0.017163	0.111561	0.001073	0.057926	0.016091	0.043703	0.111561	0.788
184451	k__Bacteria; p__Firmicutes; c__Clostridia; o__Clostridiales; f__; g__; s__	0.05	0.078333	0.018333	0.01	0.006667	0.061667	0.016667	0.055556	0.100935	0.079065	0.018505	0.013458	0.006729	0.041495	0.02243	0.124611	0.124611	0.79
234121	k__Bacteria; p__Firmicutes; c__Clostridia; o__Clostridiales; f__; g__; s__	2.6	2.53833	5.29667	4.45333	4.905	12.585	14.0933	3.98518	0.051529	0.045276	0.073482	0.070608	0.097212	0.224479	0.167589	0.070206	0.224479	0.791
191387	k__Bacteria; p__Firmicutes; c__Clostridia; o__Clostridiales; f__; g__; s__	0.008333	0.015	0.016667	0.013333	0.008333	0.015	0.005	0.005556	0.019108	0.051592	0.095541	0.061146	0.038217	0.085987	0.017197	0.014154	0.095541	0.793
4460604	k__Bacteria; p__Firmicutes; c__Clostridia; o__Clostridiales; f__; g__; s__	0	0.201667	0.045	0	0	0.498333	0	0	0	0.054139	0.00604	0	0	0.06689	0	0	0.06689	0.8
189585	k__Bacteria; p__Firmicutes; c__Clostridia; o__Clostridiales; f__; g__; s__	0.036667	0.053333	0.018333	0.011667	0.015	0.073333	0.055	0.037037	0.061036	0.053268	0.024414	0.015536	0.019975	0.122072	0.109864	0.041102	0.122072	0.803
260201	k__Bacteria; p__Firmicutes; c__Clostridia; o__Clostridiales; f__; g__; s__	0.14	0.443333	0.246667	0.001667	0.211667	0	0.1	0.218519	0.01028	0.065107	0.018113	0.000122	0.015543	0	0.014686	0.053486	0.065107	0.805
174285	k__Bacteria; p__Firmicutes; c__Clostridia; o__Clostridiales; f__; g__; s__	0.053333	0.018333	0.046667	0.138333	0.066667	0.05	0.105	0.038889	0.082492	0.024812	0.045113	0.160473	0.116004	0.038668	0.081203	0.041771	0.160473	0.808
4355436	k__Bacteria; p__Firmicutes; c__Clostridia; o__Clostridiales; f__; g__; s__	0.008333	0.005	0.001667	0.005	0.005	0.005	0.003333	0.009259	0.058696	0.023478	0.003913	0.035217	0.035217	0.035217	0.007826	0.072464	0.072464	0.858
177195	k__Bacteria; p__Firmicutes; c__Clostridia; o__Clostridiales; f__; g__; s__	0.108333	0.18	0.201667	0.355	0.178333	0.33	0.148333	0.22037	0.056619	0.073169	0.105398	0.185536	0.10356	0.11498	0.077524	0.113752	0.185536	0.869
319134	k__Bacteria; p__Firmicutes; c__Clostridia; o__Clostridiales; f__; g__; s__	0.005	0.015	0.078333	0.063333	0.055	0.058333	0.056667	0.05	0.00393	0.015721	0.10262	0.116157	0.086463	0.122271	0.089083	0.087336	0.122271	0.873
105109	k__Bacteria; p__Firmicutes; c__Clostridia; o__Clostridiales; f__; g__; s__	0.011667	0.018333	0.003333	0.003333	0.008333	0.006667	0.005	0.011111	0.068852	0.081148	0.004918	0.009836	0.036885	0.029508	0.022131	0.054645	0.081148	0.876
318732	k__Bacteria; p__Firmicutes; c__Clostridia; o__Clostridiales; f__; g__; s__	3.30167	0.04	2.09333	0.046667	0.046667	0.061667	0.058333	0.085185	0.460683	0.006279	0.365104	0.007325	0.008139	0.00968	0.009157	0.011556	0.460683	0.886
198998	k__Bacteria; p__Firmicutes; c__Clostridia; o__Clostridiales; f__; g__; s__	0.011667	0.003333	0.016667	0.02	0.003333	0.015	0.031667	0.009259	0.04207	0.00601	0.0601	0.05409	0.003005	0.05409	0.085643	0.018549	0.085643	0.886
259494	k__Bacteria; p__Firmicutes; c__Clostridia; o__Clostridiales; f__; g__; s__	0.001667	0.008333	0	0	0	0.048333	0.245	0.003704	0.000543	0.002714	0	0	0	0.015742	0.079795	0.00134	0.079795	0.886
259870	k__Bacteria; p__Firmicutes; c__Clostridia; o__Clostridiales; f__; g__; s__	0.181667	0.128333	0.143333	0.106667	0.086667	0.141667	0.09	0.061111	0.154701	0.136606	0.152572	0.113542	0.073802	0.150798	0.086221	0.050595	0.154701	0.89
133719	k__Bacteria; p__Firmicutes; c__Clostridia; o__Clostridiales; f__; g__; s__	0.048333	0.046667	0.098333	0.036667	0.08	0.033333	0.101667	0.055556	0.057936	0.055938	0.117869	0.036626	0.079911	0.053274	0.121865	0.049328	0.121865	0.892
188457	k__Bacteria; p__Firmicutes; c__Clostridia; o__Clostridiales; f__; g__; s__	0.003333	0.021667	0.255	0.001667	0.001667	0.025	0.385	0.001852	0.000959	0.0187	0.036681	0.00024	0.00024	0.021577	0.110762	0.000296	0.110762	0.897
152381	k__Bacteria; p__Firmicutes; c__Clostridia; o__Clostridiales; f__; g__; s__	0.006667	0.005	0	0.011667	0.005	0.006667	0	0.012963	0.041699	0.020849	0	0.048649	0.031274	0.041699	0	0.06006	0.06006	0.913
188878	k__Bacteria; p__Firmicutes; c__Clostridia; o__Clostridiales; f__; g__; s__	0.045	0.001667	0.005	0.001667	0.006667	0.01	0.003333	0.018519	0.048992	0.001815	0.010887	0.001815	0.021774	0.043548	0.007258	0.089606	0.089606	0.914
276674	k__Bacteria; p__Firmicutes; c__Clostridia; o__Clostridiales; f__; g__; s__	0.001667	0	0.008333	0	0.691667	0	0.005	0.001852	0.000235	0	0.001176	0	0.097622	0	0.000706	0.00029	0.097622	0.924
4296763	k__Bacteria; p__Firmicutes; c__Clostridia; o__Clostridiales; f__; g__; s__	0.011667	0.006667	0.005	0	0.001667	0.005	0.003333	0.005556	0.06	0.034286	0.025714	0	0.004286	0.038571	0.017143	0.031746	0.06	0.96
270219	k__Bacteria; p__Firmicutes; c__Clostridia; o__Clostridiales; f__; g__; s__	0.003333	0.013333	0.023333	0.026667	0.01	0.021667	0.008333	0.011111	0.00283	0.056604	0.079245	0.067925	0.033962	0.073585	0.028302	0.041929	0.079245	0.971
354957	k__Bacteria; p__Firmicutes; c__Clostridia; o__Clostridiales; f__; g__; s__	0.005	0.005	0.006667	0.005	0.006667	0.01	0.005	0.009259	0.028521	0.028521	0.050704	0.019014	0.038028	0.076056	0.028521	0.058685	0.076056	0.976
190219	k__Bacteria; p__Firmicutes; c__Clostridia; o__Clostridiales; f__; g__; s__	0.013333	0.008333	0.006667	0.005	0.008333	0.008333	0.003333	0.009259	0.042604	0.053254	0.031953	0.015976	0.039941	0.066568	0.010651	0.04931	0.066568	0.98
313724	k__Bacteria; p__Firmicutes; c__Clostridia; o__Clostridiales; f__; g__; s__	0.018333	0.021667	0.018333	0.018333	0.01	0.021667	0.021667	0.025926	0.082304	0.083373	0.082304	0.070546	0.03848	0.097268	0.083373	0.110847	0.110847	0.981
174959	k__Bacteria; p__Firmicutes; c__Clostridia; o__Clostridiales; f__; g__; s__	0.02	0.16	0.068333	0.031667	0.661667	0.036667	0.018333	0.024074	0.009797	0.125399	0.026778	0.021716	0.129644	0.010776	0.003592	0.010482	0.129644	0.982
827195	k__Bacteria; p__Firmicutes; c__Clostridia; o__Clostridiales; f__; g__; s__	0	0	0	0	0.003333	0	0.086667	0.003704	0	0	0	0	0.007115	0	0.09249	0.008783	0.09249	0.994
229088	k__Bacteria; p__Firmicutes; c__Clostridia; o__Clostridiales; f__; g__; s__	0	0	0	0	0.055	0	0	0	0	0	0	0	0.1	0	0	0	0.1	1
267536	k__Bacteria; p__Firmicutes; c__Clostridia; o__Clostridiales; f__[Mogibacteriaceae]; g__; s__	0.036667	0.02	0.025	0.053333	0.028333	0.035	0.016667	0.009259	0.130801	0.062428	0.066887	0.214038	0.101073	0.062428	0.052023	0.01835	0.214038	0.042
2797565	k__Bacteria; p__Firmicutes; c__Clostridia; o__Clostridiales; f__[Mogibacteriaceae]; g__; s__	0.001667	0.061667	0.12	0.006667	0.025	0.073333	0.095	0.031481	0.000402	0.059464	0.2025	0.001607	0.006027	0.106071	0.206116	0.008433	0.206116	0.057
1109662	k__Bacteria; p__Firmicutes; c__Clostridia; o__Clostridiales; f__[Mogibacteriaceae]; g__; s__	0.005	0	0.001667	0.001667	0.028333	0	0	0.037037	0.020352	0	0.002261	0.002261	0.230653	0	0	0.223339	0.230653	0.059
417981	k__Bacteria; p__Firmicutes; c__Clostridia; o__Clostridiales; f__[Mogibacteriaceae]; g__; s__	0.181667	0.045	0.153333	0.153333	0.125	0.096667	0.12	0.055556	0.195224	0.038687	0.164776	0.164776	0.134328	0.103881	0.128955	0.053068	0.195224	0.117
228140	k__Bacteria; p__Firmicutes; c__Clostridia; o__Clostridiales; f__[Mogibacteriaceae]; g__; s__	0.588333	0.313333	0.261667	0.436667	0.598333	0.135	0.173333	0.461111	0.19824	0.105578	0.088169	0.147136	0.20161	0.045489	0.058405	0.155373	0.20161	0.133
312070	k__Bacteria; p__Firmicutes; c__Clostridia; o__Clostridiales; f__[Mogibacteriaceae]; g__; s__	0.016667	0	0	0.008333	0.015	0.001667	0.006667	0.005556	0.154639	0	0	0.046392	0.16701	0.003093	0.012371	0.034364	0.16701	0.141
1110412	k__Bacteria; p__Firmicutes; c__Clostridia; o__Clostridiales; f__[Mogibacteriaceae]; g__; s__	0.118333	0.001667	0	0.01	0.001667	0.021667	0	0.061111	0.110363	0.000777	0	0.01399	0.000777	0.010104	0	0.158319	0.158319	0.223
337784	k__Bacteria; p__Firmicutes; c__Clostridia; o__Clostridiales; f__[Mogibacteriaceae]; g__; s__	0.231667	0.155	0.231667	0.308333	0.228333	0.26	0.256667	0.114815	0.129678	0.06941	0.11671	0.172593	0.127812	0.130984	0.143672	0.049987	0.172593	0.277
324882	k__Bacteria; p__Firmicutes; c__Clostridia; o__Clostridiales; f__[Mogibacteriaceae]; g__; s__	0.01	0.001667	0.006667	0.003333	0.01	0.003333	0.003333	0.001852	0.099539	0.004147	0.04977	0.01659	0.074654	0.01659	0.01659	0.00512	0.099539	0.503
586453	k__Bacteria; p__Firmicutes; c__Clostridia; o__Clostridiales; f__Christensenellaceae; g__; s__	0.215	0.063333	0.091667	0.218333	0.138333	0.101667	0.031667	0.233333	0.117988	0.017378	0.033537	0.099848	0.075915	0.065091	0.008689	0.189702	0.189702	0.109
274619	k__Bacteria; p__Firmicutes; c__Clostridia; o__Clostridiales; f__Christensenellaceae; g__; s__	0	0.015	0.01	0.018333	0.016667	0.018333	0.001667	0.009259	0	0.13444	0.03361	0.143776	0.112033	0.123237	0.001867	0.046104	0.143776	0.341
193672	k__Bacteria; p__Firmicutes; c__Clostridia; o__Clostridiales; f__Clostridiaceae; g__; s__	2.23167	0.616667	0.791667	1.09	1.59167	0.151667	0.286667	0.401852	0.311605	0.068883	0.099485	0.152195	0.222242	0.012706	0.024016	0.049876	0.311605	0.002
199268	k__Bacteria; p__Firmicutes; c__Clostridia; o__Clostridiales; f__Clostridiaceae; g__; s__	0.035	0.013333	0.005	0.011667	0.011667	0.005	0	0.003704	0.286985	0.046855	0.01757	0.06833	0.06833	0.011714	0	0.009641	0.286985	0.004
174960	k__Bacteria; p__Firmicutes; c__Clostridia; o__Clostridiales; f__Clostridiaceae; g__; s__	0.058333	0.09	0.165	0.205	0.07	0.031667	0.08	0.053704	0.061916	0.071646	0.153243	0.27199	0.083587	0.021007	0.084914	0.055419	0.27199	0.006
182643	k__Bacteria; p__Firmicutes; c__Clostridia; o__Clostridiales; f__Clostridiaceae; g__; s__	0.053333	0.095	0.136667	0.2	0.053333	0.033333	0.085	0.038889	0.06901	0.081949	0.157188	0.28754	0.06901	0.033546	0.122204	0.049698	0.28754	0.007
263957	k__Bacteria; p__Firmicutes; c__Clostridia; o__Clostridiales; f__Clostridiaceae; g__; s__	0.201667	0.051667	0.071667	0.07	0.235	0.04	0.018333	0.07963	0.262599	0.040367	0.065324	0.07292	0.306004	0.020834	0.002387	0.057605	0.306004	0.008
1024529	k__Bacteria; p__Firmicutes; c__Clostridia; o__Clostridiales; f__Clostridiaceae; g__; s__	0.038333	0.036667	0.106667	0.108333	0.035	0.033333	0.036667	0.022222	0.073502	0.035153	0.204527	0.259654	0.058722	0.047936	0.05273	0.035508	0.259654	0.018
4041792	k__Bacteria; p__Firmicutes; c__Clostridia; o__Clostridiales; f__Clostridiaceae; g__; s__	0.005	0.013333	0.025	0.031667	0.008333	0.001667	0.011667	0.012963	0.009122	0.036486	0.159628	0.231081	0.022804	0.00152	0.042568	0.039414	0.231081	0.025
4383953	k__Bacteria; p__Firmicutes; c__Clostridia; o__Clostridiales; f__Clostridiaceae; g__; s__	3.885	5.55833	11.21	12.2483	4.43833	2.79833	4.55833	3.5463	0.08053	0.115215	0.232365	0.253888	0.092	0.058005	0.094487	0.073509	0.253888	0.032
302932	k__Bacteria; p__Firmicutes; c__Clostridia; o__Clostridiales; f__Clostridiaceae; g__; s__	0.15	0.053333	0.065	0.085	0.048333	0.006667	0.033333	0.016667	0.261818	0.046545	0.099273	0.129818	0.094909	0.005818	0.014545	0.016162	0.261818	0.038
262060	k__Bacteria; p__Firmicutes; c__Clostridia; o__Clostridiales; f__Clostridiaceae; g__; s__	0.045	0.015	0.031667	0.018333	0.046667	0.008333	0.021667	0.012963	0.157792	0.022542	0.111039	0.064286	0.21039	0.008349	0.03256	0.02886	0.21039	0.067
337511	k__Bacteria; p__Firmicutes; c__Clostridia; o__Clostridiales; f__Clostridiaceae; g__; s__	0.033333	0	0	0	0.018333	0.018333	0.001667	0.025926	0.170778	0	0	0	0.112713	0.075142	0.001708	0.088552	0.170778	0.082
178738	k__Bacteria; p__Firmicutes; c__Clostridia; o__Clostridiales; f__Clostridiaceae; g__; s__	0.03	0.01	0.018333	0.015	0.033333	0.003333	0.006667	0.007407	0.193433	0.024179	0.073881	0.084627	0.161194	0.005373	0.005373	0.026534	0.193433	0.09
259212	k__Bacteria; p__Firmicutes; c__Clostridia; o__Clostridiales; f__Clostridiaceae; g__; s__	0.003333	0.01	0.005	0.015	0.008333	0.001667	0.001667	0.001852	0.014229	0.064032	0.021344	0.160079	0.05336	0.003557	0.003557	0.004392	0.160079	0.111
186092	k__Bacteria; p__Firmicutes; c__Clostridia; o__Clostridiales; f__Clostridiaceae; g__; s__	0.035	0.008333	0.013333	0.003333	0.028333	0	0	0	0.158491	0.018868	0.075472	0.003774	0.160377	0	0	0	0.160377	0.158
351357	k__Bacteria; p__Firmicutes; c__Clostridia; o__Clostridiales; f__Clostridiaceae; g__; s__	0.011667	0.005	0.011667	0.003333	0.023333	0	0.003333	0.012963	0.065455	0.014026	0.065455	0.009351	0.163636	0	0.004675	0.040404	0.163636	0.159
268733	k__Bacteria; p__Firmicutes; c__Clostridia; o__Clostridiales; f__Clostridiaceae; g__; s__	0.003333	0.01	0.021667	0.013333	0.001667	0.003333	0.003333	0.003704	0.011043	0.033129	0.143558	0.088344	0.002761	0.005521	0.011043	0.013633	0.143558	0.252
270200	k__Bacteria; p__Firmicutes; c__Clostridia; o__Clostridiales; f__Clostridiaceae; g__; s__	0.056667	0.033333	0.026667	0.043333	0.043333	0.008333	0.01	0.022222	0.162642	0.041002	0.043736	0.142141	0.159909	0.010251	0.0041	0.040496	0.162642	0.271
265363	k__Bacteria; p__Firmicutes; c__Clostridia; o__Clostridiales; f__Clostridiaceae; g__; s__	0.026667	0.011667	0.013333	0.015	0.03	0.005	0.006667	0.011111	0.156279	0.03907	0.044651	0.075349	0.150698	0.012558	0.005581	0.031008	0.156279	0.285
185222	k__Bacteria; p__Firmicutes; c__Clostridia; o__Clostridiales; f__Clostridiaceae; g__; s__	0.078333	0.033333	0.048333	0.058333	0.068333	0.026667	0.018333	0.031481	0.172565	0.064253	0.106476	0.144569	0.169352	0.029373	0.020194	0.077058	0.172565	0.358
189279	k__Bacteria; p__Firmicutes; c__Clostridia; o__Clostridiales; f__Clostridiaceae; g__; s__	0.013333	0.003333	0.011667	0.008333	0.008333	0.01	0.006667	0.001852	0.125948	0.010496	0.091837	0.052478	0.052478	0.062974	0.041983	0.003239	0.125948	0.386
683621	k__Bacteria; p__Firmicutes; c__Clostridia; o__Clostridiales; f__Clostridiaceae; g__; s__	0.028333	0.073333	0.041667	0.036667	0.045	0.015	0.01	0.02037	0.052397	0.189863	0.123288	0.094932	0.149795	0.022192	0.014795	0.041857	0.189863	0.542
313069	k__Bacteria; p__Firmicutes; c__Clostridia; o__Clostridiales; f__Clostridiaceae; g__; s__	0.04	0.023333	0.021667	0.031667	0.038333	0.015	0.025	0.040741	0.135742	0.069285	0.055145	0.120896	0.130086	0.04454	0.053024	0.153618	0.153618	0.561
316378	k__Bacteria; p__Firmicutes; c__Clostridia; o__Clostridiales; f__Clostridiaceae; g__; s__	0.005	0.005	0.01	0.011667	0.003333	0.01	0.01	0.001852	0.026384	0.01759	0.087948	0.102606	0.011726	0.070358	0.070358	0.003619	0.102606	0.594
270382	k__Bacteria; p__Firmicutes; c__Clostridia; o__Clostridiales; f__Clostridiaceae; g__; s__	0.01	0.001667	0.006667	0.013333	0.011667	0.001667	0.006667	0.011111	0.047788	0.002655	0.031858	0.084956	0.09292	0.002655	0.010619	0.039331	0.09292	0.694
196391	k__Bacteria; p__Firmicutes; c__Clostridia; o__Clostridiales; f__Clostridiaceae; g__02d06; s__	0.028333	0.031667	0.081667	0.111667	0.036667	0.031667	0.063333	0.033333	0.04741	0.022709	0.117131	0.266932	0.061355	0.045418	0.136255	0.070828	0.266932	0.017
376862	k__Bacteria; p__Firmicutes; c__Clostridia; o__Clostridiales; f__Clostridiaceae; g__Candidatus Arthromitus; s__	0.298333	0.246667	0.205	0.285	0.266667	0.385	0.28	0.238889	0.135264	0.111839	0.092947	0.129219	0.120907	0.174559	0.126952	0.108312	0.174559	0.003
234912	k__Bacteria; p__Firmicutes; c__Clostridia; o__Clostridiales; f__Clostridiaceae; g__Clostridium; s__	0.533333	0.113333	0.05	0.213333	0.411667	0.095	0.028333	0.153704	0.300243	0.042534	0.006255	0.120097	0.2575	0.047539	0.001772	0.074778	0.300243	0.013
181849	k__Bacteria; p__Firmicutes; c__Clostridia; o__Clostridiales; f__Clostridiaceae; g__Clostridium; s__	0.033333	0.01	0.006667	0.015	0.038333	0.003333	0.003333	0.012963	0.162651	0.03253	0.010843	0.060994	0.249398	0.002711	0.002711	0.035141	0.249398	0.018
235424	k__Bacteria; p__Firmicutes; c__Clostridia; o__Clostridiales; f__Clostridiaceae; g__Clostridium; s__	0.008333	0.016667	0.013333	0.02	0.008333	0	0.001667	0	0.036585	0.073171	0.097561	0.17561	0.04878	0	0.002439	0	0.17561	0.114
74480	k__Bacteria; p__Firmicutes; c__Clostridia; o__Clostridiales; f__Clostridiaceae; g__Clostridium; s__	0	0.03	0.008333	0.001667	0.006667	0.021667	0.016667	0.005556	0	0.132515	0.009202	0.00184	0.022086	0.143558	0.03681	0.006817	0.143558	0.237
305288	k__Bacteria; p__Firmicutes; c__Clostridia; o__Clostridiales; f__Clostridiaceae; g__Clostridium; s__	0.006667	0.025	0.028333	0.025	0.023333	0.011667	0.035	0.016667	0.01165	0.072816	0.132039	0.087379	0.081553	0.033981	0.163107	0.053937	0.163107	0.349
304779	k__Bacteria; p__Firmicutes; c__Clostridia; o__Clostridiales; f__Clostridiaceae; g__Clostridium; s__perfringens	0.058333	0.091667	0.165	0.158333	0.066667	0.053333	0.1	0.072222	0.076197	0.095791	0.172424	0.206821	0.069666	0.0627	0.117562	0.09434	0.206821	0.153
300662	k__Bacteria; p__Firmicutes; c__Clostridia; o__Clostridiales; f__Clostridiaceae; g__Sarcina; s__	0.12	0.115	0.235	0.278333	0.12	0.1	0.146667	0.109259	0.088217	0.075147	0.153562	0.227348	0.098018	0.073514	0.10782	0.089245	0.227348	0.025
179512	k__Bacteria; p__Firmicutes; c__Clostridia; o__Clostridiales; f__Clostridiaceae; g__SMB53; s__	0.081667	0.02	0.046667	0.06	0.061667	0.003333	0.01	0.031481	0.233471	0.025412	0.118588	0.152471	0.137118	0.002118	0.003176	0.033333	0.233471	0.04
198209	k__Bacteria; p__Firmicutes; c__Clostridia; o__Clostridiales; f__Clostridiaceae; g__SMB53; s__	0.025	0.01	0.008333	0.025	0.025	0.001667	0	0.003704	0.202627	0.020263	0.033771	0.15197	0.177298	0.001689	0	0.008339	0.202627	0.063
196315	k__Bacteria; p__Firmicutes; c__Clostridia; o__Clostridiales; f__Clostridiaceae; g__SMB53; s__	0.883333	0.271667	0.461667	0.503333	0.781667	0.175	0.125	0.346296	0.224072	0.07657	0.117109	0.141865	0.220314	0.024662	0.014093	0.075914	0.224072	0.069
316496	k__Bacteria; p__Firmicutes; c__Clostridia; o__Clostridiales; f__Clostridiaceae; g__SMB53; s__	0.091667	0.015	0.018333	0.01	0.02	0.001667	0.011667	0.003704	0.213132	0.034876	0.042626	0.023251	0.046502	0.000969	0.006781	0.004784	0.213132	0.089
176868	k__Bacteria; p__Firmicutes; c__Clostridia; o__Clostridiales; f__Dehalobacteriaceae; g__Dehalobacterium; s__	0.23	0.413333	0.251667	0.285	0.186667	0.505	0.298333	0.194444	0.097274	0.174812	0.106438	0.096429	0.071053	0.213581	0.126175	0.073099	0.213581	0.013
228785	k__Bacteria; p__Firmicutes; c__Clostridia; o__Clostridiales; f__Dehalobacteriaceae; g__Dehalobacterium; s__	0.273333	0.16	0.156667	0.213333	0.248333	0.156667	0.176667	0.135185	0.179803	0.094725	0.103058	0.140334	0.163357	0.103058	0.116214	0.088927	0.179803	0.05
449353	k__Bacteria; p__Firmicutes; c__Clostridia; o__Clostridiales; f__Dehalobacteriaceae; g__Dehalobacterium; s__	0	0	0.021667	0.075	0.121667	0	0	0.07963	0	0	0.007272	0.050342	0.040833	0	0	0.029694	0.050342	0.658
727945	k__Bacteria; p__Firmicutes; c__Clostridia; o__Clostridiales; f__Eubacteriaceae; g__Anaerofustis; s__	0.003333	0.005	0.003333	0.011667	0.008333	0.01	0.005	0.003704	0.013235	0.029779	0.013235	0.046324	0.049632	0.099265	0.019853	0.01634	0.099265	0.585
4327763	k__Bacteria; p__Firmicutes; c__Clostridia; o__Clostridiales; f__Lachnospiraceae; g__; s__	0.005	0.001667	0.023333	0.005	0.001667	0.013333	0.076667	0.003704	0.011506	0.001278	0.071591	0.003835	0.001278	0.040909	0.411648	0.003157	0.411648	0.001
4480557	k__Bacteria; p__Firmicutes; c__Clostridia; o__Clostridiales; f__Lachnospiraceae; g__; s__	0.55	2.22167	0.725	0.188333	1.25333	5.14833	0.54	1.11296	0.03748	0.189245	0.055581	0.012834	0.074733	0.438543	0.036798	0.073736	0.438543	0.001
319702	k__Bacteria; p__Firmicutes; c__Clostridia; o__Clostridiales; f__Lachnospiraceae; g__; s__	0.003333	0.013333	0.016667	0.003333	0.01	0.065	0.015	0.014815	0.004712	0.04712	0.03534	0.004712	0.028272	0.413482	0.042408	0.058173	0.413482	0.001
191878	k__Bacteria; p__Firmicutes; c__Clostridia; o__Clostridiales; f__Lachnospiraceae; g__; s__	0.103333	0.408333	0.17	0.003333	0.473333	1.86167	0.33	0.044444	0.015221	0.096236	0.025041	0.000196	0.083666	0.548445	0.058331	0.004364	0.548445	0.001
305152	k__Bacteria; p__Firmicutes; c__Clostridia; o__Clostridiales; f__Lachnospiraceae; g__; s__	0.021667	0.126667	0.018333	0.005	0.065	0.265	0.03	0.051852	0.018566	0.217074	0.018851	0.002571	0.077975	0.408727	0.035989	0.02962	0.408727	0.001
2120784	k__Bacteria; p__Firmicutes; c__Clostridia; o__Clostridiales; f__Lachnospiraceae; g__; s__	3.69833	0.47	0.68	0.15	3.90833	0.34	1.84833	0.472222	0.319725	0.008126	0.017636	0.007781	0.33788	0.011757	0.095874	0.013608	0.33788	0.001
321809	k__Bacteria; p__Firmicutes; c__Clostridia; o__Clostridiales; f__Lachnospiraceae; g__; s__	0.038333	0.043333	0.01	0.036667	0.033333	0.146667	0.043333	0.031481	0.060029	0.079169	0.01305	0.038279	0.060899	0.382794	0.090478	0.036518	0.382794	0.001
213896	k__Bacteria; p__Firmicutes; c__Clostridia; o__Clostridiales; f__Lachnospiraceae; g__; s__	0.188333	0.603333	0.175	0.045	0.47	1.33667	0.4	0.074074	0.051482	0.164925	0.010631	0.002734	0.142753	0.405985	0.072895	0.012499	0.405985	0.001
265976	k__Bacteria; p__Firmicutes; c__Clostridia; o__Clostridiales; f__Lachnospiraceae; g__; s__	0	0.003333	0.001667	0.138333	0	0	0.001667	0.007407	0	0.002187	0.001094	0.453827	0	0	0.001094	0.010801	0.453827	0.001
261114	k__Bacteria; p__Firmicutes; c__Clostridia; o__Clostridiales; f__Lachnospiraceae; g__; s__	0.533333	0	0	0	1.16333	0.386667	0.001667	0.012963	0.228793	0	0	0	0.554506	0.110583	7.9e-05	0.00206	0.554506	0.001
164811	k__Bacteria; p__Firmicutes; c__Clostridia; o__Clostridiales; f__Lachnospiraceae; g__; s__	0.001667	0	0	1.88667	0.001667	0	0	0.125926	8.3e-05	0	0	0.561529	8.3e-05	0	0	0.027762	0.561529	0.001
3265889	k__Bacteria; p__Firmicutes; c__Clostridia; o__Clostridiales; f__Lachnospiraceae; g__; s__	0.053333	0.003333	3.37167	0.016667	0.02	0.463333	3.29833	0	0.005166	9.2e-05	0.373247	0.000461	0.000554	0.025646	0.456411	0	0.456411	0.002
334328	k__Bacteria; p__Firmicutes; c__Clostridia; o__Clostridiales; f__Lachnospiraceae; g__; s__	0.003333	0	0.06	0	0	0.005	0.053333	0.001852	0.005397	0	0.34003	0	0	0.008096	0.345427	0.001666	0.345427	0.002
303841	k__Bacteria; p__Firmicutes; c__Clostridia; o__Clostridiales; f__Lachnospiraceae; g__; s__	0.003333	0.008333	0.003333	0.003333	0.008333	0.061667	0.026667	0.003704	0.002808	0.028081	0.005616	0.005616	0.028081	0.363651	0.179719	0.003467	0.363651	0.002
233991	k__Bacteria; p__Firmicutes; c__Clostridia; o__Clostridiales; f__Lachnospiraceae; g__; s__	0.013333	0.003333	0.006667	0.013333	0.025	0.281667	0.025	0.009259	0.003531	0.000883	0.003531	0.003531	0.006621	0.447572	0.019863	0.008174	0.447572	0.002
263828	k__Bacteria; p__Firmicutes; c__Clostridia; o__Clostridiales; f__Lachnospiraceae; g__; s__	0.028333	0.001667	0.001667	0.005	0.063333	0.003333	0.005	0.001852	0.128571	0.001513	0.001513	0.013613	0.459832	0.00605	0.013613	0.001867	0.459832	0.002
275707	k__Bacteria; p__Firmicutes; c__Clostridia; o__Clostridiales; f__Lachnospiraceae; g__; s__	0.005	0.005	0	0	0	0.05	0	0	0.016667	0.016667	0	0	0	0.333333	0	0	0.333333	0.002
838338	k__Bacteria; p__Firmicutes; c__Clostridia; o__Clostridiales; f__Lachnospiraceae; g__; s__	0	0	0	0	0	0.045	0	0.001852	0	0	0	0	0	0.38419	0	0.004392	0.38419	0.002
173892	k__Bacteria; p__Firmicutes; c__Clostridia; o__Clostridiales; f__Lachnospiraceae; g__; s__	0.181667	0.29	0.26	0.211667	0.155	1.10667	0.521667	0.233333	0.061374	0.097973	0.087838	0.071509	0.052365	0.373874	0.176239	0.078829	0.373874	0.003
786449	k__Bacteria; p__Firmicutes; c__Clostridia; o__Clostridiales; f__Lachnospiraceae; g__; s__	0.001667	0.011667	0.01	0.001667	0.006667	0.033333	0.005	0.001852	0.00232	0.097423	0.069588	0.00232	0.018557	0.324742	0.020876	0.002864	0.324742	0.003
136604	k__Bacteria; p__Firmicutes; c__Clostridia; o__Clostridiales; f__Lachnospiraceae; g__; s__	0.028333	0.098333	0.088333	0.033333	0.06	0.405	0.133333	0.090741	0.021158	0.094409	0.065962	0.01778	0.051205	0.388838	0.085342	0.064533	0.388838	0.003
259580	k__Bacteria; p__Firmicutes; c__Clostridia; o__Clostridiales; f__Lachnospiraceae; g__; s__	0.003333	0	0	0.001667	0.003333	0.268333	0	0.009259	0.002332	0	0	0.000583	0.001166	0.375389	0	0.007196	0.375389	0.003
188607	k__Bacteria; p__Firmicutes; c__Clostridia; o__Clostridiales; f__Lachnospiraceae; g__; s__	0	0.003333	0.041667	0	0	0.006667	0.038333	0	0	0.003704	0.185185	0	0	0.014815	0.340741	0	0.340741	0.004
191274	k__Bacteria; p__Firmicutes; c__Clostridia; o__Clostridiales; f__Lachnospiraceae; g__; s__	0.023333	0.12	0.128333	0.04	0.068333	0.306667	0.138333	0.077778	0.018092	0.132923	0.142154	0.039877	0.052985	0.339692	0.153231	0.086154	0.339692	0.004
186777	k__Bacteria; p__Firmicutes; c__Clostridia; o__Clostridiales; f__Lachnospiraceae; g__; s__	0.076667	0.151667	0.16	0.015	0.051667	0.346667	0.075	0.077778	0.056228	0.158906	0.134109	0.006286	0.048719	0.326892	0.062864	0.054327	0.326892	0.004
260553	k__Bacteria; p__Firmicutes; c__Clostridia; o__Clostridiales; f__Lachnospiraceae; g__; s__	0.195	0.051667	0.036667	0.123333	0.326667	0.12	0.058333	0.066667	0.139523	0.042249	0.026235	0.126065	0.333901	0.122658	0.0477	0.060572	0.333901	0.004
267478	k__Bacteria; p__Firmicutes; c__Clostridia; o__Clostridiales; f__Lachnospiraceae; g__; s__	0.025	0.023333	0.01	0.028333	0.05	0.108333	0.048333	0.046296	0.036805	0.061832	0.008833	0.041712	0.132497	0.287077	0.128081	0.07573	0.287077	0.004
262272	k__Bacteria; p__Firmicutes; c__Clostridia; o__Clostridiales; f__Lachnospiraceae; g__; s__	0.406667	0	0.008333	0.16	0.483333	0	0.04	0.042593	0.285149	0	0.002191	0.070118	0.381269	0	0.014024	0.004148	0.381269	0.004
272949	k__Bacteria; p__Firmicutes; c__Clostridia; o__Clostridiales; f__Lachnospiraceae; g__; s__	0.008333	0.028333	0.141667	0.051667	0.018333	0.525	0.116667	0.092593	0.00424	0.017301	0.043253	0.015775	0.007463	0.427441	0.07124	0.052352	0.427441	0.005
294370	k__Bacteria; p__Firmicutes; c__Clostridia; o__Clostridiales; f__Lachnospiraceae; g__; s__	0.001667	0.005	0.001667	0	0.005	0.05	0.001667	0	0.002564	0.015385	0.002564	0	0.015385	0.307692	0.002564	0	0.307692	0.005
259434	k__Bacteria; p__Firmicutes; c__Clostridia; o__Clostridiales; f__Lachnospiraceae; g__; s__	0.008333	0	0	0.021667	0.003333	0	0	0.118519	0.005488	0	0	0.042805	0.002195	0	0	0.346883	0.346883	0.005
262326	k__Bacteria; p__Firmicutes; c__Clostridia; o__Clostridiales; f__Lachnospiraceae; g__; s__	0	0.01	0.02	0.005	0.001667	0.165	0.005	0.007407	0	0.023356	0.018685	0.004671	0.000779	0.385381	0.004671	0.007689	0.385381	0.006
317623	k__Bacteria; p__Firmicutes; c__Clostridia; o__Clostridiales; f__Lachnospiraceae; g__; s__	0.52	0.408333	0.081667	0.113333	0.49	1.61667	0.118333	0.138889	0.134204	0.070256	0.007026	0.013	0.140513	0.370878	0.01018	0.013276	0.370878	0.006
131024	k__Bacteria; p__Firmicutes; c__Clostridia; o__Clostridiales; f__Lachnospiraceae; g__; s__	0.003333	0.003333	0.011667	0.011667	0.006667	0.025	0.003333	0.001852	0.004986	0.009972	0.034903	0.052355	0.019945	0.299169	0.004986	0.003078	0.299169	0.007
295938	k__Bacteria; p__Firmicutes; c__Clostridia; o__Clostridiales; f__Lachnospiraceae; g__; s__	0	0	0.006667	0	0.018333	0.011667	0.046667	0	0	0	0.016	0	0.044	0.028	0.28	0	0.28	0.007
743911	k__Bacteria; p__Firmicutes; c__Clostridia; o__Clostridiales; f__Lachnospiraceae; g__; s__	0.001667	0.363333	0	0.001667	0.003333	1.17833	0.001667	0	0.000108	0.093763	0	0.000108	0.00043	0.380108	0.000108	0	0.380108	0.007
265280	k__Bacteria; p__Firmicutes; c__Clostridia; o__Clostridiales; f__Lachnospiraceae; g__; s__	0.066667	0.32	0.481667	0.135	0.261667	0.835	0.391667	0.309259	0.023802	0.114248	0.171967	0.043379	0.084079	0.298116	0.139835	0.110413	0.298116	0.008
3251419	k__Bacteria; p__Firmicutes; c__Clostridia; o__Clostridiales; f__Lachnospiraceae; g__; s__	0.053333	0.025	0.03	0.003333	0.023333	0.023333	0.088333	0.027778	0.136032	0.054656	0.076518	0.002429	0.051012	0.059514	0.289676	0.078722	0.289676	0.008
197930	k__Bacteria; p__Firmicutes; c__Clostridia; o__Clostridiales; f__Lachnospiraceae; g__; s__	0.003333	0.008333	0.01	0.001667	0.008333	0.075	0.063333	0.025926	0.001701	0.017013	0.010208	0.000851	0.021267	0.344518	0.161626	0.044108	0.344518	0.008
278392	k__Bacteria; p__Firmicutes; c__Clostridia; o__Clostridiales; f__Lachnospiraceae; g__; s__	0.04	0	0	0	0.026667	0	0	0.003704	0.284211	0	0	0	0.189474	0	0	0.005848	0.284211	0.008
4334624	k__Bacteria; p__Firmicutes; c__Clostridia; o__Clostridiales; f__Lachnospiraceae; g__; s__	0.018333	0.011667	0.001667	0.018333	0.045	0.196667	0.006667	0.140741	0.004175	0.005314	0.00038	0.016702	0.030747	0.35833	0.004555	0.178078	0.35833	0.009
260346	k__Bacteria; p__Firmicutes; c__Clostridia; o__Clostridiales; f__Lachnospiraceae; g__; s__	0.066667	0.366667	0.141667	0.416667	0.001667	1.055	0.185	0.987037	0.008281	0.091087	0.021995	0.129385	5.2e-05	0.294842	0.022979	0.306498	0.306498	0.01
2051608	k__Bacteria; p__Firmicutes; c__Clostridia; o__Clostridiales; f__Lachnospiraceae; g__; s__	0.083333	0	0	0	0.12	0	0	0.007407	0.158172	0	0	0	0.28471	0	0	0.003905	0.28471	0.01
162811	k__Bacteria; p__Firmicutes; c__Clostridia; o__Clostridiales; f__Lachnospiraceae; g__; s__	0.001667	0.001667	0	0	0.008333	0.058333	0	0.003704	0.002261	0.002261	0	0	0.045226	0.316583	0	0.005583	0.316583	0.011
306066	k__Bacteria; p__Firmicutes; c__Clostridia; o__Clostridiales; f__Lachnospiraceae; g__; s__	0.191667	0.003333	0.103333	0.01	0.191667	0.548333	0.27	0.016667	0.086142	0.000499	0.046442	0.003745	0.114856	0.328589	0.182022	0.005549	0.328589	0.012
790663	k__Bacteria; p__Firmicutes; c__Clostridia; o__Clostridiales; f__Lachnospiraceae; g__; s__	47.4633	0.013333	7.58667	11.53	32.3867	0.583333	3.90667	11.4111	0.371837	4.6e-05	0.046228	0.090328	0.225532	0.004062	0.023804	0.06622	0.371837	0.012
1902400	k__Bacteria; p__Firmicutes; c__Clostridia; o__Clostridiales; f__Lachnospiraceae; g__; s__	0.125	0.181667	0.375	0.076667	0.105	0.226667	0.718333	0.25	0.060729	0.088259	0.182186	0.033522	0.045911	0.110121	0.348988	0.121457	0.348988	0.013
4421276	k__Bacteria; p__Firmicutes; c__Clostridia; o__Clostridiales; f__Lachnospiraceae; g__; s__	0.126667	0.353333	0.198333	0.003333	0.003333	0.175	0.22	0.17037	0.01013	0.282583	0.095172	0.000267	0.000267	0.139959	0.105569	0.030279	0.282583	0.013
584137	k__Bacteria; p__Firmicutes; c__Clostridia; o__Clostridiales; f__Lachnospiraceae; g__; s__	0.008333	0.003333	0.008333	0	0.023333	0.013333	0.036667	0.011111	0.023936	0.003191	0.031915	0	0.156383	0.051064	0.245745	0.047281	0.245745	0.013
4440624	k__Bacteria; p__Firmicutes; c__Clostridia; o__Clostridiales; f__Lachnospiraceae; g__; s__	0.118333	0.155	0.258333	0.323333	0.135	0.456667	0.558333	0.266667	0.046882	0.061409	0.11372	0.142333	0.053485	0.201027	0.245781	0.117388	0.245781	0.014
346648	k__Bacteria; p__Firmicutes; c__Clostridia; o__Clostridiales; f__Lachnospiraceae; g__; s__	0.003333	0.243333	0.161667	0	0.013333	0.028333	0.305	0.087037	0.000396	0.144491	0.095997	0	0.006334	0.016824	0.289773	0.011485	0.289773	0.015
335965	k__Bacteria; p__Firmicutes; c__Clostridia; o__Clostridiales; f__Lachnospiraceae; g__; s__	0.003333	0	0.006667	0.001667	0.001667	0.005	0.036667	0.011111	0.010084	0	0.040336	0.002521	0.002521	0.015126	0.332773	0.074697	0.332773	0.015
1931575	k__Bacteria; p__Firmicutes; c__Clostridia; o__Clostridiales; f__Lachnospiraceae; g__; s__	0.021667	0.008333	0	0.423333	0.44	1.16667	0.023333	0.083333	0.001	0.001154	0	0.136769	0.121846	0.376923	0.003231	0.025641	0.376923	0.015
265011	k__Bacteria; p__Firmicutes; c__Clostridia; o__Clostridiales; f__Lachnospiraceae; g__; s__	0.051667	0.031667	0.066667	0.025	0.06	0.065	0.191667	0.062963	0.08384	0.034257	0.10818	0.01803	0.086544	0.070317	0.311018	0.050454	0.311018	0.016
214835	k__Bacteria; p__Firmicutes; c__Clostridia; o__Clostridiales; f__Lachnospiraceae; g__; s__	0.081667	0.056667	0.33	0.33	0.09	0.213333	0.626667	0.212963	0.037861	0.026271	0.16999	0.135992	0.037089	0.109892	0.322808	0.073134	0.322808	0.017
450047	k__Bacteria; p__Firmicutes; c__Clostridia; o__Clostridiales; f__Lachnospiraceae; g__; s__	0.565	0.455	0.003333	0.001667	0.04	6.40667	0.003333	0	0.037793	0.012174	4.5e-05	2.2e-05	0.000535	0.342832	4.5e-05	0	0.342832	0.021
195465	k__Bacteria; p__Firmicutes; c__Clostridia; o__Clostridiales; f__Lachnospiraceae; g__; s__	0.221667	0.036667	0.008333	0.18	0.02	0.005	0.011667	0.009259	0.36	0.037218	0.003383	0.182707	0.00812	0.003045	0.004737	0.006266	0.36	0.022
132165	k__Bacteria; p__Firmicutes; c__Clostridia; o__Clostridiales; f__Lachnospiraceae; g__; s__	0.043333	0.048333	0.001667	0.103333	0.205	0.183333	0.05	0.37037	0.017241	0.024038	0.000166	0.082225	0.081562	0.127648	0.01492	0.286527	0.286527	0.022
176850	k__Bacteria; p__Firmicutes; c__Clostridia; o__Clostridiales; f__Lachnospiraceae; g__; s__	0.006667	0	0	0	0	0	0	0.051852	0.011392	0	0	0	0	0	0	0.196906	0.196906	0.022
3694603	k__Bacteria; p__Firmicutes; c__Clostridia; o__Clostridiales; f__Lachnospiraceae; g__; s__	0.031667	0.75	0.345	0.158333	0.17	0.823333	0.431667	0.37037	0.007196	0.243477	0.0896	0.051401	0.044151	0.267284	0.126121	0.106876	0.267284	0.027
195694	k__Bacteria; p__Firmicutes; c__Clostridia; o__Clostridiales; f__Lachnospiraceae; g__; s__	0.008333	0.018333	0.02	0.005	0.02	0.068333	0.036667	0.011111	0.017751	0.05858	0.063905	0.005325	0.063905	0.291124	0.136686	0.026298	0.291124	0.027
258453	k__Bacteria; p__Firmicutes; c__Clostridia; o__Clostridiales; f__Lachnospiraceae; g__; s__	0.001667	0.006667	0.035	0.011667	0.005	0.111667	0.026667	0.011111	0.000796	0.012732	0.050133	0.016711	0.004775	0.319894	0.076393	0.011789	0.319894	0.027
258559	k__Bacteria; p__Firmicutes; c__Clostridia; o__Clostridiales; f__Lachnospiraceae; g__; s__	0.016667	0.055	0.08	0.081667	0.09	0.17	0.206667	0.072222	0.008633	0.049856	0.082878	0.074029	0.093237	0.220144	0.267626	0.093525	0.267626	0.029
186122	k__Bacteria; p__Firmicutes; c__Clostridia; o__Clostridiales; f__Lachnospiraceae; g__; s__	0.006667	0.025	0.021667	0.001667	0.01	0.045	0.018333	0.011111	0.009562	0.089641	0.062151	0.001195	0.035857	0.225896	0.05259	0.017707	0.225896	0.029
260752	k__Bacteria; p__Firmicutes; c__Clostridia; o__Clostridiales; f__Lachnospiraceae; g__; s__	0.04	0.128333	0	0	0	0.226667	0	0.009259	0.019789	0.126981	0	0	0	0.224279	0	0.00509	0.224279	0.029
309963	k__Bacteria; p__Firmicutes; c__Clostridia; o__Clostridiales; f__Lachnospiraceae; g__; s__	0.043333	0.033333	0.008333	0.083333	0.018333	0.038333	0.008333	0.068519	0.086135	0.055215	0.002761	0.220859	0.036442	0.076196	0.002761	0.226994	0.226994	0.033
265116	k__Bacteria; p__Firmicutes; c__Clostridia; o__Clostridiales; f__Lachnospiraceae; g__; s__	0.005	0.001667	0	0.506667	0	0.238333	0	0.005556	0.001321	0.00022	0	0.334556	0	0.125899	0	0.00163	0.334556	0.034
191098	k__Bacteria; p__Firmicutes; c__Clostridia; o__Clostridiales; f__Lachnospiraceae; g__; s__	0.041667	0.148333	0.18	0.283333	0.068333	0.105	0.103333	0.17037	0.030293	0.121323	0.130865	0.257489	0.04347	0.08588	0.084517	0.15483	0.257489	0.035
316550	k__Bacteria; p__Firmicutes; c__Clostridia; o__Clostridiales; f__Lachnospiraceae; g__; s__	0.011667	0	0	0.005	0.07	0.076667	0	0.001852	0.028251	0	0	0.003027	0.211883	0.232063	0	0.001246	0.232063	0.038
267406	k__Bacteria; p__Firmicutes; c__Clostridia; o__Clostridiales; f__Lachnospiraceae; g__; s__	0.061667	0.06	0.04	0	0.02	0.19	0.065	0.035185	0.065345	0.063579	0.025432	0	0.016954	0.241601	0.082653	0.016571	0.241601	0.04
14094	k__Bacteria; p__Firmicutes; c__Clostridia; o__Clostridiales; f__Lachnospiraceae; g__; s__	0.02	0.1	0.015	0	0.166667	4.275	0.003333	0.046296	0.001729	0.004323	0.000648	0	0.032423	0.369626	7.2e-05	0.002224	0.369626	0.04
634449	k__Bacteria; p__Firmicutes; c__Clostridia; o__Clostridiales; f__Lachnospiraceae; g__; s__	0.011667	0	0.031667	0.028333	0.01	0.018333	0.033333	0.012963	0.031899	0	0.19481	0.154937	0.027342	0.037595	0.205063	0.049226	0.205063	0.042
190273	k__Bacteria; p__Firmicutes; c__Clostridia; o__Clostridiales; f__Lachnospiraceae; g__; s__	0.003333	0.026667	0.055	0.003333	0.018333	0.08	0.041667	0.014815	0.002742	0.076771	0.1131	0.002742	0.03016	0.263214	0.137091	0.02708	0.263214	0.045
260666	k__Bacteria; p__Firmicutes; c__Clostridia; o__Clostridiales; f__Lachnospiraceae; g__; s__	0.003333	0.225	0.15	0.066667	0.001667	0.25	0.263333	0.040741	0.000666	0.20235	0.119911	0.059956	0.000167	0.224833	0.236825	0.01357	0.236825	0.046
231169	k__Bacteria; p__Firmicutes; c__Clostridia; o__Clostridiales; f__Lachnospiraceae; g__; s__	0.035	0.088333	0	0.005	0.038333	0.141667	0.003333	0.014815	0.042881	0.162337	0	0.003063	0.046965	0.260352	0.002042	0.010084	0.260352	0.046
309480	k__Bacteria; p__Firmicutes; c__Clostridia; o__Clostridiales; f__Lachnospiraceae; g__; s__	0.018333	0.021667	0.003333	0.015	0.006667	0.061667	0.003333	0.02037	0.048768	0.057635	0.004433	0.049877	0.0133	0.246059	0.004433	0.090312	0.246059	0.059
258522	k__Bacteria; p__Firmicutes; c__Clostridia; o__Clostridiales; f__Lachnospiraceae; g__; s__	0.013333	2.10833	0.626667	0.068333	0.243333	1.33167	0.988333	0.438889	0.000687	0.289861	0.107695	0.007046	0.012545	0.205967	0.152864	0.016761	0.289861	0.061
293580	k__Bacteria; p__Firmicutes; c__Clostridia; o__Clostridiales; f__Lachnospiraceae; g__; s__	0	0.001667	0.003333	0.001667	0.003333	0.018333	0.005	0.005556	0	0.004286	0.017143	0.004286	0.017143	0.188571	0.025714	0.047619	0.188571	0.063
266413	k__Bacteria; p__Firmicutes; c__Clostridia; o__Clostridiales; f__Lachnospiraceae; g__; s__	0.026667	0.035	0.031667	0.021667	0.021667	0.14	0.113333	0.027778	0.038298	0.058644	0.037899	0.020745	0.031117	0.234574	0.244149	0.044326	0.244149	0.071
269657	k__Bacteria; p__Firmicutes; c__Clostridia; o__Clostridiales; f__Lachnospiraceae; g__; s__	0.331667	0.133333	0.22	0.276667	0.61	0.16	0.286667	0.272222	0.115838	0.052389	0.086442	0.120786	0.23968	0.048896	0.112636	0.10564	0.23968	0.074
261334	k__Bacteria; p__Firmicutes; c__Clostridia; o__Clostridiales; f__Lachnospiraceae; g__; s__	0.02	0.018333	0.021667	0.013333	0.041667	0.011667	0.026667	0.012963	0.07216	0.033073	0.065145	0.040089	0.200445	0.021047	0.096214	0.043306	0.200445	0.077
4383092	k__Bacteria; p__Firmicutes; c__Clostridia; o__Clostridiales; f__Lachnospiraceae; g__; s__	0.003333	0.011667	0.008333	0.043333	0.003333	0.016667	0.01	0.040741	0.004852	0.033962	0.018194	0.220755	0.002426	0.048518	0.021833	0.197664	0.220755	0.08
263687	k__Bacteria; p__Firmicutes; c__Clostridia; o__Clostridiales; f__Lachnospiraceae; g__; s__	0.105	0.058333	0.36	0.08	0.078333	0.123333	0.398333	0.105556	0.072199	0.031197	0.275042	0.048896	0.047878	0.094228	0.304329	0.062724	0.304329	0.088
318343	k__Bacteria; p__Firmicutes; c__Clostridia; o__Clostridiales; f__Lachnospiraceae; g__; s__	0.001667	0.008333	0.026667	0.001667	0	0.003333	0.015	0	0.002941	0.044118	0.188235	0.002941	0	0.005882	0.105882	0	0.188235	0.088
195691	k__Bacteria; p__Firmicutes; c__Clostridia; o__Clostridiales; f__Lachnospiraceae; g__; s__	0.08	0.075	0.12	0.203333	0.156667	0.25	0.075	0.214815	0.061286	0.06384	0.091929	0.173077	0.133354	0.212799	0.057456	0.18285	0.212799	0.088
270199	k__Bacteria; p__Firmicutes; c__Clostridia; o__Clostridiales; f__Lachnospiraceae; g__; s__	0.003333	0.023333	0.005	0.008333	0.005	0.01	0.001667	0.005556	0.005357	0.1875	0.008036	0.066964	0.008036	0.064286	0.002679	0.019841	0.1875	0.088
263933	k__Bacteria; p__Firmicutes; c__Clostridia; o__Clostridiales; f__Lachnospiraceae; g__; s__	0.27	0	0.063333	0.063333	0.31	0.001667	0.021667	0.059259	0.171046	0	0.024073	0.040122	0.196387	0.000211	0.002745	0.03337	0.196387	0.089
275984	k__Bacteria; p__Firmicutes; c__Clostridia; o__Clostridiales; f__Lachnospiraceae; g__; s__	0.003333	0.013333	0	0	0.005	0.076667	0	0.044444	0.004669	0.028016	0	0	0.003502	0.214786	0	0.138348	0.214786	0.089
171532	k__Bacteria; p__Firmicutes; c__Clostridia; o__Clostridiales; f__Lachnospiraceae; g__; s__	28.89	11.0467	8.28833	17.94	2.58833	5.63167	12.5167	4.65	0.31556	0.12066	0.090532	0.195955	0.022617	0.061514	0.136717	0.050791	0.31556	0.095
258368	k__Bacteria; p__Firmicutes; c__Clostridia; o__Clostridiales; f__Lachnospiraceae; g__; s__	0.108333	0.063333	0.195	0.065	0.108333	0.833333	0.715	0.07037	0.045166	0.026405	0.063232	0.021077	0.050184	0.347431	0.298096	0.025354	0.347431	0.099
694641	k__Bacteria; p__Firmicutes; c__Clostridia; o__Clostridiales; f__Lachnospiraceae; g__; s__	0.013333	0.023333	0.005	0.063333	0.008333	0.083333	0.035	0.035185	0.009993	0.034976	0.003747	0.189868	0.009368	0.218598	0.091811	0.058601	0.218598	0.102
193680	k__Bacteria; p__Firmicutes; c__Clostridia; o__Clostridiales; f__Lachnospiraceae; g__; s__	0.013333	1.765	1.07667	0.001667	0.003333	0.301667	1.44833	0.657407	0.000759	0.201048	0.102201	3.2e-05	6.3e-05	0.040089	0.219969	0.013867	0.219969	0.103
263907	k__Bacteria; p__Firmicutes; c__Clostridia; o__Clostridiales; f__Lachnospiraceae; g__; s__	0.13	0.11	0.265	0.01	0.053333	0.08	0.028333	0.037037	0.109289	0.092475	0.259912	0.008407	0.052309	0.067255	0.01588	0.023064	0.259912	0.105
259912	k__Bacteria; p__Firmicutes; c__Clostridia; o__Clostridiales; f__Lachnospiraceae; g__; s__	0.001667	0.003333	0.006667	0.005	0.005	0.006667	0.015	0.001852	0.003689	0.014754	0.014754	0.022131	0.033197	0.059016	0.165984	0.004554	0.165984	0.105
1991255	k__Bacteria; p__Firmicutes; c__Clostridia; o__Clostridiales; f__Lachnospiraceae; g__; s__	0.066667	0.041667	0.033333	0.016667	0.098333	0.043333	0.016667	0.025926	0.097297	0.060811	0.038919	0.019459	0.200919	0.063243	0.019459	0.033634	0.200919	0.109
261277	k__Bacteria; p__Firmicutes; c__Clostridia; o__Clostridiales; f__Lachnospiraceae; g__; s__	0.001667	0.015	0.016667	0.03	0.008333	0.011667	0.021667	0.011111	0.001435	0.051675	0.07177	0.180861	0.028708	0.050239	0.111962	0.031898	0.180861	0.114
272060	k__Bacteria; p__Firmicutes; c__Clostridia; o__Clostridiales; f__Lachnospiraceae; g__; s__	0.065	0.125	0.005	0.01	0.09	1.01	0	0.392593	0.019145	0.036817	0.000295	0.002356	0.015905	0.29748	0	0.154176	0.29748	0.114
182097	k__Bacteria; p__Firmicutes; c__Clostridia; o__Clostridiales; f__Lachnospiraceae; g__; s__	0.026667	0.013333	0.001667	0.02	0.01	0.01	0.015	0.009259	0.176224	0.075524	0.001573	0.075524	0.028322	0.018881	0.070804	0.019425	0.176224	0.151
4481359	k__Bacteria; p__Firmicutes; c__Clostridia; o__Clostridiales; f__Lachnospiraceae; g__; s__	0.05	0.57	0.085	0.073333	0.096667	0.698333	0.12	0.164815	0.026909	0.306757	0.032021	0.039466	0.046821	0.33824	0.06458	0.088698	0.33824	0.152
1087825	k__Bacteria; p__Firmicutes; c__Clostridia; o__Clostridiales; f__Lachnospiraceae; g__; s__	0.213333	0.06	0.05	0.071667	0.03	0.08	0.07	0.198148	0.220743	0.046563	0.019401	0.074156	0.023281	0.062084	0.054323	0.170858	0.220743	0.152
165430	k__Bacteria; p__Firmicutes; c__Clostridia; o__Clostridiales; f__Lachnospiraceae; g__; s__	0.023333	0.001667	0.003333	0	0.005	0.006667	0	0.001852	0.167257	0.003982	0.007965	0	0.023894	0.031858	0	0.004916	0.167257	0.158
174667	k__Bacteria; p__Firmicutes; c__Clostridia; o__Clostridiales; f__Lachnospiraceae; g__; s__	0.826667	1.54833	1.47667	0.82	0.841667	1.95167	1.27	0.592593	0.088626	0.165995	0.158312	0.087911	0.090234	0.209236	0.136155	0.063531	0.209236	0.169
273967	k__Bacteria; p__Firmicutes; c__Clostridia; o__Clostridiales; f__Lachnospiraceae; g__; s__	0.103333	0.145	0.145	0.201667	0.206667	0.321667	0.165	0.127778	0.07297	0.102393	0.081914	0.142409	0.14594	0.227148	0.116516	0.090231	0.227148	0.179
287507	k__Bacteria; p__Firmicutes; c__Clostridia; o__Clostridiales; f__Lachnospiraceae; g__; s__	0.046667	0.165	0.405	0.165	0.043333	0.583333	0.49	0.294444	0.014897	0.075247	0.166228	0.075247	0.017786	0.266025	0.223461	0.119359	0.266025	0.19
174184	k__Bacteria; p__Firmicutes; c__Clostridia; o__Clostridiales; f__Lachnospiraceae; g__; s__	0.016667	0.025	0.001667	0	0.016667	0.043333	0.001667	0.003704	0.045997	0.091993	0.001533	0	0.076661	0.159455	0.001533	0.007571	0.159455	0.193
24175	k__Bacteria; p__Firmicutes; c__Clostridia; o__Clostridiales; f__Lachnospiraceae; g__; s__	0	0	0.018333	0.005	0.041667	0.006667	0.038333	0.001852	0	0	0.049172	0.00894	0.149007	0.011921	0.137086	0.00184	0.149007	0.201
183927	k__Bacteria; p__Firmicutes; c__Clostridia; o__Clostridiales; f__Lachnospiraceae; g__; s__	0.005	0.006667	0.001667	0.006667	0.001667	0.016667	0.015	0	0.028125	0.0375	0.003125	0.025	0.003125	0.09375	0.140625	0	0.140625	0.208
324524	k__Bacteria; p__Firmicutes; c__Clostridia; o__Clostridiales; f__Lachnospiraceae; g__; s__	0.006667	0.011667	0.006667	0	0.003333	0.003333	0.005	0	0.054545	0.127273	0.054545	0	0.009091	0.018182	0.040909	0	0.127273	0.216
344108	k__Bacteria; p__Firmicutes; c__Clostridia; o__Clostridiales; f__Lachnospiraceae; g__; s__	0	0	0	0	0	0	0.001667	0.05	0	0	0	0	0	0	0.003226	0.107527	0.107527	0.218
3392847	k__Bacteria; p__Firmicutes; c__Clostridia; o__Clostridiales; f__Lachnospiraceae; g__; s__	0.146667	0.15	0.196667	0.115	0.231667	0.051667	0.113333	0.135185	0.128634	0.131558	0.172487	0.100861	0.182865	0.040783	0.099399	0.118564	0.182865	0.227
166664	k__Bacteria; p__Firmicutes; c__Clostridia; o__Clostridiales; f__Lachnospiraceae; g__; s__	0	0.061667	0.023333	0	0	0.016667	0.005	0	0	0.115625	0.021875	0	0	0.015625	0.004687	0	0.115625	0.233
4281639	k__Bacteria; p__Firmicutes; c__Clostridia; o__Clostridiales; f__Lachnospiraceae; g__; s__	0.005	0.01	0.001667	0.001667	0	0.008333	0.001667	0.011111	0.025352	0.076056	0.004225	0.004225	0	0.06338	0.004225	0.125196	0.125196	0.235
266583	k__Bacteria; p__Firmicutes; c__Clostridia; o__Clostridiales; f__Lachnospiraceae; g__; s__	0.008333	0.006667	0.013333	0.023333	0.031667	0.011667	0.025	0.024074	0.023136	0.018509	0.046272	0.129563	0.175835	0.048586	0.121465	0.129963	0.175835	0.239
134065	k__Bacteria; p__Firmicutes; c__Clostridia; o__Clostridiales; f__Lachnospiraceae; g__; s__	0.083333	0.143333	0.315	0.243333	0.043333	0.343333	0.6	0.442593	0.030108	0.045312	0.099582	0.065936	0.009785	0.13955	0.243874	0.177674	0.243874	0.249
262766	k__Bacteria; p__Firmicutes; c__Clostridia; o__Clostridiales; f__Lachnospiraceae; g__; s__	0.045	0.036667	0.048333	0.063333	0.053333	0.085	0.073333	0.074074	0.084538	0.068883	0.0908	0.11898	0.100193	0.177426	0.153073	0.137439	0.177426	0.257
186955	k__Bacteria; p__Firmicutes; c__Clostridia; o__Clostridiales; f__Lachnospiraceae; g__; s__	0	0.02	0.021667	0.001667	0.001667	0.008333	0.013333	0	0	0.09	0.13	0.0025	0.0025	0.0375	0.04	0	0.13	0.259
186043	k__Bacteria; p__Firmicutes; c__Clostridia; o__Clostridiales; f__Lachnospiraceae; g__; s__	0.113333	1.71333	1.54833	0.163333	0.058333	2.57833	1.09833	0.011111	0.015558	0.164643	0.191298	0.017938	0.005606	0.28316	0.120622	0.000508	0.28316	0.267
189288	k__Bacteria; p__Firmicutes; c__Clostridia; o__Clostridiales; f__Lachnospiraceae; g__; s__	0.843333	0.463333	1.06	0.893333	0.996667	1.165	2.075	0.872222	0.10077	0.055364	0.12666	0.106745	0.119092	0.139206	0.247942	0.104222	0.247942	0.281
168984	k__Bacteria; p__Firmicutes; c__Clostridia; o__Clostridiales; f__Lachnospiraceae; g__; s__	0.085	0.006667	0	0.003333	0.27	0.005	0.365	0.024074	0.044791	0.002635	0	0.000878	0.213418	0.001317	0.09617	0.007048	0.213418	0.286
268708	k__Bacteria; p__Firmicutes; c__Clostridia; o__Clostridiales; f__Lachnospiraceae; g__; s__	0.001667	0	0	0.028333	0.005	0.018333	0.005	0.025926	0.001978	0	0	0.134505	0.011868	0.087033	0.011868	0.136752	0.136752	0.292
335521	k__Bacteria; p__Firmicutes; c__Clostridia; o__Clostridiales; f__Lachnospiraceae; g__; s__	0	0.021667	0.015	0	0	0.02	0.023333	0	0	0.08125	0.075	0	0	0.075	0.116667	0	0.116667	0.294
181344	k__Bacteria; p__Firmicutes; c__Clostridia; o__Clostridiales; f__Lachnospiraceae; g__; s__	2.68833	1.21333	0.981667	1.93	0.368333	0.565	2.42667	0.403704	0.254167	0.114714	0.08353	0.164224	0.01393	0.053418	0.206485	0.021204	0.254167	0.296
258641	k__Bacteria; p__Firmicutes; c__Clostridia; o__Clostridiales; f__Lachnospiraceae; g__; s__	0.745	0.38	0.266667	0.431667	0.518333	0.176667	0.168333	0.777778	0.150529	0.054843	0.030789	0.074759	0.119692	0.035696	0.009718	0.174613	0.174613	0.299
193654	k__Bacteria; p__Firmicutes; c__Clostridia; o__Clostridiales; f__Lachnospiraceae; g__; s__	0.001667	0.005	0.01	0.018333	0.016667	0.001667	0.003333	0.014815	0.002332	0.01399	0.01399	0.128238	0.093264	0.002332	0.009326	0.069085	0.128238	0.3
301765	k__Bacteria; p__Firmicutes; c__Clostridia; o__Clostridiales; f__Lachnospiraceae; g__; s__	0.033333	0.01	0.003333	0.03	0.016667	0.013333	0	0.027778	0.099174	0.014876	0.002479	0.156198	0.061983	0.049587	0	0.137741	0.156198	0.3
197600	k__Bacteria; p__Firmicutes; c__Clostridia; o__Clostridiales; f__Lachnospiraceae; g__; s__	0.64	0.528333	0.003333	0.043333	0.408333	0.968333	0.013333	0.094444	0.118543	0.137003	0.000247	0.008026	0.075633	0.179358	0.00247	0.01555	0.179358	0.31
264345	k__Bacteria; p__Firmicutes; c__Clostridia; o__Clostridiales; f__Lachnospiraceae; g__; s__	0	0.001667	0	0	0	0.001667	0	0.061111	0	0.002586	0	0	0	0.002586	0	0.105364	0.105364	0.315
529905	k__Bacteria; p__Firmicutes; c__Clostridia; o__Clostridiales; f__Lachnospiraceae; g__; s__	0.065	0.028333	0.031667	0.033333	0.006667	0.025	0.035	0.009259	0.166482	0.072569	0.054071	0.056917	0.005692	0.042688	0.089644	0.013175	0.166482	0.316
260375	k__Bacteria; p__Firmicutes; c__Clostridia; o__Clostridiales; f__Lachnospiraceae; g__; s__	0.001667	0.045	0.031667	0	0.005	0.045	0.021667	0.011111	0.001034	0.111724	0.058966	0	0.006207	0.139655	0.053793	0.030651	0.139655	0.322
268978	k__Bacteria; p__Firmicutes; c__Clostridia; o__Clostridiales; f__Lachnospiraceae; g__; s__	0.568333	0.405	0.376667	0.203333	0.546667	0.273333	0.34	0.42037	0.163225	0.12924	0.096159	0.064886	0.174447	0.078501	0.086798	0.134145	0.174447	0.353
339329	k__Bacteria; p__Firmicutes; c__Clostridia; o__Clostridiales; f__Lachnospiraceae; g__; s__	0.015	0.233333	0.283333	0.011667	0.036667	0.366667	0.271667	0.055556	0.008242	0.073266	0.200174	0.003663	0.01727	0.201483	0.191932	0.004846	0.201483	0.377
265992	k__Bacteria; p__Firmicutes; c__Clostridia; o__Clostridiales; f__Lachnospiraceae; g__; s__	0.088333	0.12	0.335	0.001667	0.208333	0.228333	0.4	0.462963	0.028732	0.019516	0.145287	9e-05	0.090352	0.086648	0.216846	0.055773	0.216846	0.38
314323	k__Bacteria; p__Firmicutes; c__Clostridia; o__Clostridiales; f__Lachnospiraceae; g__; s__	0	0.02	0.018333	0	0.001667	0.023333	0.016667	0.001852	0	0.048869	0.067195	0	0.002036	0.114027	0.10181	0.002514	0.114027	0.385
303479	k__Bacteria; p__Firmicutes; c__Clostridia; o__Clostridiales; f__Lachnospiraceae; g__; s__	0	0	0	0.01	0	0.003333	0.001667	0.051852	0	0	0	0.014958	0	0.004986	0.002493	0.08618	0.08618	0.388
1110135	k__Bacteria; p__Firmicutes; c__Clostridia; o__Clostridiales; f__Lachnospiraceae; g__; s__	0.025	0.005	0.05	0.001667	0.028333	0.011667	0.105	0.031481	0.038737	0.005811	0.058106	0.000646	0.054878	0.022597	0.203372	0.067751	0.203372	0.392
262724	k__Bacteria; p__Firmicutes; c__Clostridia; o__Clostridiales; f__Lachnospiraceae; g__; s__	0	0.006667	0	0	0	0.015	0.023333	0	0	0.014815	0	0	0	0.1	0.103704	0	0.103704	0.394
335632	k__Bacteria; p__Firmicutes; c__Clostridia; o__Clostridiales; f__Lachnospiraceae; g__; s__	0.003333	0.015	0.015	0.001667	0.005	0.031667	0.02	0.009259	0.006606	0.044587	0.074312	0.001651	0.004954	0.125505	0.099083	0.010194	0.125505	0.409
323862	k__Bacteria; p__Firmicutes; c__Clostridia; o__Clostridiales; f__Lachnospiraceae; g__; s__	0.003333	0.001667	0	0.018333	0.011667	0.005	0.001667	0.022222	0.010435	0.002609	0	0.028696	0.091304	0.015652	0.002609	0.115942	0.115942	0.425
275132	k__Bacteria; p__Firmicutes; c__Clostridia; o__Clostridiales; f__Lachnospiraceae; g__; s__	0.02	0.021667	0.001667	0.015	0.023333	0.003333	0.003333	0.018519	0.07487	0.101386	0.00156	0.042114	0.131023	0.006239	0.00312	0.077027	0.131023	0.429
262104	k__Bacteria; p__Firmicutes; c__Clostridia; o__Clostridiales; f__Lachnospiraceae; g__; s__	0.533333	0.515	0.726667	0.718333	0.473333	1.03667	0.753333	0.25	0.106525	0.102863	0.14514	0.143475	0.094541	0.186352	0.150466	0.049933	0.186352	0.44
310491	k__Bacteria; p__Firmicutes; c__Clostridia; o__Clostridiales; f__Lachnospiraceae; g__; s__	0.008333	0	0.003333	0.025	0.015	0.016667	0.003333	0.003704	0.044226	0	0.008845	0.066339	0.039803	0.132678	0.008845	0.00546	0.132678	0.44
314621	k__Bacteria; p__Firmicutes; c__Clostridia; o__Clostridiales; f__Lachnospiraceae; g__; s__	0.003333	0.006667	0	0.015	0.008333	0.015	0.001667	0.003704	0.012414	0.024828	0	0.083793	0.062069	0.111724	0.003103	0.015326	0.111724	0.452
2724175	k__Bacteria; p__Firmicutes; c__Clostridia; o__Clostridiales; f__Lachnospiraceae; g__; s__	0.016667	0.001667	0.008333	0.013333	0.008333	0.013333	0.018333	0.02037	0.132841	0.001661	0.024908	0.079705	0.03321	0.066421	0.109594	0.112751	0.132841	0.498
174583	k__Bacteria; p__Firmicutes; c__Clostridia; o__Clostridiales; f__Lachnospiraceae; g__; s__	0	0.013333	0.02	0	0.001667	0.008333	0.015	0.003704	0	0.064478	0.064478	0	0.002687	0.026866	0.096716	0.006633	0.096716	0.502
4345268	k__Bacteria; p__Firmicutes; c__Clostridia; o__Clostridiales; f__Lachnospiraceae; g__; s__	0.068333	0.02	0.051667	0.02	0.046667	0.09	0.063333	0.027778	0.158596	0.02063	0.093266	0.02063	0.096275	0.162464	0.130659	0.055715	0.162464	0.506
180171	k__Bacteria; p__Firmicutes; c__Clostridia; o__Clostridiales; f__Lachnospiraceae; g__; s__	0	0.003333	0.003333	0	0.013333	0.028333	0	0	0	0.006897	0.006897	0	0.082759	0.058621	0	0	0.082759	0.506
300208	k__Bacteria; p__Firmicutes; c__Clostridia; o__Clostridiales; f__Lachnospiraceae; g__; s__	0.001667	0.003333	0.01	0.01	0.003333	0.008333	0.015	0.024074	0.0022	0.004401	0.026406	0.026406	0.008802	0.033007	0.059413	0.105949	0.105949	0.52
315496	k__Bacteria; p__Firmicutes; c__Clostridia; o__Clostridiales; f__Lachnospiraceae; g__; s__	0.015	0.01	0.001667	0.001667	0.005	0.021667	0.021667	0.011111	0.102532	0.056962	0.001899	0.001899	0.017089	0.123418	0.123418	0.028129	0.123418	0.551
185587	k__Bacteria; p__Firmicutes; c__Clostridia; o__Clostridiales; f__Lachnospiraceae; g__; s__	0.393333	0.44	0.52	0.253333	0.221667	0.293333	0.451667	0.190741	0.142302	0.159185	0.188128	0.091652	0.080196	0.095511	0.163406	0.069007	0.188128	0.561
146502	k__Bacteria; p__Firmicutes; c__Clostridia; o__Clostridiales; f__Lachnospiraceae; g__; s__	0.003333	0.003333	0.003333	0.005	0.001667	0.011667	0.013333	0.005556	0.014118	0.014118	0.014118	0.031765	0.003529	0.098824	0.084706	0.026144	0.098824	0.564
524515	k__Bacteria; p__Firmicutes; c__Clostridia; o__Clostridiales; f__Lachnospiraceae; g__; s__	0.006667	0.006667	0.008333	0.001667	0.01	0.011667	0.01	0.009259	0.041499	0.020749	0.038905	0.002594	0.015562	0.108934	0.031124	0.064041	0.108934	0.569
195885	k__Bacteria; p__Firmicutes; c__Clostridia; o__Clostridiales; f__Lachnospiraceae; g__; s__	0.016667	0.035	0.008333	0	0	0.126667	0	0.109259	0.011264	0.059136	0.005632	0	0	0.128411	0	0.082047	0.128411	0.579
170248	k__Bacteria; p__Firmicutes; c__Clostridia; o__Clostridiales; f__Lachnospiraceae; g__; s__	0	0	0	0.001667	0.001667	0.008333	0.001667	0.061111	0	0	0	0.002239	0.002239	0.033582	0.002239	0.091211	0.091211	0.582
356148	k__Bacteria; p__Firmicutes; c__Clostridia; o__Clostridiales; f__Lachnospiraceae; g__; s__	0.006667	0.006667	0.005	0.001667	0.003333	0.01	0.005	0.001852	0.066359	0.04977	0.024885	0.004147	0.01659	0.099539	0.037327	0.00512	0.099539	0.592
345536	k__Bacteria; p__Firmicutes; c__Clostridia; o__Clostridiales; f__Lachnospiraceae; g__; s__	0	0.005	0.006667	0.006667	0.008333	0.015	0.003333	0.003704	0	0.020532	0.041065	0.027376	0.034221	0.092395	0.013688	0.016899	0.092395	0.602
3392842	k__Bacteria; p__Firmicutes; c__Clostridia; o__Clostridiales; f__Lachnospiraceae; g__; s__	0.006667	0.001667	0.13	0.015	0.001667	0.021667	0.078333	0.011111	0.00501	0.000626	0.195407	0.022547	0.000626	0.056994	0.206054	0.023196	0.206054	0.619
277443	k__Bacteria; p__Firmicutes; c__Clostridia; o__Clostridiales; f__Lachnospiraceae; g__; s__	0.011667	0.011667	0.01	0.018333	0.005	0.006667	0.038333	0.001852	0.045081	0.045081	0.03864	0.03542	0.00483	0.00644	0.111091	0.001988	0.111091	0.646
4364243	k__Bacteria; p__Firmicutes; c__Clostridia; o__Clostridiales; f__Lachnospiraceae; g__; s__	0.023333	0.005	0.006667	0	0.03	0.003333	0.031667	0.064815	0.028315	0.009101	0.004045	0	0.091011	0.004045	0.096067	0.087391	0.096067	0.72
274694	k__Bacteria; p__Firmicutes; c__Clostridia; o__Clostridiales; f__Lachnospiraceae; g__; s__	0.006667	0.003333	0.01	0.013333	0.005	0.008333	0.006667	0.007407	0.032927	0.005488	0.09878	0.065854	0.024695	0.054878	0.043902	0.04065	0.09878	0.722
261891	k__Bacteria; p__Firmicutes; c__Clostridia; o__Clostridiales; f__Lachnospiraceae; g__; s__	0.513333	0.395	0.188333	0.293333	0.481667	0.228333	0.393333	0.061111	0.160766	0.108243	0.066355	0.091866	0.056568	0.080448	0.107786	0.007974	0.160766	0.843
290472	k__Bacteria; p__Firmicutes; c__Clostridia; o__Clostridiales; f__Lachnospiraceae; g__; s__	0.033333	0.005	0.023333	0	0.003333	0	0.001667	0	0.05	0.0225	0.035	0	0.005	0	0.0025	0	0.05	0.862
307723	k__Bacteria; p__Firmicutes; c__Clostridia; o__Clostridiales; f__Lachnospiraceae; g__; s__	0.016667	0.006667	0.015	0.015	0.008333	0.018333	0.006667	0.011111	0.068182	0.020455	0.092045	0.076705	0.025568	0.09375	0.020455	0.037879	0.09375	0.873
833559	k__Bacteria; p__Firmicutes; c__Clostridia; o__Clostridiales; f__Lachnospiraceae; g__; s__	0	0	0	0	0.095	0.016667	0	0.001852	0	0	0	0	0.083687	0.014682	0	0.001813	0.083687	0.9
172389	k__Bacteria; p__Firmicutes; c__Clostridia; o__Clostridiales; f__Lachnospiraceae; g__; s__	1.255	0.23	1.4	0.321667	1.49167	0.476667	2.39833	0.774074	0.135311	0.016532	0.117402	0.038535	0.178698	0.051393	0.20112	0.082429	0.20112	0.905
4440360	k__Bacteria; p__Firmicutes; c__Clostridia; o__Clostridiales; f__Lachnospiraceae; g__; s__	0	0.001667	0	0	0.04	0.01	0	0.003704	0	0.00301	0	0	0.072241	0.054181	0	0.007432	0.072241	0.909
305177	k__Bacteria; p__Firmicutes; c__Clostridia; o__Clostridiales; f__Lachnospiraceae; g__; s__	0.075	0	0.001667	0	0.015	0.003333	0.018333	0.024074	0.054582	0	0.001213	0	0.032749	0.004852	0.013342	0.038934	0.054582	0.998
2897332	k__Bacteria; p__Firmicutes; c__Clostridia; o__Clostridiales; f__Lachnospiraceae; g__[Ruminococcus]; s__gnavus	0.613333	0.643333	0.385	0.24	0.621667	1.53667	0.318333	0.52037	0.125716	0.131866	0.078914	0.049193	0.127425	0.314974	0.06525	0.106662	0.314974	0.001
181683	k__Bacteria; p__Firmicutes; c__Clostridia; o__Clostridiales; f__Lachnospiraceae; g__[Ruminococcus]; s__gnavus	0.065	0.08	0.051667	0.075	0.063333	0.355	0.071667	0.074074	0.069998	0.086151	0.049457	0.062819	0.068203	0.424773	0.077177	0.088633	0.424773	0.001
183174	k__Bacteria; p__Firmicutes; c__Clostridia; o__Clostridiales; f__Lachnospiraceae; g__[Ruminococcus]; s__gnavus	0.018333	0.578333	0.131667	0.076667	0.011667	0.596667	0.011667	0.022222	0.005067	0.359655	0.045489	0.031785	0.001612	0.412284	0.002418	0.008531	0.412284	0.001
295075	k__Bacteria; p__Firmicutes; c__Clostridia; o__Clostridiales; f__Lachnospiraceae; g__[Ruminococcus]; s__gnavus	0.03	0.008333	0.028333	0	0.125	0.011667	0.023333	0.035185	0.080198	0.009547	0.043281	0	0.381895	0.013366	0.044554	0.04479	0.381895	0.001
268125	k__Bacteria; p__Firmicutes; c__Clostridia; o__Clostridiales; f__Lachnospiraceae; g__[Ruminococcus]; s__gnavus	0.013333	0.003333	0.006667	0.001667	0.08	0.003333	0	0.003704	0.047603	0.002975	0.023802	0.001488	0.642645	0.00595	0	0.003673	0.642645	0.001
262633	k__Bacteria; p__Firmicutes; c__Clostridia; o__Clostridiales; f__Lachnospiraceae; g__[Ruminococcus]; s__gnavus	0.143333	0.013333	0.053333	1.57167	0.023333	0.008333	0.083333	0.035185	0.044517	0.003451	0.016564	0.813554	0.006039	0.001725	0.012941	0.010118	0.813554	0.001
275913	k__Bacteria; p__Firmicutes; c__Clostridia; o__Clostridiales; f__Lachnospiraceae; g__[Ruminococcus]; s__gnavus	0.071667	0.003333	0.01	0	0.203333	0.003333	0.018333	0	0.13871	0.001075	0.009677	0	0.45914	0.002151	0.005914	0	0.45914	0.001
303076	k__Bacteria; p__Firmicutes; c__Clostridia; o__Clostridiales; f__Lachnospiraceae; g__[Ruminococcus]; s__gnavus	0.01	0.183333	0.008333	0	0.015	0.258333	0.061667	0.001852	0.005571	0.204264	0.004642	0	0.011142	0.43174	0.068707	0.000382	0.43174	0.001
266896	k__Bacteria; p__Firmicutes; c__Clostridia; o__Clostridiales; f__Lachnospiraceae; g__[Ruminococcus]; s__gnavus	0.056667	0.011667	0.015	0.015	0.108333	0.023333	0.005	0.051852	0.177792	0.008134	0.010458	0.026146	0.339897	0.05694	0.003486	0.100423	0.339897	0.002
2797559	k__Bacteria; p__Firmicutes; c__Clostridia; o__Clostridiales; f__Lachnospiraceae; g__[Ruminococcus]; s__gnavus	0.135	0.181667	0.16	0.126667	0.156667	0.61	0.138333	0.185185	0.071744	0.085817	0.094478	0.074795	0.09251	0.360197	0.081684	0.109349	0.360197	0.003
309916	k__Bacteria; p__Firmicutes; c__Clostridia; o__Clostridiales; f__Lachnospiraceae; g__[Ruminococcus]; s__gnavus	0.021667	0.011667	0	0.01	0.003333	0.211667	0.01	0.001852	0.032077	0.008636	0	0.011103	0.002467	0.391707	0.007402	0.000762	0.391707	0.005
299070	k__Bacteria; p__Firmicutes; c__Clostridia; o__Clostridiales; f__Lachnospiraceae; g__[Ruminococcus]; s__gnavus	0.023333	0.273333	0.03	0.001667	0.011667	0.385	0.055	0.003704	0.017864	0.24414	0.015312	0.000213	0.005955	0.442131	0.049126	0.000525	0.442131	0.006
267996	k__Bacteria; p__Firmicutes; c__Clostridia; o__Clostridiales; f__Lachnospiraceae; g__[Ruminococcus]; s__gnavus	0.001667	0.001667	0	0.001667	0.003333	0.041667	0.003333	0.001852	0.00302	0.00302	0	0.00302	0.012081	0.302013	0.00604	0.003729	0.302013	0.006
262970	k__Bacteria; p__Firmicutes; c__Clostridia; o__Clostridiales; f__Lachnospiraceae; g__[Ruminococcus]; s__gnavus	0.048333	0.043333	0.3	0.081667	0.131667	0.163333	0.268333	0.075926	0.034754	0.019474	0.26964	0.073402	0.071005	0.146804	0.241178	0.053077	0.26964	0.01
1109178	k__Bacteria; p__Firmicutes; c__Clostridia; o__Clostridiales; f__Lachnospiraceae; g__[Ruminococcus]; s__gnavus	0.21	0.081667	0.041667	0.023333	0.12	0.031667	0.003333	0.014815	0.3191	0.093071	0.023743	0.017728	0.205135	0.024059	0.000633	0.00938	0.3191	0.015
307640	k__Bacteria; p__Firmicutes; c__Clostridia; o__Clostridiales; f__Lachnospiraceae; g__[Ruminococcus]; s__gnavus	0.098333	0.091667	0.031667	0.02	0.081667	0.285	0.043333	0.014815	0.132787	0.082523	0.028508	0.012003	0.122534	0.342095	0.045513	0.007409	0.342095	0.021
195385	k__Bacteria; p__Firmicutes; c__Clostridia; o__Clostridiales; f__Lachnospiraceae; g__[Ruminococcus]; s__gnavus	0.011667	0.01	0	0.001667	0.021667	0.001667	0	0.001852	0.072137	0.103053	0	0.003435	0.223282	0.003435	0	0.004241	0.223282	0.029
3750373	k__Bacteria; p__Firmicutes; c__Clostridia; o__Clostridiales; f__Lachnospiraceae; g__[Ruminococcus]; s__gnavus	0.088333	0.043333	0.3	0.03	0.04	0.188333	0.105	0.068519	0.081836	0.030109	0.312674	0.027793	0.023161	0.15267	0.085117	0.052899	0.312674	0.032
265503	k__Bacteria; p__Firmicutes; c__Clostridia; o__Clostridiales; f__Lachnospiraceae; g__[Ruminococcus]; s__gnavus	0.026667	0.031667	0.016667	0.013333	0.031667	0.06	0.021667	0.025926	0.082018	0.11131	0.029292	0.029292	0.083483	0.210903	0.05712	0.063285	0.210903	0.045
4390754	k__Bacteria; p__Firmicutes; c__Clostridia; o__Clostridiales; f__Lachnospiraceae; g__[Ruminococcus]; s__gnavus	0.063333	0.248333	0.1	0.053333	0.026667	0.291667	0.13	0.122222	0.042811	0.191845	0.067597	0.025751	0.018026	0.253487	0.100429	0.078684	0.253487	0.094
259132	k__Bacteria; p__Firmicutes; c__Clostridia; o__Clostridiales; f__Lachnospiraceae; g__[Ruminococcus]; s__gnavus	0.008333	0	0.021667	0	0.033333	0.026667	0.038333	0	0.012987	0	0.084416	0	0.077922	0.062338	0.209091	0	0.209091	0.098
233313	k__Bacteria; p__Firmicutes; c__Clostridia; o__Clostridiales; f__Lachnospiraceae; g__[Ruminococcus]; s__gnavus	0	0.001667	0	0.055	0	0.001667	0.001667	0.001852	0	0.002695	0	0.177844	0	0.002695	0.002695	0.003327	0.177844	0.103
263179	k__Bacteria; p__Firmicutes; c__Clostridia; o__Clostridiales; f__Lachnospiraceae; g__[Ruminococcus]; s__gnavus	0.001667	0.006667	0.013333	0	0.011667	0.02	0.006667	0.001852	0.002695	0.021557	0.129341	0	0.094311	0.161677	0.032335	0.003327	0.161677	0.139
2901239	k__Bacteria; p__Firmicutes; c__Clostridia; o__Clostridiales; f__Lachnospiraceae; g__[Ruminococcus]; s__gnavus	0.57	0.226667	0.85	0.106667	0.228333	1.23167	0.803333	0.368519	0.129983	0.051689	0.174451	0.024324	0.052069	0.28087	0.183193	0.065362	0.28087	0.16
350664	k__Bacteria; p__Firmicutes; c__Clostridia; o__Clostridiales; f__Lachnospiraceae; g__[Ruminococcus]; s__gnavus	0	0.008333	0.028333	0.006667	0.005	0.01	0.018333	0.007407	0	0.019824	0.168502	0.015859	0.011894	0.023789	0.174449	0.039158	0.174449	0.176
272593	k__Bacteria; p__Firmicutes; c__Clostridia; o__Clostridiales; f__Lachnospiraceae; g__[Ruminococcus]; s__gnavus	0.021667	0.011667	0.061667	0.048333	0.068333	0.03	0.003333	0.037037	0.046093	0.020683	0.131188	0.119961	0.193828	0.074458	0.002364	0.102138	0.193828	0.185
269107	k__Bacteria; p__Firmicutes; c__Clostridia; o__Clostridiales; f__Lachnospiraceae; g__[Ruminococcus]; s__gnavus	0.016667	0.078333	0.066667	0.105	0.02	0.121667	0.028333	0.092593	0.018894	0.103604	0.088174	0.158712	0.015115	0.206893	0.026767	0.13607	0.206893	0.198
191583	k__Bacteria; p__Firmicutes; c__Clostridia; o__Clostridiales; f__Lachnospiraceae; g__[Ruminococcus]; s__gnavus	0.1	0.05	0.055	0.145	0.121667	0.138333	0.056667	0.290741	0.104449	0.036557	0.034468	0.151451	0.127079	0.130039	0.053269	0.303675	0.303675	0.207
274095	k__Bacteria; p__Firmicutes; c__Clostridia; o__Clostridiales; f__Lachnospiraceae; g__[Ruminococcus]; s__gnavus	0.076667	0.12	0.136667	0.161667	0.135	0.193333	0.128333	0.074074	0.067268	0.116989	0.133237	0.15761	0.131612	0.188482	0.112602	0.064191	0.188482	0.222
175575	k__Bacteria; p__Firmicutes; c__Clostridia; o__Clostridiales; f__Lachnospiraceae; g__[Ruminococcus]; s__gnavus	0.018333	0.058333	0.045	0.043333	0.021667	0.078333	0.08	0.040741	0.033269	0.090735	0.058329	0.078637	0.033701	0.203072	0.145175	0.093882	0.203072	0.231
259983	k__Bacteria; p__Firmicutes; c__Clostridia; o__Clostridiales; f__Lachnospiraceae; g__[Ruminococcus]; s__gnavus	0.086667	0.056667	0.273333	0.38	0.323333	0.155	0.038333	0.157407	0.058927	0.034676	0.092924	0.232536	0.197859	0.09485	0.013032	0.083242	0.232536	0.311
184903	k__Bacteria; p__Firmicutes; c__Clostridia; o__Clostridiales; f__Lachnospiraceae; g__[Ruminococcus]; s__gnavus	0.138333	0.061667	0.101667	0.125	0.115	0.103333	0.02	0.174074	0.131891	0.051446	0.084816	0.104282	0.137056	0.098521	0.014301	0.184409	0.184409	0.367
268297	k__Bacteria; p__Firmicutes; c__Clostridia; o__Clostridiales; f__Lachnospiraceae; g__[Ruminococcus]; s__gnavus	0.008333	0.003333	0.008333	0.02	0.01	0.006667	0.003333	0.024074	0.049559	0.00793	0.029736	0.142731	0.059471	0.031718	0.00793	0.095448	0.142731	0.377
267717	k__Bacteria; p__Firmicutes; c__Clostridia; o__Clostridiales; f__Lachnospiraceae; g__[Ruminococcus]; s__gnavus	0.003333	0.016667	0.001667	0.001667	0.001667	0.013333	0.003333	0.014815	0.011803	0.029508	0.002951	0.002951	0.002951	0.07082	0.011803	0.087432	0.087432	0.668
135625	k__Bacteria; p__Firmicutes; c__Clostridia; o__Clostridiales; f__Lachnospiraceae; g__[Ruminococcus]; s__gnavus	0.021667	0.025	0.016667	0.013333	0.001667	0.021667	0.008333	0.007407	0.0936	0.108	0.0576	0.04608	0.00144	0.11232	0.0216	0.021333	0.11232	0.696
271191	k__Bacteria; p__Firmicutes; c__Clostridia; o__Clostridiales; f__Lachnospiraceae; g__[Ruminococcus]; s__gnavus	0.016667	0.026667	0.015	0.011667	0.01	0.028333	0.03	0.014815	0.076179	0.121886	0.058767	0.030472	0.032648	0.074002	0.117533	0.06449	0.121886	0.774
4356342	k__Bacteria; p__Firmicutes; c__Clostridia; o__Clostridiales; f__Lachnospiraceae; g__[Ruminococcus]; s__gnavus	0.133333	1.06667	0.683333	0.911667	0.52	0.52	0.778333	0.457407	0.026295	0.126214	0.107808	0.17979	0.102549	0.082039	0.153495	0.080182	0.17979	0.84
263138	k__Bacteria; p__Firmicutes; c__Clostridia; o__Clostridiales; f__Lachnospiraceae; g__[Ruminococcus]; s__gnavus	0.236667	0.213333	0.296667	0.09	0.213333	0.288333	0.333333	0.090741	0.134286	0.121047	0.151497	0.051067	0.121047	0.163602	0.189135	0.045766	0.189135	0.941
279107	k__Bacteria; p__Firmicutes; c__Clostridia; o__Clostridiales; f__Lachnospiraceae; g__Anaerostipes; s__	2.68167	7.34	6.795	4.51333	3.925	7.12667	5.45833	4.34815	0.063564	0.173983	0.161064	0.106981	0.093036	0.168926	0.129381	0.103066	0.173983	0.643
261016	k__Bacteria; p__Firmicutes; c__Clostridia; o__Clostridiales; f__Lachnospiraceae; g__Blautia; s__	0.036667	0.008333	0	0.018333	0.045	0.416667	0.023333	0.003704	0.026568	0.004529	0	0.009963	0.065213	0.37739	0.008454	0.001491	0.37739	0.017
99566	k__Bacteria; p__Firmicutes; c__Clostridia; o__Clostridiales; f__Lachnospiraceae; g__Blautia; s__	0.005	0.001667	0	0.03	0.008333	0.001667	0	0.018519	0.00767	0.002557	0	0.184091	0.038352	0.002557	0	0.094697	0.184091	0.099
4321810	k__Bacteria; p__Firmicutes; c__Clostridia; o__Clostridiales; f__Lachnospiraceae; g__Blautia; s__	0.01	0.011667	0.01	0.02	0.015	0.015	0.011667	0.016667	0.027273	0.05303	0.045455	0.145455	0.081818	0.081818	0.063636	0.10101	0.145455	0.444
175932	k__Bacteria; p__Firmicutes; c__Clostridia; o__Clostridiales; f__Lachnospiraceae; g__Blautia; s__producta	0.006667	0.001667	0.005	0.006667	0.011667	0.01	0.001667	0.012963	0.035526	0.002961	0.017763	0.047368	0.082895	0.106579	0.002961	0.179094	0.179094	0.086
4335484	k__Bacteria; p__Firmicutes; c__Clostridia; o__Clostridiales; f__Lachnospiraceae; g__Blautia; s__producta	0.01	0.005	0.043333	0.01	0.011667	0.016667	0.006667	0.02037	0.040419	0.012126	0.17515	0.040419	0.056587	0.080838	0.016168	0.128077	0.17515	0.688
269828	k__Bacteria; p__Firmicutes; c__Clostridia; o__Clostridiales; f__Lachnospiraceae; g__Coprococcus; s__	0.015	0.038333	0.07	0.138333	0.015	0.041667	0.033333	0.05	0.014938	0.076349	0.121992	0.344398	0.011203	0.082988	0.06639	0.096819	0.344398	0.001
325126	k__Bacteria; p__Firmicutes; c__Clostridia; o__Clostridiales; f__Lachnospiraceae; g__Coprococcus; s__	0	0	0	0.176667	0.015	0	0	0.057407	0	0	0	0.354647	0.006022	0	0	0.076828	0.354647	0.001
180555	k__Bacteria; p__Firmicutes; c__Clostridia; o__Clostridiales; f__Lachnospiraceae; g__Coprococcus; s__	1.30833	0.666667	1.615	0.34	0.413333	1.885	3.00333	0.653704	0.13235	0.06744	0.163373	0.024076	0.041813	0.190686	0.303816	0.066128	0.303816	0.002
177765	k__Bacteria; p__Firmicutes; c__Clostridia; o__Clostridiales; f__Lachnospiraceae; g__Coprococcus; s__	0.008333	0.001667	0	0.013333	0.043333	0.01	0	0.005556	0.030405	0.002027	0	0.064865	0.316216	0.024324	0	0.015015	0.316216	0.003
199137	k__Bacteria; p__Firmicutes; c__Clostridia; o__Clostridiales; f__Lachnospiraceae; g__Coprococcus; s__	0.046667	0.075	0.046667	0.045	0.103333	0.133333	0.056667	0.033333	0.077778	0.138889	0.060494	0.075	0.172222	0.246914	0.094444	0.048011	0.246914	0.005
232030	k__Bacteria; p__Firmicutes; c__Clostridia; o__Clostridiales; f__Lachnospiraceae; g__Coprococcus; s__	0.031667	0	0.06	0	0	0	0.04	0.225926	0.008856	0	0.033558	0	0	0	0.022372	0.280799	0.280799	0.005
4476330	k__Bacteria; p__Firmicutes; c__Clostridia; o__Clostridiales; f__Lachnospiraceae; g__Coprococcus; s__	0.286667	0.426667	0.653333	2.265	0.401667	1.04833	1.02	1.0537	0.040063	0.059629	0.091307	0.316545	0.056135	0.14651	0.14255	0.147261	0.316545	0.007
653533	k__Bacteria; p__Firmicutes; c__Clostridia; o__Clostridiales; f__Lachnospiraceae; g__Coprococcus; s__	0.045	0.18	0.443333	0.331667	0	0.286667	0.07	0.207407	0.008631	0.115084	0.283448	0.212053	0	0.183282	0.026853	0.103139	0.283448	0.008
192878	k__Bacteria; p__Firmicutes; c__Clostridia; o__Clostridiales; f__Lachnospiraceae; g__Coprococcus; s__	0.18	0.13	0.36	0.25	0.153333	0.558333	0.713333	0.224074	0.070064	0.050602	0.126115	0.097311	0.053716	0.217329	0.277662	0.08722	0.277662	0.008
267514	k__Bacteria; p__Firmicutes; c__Clostridia; o__Clostridiales; f__Lachnospiraceae; g__Coprococcus; s__	0.1	0.006667	0	0.093333	0.26	0.066667	0	0.048148	0.069588	0.00116	0	0.081186	0.271392	0.05799	0	0.037228	0.271392	0.014
262227	k__Bacteria; p__Firmicutes; c__Clostridia; o__Clostridiales; f__Lachnospiraceae; g__Coprococcus; s__	0.133333	0.258333	0.47	0.446667	0.925	2.41333	0.76	0.514815	0.018014	0.021813	0.063498	0.067888	0.093727	0.3668	0.115512	0.06762	0.3668	0.018
189611	k__Bacteria; p__Firmicutes; c__Clostridia; o__Clostridiales; f__Lachnospiraceae; g__Coprococcus; s__	0.008333	0.013333	0.033333	0.028333	0.008333	0.02	0.051667	0.009259	0.014485	0.046352	0.135193	0.13133	0.014485	0.092704	0.239485	0.023844	0.239485	0.025
607540	k__Bacteria; p__Firmicutes; c__Clostridia; o__Clostridiales; f__Lachnospiraceae; g__Coprococcus; s__	0.001667	0.043333	0.076667	0.053333	0	0.068333	0.011667	0.059259	0.00053	0.110312	0.24396	0.135769	0	0.173954	0.011137	0.083808	0.24396	0.042
147195	k__Bacteria; p__Firmicutes; c__Clostridia; o__Clostridiales; f__Lachnospiraceae; g__Coprococcus; s__	0.003333	0.013333	0.01	0.006667	0.008333	0.02	0.018333	0.009259	0.003734	0.074689	0.056017	0.029876	0.037344	0.20166	0.102697	0.046104	0.20166	0.049
188973	k__Bacteria; p__Firmicutes; c__Clostridia; o__Clostridiales; f__Lachnospiraceae; g__Coprococcus; s__	0.213333	0.225	0.21	0.105	0.145	0.436667	0.335	0.209259	0.11352	0.119728	0.100572	0.055873	0.077158	0.232361	0.178262	0.111352	0.232361	0.066
1105328	k__Bacteria; p__Firmicutes; c__Clostridia; o__Clostridiales; f__Lachnospiraceae; g__Coprococcus; s__	0.083333	0.678333	0.181667	0.286667	0.068333	0.155	0.221667	0.25	0.034632	0.352381	0.094372	0.134026	0.028398	0.072468	0.115152	0.12987	0.352381	0.084
828230	k__Bacteria; p__Firmicutes; c__Clostridia; o__Clostridiales; f__Lachnospiraceae; g__Coprococcus; s__	1.11	0.881667	0.001667	0.003333	0.158333	0.933333	0	0.290741	0.197095	0.104368	4.9e-05	9.9e-05	0.023429	0.082863	0	0.028681	0.197095	0.118
271449	k__Bacteria; p__Firmicutes; c__Clostridia; o__Clostridiales; f__Lachnospiraceae; g__Coprococcus; s__	0.001667	0.013333	0.01	0.018333	0.003333	0.023333	0.01	0.003704	0.001991	0.095575	0.047788	0.131416	0.007965	0.167257	0.047788	0.009833	0.167257	0.146
195189	k__Bacteria; p__Firmicutes; c__Clostridia; o__Clostridiales; f__Lachnospiraceae; g__Coprococcus; s__	0.113333	0.678333	0.245	0.321667	0.105	0.431667	0.278333	0.540741	0.037582	0.249932	0.081243	0.106666	0.038687	0.159047	0.092297	0.177098	0.249932	0.263
372622	k__Bacteria; p__Firmicutes; c__Clostridia; o__Clostridiales; f__Lachnospiraceae; g__Coprococcus; s__	0.335	0.005	1.44	0.005	0.671667	0.013333	0.41	0.001852	0.011624	0.000173	0.149904	0.00052	0.139841	0.001851	0.042681	7.1e-05	0.149904	0.42
181348	k__Bacteria; p__Firmicutes; c__Clostridia; o__Clostridiales; f__Lachnospiraceae; g__Coprococcus; s__	0.12	0.216667	0.243333	0.046667	0.168333	0.123333	0.156667	0.118519	0.090489	0.163382	0.183491	0.0391	0.14104	0.103336	0.131265	0.088268	0.183491	0.517
1678333	k__Bacteria; p__Firmicutes; c__Clostridia; o__Clostridiales; f__Lachnospiraceae; g__Coprococcus; s__	0.188333	0.12	0.213333	0.036667	0.201667	0.055	0.088333	0.085185	0.190521	0.109254	0.19423	0.029674	0.183608	0.050075	0.089359	0.086175	0.19423	0.713
826302	k__Bacteria; p__Firmicutes; c__Clostridia; o__Clostridiales; f__Lachnospiraceae; g__Coprococcus; s__	0.005	0.016667	0.021667	0.003333	0.005	0.006667	0.01	0.009259	0.019332	0.107399	0.083771	0.008592	0.019332	0.034368	0.077327	0.053036	0.107399	0.756
1109297	k__Bacteria; p__Firmicutes; c__Clostridia; o__Clostridiales; f__Lachnospiraceae; g__Dorea; s__	0.101667	0	0.021667	0.001667	0.026667	0.03	0.01	0	0.424348	0	0.011304	0.00087	0.097391	0.015652	0.010435	0	0.424348	0.001
1105552	k__Bacteria; p__Firmicutes; c__Clostridia; o__Clostridiales; f__Lachnospiraceae; g__Dorea; s__	0	0	0	0	0	0	0	0.048148	0	0	0	0	0	0	0	0.333333	0.333333	0.003
38415	k__Bacteria; p__Firmicutes; c__Clostridia; o__Clostridiales; f__Lachnospiraceae; g__Dorea; s__	0.188333	0.346667	0.038333	0.108333	0.065	0.848333	0.008333	0.161111	0.106738	0.196474	0.010863	0.055258	0.029471	0.480793	0.002361	0.09131	0.480793	0.016
265563	k__Bacteria; p__Firmicutes; c__Clostridia; o__Clostridiales; f__Lachnospiraceae; g__Dorea; s__	0.115	0.326667	0.096667	0.101667	0.095	0.456667	0.011667	0.044444	0.082947	0.235619	0.046483	0.07333	0.076135	0.329386	0.00187	0.015831	0.329386	0.017
4391326	k__Bacteria; p__Firmicutes; c__Clostridia; o__Clostridiales; f__Lachnospiraceae; g__Dorea; s__	0.001667	0.003333	0.008333	0.005	0.006667	0.013333	0.005	0.007407	0.003285	0.013139	0.082117	0.029562	0.052555	0.183942	0.029562	0.048662	0.183942	0.075
193509	k__Bacteria; p__Firmicutes; c__Clostridia; o__Clostridiales; f__Lachnospiraceae; g__Dorea; s__	0.115	0.463333	0.206667	0.318333	0.021667	0.833333	0.153333	1.02222	0.022017	0.147846	0.065946	0.101578	0.00484	0.26591	0.048927	0.289941	0.289941	0.1
171718	k__Bacteria; p__Firmicutes; c__Clostridia; o__Clostridiales; f__Lachnospiraceae; g__Dorea; s__	0.328333	0.106667	0.171667	0.01	0.071667	0.086667	0.181667	0.040741	0.230431	0.042778	0.068845	0.002005	0.028741	0.060824	0.091069	0.022693	0.230431	0.166
839200	k__Bacteria; p__Firmicutes; c__Clostridia; o__Clostridiales; f__Lachnospiraceae; g__Dorea; s__	0.038333	3.62167	4.98667	1.77833	0.123333	7.455	5.5	0.907407	0.000314	0.074182	0.183853	0.036425	0.00101	0.244319	0.112655	0.020651	0.244319	0.239
400739	k__Bacteria; p__Firmicutes; c__Clostridia; o__Clostridiales; f__Lachnospiraceae; g__Dorea; s__	0	0.001667	0.003333	0.068333	0	0.001667	0.005	0.05	0	0.001282	0.005128	0.157692	0	0.001282	0.003846	0.128205	0.157692	0.266
724472	k__Bacteria; p__Firmicutes; c__Clostridia; o__Clostridiales; f__Lachnospiraceae; g__Dorea; s__	0.076667	0.116667	0.066667	0.086667	0.066667	0.07	0.031667	0.109259	0.09825	0.112133	0.096114	0.138831	0.096114	0.06728	0.035509	0.155575	0.155575	0.809
197760	k__Bacteria; p__Firmicutes; c__Clostridia; o__Clostridiales; f__Lachnospiraceae; g__Roseburia; s__	0.003333	0.008333	0.003333	0.001667	0.006667	0.045	0.016667	0.001852	0.003838	0.03838	0.007676	0.001919	0.015352	0.310874	0.076759	0.002369	0.310874	0.002
3926480	k__Bacteria; p__Firmicutes; c__Clostridia; o__Clostridiales; f__Lachnospiraceae; g__Roseburia; s__	0.011667	0.061667	0.036667	0.008333	0.046667	0.356667	0.313333	0.15	0.004738	0.043824	0.003723	0.001692	0.018951	0.362098	0.254484	0.084602	0.362098	0.003
313593	k__Bacteria; p__Firmicutes; c__Clostridia; o__Clostridiales; f__Lachnospiraceae; g__Roseburia; s__	0.001667	0.011667	0.005	0.003333	0.003333	0.05	0.045	0.022222	0.001172	0.041016	0.003516	0.004687	0.002344	0.28125	0.126562	0.069444	0.28125	0.009
276643	k__Bacteria; p__Firmicutes; c__Clostridia; o__Clostridiales; f__Lachnospiraceae; g__Roseburia; s__	0.05	0.043333	0.061667	0	0.096667	0.42	0	0	0.029777	0.019355	0.009181	0	0.07196	0.250124	0	0	0.250124	0.026
3393191	k__Bacteria; p__Firmicutes; c__Clostridia; o__Clostridiales; f__Lachnospiraceae; g__Roseburia; s__	0.001667	0.01	0.001667	0.006667	0.01	0.035	0.038333	0.02037	0.001347	0.032335	0.001347	0.010778	0.016168	0.198054	0.123952	0.091484	0.198054	0.09
187447	k__Bacteria; p__Firmicutes; c__Clostridia; o__Clostridiales; f__Lachnospiraceae; g__Roseburia; s__	0	0.001667	0	0	0.001667	0.013333	0.036667	0.001852	0	0.00302	0	0	0.00302	0.072483	0.199329	0.003729	0.199329	0.092
319197	k__Bacteria; p__Firmicutes; c__Clostridia; o__Clostridiales; f__Lachnospiraceae; g__Roseburia; s__	0.021667	0.008333	0.005	0.031667	0.003333	0.003333	0.015	0.001852	0.120123	0.036961	0.011088	0.105339	0.007392	0.003696	0.049897	0.002282	0.120123	0.57
263705	k__Bacteria; p__Firmicutes; c__Clostridia; o__Clostridiales; f__Peptococcaceae; g__; s__	0.003333	0.286667	0.016667	0.096667	0	0.283333	0.018333	0.07037	0.00043	0.184858	0.00215	0.037401	0	0.182708	0.002364	0.030252	0.184858	0.091
261076	k__Bacteria; p__Firmicutes; c__Clostridia; o__Clostridiales; f__Peptococcaceae; g__rc4-4; s__	0.103333	0.02	0.055	0	0.081667	0.021667	0.04	0.035185	0.289569	0.016814	0.107888	0	0.228853	0.018215	0.078464	0.054777	0.289569	0.005
263895	k__Bacteria; p__Firmicutes; c__Clostridia; o__Clostridiales; f__Peptococcaceae; g__rc4-4; s__	11.1233	1.175	5.50333	0.016667	8.50833	2.83	5.84667	4.69444	0.2802	0.020719	0.110905	0.000168	0.214328	0.06416	0.147279	0.091976	0.2802	0.01
273657	k__Bacteria; p__Firmicutes; c__Clostridia; o__Clostridiales; f__Peptococcaceae; g__rc4-4; s__	0.856667	0.155	0.606667	0	0.83	0.278333	0.735	0.4	0.221839	0.016055	0.12568	0	0.214933	0.043246	0.171299	0.069055	0.221839	0.028
4315396	k__Bacteria; p__Firmicutes; c__Clostridia; o__Clostridiales; f__Peptococcaceae; g__rc4-4; s__	0.055	0.006667	0.068333	0	0.046667	0.021667	0.045	0.031481	0.200135	0.004852	0.174057	0	0.15283	0.031536	0.114623	0.050913	0.200135	0.111
261590	k__Bacteria; p__Firmicutes; c__Clostridia; o__Clostridiales; f__Peptostreptococcaceae; g__; s__	10.7133	3.445	5.70833	7.87333	7.55167	1.25667	1.29167	3.43148	0.259582	0.066777	0.138312	0.190769	0.182975	0.024359	0.015648	0.073906	0.259582	0.02
347714	k__Bacteria; p__Firmicutes; c__Clostridia; o__Clostridiales; f__Peptostreptococcaceae; g__; s__	0.013333	0.001667	0	0.005	0.008333	0	0.001667	0.007407	0.178218	0.004455	0	0.026733	0.089109	0	0.004455	0.066007	0.178218	0.066
274422	k__Bacteria; p__Firmicutes; c__Clostridia; o__Clostridiales; f__Peptostreptococcaceae; g__; s__	0.01	0.003333	0.001667	0.01	0.01	0	0	0.003704	0.103349	0.008612	0.004306	0.077512	0.129187	0	0	0.021265	0.129187	0.251
297143	k__Bacteria; p__Firmicutes; c__Clostridia; o__Clostridiales; f__Peptostreptococcaceae; g__; s__	0.011667	0.01	0.003333	0.011667	0.006667	0	0.001667	0.007407	0.089046	0.057244	0.00636	0.066784	0.025442	0	0.00318	0.03141	0.089046	0.608
267689	k__Bacteria; p__Firmicutes; c__Clostridia; o__Clostridiales; f__Ruminococcaceae; g__; s__	10.43	16.6383	12.81	10.22	9.65833	26.7067	17.1	10.5667	0.091387	0.145784	0.11224	0.089547	0.084626	0.234002	0.149829	0.092584	0.234002	0.001
837859	k__Bacteria; p__Firmicutes; c__Clostridia; o__Clostridiales; f__Ruminococcaceae; g__; s__	0.75	0.361667	0.28	0.226667	0.373333	0.298333	0.21	0.237037	0.274019	0.132138	0.09207	0.082815	0.136401	0.108999	0.069053	0.076981	0.274019	0.001
414089	k__Bacteria; p__Firmicutes; c__Clostridia; o__Clostridiales; f__Ruminococcaceae; g__; s__	0.01	0.031667	0.025	0.02	0.01	0.113333	0.031667	0.011111	0.015824	0.112747	0.069231	0.047473	0.023736	0.403516	0.112747	0.02442	0.403516	0.001
349246	k__Bacteria; p__Firmicutes; c__Clostridia; o__Clostridiales; f__Ruminococcaceae; g__; s__	0.013333	0.058333	0.028333	0.041667	0.026667	0.138333	0.046667	0.022222	0.021302	0.12426	0.060355	0.088757	0.049704	0.368343	0.086982	0.026298	0.368343	0.001
1111350	k__Bacteria; p__Firmicutes; c__Clostridia; o__Clostridiales; f__Ruminococcaceae; g__; s__	0.368333	0.001667	0.031667	0.113333	0.345	0.005	0.093333	0.185185	0.322105	0.000146	0.011077	0.039644	0.3017	0.000874	0.048972	0.14395	0.322105	0.001
4439469	k__Bacteria; p__Firmicutes; c__Clostridia; o__Clostridiales; f__Ruminococcaceae; g__; s__	0.008333	0	0.008333	0.276667	0	0	0.001667	0.005556	0.002773	0	0.005545	0.828466	0	0	0.000555	0.004108	0.828466	0.001
182647	k__Bacteria; p__Firmicutes; c__Clostridia; o__Clostridiales; f__Ruminococcaceae; g__; s__	0.041667	0.035	0.011667	0.136667	0.016667	0.018333	0	0.003704	0.031601	0.066362	0.004424	0.362781	0.025281	0.020857	0	0.001561	0.362781	0.001
339566	k__Bacteria; p__Firmicutes; c__Clostridia; o__Clostridiales; f__Ruminococcaceae; g__; s__	0.003333	0.001667	0	0.178333	0	0	0	0.022222	0.003243	0.000811	0	0.433784	0	0	0	0.024024	0.433784	0.001
261132	k__Bacteria; p__Firmicutes; c__Clostridia; o__Clostridiales; f__Ruminococcaceae; g__; s__	0.805	1.13833	0.996667	0.618333	0.851667	2.22333	1.44833	0.82037	0.090429	0.127873	0.111959	0.06946	0.095671	0.249756	0.162697	0.092155	0.249756	0.002
174288	k__Bacteria; p__Firmicutes; c__Clostridia; o__Clostridiales; f__Ruminococcaceae; g__; s__	0.005	0	0.003333	0	0.008333	0.023333	0.018333	0.009259	0.022192	0	0.009863	0	0.036986	0.310685	0.108493	0.030441	0.310685	0.002
258899	k__Bacteria; p__Firmicutes; c__Clostridia; o__Clostridiales; f__Ruminococcaceae; g__; s__	0.003333	0.003333	0	0.016667	0.001667	0.02	0.041667	0	0.003846	0.007692	0	0.057692	0.001923	0.092308	0.336538	0	0.336538	0.003
269070	k__Bacteria; p__Firmicutes; c__Clostridia; o__Clostridiales; f__Ruminococcaceae; g__; s__	0.198333	0.178333	0.241667	0.135	0.1	0.385	0.248333	0.140741	0.121871	0.109581	0.148498	0.082954	0.055303	0.236573	0.152594	0.076873	0.236573	0.004
188533	k__Bacteria; p__Firmicutes; c__Clostridia; o__Clostridiales; f__Ruminococcaceae; g__; s__	0.005	0.013333	0.013333	0.013333	0.011667	0.028333	0.006667	0.009259	0.009908	0.079266	0.066055	0.079266	0.057798	0.252661	0.019817	0.020387	0.252661	0.004
344527	k__Bacteria; p__Firmicutes; c__Clostridia; o__Clostridiales; f__Ruminococcaceae; g__; s__	0.04	1.19833	0.608333	0.001667	0.976667	0.881667	3.19167	1.38704	0.002414	0.086779	0.036711	2e-05	0.094303	0.074489	0.346695	0.148807	0.346695	0.004
262944	k__Bacteria; p__Firmicutes; c__Clostridia; o__Clostridiales; f__Ruminococcaceae; g__; s__	0.428333	0.003333	0	0	0.67	0.006667	0.001667	0.003704	0.153841	0.000599	0	0	0.360958	0.001197	0.00015	0.000739	0.360958	0.004
349802	k__Bacteria; p__Firmicutes; c__Clostridia; o__Clostridiales; f__Ruminococcaceae; g__; s__	0.003333	0	0	0.046667	0.006667	0	0	0.016667	0.004545	0	0	0.318182	0.018182	0	0	0.075758	0.318182	0.005
1110253	k__Bacteria; p__Firmicutes; c__Clostridia; o__Clostridiales; f__Ruminococcaceae; g__; s__	0.093333	0.215	0.135	0.146667	0.351667	1.15833	0.363333	0.077778	0.033056	0.084609	0.037188	0.046174	0.138391	0.455837	0.128684	0.030608	0.455837	0.006
267041	k__Bacteria; p__Firmicutes; c__Clostridia; o__Clostridiales; f__Ruminococcaceae; g__; s__	0.001667	0.015	0.003333	0	0.008333	0.033333	0.006667	0.009259	0.002148	0.096659	0.008592	0	0.03222	0.300716	0.025776	0.066295	0.300716	0.008
269532	k__Bacteria; p__Firmicutes; c__Clostridia; o__Clostridiales; f__Ruminococcaceae; g__; s__	0.553333	0.003333	0.006667	0.005	0.778333	0.001667	0.005	0	0.163547	0.000246	0.000493	0.000739	0.287562	0.000123	0.000369	0	0.287562	0.008
688923	k__Bacteria; p__Firmicutes; c__Clostridia; o__Clostridiales; f__Ruminococcaceae; g__; s__	0	0.046667	0	0	0	0.026667	0	0	0	0.254545	0	0	0	0.145455	0	0	0.254545	0.009
182837	k__Bacteria; p__Firmicutes; c__Clostridia; o__Clostridiales; f__Ruminococcaceae; g__; s__	0.005	0.003333	0.006667	0.005	0.013333	0.056667	0	0.001852	0.010887	0.003629	0.021774	0.016331	0.058065	0.308468	0	0.00224	0.308468	0.012
196746	k__Bacteria; p__Firmicutes; c__Clostridia; o__Clostridiales; f__Ruminococcaceae; g__; s__	0.031667	0.203333	0.001667	0.443333	0	0.365	0.008333	0.168519	0.005183	0.066566	0.000136	0.253986	0	0.119491	0.000682	0.076623	0.253986	0.013
26264	k__Bacteria; p__Firmicutes; c__Clostridia; o__Clostridiales; f__Ruminococcaceae; g__; s__	0	0	0	0	0	0	0	1.88148	0	0	0	0	0	0	0	0.222222	0.222222	0.013
274533	k__Bacteria; p__Firmicutes; c__Clostridia; o__Clostridiales; f__Ruminococcaceae; g__; s__	0.075	0	0.035	0.051667	0	0	0.006667	0.188889	0.020995	0	0.009798	0.04339	0	0	0.001866	0.23501	0.23501	0.014
276761	k__Bacteria; p__Firmicutes; c__Clostridia; o__Clostridiales; f__Ruminococcaceae; g__; s__	0.506667	0.65	0.395	0.001667	0.89	1.39833	1.265	0.962963	0.066781	0.107091	0.039047	2.7e-05	0.117305	0.230382	0.187573	0.141025	0.230382	0.015
265793	k__Bacteria; p__Firmicutes; c__Clostridia; o__Clostridiales; f__Ruminococcaceae; g__; s__	0.013333	0.018333	0.035	0.07	0.008333	0.111667	0.22	0.005556	0.01106	0.007604	0.029032	0.058065	0.006912	0.162097	0.319355	0.00128	0.319355	0.015
197782	k__Bacteria; p__Firmicutes; c__Clostridia; o__Clostridiales; f__Ruminococcaceae; g__; s__	0.001667	0.005	0.005	0.14	0.001667	0.006667	0.01	0.077778	0.000673	0.004036	0.006054	0.395516	0.000673	0.010762	0.016143	0.139512	0.395516	0.015
328212	k__Bacteria; p__Firmicutes; c__Clostridia; o__Clostridiales; f__Ruminococcaceae; g__; s__	0.011667	0.03	0.061667	0.023333	0.025	0.133333	0.121667	0.014815	0.01384	0.021353	0.073155	0.02768	0.017794	0.316344	0.144332	0.015622	0.316344	0.016
190490	k__Bacteria; p__Firmicutes; c__Clostridia; o__Clostridiales; f__Ruminococcaceae; g__; s__	0	0.003333	0	0.001667	0.038333	0	0	0.001852	0	0.014754	0	0.003689	0.339344	0	0	0.004554	0.339344	0.02
375106	k__Bacteria; p__Firmicutes; c__Clostridia; o__Clostridiales; f__Ruminococcaceae; g__; s__	0.81	0.508333	0.441667	0.708333	0.533333	0.581667	0.321667	0.464815	0.185363	0.116328	0.101072	0.162097	0.122049	0.13311	0.073611	0.106369	0.185363	0.024
188225	k__Bacteria; p__Firmicutes; c__Clostridia; o__Clostridiales; f__Ruminococcaceae; g__; s__	1.35333	0.51	0.678333	0.926667	1.09	0.378333	0.538333	0.466667	0.22777	0.085835	0.114165	0.155961	0.18345	0.063675	0.090603	0.078541	0.22777	0.026
304416	k__Bacteria; p__Firmicutes; c__Clostridia; o__Clostridiales; f__Ruminococcaceae; g__; s__	0.03	0.005	0.005	0.005	0.016667	0.005	0.006667	0.009259	0.217937	0.012108	0.018161	0.012108	0.100897	0.018161	0.024215	0.037369	0.217937	0.026
221429	k__Bacteria; p__Firmicutes; c__Clostridia; o__Clostridiales; f__Ruminococcaceae; g__; s__	0.423333	0.225	0.161667	0.26	0.343333	0.248333	0.056667	0.146296	0.227033	0.0724	0.043351	0.125494	0.147304	0.079909	0.012156	0.061023	0.227033	0.027
263977	k__Bacteria; p__Firmicutes; c__Clostridia; o__Clostridiales; f__Ruminococcaceae; g__; s__	0.988333	0.98	1.11167	1.21167	2.40167	1.39667	0.921667	0.809259	0.100635	0.099787	0.113194	0.123376	0.244546	0.142213	0.093847	0.082402	0.244546	0.03
97263	k__Bacteria; p__Firmicutes; c__Clostridia; o__Clostridiales; f__Ruminococcaceae; g__; s__	1.955	0.138333	0.016667	0.001667	0.791667	0.073333	0.008333	0.001852	0.327268	0.018526	0.000558	5.6e-05	0.132525	0.007366	0.001116	6.9e-05	0.327268	0.03
195494	k__Bacteria; p__Firmicutes; c__Clostridia; o__Clostridiales; f__Ruminococcaceae; g__; s__	0.003333	0.003333	0.005	0.016667	0.006667	0.003333	0.005	0.02037	0.005233	0.010465	0.015698	0.156977	0.04186	0.010465	0.015698	0.213178	0.213178	0.031
356405	k__Bacteria; p__Firmicutes; c__Clostridia; o__Clostridiales; f__Ruminococcaceae; g__; s__	0.016667	0	0	0.005	0.03	0.001667	0	0	0.125	0	0	0.01875	0.225	0.003125	0	0	0.225	0.031
349459	k__Bacteria; p__Firmicutes; c__Clostridia; o__Clostridiales; f__Ruminococcaceae; g__; s__	0.318333	0.27	0.495	1.76333	0.165	1.82667	3.10667	0.211111	0.035127	0.029794	0.036414	0.194578	0.018207	0.223963	0.34281	0.025884	0.34281	0.038
186886	k__Bacteria; p__Firmicutes; c__Clostridia; o__Clostridiales; f__Ruminococcaceae; g__; s__	0.365	0.171667	1.46833	0.446667	0.756667	0.53	2.72167	2.50185	0.040728	0.019155	0.163843	0.044857	0.084432	0.05914	0.303695	0.248148	0.303695	0.041
273737	k__Bacteria; p__Firmicutes; c__Clostridia; o__Clostridiales; f__Ruminococcaceae; g__; s__	0.1	0.121667	0.09	0.128333	0.111667	0.183333	0.096667	0.096296	0.107763	0.131112	0.077589	0.138296	0.120335	0.197565	0.104171	0.092242	0.197565	0.047
191616	k__Bacteria; p__Firmicutes; c__Clostridia; o__Clostridiales; f__Ruminococcaceae; g__; s__	0.005	0.001667	0.005	0.015	0.005	0.001667	0	0.018519	0.028929	0.003214	0.019286	0.115714	0.028929	0.003214	0	0.198413	0.198413	0.055
334292	k__Bacteria; p__Firmicutes; c__Clostridia; o__Clostridiales; f__Ruminococcaceae; g__; s__	0.021667	0.005	0.008333	0.001667	0.005	0.026667	0.02	0	0.14717	0.00566	0.018868	0.001887	0.011321	0.211321	0.067925	0	0.211321	0.057
196349	k__Bacteria; p__Firmicutes; c__Clostridia; o__Clostridiales; f__Ruminococcaceae; g__; s__	2.12833	0.506667	0.161667	0.855	2.17333	1.03333	0.093333	1.41667	0.254332	0.060546	0.017387	0.102171	0.259709	0.111133	0.008923	0.169289	0.259709	0.057
313524	k__Bacteria; p__Firmicutes; c__Clostridia; o__Clostridiales; f__Ruminococcaceae; g__; s__	0.186667	0.08	0.111667	0.063333	0.091667	0.053333	0.083333	0.087037	0.221918	0.08454	0.073752	0.04183	0.096869	0.05636	0.077055	0.051098	0.221918	0.06
212532	k__Bacteria; p__Firmicutes; c__Clostridia; o__Clostridiales; f__Ruminococcaceae; g__; s__	0.008333	0.046667	0.018333	0.02	0.008333	0.005	0.016667	0.012963	0.006114	0.205435	0.026902	0.07337	0.018342	0.007337	0.024457	0.031703	0.205435	0.061
275218	k__Bacteria; p__Firmicutes; c__Clostridia; o__Clostridiales; f__Ruminococcaceae; g__; s__	0.338333	0.54	0.22	0.308333	0.5	1.215	0.886667	0.75	0.071103	0.090788	0.046235	0.064799	0.105079	0.255342	0.18634	0.157618	0.255342	0.064
397444	k__Bacteria; p__Firmicutes; c__Clostridia; o__Clostridiales; f__Ruminococcaceae; g__; s__	0.001667	0	0.003333	0.088333	0	0.09	0	0.031481	0.000776	0	0.003103	0.246724	0	0.209483	0	0.048851	0.246724	0.071
267451	k__Bacteria; p__Firmicutes; c__Clostridia; o__Clostridiales; f__Ruminococcaceae; g__; s__	0.05	0.026667	0.031667	0.001667	0.046667	0.046667	0.023333	0.144444	0.080838	0.035928	0.025599	0.000449	0.088024	0.050299	0.018862	0.216234	0.216234	0.081
389529	k__Bacteria; p__Firmicutes; c__Clostridia; o__Clostridiales; f__Ruminococcaceae; g__; s__	0.148333	0.125	0.203333	0.105	0.108333	0.116667	0.076667	0.094444	0.136534	0.127841	0.187159	0.107386	0.099716	0.119318	0.070568	0.075126	0.187159	0.086
1110191	k__Bacteria; p__Firmicutes; c__Clostridia; o__Clostridiales; f__Ruminococcaceae; g__; s__	0.013333	0.03	0.003333	0.01	0.011667	0.033333	0.008333	0.009259	0.067081	0.201242	0.00559	0.050311	0.03913	0.195652	0.020963	0.034507	0.201242	0.087
4432234	k__Bacteria; p__Firmicutes; c__Clostridia; o__Clostridiales; f__Ruminococcaceae; g__; s__	0.85	0.425	1.11	1.33667	1.16333	1.05833	1.69333	1.15	0.096737	0.043532	0.126328	0.152124	0.132398	0.120448	0.192716	0.13088	0.192716	0.091
1111580	k__Bacteria; p__Firmicutes; c__Clostridia; o__Clostridiales; f__Ruminococcaceae; g__; s__	12.6367	9.18167	9.39667	15.375	7.78667	10.5183	5.635	7.51111	0.161923	0.117652	0.108366	0.197012	0.099776	0.134779	0.072206	0.096246	0.197012	0.092
259699	k__Bacteria; p__Firmicutes; c__Clostridia; o__Clostridiales; f__Ruminococcaceae; g__; s__	2.41	1.975	2.60167	3.11333	2.78833	2.95333	4.05667	2.88518	0.105778	0.086685	0.114191	0.136648	0.122384	0.129626	0.178053	0.126635	0.178053	0.115
197624	k__Bacteria; p__Firmicutes; c__Clostridia; o__Clostridiales; f__Ruminococcaceae; g__; s__	0.01	0.033333	0.005	0.026667	0.013333	0.023333	0.006667	0.027778	0.027376	0.18251	0.006844	0.127757	0.045627	0.111787	0.018251	0.105619	0.18251	0.134
170926	k__Bacteria; p__Firmicutes; c__Clostridia; o__Clostridiales; f__Ruminococcaceae; g__; s__	0.638333	0.828333	0.408333	0.456667	0.731667	1.13667	0.561667	0.481481	0.121746	0.157984	0.077879	0.087098	0.139547	0.216791	0.107124	0.091831	0.216791	0.137
164242	k__Bacteria; p__Firmicutes; c__Clostridia; o__Clostridiales; f__Ruminococcaceae; g__; s__	0.118333	0.135	0.153333	0.148333	0.261667	0.313333	0.245	0.244444	0.07307	0.083362	0.094683	0.091595	0.161578	0.193482	0.151286	0.150943	0.193482	0.153
190114	k__Bacteria; p__Firmicutes; c__Clostridia; o__Clostridiales; f__Ruminococcaceae; g__; s__	2.02833	3.01167	2.44833	0.561667	1.51	1.81333	1.265	0.727778	0.151752	0.225321	0.07327	0.008404	0.112972	0.1221	0.028393	0.01815	0.225321	0.166
182061	k__Bacteria; p__Firmicutes; c__Clostridia; o__Clostridiales; f__Ruminococcaceae; g__; s__	0.056667	0.056667	0.071667	0.058333	0.045	0.096667	0.125	0.083333	0.085955	0.085955	0.108708	0.088483	0.060674	0.146629	0.189607	0.124844	0.189607	0.169
261799	k__Bacteria; p__Firmicutes; c__Clostridia; o__Clostridiales; f__Ruminococcaceae; g__; s__	0.073333	0.03	0.063333	0.131667	0.13	0.035	0.053333	0.098148	0.107349	0.039036	0.08241	0.192741	0.211446	0.056928	0.078072	0.159639	0.211446	0.184
198888	k__Bacteria; p__Firmicutes; c__Clostridia; o__Clostridiales; f__Ruminococcaceae; g__; s__	0.006667	0.015	0.013333	0.003333	0	0.013333	0.003333	0.005556	0.044037	0.148624	0.088073	0.011009	0	0.110092	0.005505	0.020387	0.148624	0.186
513685	k__Bacteria; p__Firmicutes; c__Clostridia; o__Clostridiales; f__Ruminococcaceae; g__; s__	0.001667	0.001667	0.008333	0.023333	0.02	0.001667	0.006667	0.02037	0.001991	0.001991	0.019912	0.083628	0.143363	0.001991	0.023894	0.162242	0.162242	0.186
196918	k__Bacteria; p__Firmicutes; c__Clostridia; o__Clostridiales; f__Ruminococcaceae; g__; s__	0.006667	0.016667	0.001667	0.013333	0.008333	0.006667	0.001667	0.001852	0.023453	0.14658	0.002932	0.140717	0.058632	0.023453	0.002932	0.003619	0.14658	0.186
335408	k__Bacteria; p__Firmicutes; c__Clostridia; o__Clostridiales; f__Ruminococcaceae; g__; s__	0.096667	0.036667	0.068333	0.033333	0.11	0.018333	0.045	0.066667	0.203509	0.038596	0.086316	0.049123	0.208421	0.023158	0.075789	0.109162	0.208421	0.193
3412718	k__Bacteria; p__Firmicutes; c__Clostridia; o__Clostridiales; f__Ruminococcaceae; g__; s__	0.015	0	0.001667	0.003333	0.001667	0.001667	0	0.016667	0.15	0	0.004167	0.008333	0.004167	0.004167	0	0.138889	0.15	0.196
276044	k__Bacteria; p__Firmicutes; c__Clostridia; o__Clostridiales; f__Ruminococcaceae; g__; s__	0.001667	0.01	0.008333	0.011667	0.006667	0	0.005	0.001852	0.003689	0.022131	0.055328	0.154918	0.044262	0	0.033197	0.004554	0.154918	0.198
346804	k__Bacteria; p__Firmicutes; c__Clostridia; o__Clostridiales; f__Ruminococcaceae; g__; s__	0.016667	0.013333	0.035	0.015	0.031667	0.033333	0.058333	0.048148	0.033137	0.037113	0.097423	0.035788	0.088144	0.119293	0.185567	0.170185	0.185567	0.21
2877100	k__Bacteria; p__Firmicutes; c__Clostridia; o__Clostridiales; f__Ruminococcaceae; g__; s__	0.505	0.8	0.498333	0.506667	0.586667	0.388333	0.188333	0.5	0.127097	0.201342	0.112878	0.127517	0.147651	0.097735	0.03318	0.097875	0.201342	0.221
344906	k__Bacteria; p__Firmicutes; c__Clostridia; o__Clostridiales; f__Ruminococcaceae; g__; s__	0	0	0.173333	0.09	0.076667	0.031667	0.126667	0.059259	0	0	0.124344	0.032282	0.01375	0.005679	0.090867	0.035426	0.124344	0.265
320972	k__Bacteria; p__Firmicutes; c__Clostridia; o__Clostridiales; f__Ruminococcaceae; g__; s__	0.018333	0.008333	0.008333	0.001667	0.013333	0.018333	0.01	0.001852	0.045727	0.04157	0.051963	0.002079	0.033256	0.160046	0.049885	0.002566	0.160046	0.268
334701	k__Bacteria; p__Firmicutes; c__Clostridia; o__Clostridiales; f__Ruminococcaceae; g__; s__	0	0.025	0.003333	0.005	0.008333	0.005	0.036667	0.001852	0	0.176087	0.003913	0.00587	0.03913	0.017609	0.12913	0.002415	0.176087	0.27
213870	k__Bacteria; p__Firmicutes; c__Clostridia; o__Clostridiales; f__Ruminococcaceae; g__; s__	0	0.005	0.001667	0.001667	0.003333	0.01	0.01	0.011111	0	0.011688	0.003896	0.003896	0.015584	0.07013	0.07013	0.11544	0.11544	0.297
1111782	k__Bacteria; p__Firmicutes; c__Clostridia; o__Clostridiales; f__Ruminococcaceae; g__; s__	0.218333	0.358333	0.241667	0.328333	0.365	0.335	0.165	0.518519	0.086291	0.141623	0.066859	0.129767	0.115407	0.132401	0.065213	0.204933	0.204933	0.335
199307	k__Bacteria; p__Firmicutes; c__Clostridia; o__Clostridiales; f__Ruminococcaceae; g__; s__	0.385	0.423333	0.415	0.425	0.343333	0.546667	0.318333	0.457407	0.116171	0.127738	0.112701	0.128241	0.103599	0.164953	0.096055	0.13802	0.164953	0.352
398138	k__Bacteria; p__Firmicutes; c__Clostridia; o__Clostridiales; f__Ruminococcaceae; g__; s__	0	0.011667	0.005	0.008333	0.005	0.005	0.006667	0.005556	0	0.123529	0.021176	0.035294	0.031765	0.031765	0.028235	0.039216	0.123529	0.352
179325	k__Bacteria; p__Firmicutes; c__Clostridia; o__Clostridiales; f__Ruminococcaceae; g__; s__	0	0.025	0.003333	0.01	0.008333	0.021667	0.01	0.022222	0	0.074586	0.003315	0.029834	0.024862	0.064641	0.01989	0.122775	0.122775	0.367
268865	k__Bacteria; p__Firmicutes; c__Clostridia; o__Clostridiales; f__Ruminococcaceae; g__; s__	0	0.003333	0.003333	0.003333	0.006667	0.011667	0.003333	0.009259	0	0.01629	0.01629	0.01629	0.048869	0.114027	0.01629	0.100553	0.114027	0.411
197696	k__Bacteria; p__Firmicutes; c__Clostridia; o__Clostridiales; f__Ruminococcaceae; g__; s__	0.031667	0.048333	0.038333	0.031667	0.036667	0.058333	0.038333	0.022222	0.082909	0.158182	0.075273	0.082909	0.108	0.171818	0.075273	0.056566	0.171818	0.454
268425	k__Bacteria; p__Firmicutes; c__Clostridia; o__Clostridiales; f__Ruminococcaceae; g__; s__	0.013333	0.006667	0.003333	0.016667	0.01	0.001667	0.013333	0	0.061538	0.041026	0.010256	0.102564	0.076923	0.002564	0.123077	0	0.123077	0.454
328391	k__Bacteria; p__Firmicutes; c__Clostridia; o__Clostridiales; f__Ruminococcaceae; g__; s__	0.058333	0.05	0.036667	0.035	0.046667	0.07	0.063333	0.051852	0.113309	0.097122	0.080126	0.076484	0.113309	0.169964	0.138399	0.11191	0.169964	0.461
189840	k__Bacteria; p__Firmicutes; c__Clostridia; o__Clostridiales; f__Ruminococcaceae; g__; s__	1.05667	0.82	1.58833	0.823333	1.31	1.67667	1.655	1.03704	0.106016	0.082271	0.159359	0.082606	0.131433	0.168221	0.166047	0.104047	0.168221	0.476
193915	k__Bacteria; p__Firmicutes; c__Clostridia; o__Clostridiales; f__Ruminococcaceae; g__; s__	0.091667	0.051667	0.05	0.076667	0.021667	0.033333	0.091667	0.012963	0.149353	0.072155	0.104741	0.053534	0.015129	0.046552	0.17069	0.010057	0.17069	0.486
276511	k__Bacteria; p__Firmicutes; c__Clostridia; o__Clostridiales; f__Ruminococcaceae; g__; s__	0.008333	0.015	0.01	0.003333	0.005	0.001667	0.001667	0.011111	0.044554	0.106931	0.071287	0.011881	0.017822	0.00297	0.00297	0.066007	0.106931	0.504
694337	k__Bacteria; p__Firmicutes; c__Clostridia; o__Clostridiales; f__Ruminococcaceae; g__; s__	0	0.023333	0.013333	0.018333	0	0.006667	0.006667	0	0	0.068293	0.039024	0.080488	0	0.009756	0.009756	0	0.080488	0.505
328523	k__Bacteria; p__Firmicutes; c__Clostridia; o__Clostridiales; f__Ruminococcaceae; g__; s__	0.003333	0.01	0.005	0	0	0.008333	0.01	0.003704	0.016514	0.099083	0.037156	0	0	0.020642	0.074312	0.020387	0.099083	0.542
275061	k__Bacteria; p__Firmicutes; c__Clostridia; o__Clostridiales; f__Ruminococcaceae; g__; s__	0.303333	0.248333	0.278333	0.32	0.361667	0.178333	0.28	0.327778	0.132012	0.075653	0.121132	0.139265	0.157398	0.054328	0.121857	0.14265	0.157398	0.661
847934	k__Bacteria; p__Firmicutes; c__Clostridia; o__Clostridiales; f__Ruminococcaceae; g__; s__	0.006667	0.011667	0.001667	0.008333	0	0.005	0	0.012963	0.0144	0.0504	0.0036	0.036	0	0.0108	0	0.062222	0.062222	0.678
272788	k__Bacteria; p__Firmicutes; c__Clostridia; o__Clostridiales; f__Ruminococcaceae; g__; s__	0.015	0.018333	0.018333	0.016667	0.021667	0.033333	0.031667	0.031481	0.040218	0.058987	0.068818	0.03575	0.069712	0.125124	0.118868	0.131303	0.131303	0.78
181940	k__Bacteria; p__Firmicutes; c__Clostridia; o__Clostridiales; f__Ruminococcaceae; g__; s__	0.005	0.013333	0.021667	0.016667	0.008333	0.01	0.021667	0.02037	0.012816	0.056962	0.111076	0.042722	0.035601	0.034177	0.092563	0.096695	0.111076	0.812
266223	k__Bacteria; p__Firmicutes; c__Clostridia; o__Clostridiales; f__Ruminococcaceae; g__; s__	0.013333	0.008333	0.015	0.01	0.01	0.015	0.015	0.005556	0.057831	0.036145	0.06506	0.021687	0.054217	0.09759	0.081325	0.02008	0.09759	0.878
265036	k__Bacteria; p__Firmicutes; c__Clostridia; o__Clostridiales; f__Ruminococcaceae; g__; s__	0.003333	0.006667	0.005	0.008333	0.008333	0.006667	0.006667	0.011111	0.011881	0.023762	0.017822	0.059406	0.074257	0.047525	0.047525	0.088009	0.088009	0.885
168145	k__Bacteria; p__Firmicutes; c__Clostridia; o__Clostridiales; f__Ruminococcaceae; g__; s__	0.068333	0.433333	0.163333	0.278333	0.41	0.383333	0.338333	0.324074	0.025635	0.180625	0.034041	0.116017	0.170899	0.159784	0.141027	0.135083	0.180625	0.902
174651	k__Bacteria; p__Firmicutes; c__Clostridia; o__Clostridiales; f__Ruminococcaceae; g__; s__	0.046667	0.045	0.036667	0.046667	0.041667	0.045	0.06	0.053704	0.062161	0.083917	0.058609	0.024864	0.055501	0.095905	0.111889	0.063586	0.111889	0.92
392918	k__Bacteria; p__Firmicutes; c__Clostridia; o__Clostridiales; f__Ruminococcaceae; g__; s__	2.01	6.30833	0.388333	2.82333	3.17833	0.808333	0.601667	2.50926	0.053952	0.135462	0.008339	0.106097	0.153563	0.026037	0.01292	0.134707	0.153563	0.925
258550	k__Bacteria; p__Firmicutes; c__Clostridia; o__Clostridiales; f__Ruminococcaceae; g__; s__	0.283333	0.043333	0.153333	0	0.106667	0.026667	0	0	0.046196	0.01413	0.025	0	0.017391	0.017391	0	0	0.046196	0.96
274546	k__Bacteria; p__Firmicutes; c__Clostridia; o__Clostridiales; f__Ruminococcaceae; g__; s__	0	0.021667	0.016667	0.001667	0.625	0.031667	0.015	0.003704	0	0.009086	0.009319	0.000233	0.087367	0.022133	0.00629	0.001151	0.087367	0.972
4342104	k__Bacteria; p__Firmicutes; c__Clostridia; o__Clostridiales; f__Ruminococcaceae; g__Anaerotruncus; s__	0.01	0.003333	0.003333	0.015	0.013333	0.008333	0.006667	0.048148	0.046233	0.006164	0.006164	0.055479	0.049315	0.030822	0.018493	0.296804	0.296804	0.032
162005	k__Bacteria; p__Firmicutes; c__Clostridia; o__Clostridiales; f__Ruminococcaceae; g__Oscillospira; s__	2.47667	1.28833	1.39667	1.25167	1.375	1.17167	0.881667	0.97963	0.22887	0.119055	0.129066	0.115667	0.127064	0.108274	0.081475	0.090528	0.22887	0.001
307608	k__Bacteria; p__Firmicutes; c__Clostridia; o__Clostridiales; f__Ruminococcaceae; g__Oscillospira; s__	0.345	0.128333	0.173333	0.185	0.15	0.138333	0.136667	0.168519	0.242074	0.063033	0.121622	0.129808	0.105249	0.087357	0.076715	0.118243	0.242074	0.001
266153	k__Bacteria; p__Firmicutes; c__Clostridia; o__Clostridiales; f__Ruminococcaceae; g__Oscillospira; s__	0.001667	0.035	0.03	0.02	0.008333	0.088333	0.025	0.014815	0.000747	0.094108	0.080664	0.053776	0.011203	0.395851	0.06722	0.029507	0.395851	0.001
178959	k__Bacteria; p__Firmicutes; c__Clostridia; o__Clostridiales; f__Ruminococcaceae; g__Oscillospira; s__	0.396667	0.745	0.401667	0.463333	0.58	1.08	0.321667	0.52963	0.087798	0.164897	0.080014	0.102554	0.128376	0.239046	0.071197	0.117228	0.239046	0.001
259504	k__Bacteria; p__Firmicutes; c__Clostridia; o__Clostridiales; f__Ruminococcaceae; g__Oscillospira; s__	0.051667	1.18333	0.318333	0.086667	0.091667	2.98333	0.076667	0.333333	0.010081	0.207805	0.055902	0.01522	0.016098	0.582114	0.014959	0.065041	0.582114	0.001
180468	k__Bacteria; p__Firmicutes; c__Clostridia; o__Clostridiales; f__Ruminococcaceae; g__Oscillospira; s__	0.021667	0.033333	0.011667	0.055	0.018333	0.018333	0.013333	0.009259	0.059877	0.092119	0.012897	0.303992	0.060798	0.060798	0.044217	0.011373	0.303992	0.001
1112762	k__Bacteria; p__Firmicutes; c__Clostridia; o__Clostridiales; f__Ruminococcaceae; g__Oscillospira; s__	0.001667	0	0	0.075	0	0.003333	0	0.012963	0.001793	0	0	0.403386	0	0.007171	0	0.030987	0.403386	0.001
204126	k__Bacteria; p__Firmicutes; c__Clostridia; o__Clostridiales; f__Ruminococcaceae; g__Oscillospira; s__	0.16	0	0.076667	0	0.096667	0.01	0.105	0.042593	0.293323	0	0.124934	0	0.196907	0.004074	0.192493	0.05784	0.293323	0.002
4296218	k__Bacteria; p__Firmicutes; c__Clostridia; o__Clostridiales; f__Ruminococcaceae; g__Oscillospira; s__	0.025	1.475	0.006667	2.63333	0.001667	0.876667	0	0.505556	0.001358	0.106809	0.000483	0.476717	3e-05	0.079352	0	0.081353	0.476717	0.002
229958	k__Bacteria; p__Firmicutes; c__Clostridia; o__Clostridiales; f__Ruminococcaceae; g__Oscillospira; s__	0	0	0	0	0	0	0	0.061111	0	0	0	0	0	0	0	0.333333	0.333333	0.002
268706	k__Bacteria; p__Firmicutes; c__Clostridia; o__Clostridiales; f__Ruminococcaceae; g__Oscillospira; s__	0.005	0.058333	0.026667	0.018333	0.001667	0.043333	0.008333	0.016667	0.005607	0.294393	0.104673	0.061682	0.000935	0.194393	0.014019	0.062305	0.294393	0.003
187807	k__Bacteria; p__Firmicutes; c__Clostridia; o__Clostridiales; f__Ruminococcaceae; g__Oscillospira; s__	0.036667	0.036667	0.046667	0.045	0.026667	0.066667	0.093333	0.027778	0.067643	0.05798	0.098389	0.106735	0.056223	0.175695	0.245974	0.065072	0.245974	0.005
259884	k__Bacteria; p__Firmicutes; c__Clostridia; o__Clostridiales; f__Ruminococcaceae; g__Oscillospira; s__	0.068333	0.108333	0.071667	0.093333	0.075	0.175	0.118333	0.064815	0.079374	0.139818	0.083246	0.108413	0.096797	0.22586	0.152725	0.074357	0.22586	0.005
446135	k__Bacteria; p__Firmicutes; c__Clostridia; o__Clostridiales; f__Ruminococcaceae; g__Oscillospira; s__	0	0.091667	0	0	0	0.098333	0	0	0	0.192982	0	0	0	0.258772	0	0	0.258772	0.005
179547	k__Bacteria; p__Firmicutes; c__Clostridia; o__Clostridiales; f__Ruminococcaceae; g__Oscillospira; s__	5.205	6.82667	4.58667	2.6	3.98833	10.8383	5.74167	6.01296	0.113647	0.149055	0.100146	0.056769	0.087082	0.236647	0.125365	0.131288	0.236647	0.008
207252	k__Bacteria; p__Firmicutes; c__Clostridia; o__Clostridiales; f__Ruminococcaceae; g__Oscillospira; s__	0.008333	0.016667	0.01	0.025	0.038333	0.008333	0.011667	0.005556	0.026906	0.067265	0.032287	0.121076	0.247534	0.020179	0.037668	0.014948	0.247534	0.012
176836	k__Bacteria; p__Firmicutes; c__Clostridia; o__Clostridiales; f__Ruminococcaceae; g__Oscillospira; s__	0.083333	0.296667	0.271667	0.073333	0.086667	0.616667	0.438333	0.083333	0.042735	0.152137	0.125385	0.037607	0.035556	0.316239	0.202308	0.042735	0.316239	0.013
345582	k__Bacteria; p__Firmicutes; c__Clostridia; o__Clostridiales; f__Ruminococcaceae; g__Oscillospira; s__	0.128333	0.071667	0.09	0.055	0.076667	0.09	0.075	0.055556	0.199827	0.111592	0.140138	0.077076	0.107439	0.140138	0.116782	0.076894	0.199827	0.022
197099	k__Bacteria; p__Firmicutes; c__Clostridia; o__Clostridiales; f__Ruminococcaceae; g__Oscillospira; s__	0.123333	0.253333	0.148333	0.225	0.113333	0.43	0.295	0.155556	0.070723	0.145269	0.076553	0.129022	0.064989	0.246575	0.169162	0.0892	0.246575	0.03
262677	k__Bacteria; p__Firmicutes; c__Clostridia; o__Clostridiales; f__Ruminococcaceae; g__Oscillospira; s__	0.001667	0.048333	0	0.023333	0	0.085	0.05	0.001852	0.000793	0.114978	0	0.022203	0	0.202203	0.142731	0.000979	0.202203	0.038
265483	k__Bacteria; p__Firmicutes; c__Clostridia; o__Clostridiales; f__Ruminococcaceae; g__Oscillospira; s__	0.006667	0.005	0.028333	1.63167	0.301667	0.138333	0.396667	0.362963	0.000697	0.000348	0.005921	0.284134	0.073544	0.014453	0.096704	0.056183	0.284134	0.04
1737536	k__Bacteria; p__Firmicutes; c__Clostridia; o__Clostridiales; f__Ruminococcaceae; g__Oscillospira; s__	0.07	0.005	0.181667	0.023333	0.016667	0.028333	0.143333	0.02963	0.042172	0.003012	0.255374	0.009372	0.006694	0.01138	0.259055	0.013223	0.259055	0.041
263337	k__Bacteria; p__Firmicutes; c__Clostridia; o__Clostridiales; f__Ruminococcaceae; g__Oscillospira; s__	2.76833	0.86	1.855	4.56	3.88833	1.205	1.61167	2.73704	0.142072	0.044136	0.0952	0.234022	0.199551	0.061841	0.082712	0.140466	0.234022	0.042
313274	k__Bacteria; p__Firmicutes; c__Clostridia; o__Clostridiales; f__Ruminococcaceae; g__Oscillospira; s__	0.201667	0.191667	0.17	0.215	0.336667	0.226667	0.49	0.192593	0.099625	0.085216	0.075583	0.095591	0.166316	0.111975	0.242064	0.084571	0.242064	0.042
183545	k__Bacteria; p__Firmicutes; c__Clostridia; o__Clostridiales; f__Ruminococcaceae; g__Oscillospira; s__	0.061667	0.016667	0.07	0.028333	0.081667	0.043333	0.183333	0.098148	0.074023	0.011432	0.084027	0.038869	0.112036	0.059447	0.251508	0.149607	0.251508	0.048
4410988	k__Bacteria; p__Firmicutes; c__Clostridia; o__Clostridiales; f__Ruminococcaceae; g__Oscillospira; s__	1.48833	2.805	1.73333	2.89167	1.67333	4.08667	1.88333	1.69259	0.081533	0.153663	0.094955	0.158411	0.091668	0.223875	0.103172	0.092723	0.223875	0.05
317633	k__Bacteria; p__Firmicutes; c__Clostridia; o__Clostridiales; f__Ruminococcaceae; g__Oscillospira; s__	0.183333	0.22	0.23	0.308333	0.27	0.501667	0.366667	0.242593	0.078935	0.094722	0.089125	0.132754	0.116249	0.215994	0.15787	0.104449	0.215994	0.056
1844553	k__Bacteria; p__Firmicutes; c__Clostridia; o__Clostridiales; f__Ruminococcaceae; g__Oscillospira; s__	0.03	0.108333	0.051667	0.028333	0.045	0.096667	0.048333	0.044444	0.059632	0.215337	0.102699	0.043804	0.079509	0.192147	0.085399	0.076346	0.215337	0.059
191222	k__Bacteria; p__Firmicutes; c__Clostridia; o__Clostridiales; f__Ruminococcaceae; g__Oscillospira; s__	0.006667	0.015	0.008333	0.001667	0	0.003333	0.006667	0	0.048	0.18	0.06	0.004	0	0.016	0.032	0	0.18	0.065
182033	k__Bacteria; p__Firmicutes; c__Clostridia; o__Clostridiales; f__Ruminococcaceae; g__Oscillospira; s__	0.09	0.44	0.181667	0.3	0.201667	0.621667	0.19	0.251852	0.039528	0.193249	0.079789	0.131761	0.088573	0.273038	0.083449	0.110614	0.273038	0.069
271672	k__Bacteria; p__Firmicutes; c__Clostridia; o__Clostridiales; f__Ruminococcaceae; g__Oscillospira; s__	0	0.001667	0.003333	0.008333	0.003333	0.021667	0.02	0.001852	0	0.002769	0.005538	0.055385	0.011077	0.144	0.199385	0.003419	0.199385	0.085
277588	k__Bacteria; p__Firmicutes; c__Clostridia; o__Clostridiales; f__Ruminococcaceae; g__Oscillospira; s__	0.036667	0.028333	0.056667	0.056667	0.073333	0.073333	0.108333	0.062963	0.066493	0.045672	0.068507	0.091343	0.132985	0.132985	0.218284	0.098673	0.218284	0.088
191816	k__Bacteria; p__Firmicutes; c__Clostridia; o__Clostridiales; f__Ruminococcaceae; g__Oscillospira; s__	0.181667	0.135	0.098333	0.213333	0.245	0.086667	0.146667	0.161111	0.143295	0.063891	0.054294	0.151446	0.193252	0.047853	0.104119	0.112961	0.193252	0.091
196194	k__Bacteria; p__Firmicutes; c__Clostridia; o__Clostridiales; f__Ruminococcaceae; g__Oscillospira; s__	0.158333	0.2	0.276667	0.178333	0.261667	0.361667	0.431667	0.277778	0.073777	0.093192	0.116024	0.083096	0.121926	0.168522	0.201139	0.129433	0.201139	0.094
258946	k__Bacteria; p__Firmicutes; c__Clostridia; o__Clostridiales; f__Ruminococcaceae; g__Oscillospira; s__	0.03	0.048333	0.035	0.058333	0.041667	0.081667	0.02	0.038889	0.076295	0.12292	0.069231	0.115385	0.105965	0.207692	0.028257	0.08547	0.207692	0.1
191558	k__Bacteria; p__Firmicutes; c__Clostridia; o__Clostridiales; f__Ruminococcaceae; g__Oscillospira; s__	0.118333	0.221667	0.206667	0.373333	0.145	0.408333	0.276667	0.253704	0.059057	0.110628	0.092828	0.186322	0.072366	0.203789	0.138078	0.126617	0.203789	0.123
196191	k__Bacteria; p__Firmicutes; c__Clostridia; o__Clostridiales; f__Ruminococcaceae; g__Oscillospira; s__	0.02	0.068333	0.033333	0.053333	0.03	0.073333	0.025	0.05	0.033962	0.193396	0.066038	0.150943	0.059434	0.166038	0.049528	0.09434	0.193396	0.125
4420206	k__Bacteria; p__Firmicutes; c__Clostridia; o__Clostridiales; f__Ruminococcaceae; g__Oscillospira; s__	0.02	0.006667	0.008333	0.02	0.015	0.021667	0.023333	0.037037	0.105238	0.013155	0.021924	0.092083	0.04933	0.114007	0.076736	0.189471	0.189471	0.127
832558	k__Bacteria; p__Firmicutes; c__Clostridia; o__Clostridiales; f__Ruminococcaceae; g__Oscillospira; s__	0.15	0.09	0.133333	0.083333	0.246667	0.23	0.203333	0.448148	0.075719	0.056789	0.075719	0.047324	0.140079	0.145127	0.128301	0.251357	0.251357	0.132
292962	k__Bacteria; p__Firmicutes; c__Clostridia; o__Clostridiales; f__Ruminococcaceae; g__Oscillospira; s__	0.011667	0.015	0.01	0.016667	0.008333	0.015	0.033333	0.009259	0.048913	0.062888	0.025155	0.083851	0.013975	0.100621	0.195652	0.034507	0.195652	0.148
332608	k__Bacteria; p__Firmicutes; c__Clostridia; o__Clostridiales; f__Ruminococcaceae; g__Oscillospira; s__	0.095	2.39	2.075	1.62333	0.073333	1.985	0.981667	0.746296	0.009529	0.239728	0.208132	0.162828	0.005149	0.199105	0.098466	0.049905	0.239728	0.169
519763	k__Bacteria; p__Firmicutes; c__Clostridia; o__Clostridiales; f__Ruminococcaceae; g__Oscillospira; s__	0.001667	0.008333	0.003333	0.005	0.028333	0.003333	0.038333	0.02037	0.001533	0.030664	0.006133	0.013799	0.156388	0.006133	0.17632	0.041643	0.17632	0.173
272192	k__Bacteria; p__Firmicutes; c__Clostridia; o__Clostridiales; f__Ruminococcaceae; g__Oscillospira; s__	0.076667	0.03	0.065	0.148333	0.1	0.053333	0.058333	0.057407	0.104118	0.025464	0.088274	0.201446	0.152782	0.081484	0.089123	0.097454	0.201446	0.174
4446120	k__Bacteria; p__Firmicutes; c__Clostridia; o__Clostridiales; f__Ruminococcaceae; g__Oscillospira; s__	0.026667	0.045	0.031667	0.048333	0.021667	0.068333	0.045	0.205556	0.043341	0.073138	0.057901	0.078555	0.026411	0.124944	0.063995	0.278405	0.278405	0.181
198194	k__Bacteria; p__Firmicutes; c__Clostridia; o__Clostridiales; f__Ruminococcaceae; g__Oscillospira; s__	0.198333	0.09	0.203333	0.158333	0.291667	0.233333	0.291667	0.177778	0.120608	0.05473	0.123649	0.096284	0.177365	0.141892	0.177365	0.108108	0.177365	0.186
337727	k__Bacteria; p__Firmicutes; c__Clostridia; o__Clostridiales; f__Ruminococcaceae; g__Oscillospira; s__	0.216667	0.435	0.298333	0.283333	0.113333	0.455	0.16	0.137037	0.092914	0.207271	0.142151	0.135004	0.043201	0.2168	0.076238	0.065296	0.2168	0.19
4448052	k__Bacteria; p__Firmicutes; c__Clostridia; o__Clostridiales; f__Ruminococcaceae; g__Oscillospira; s__	0.098333	0.141667	0.076667	0.301667	0.108333	0.271667	0.065	0.111111	0.075355	0.120624	0.058751	0.205487	0.083018	0.231315	0.055345	0.094607	0.231315	0.194
98048	k__Bacteria; p__Firmicutes; c__Clostridia; o__Clostridiales; f__Ruminococcaceae; g__Oscillospira; s__	0.088333	0.158333	0.081667	0.713333	0.23	0.406667	0.153333	0.157407	0.044409	0.071641	0.041058	0.358626	0.115632	0.184005	0.077088	0.079136	0.358626	0.203
176118	k__Bacteria; p__Firmicutes; c__Clostridia; o__Clostridiales; f__Ruminococcaceae; g__Oscillospira; s__	3.75167	4.225	4.10333	4.58	3.39167	5.895	4.12167	5.2	0.106375	0.119796	0.116346	0.129862	0.096167	0.167147	0.116866	0.147441	0.167147	0.22
263203	k__Bacteria; p__Firmicutes; c__Clostridia; o__Clostridiales; f__Ruminococcaceae; g__Oscillospira; s__	0.036667	0.016667	0.03	0.061667	0.06	0.016667	0.038333	0.068519	0.08929	0.025366	0.073055	0.150169	0.164374	0.025366	0.070011	0.185394	0.185394	0.23
194665	k__Bacteria; p__Firmicutes; c__Clostridia; o__Clostridiales; f__Ruminococcaceae; g__Oscillospira; s__	0.47	0.51	0.091667	0.445	0.118333	0.916667	0.458333	0.07963	0.152122	0.115548	0.020768	0.14403	0.03447	0.267022	0.133511	0.025773	0.267022	0.242
4296701	k__Bacteria; p__Firmicutes; c__Clostridia; o__Clostridiales; f__Ruminococcaceae; g__Oscillospira; s__	0.013333	0.006667	0.025	0.036667	0.031667	0.008333	0.006667	0.02037	0.053798	0.017933	0.134496	0.147945	0.170361	0.016812	0.01345	0.091324	0.170361	0.249
4343528	k__Bacteria; p__Firmicutes; c__Clostridia; o__Clostridiales; f__Ruminococcaceae; g__Oscillospira; s__	0.003333	0.011667	0.001667	0.008333	0.013333	0.003333	0.008333	0	0.013333	0.093333	0.003333	0.066667	0.133333	0.013333	0.066667	0	0.133333	0.265
275423	k__Bacteria; p__Firmicutes; c__Clostridia; o__Clostridiales; f__Ruminococcaceae; g__Oscillospira; s__	0.015	0.006667	0.018333	0.015	0.013333	0.005	0.001667	0.018519	0.064158	0.028515	0.078416	0.064158	0.085545	0.010693	0.001782	0.154015	0.154015	0.267
264101	k__Bacteria; p__Firmicutes; c__Clostridia; o__Clostridiales; f__Ruminococcaceae; g__Oscillospira; s__	0.005	0.006667	0.053333	0	0.056667	0.093333	0.605	0	0.00061	0.002439	0.013008	0	0.013821	0.034146	0.221341	0	0.221341	0.273
260741	k__Bacteria; p__Firmicutes; c__Clostridia; o__Clostridiales; f__Ruminococcaceae; g__Oscillospira; s__	0.008333	0.008333	0.01	0.006667	0.003333	0.015	0.008333	0.003704	0.052326	0.052326	0.062791	0.04186	0.010465	0.141279	0.052326	0.00646	0.141279	0.277
191445	k__Bacteria; p__Firmicutes; c__Clostridia; o__Clostridiales; f__Ruminococcaceae; g__Oscillospira; s__	0.133333	0.12	0.14	0.2	0.228333	0.203333	0.171667	0.137037	0.099972	0.080978	0.094474	0.149958	0.171202	0.152458	0.128714	0.102749	0.171202	0.332
4357315	k__Bacteria; p__Firmicutes; c__Clostridia; o__Clostridiales; f__Ruminococcaceae; g__Oscillospira; s__	0.581667	0.34	0.918333	0.531667	0.778333	0.736667	0.375	1.15926	0.1073	0.06272	0.101643	0.098077	0.143579	0.122304	0.069176	0.213849	0.213849	0.334
259506	k__Bacteria; p__Firmicutes; c__Clostridia; o__Clostridiales; f__Ruminococcaceae; g__Oscillospira; s__	0.008333	0.008333	0.01	0.005	0.011667	0.02	0.008333	0.022222	0.026627	0.035503	0.021302	0.015976	0.049704	0.085207	0.044379	0.131492	0.131492	0.374
335330	k__Bacteria; p__Firmicutes; c__Clostridia; o__Clostridiales; f__Ruminococcaceae; g__Oscillospira; s__	0.01	0.08	0.046667	0.058333	0.016667	0.07	0.075	0.031481	0.007729	0.164885	0.072137	0.150286	0.017176	0.162309	0.173903	0.072095	0.173903	0.402
197890	k__Bacteria; p__Firmicutes; c__Clostridia; o__Clostridiales; f__Ruminococcaceae; g__Oscillospira; s__	0.281667	0.175	0.246667	0.148333	0.303333	0.18	0.151667	0.325926	0.155394	0.077237	0.068043	0.065468	0.167348	0.079444	0.041837	0.179812	0.179812	0.414
180235	k__Bacteria; p__Firmicutes; c__Clostridia; o__Clostridiales; f__Ruminococcaceae; g__Oscillospira; s__	0.241667	0.221667	0.286667	0.316667	0.246667	0.348333	0.288333	0.125926	0.093131	0.096102	0.138091	0.152542	0.10694	0.167797	0.138894	0.05392	0.167797	0.466
272953	k__Bacteria; p__Firmicutes; c__Clostridia; o__Clostridiales; f__Ruminococcaceae; g__Oscillospira; s__	0.211667	0.081667	0.183333	0.078333	0.138333	0.113333	0.121667	0.140741	0.197991	0.07639	0.154339	0.073272	0.129395	0.106011	0.102425	0.131647	0.197991	0.474
321484	k__Bacteria; p__Firmicutes; c__Clostridia; o__Clostridiales; f__Ruminococcaceae; g__Oscillospira; s__	2.06167	1.32833	1.20833	2.34167	2.28333	0.918333	2.01167	1.10185	0.155537	0.100212	0.091159	0.17666	0.17226	0.069281	0.151765	0.083126	0.17666	0.494
276996	k__Bacteria; p__Firmicutes; c__Clostridia; o__Clostridiales; f__Ruminococcaceae; g__Oscillospira; s__	0.005	0.018333	0.01	0.025	0.013333	0.026667	0.026667	0.011111	0.01102	0.053878	0.036735	0.110204	0.039184	0.137143	0.137143	0.027211	0.137143	0.506
263546	k__Bacteria; p__Firmicutes; c__Clostridia; o__Clostridiales; f__Ruminococcaceae; g__Oscillospira; s__	4.38833	3.07	2.8	5.40667	5.255	2.22833	4.73833	2.65926	0.143663	0.100504	0.091665	0.177001	0.172036	0.07295	0.155122	0.087058	0.177001	0.531
328905	k__Bacteria; p__Firmicutes; c__Clostridia; o__Clostridiales; f__Ruminococcaceae; g__Oscillospira; s__	0.051667	0.06	0.023333	0.07	0.056667	0.063333	0.036667	0.035185	0.117172	0.136071	0.041157	0.158749	0.14279	0.159589	0.055436	0.059107	0.159589	0.533
261894	k__Bacteria; p__Firmicutes; c__Clostridia; o__Clostridiales; f__Ruminococcaceae; g__Oscillospira; s__	0.006667	0.003333	0.005	0.01	0.01	0.006667	0.01	0.003704	0.03612	0.01204	0.01806	0.072241	0.108361	0.048161	0.072241	0.014864	0.108361	0.559
190676	k__Bacteria; p__Firmicutes; c__Clostridia; o__Clostridiales; f__Ruminococcaceae; g__Oscillospira; s__	0.001667	0.008333	0.008333	0.013333	0.005	0.016667	0.011667	0.007407	0.002302	0.057545	0.034527	0.092072	0.013811	0.11509	0.048338	0.045467	0.11509	0.576
158183	k__Bacteria; p__Firmicutes; c__Clostridia; o__Clostridiales; f__Ruminococcaceae; g__Oscillospira; s__	0.013333	0.008333	0.013333	0.016667	0.021667	0.013333	0.02	0.011111	0.056604	0.028302	0.033962	0.084906	0.128774	0.067925	0.118868	0.041929	0.128774	0.607
157772	k__Bacteria; p__Firmicutes; c__Clostridia; o__Clostridiales; f__Ruminococcaceae; g__Oscillospira; s__	0.008333	0.02	0.011667	0.021667	0.018333	0.035	0.018333	0.011111	0.023077	0.096923	0.048462	0.12	0.088846	0.145385	0.050769	0.042735	0.145385	0.61
264429	k__Bacteria; p__Firmicutes; c__Clostridia; o__Clostridiales; f__Ruminococcaceae; g__Oscillospira; s__	0.005	0.006667	0.008333	0.006667	0	0.005	0.005	0.001852	0.025962	0.069231	0.086538	0.051923	0	0.025962	0.025962	0.005342	0.086538	0.615
268475	k__Bacteria; p__Firmicutes; c__Clostridia; o__Clostridiales; f__Ruminococcaceae; g__Oscillospira; s__	0.01	0.005	0.008333	0.013333	0.006667	0.015	0.008333	0.005556	0.041538	0.020769	0.057692	0.110769	0.027692	0.103846	0.034615	0.025641	0.110769	0.649
197463	k__Bacteria; p__Firmicutes; c__Clostridia; o__Clostridiales; f__Ruminococcaceae; g__Oscillospira; s__	0.091667	0.106667	0.061667	0.045	0.051667	0.093333	0.055	0.096296	0.152448	0.141916	0.092301	0.067354	0.085925	0.15522	0.091469	0.160148	0.160148	0.678
190658	k__Bacteria; p__Firmicutes; c__Clostridia; o__Clostridiales; f__Ruminococcaceae; g__Oscillospira; s__	0.003333	0.023333	0.005	0.02	0.026667	0.006667	0.001667	0.027778	0.002913	0.061165	0.008738	0.034951	0.046602	0.005825	0.001456	0.080906	0.080906	0.745
175939	k__Bacteria; p__Firmicutes; c__Clostridia; o__Clostridiales; f__Ruminococcaceae; g__Oscillospira; s__	0.003333	0.01	0.011667	0.01	0.006667	0.006667	0.005	0.007407	0.010976	0.065854	0.096037	0.065854	0.021951	0.043902	0.024695	0.04065	0.096037	0.756
275616	k__Bacteria; p__Firmicutes; c__Clostridia; o__Clostridiales; f__Ruminococcaceae; g__Oscillospira; s__	0.003333	0.005	0.008333	0.005	0.003333	0.01	0.006667	0.003704	0.014694	0.033061	0.055102	0.033061	0.014694	0.088163	0.044082	0.018141	0.088163	0.784
192930	k__Bacteria; p__Firmicutes; c__Clostridia; o__Clostridiales; f__Ruminococcaceae; g__Oscillospira; s__	0.008333	0.005	0.005	0.01	0.01	0.005	0.006667	0.001852	0.064286	0.019286	0.028929	0.077143	0.077143	0.019286	0.025714	0.003968	0.077143	0.822
258995	k__Bacteria; p__Firmicutes; c__Clostridia; o__Clostridiales; f__Ruminococcaceae; g__Oscillospira; s__	0.001667	0.061667	0.026667	0.1	0.005	0.038333	0.031667	0.02963	0.000566	0.083721	0.036204	0.101823	0.005091	0.078064	0.064488	0.033522	0.101823	0.861
272576	k__Bacteria; p__Firmicutes; c__Clostridia; o__Clostridiales; f__Ruminococcaceae; g__Oscillospira; s__	0.046667	0.063333	0.025	0.035	0.046667	0.043333	0.056667	0.022222	0.123934	0.13082	0.044262	0.061967	0.096393	0.102295	0.13377	0.03643	0.13377	0.862
167509	k__Bacteria; p__Firmicutes; c__Clostridia; o__Clostridiales; f__Ruminococcaceae; g__Oscillospira; s__	0.115	0.195	0.14	0.156667	0.156667	0.191667	0.178333	0.107407	0.074149	0.141448	0.101552	0.126269	0.113642	0.154478	0.129358	0.086567	0.154478	0.865
311859	k__Bacteria; p__Firmicutes; c__Clostridia; o__Clostridiales; f__Ruminococcaceae; g__Oscillospira; s__	0.005	0.01	0.006667	0.008333	0.011667	0.008333	0.008333	0.005556	0.015652	0.078261	0.031304	0.03913	0.073043	0.065217	0.03913	0.028986	0.078261	0.93
320249	k__Bacteria; p__Firmicutes; c__Clostridia; o__Clostridiales; f__Ruminococcaceae; g__Oscillospira; s__	0.013333	0.018333	0.013333	0.023333	0.013333	0.015	0.021667	0.014815	0.060083	0.082615	0.05007	0.105146	0.060083	0.045063	0.081363	0.074177	0.105146	0.946
331013	k__Bacteria; p__Firmicutes; c__Clostridia; o__Clostridiales; f__Ruminococcaceae; g__Ruminococcus; s__	0.308333	0.315	0.271667	0.283333	0.19	0.68	0.401667	0.264815	0.113574	0.11603	0.100068	0.104366	0.069986	0.250477	0.147954	0.097544	0.250477	0.001
167166	k__Bacteria; p__Firmicutes; c__Clostridia; o__Clostridiales; f__Ruminococcaceae; g__Ruminococcus; s__	0.045	0.001667	0	0	0.11	0.001667	0	0	0.113684	0.001053	0	0	0.416842	0.001053	0	0	0.416842	0.002
4456702	k__Bacteria; p__Firmicutes; c__Clostridia; o__Clostridiales; f__Ruminococcaceae; g__Ruminococcus; s__	0	0	0	0.171667	0.001667	0	0	0.02963	0	0	0	0.422901	0.000821	0	0	0.048662	0.422901	0.002
190242	k__Bacteria; p__Firmicutes; c__Clostridia; o__Clostridiales; f__Ruminococcaceae; g__Ruminococcus; s__	0.085	0.12	0.163333	0.141667	0.336667	1.44	0.101667	0.135185	0.033683	0.042797	0.058252	0.056139	0.133412	0.570632	0.03223	0.047618	0.570632	0.004
268720	k__Bacteria; p__Firmicutes; c__Clostridia; o__Clostridiales; f__Ruminococcaceae; g__Ruminococcus; s__	0.095	0.136667	0.07	0.073333	0.118333	0.428333	0.088333	0.075926	0.061238	0.100682	0.058015	0.054025	0.065382	0.394441	0.081344	0.054381	0.394441	0.004
229455	k__Bacteria; p__Firmicutes; c__Clostridia; o__Clostridiales; f__Ruminococcaceae; g__Ruminococcus; s__	0.006667	0	0	0	0.003333	0.025	0.001667	0.096296	0.005014	0	0	0	0.002507	0.094011	0.001253	0.402352	0.402352	0.004
321251	k__Bacteria; p__Firmicutes; c__Clostridia; o__Clostridiales; f__Ruminococcaceae; g__Ruminococcus; s__	0.066667	0.11	0.026667	0.025	0.068333	0.316667	0.04	0.137037	0.059044	0.097423	0.010122	0.015815	0.034583	0.36059	0.025305	0.134854	0.36059	0.005
320224	k__Bacteria; p__Firmicutes; c__Clostridia; o__Clostridiales; f__Ruminococcaceae; g__Ruminococcus; s__	0	0.003333	0.01	0.006667	0.001667	0.005	0.02	0.001852	0	0.01374	0.103053	0.027481	0.003435	0.030916	0.247328	0.004241	0.247328	0.007
270030	k__Bacteria; p__Firmicutes; c__Clostridia; o__Clostridiales; f__Ruminococcaceae; g__Ruminococcus; s__	0.101667	0	0	0	0.138333	0.001667	0.001667	0.001852	0.165861	0	0	0	0.2821	0.00068	0.00068	0.000839	0.2821	0.014
1106006	k__Bacteria; p__Firmicutes; c__Clostridia; o__Clostridiales; f__Ruminococcaceae; g__Ruminococcus; s__	0.116667	0.096667	0.24	0.446667	0.126667	0.023333	0.121667	0.231481	0.058202	0.068893	0.15394	0.286499	0.054164	0.009978	0.078039	0.164973	0.286499	0.033
211667	k__Bacteria; p__Firmicutes; c__Clostridia; o__Clostridiales; f__Ruminococcaceae; g__Ruminococcus; s__	0.05	0.07	0.058333	0.035	0.053333	0.091667	0.046667	0.046296	0.099713	0.139598	0.103406	0.054288	0.10636	0.203119	0.093065	0.091187	0.203119	0.043
716984	k__Bacteria; p__Firmicutes; c__Clostridia; o__Clostridiales; f__Ruminococcaceae; g__Ruminococcus; s__	0.091667	0.23	0.191667	0.248333	0.103333	0.288333	0.106667	0.244444	0.030465	0.15288	0.10192	0.132053	0.041211	0.191654	0.056721	0.162482	0.191654	0.043
2315700	k__Bacteria; p__Firmicutes; c__Clostridia; o__Clostridiales; f__Ruminococcaceae; g__Ruminococcus; s__	0.06	0.001667	0.055	0.028333	0.103333	0	0.101667	0	0.085714	0.000476	0.031429	0.01619	0.206667	0	0.11619	0	0.206667	0.043
29029	k__Bacteria; p__Firmicutes; c__Clostridia; o__Clostridiales; f__Ruminococcaceae; g__Ruminococcus; s__	0	0	0	2.85167	0	0.001667	0	5.8463	0	0	0	0.098338	0	1.9e-05	0	0.224006	0.224006	0.044
187400	k__Bacteria; p__Firmicutes; c__Clostridia; o__Clostridiales; f__Ruminococcaceae; g__Ruminococcus; s__	2.71	1.17667	1.07667	0.383333	0.795	1.40333	1.74167	0.592593	0.246881	0.119105	0.108983	0.038802	0.080472	0.142048	0.176295	0.059984	0.246881	0.045
259195	k__Bacteria; p__Firmicutes; c__Clostridia; o__Clostridiales; f__Ruminococcaceae; g__Ruminococcus; s__	0.018333	0.05	0.026667	0.015	0.021667	0.093333	0.08	0.027778	0.033055	0.1202	0.056093	0.022538	0.026043	0.224374	0.16828	0.046374	0.224374	0.061
2978254	k__Bacteria; p__Firmicutes; c__Clostridia; o__Clostridiales; f__Ruminococcaceae; g__Ruminococcus; s__	0.005	0.011667	0.001667	0.001667	0.011667	0.025	0.01	0.025926	0.0108	0.063	0.0018	0.0018	0.0378	0.216	0.0324	0.093333	0.216	0.064
230268	k__Bacteria; p__Firmicutes; c__Clostridia; o__Clostridiales; f__Ruminococcaceae; g__Ruminococcus; s__	0.126667	0.148333	0.431667	0.29	0.063333	0.331667	0.515	0.146296	0.055529	0.072253	0.210265	0.141259	0.03085	0.161555	0.250857	0.071261	0.250857	0.065
278098	k__Bacteria; p__Firmicutes; c__Clostridia; o__Clostridiales; f__Ruminococcaceae; g__Ruminococcus; s__	0.001667	0	0	0	0.001667	0	0.001667	0.135185	0.001189	0	0	0	0.001189	0	0.001189	0.214296	0.214296	0.068
181961	k__Bacteria; p__Firmicutes; c__Clostridia; o__Clostridiales; f__Ruminococcaceae; g__Ruminococcus; s__	0	0.003333	0.501667	0.005	0.003333	0.356667	0.845	0	0	0.000194	0.058503	0.000583	0.000389	0.020797	0.197085	0	0.197085	0.081
267042	k__Bacteria; p__Firmicutes; c__Clostridia; o__Clostridiales; f__Ruminococcaceae; g__Ruminococcus; s__	0.073333	0.051667	0.606667	0.045	0.113333	0.22	0.328333	0.018519	0.045303	0.024825	0.416423	0.0278	0.070014	0.151011	0.15776	0.008474	0.416423	0.087
177271	k__Bacteria; p__Firmicutes; c__Clostridia; o__Clostridiales; f__Ruminococcaceae; g__Ruminococcus; s__	0.176667	0.498333	0.263333	0.548333	0.3	0.98	0.523333	0.392593	0.047973	0.108257	0.064357	0.134009	0.081464	0.266117	0.14211	0.106608	0.266117	0.091
462764	k__Bacteria; p__Firmicutes; c__Clostridia; o__Clostridiales; f__Ruminococcaceae; g__Ruminococcus; s__	0.008333	0.005	0.005	0.003333	0.001667	0.02	0.011667	0.012963	0.061308	0.022071	0.022071	0.004905	0.002452	0.176567	0.085831	0.084771	0.176567	0.106
827592	k__Bacteria; p__Firmicutes; c__Clostridia; o__Clostridiales; f__Ruminococcaceae; g__Ruminococcus; s__	0	0.073333	0.001667	0.261667	0.001667	0.053333	0.001667	0.042593	0	0.06729	0.000382	0.240102	0.000382	0.061172	0.000382	0.032569	0.240102	0.132
265940	k__Bacteria; p__Firmicutes; c__Clostridia; o__Clostridiales; f__Ruminococcaceae; g__Ruminococcus; s__	0.111667	0.97	1.31167	0.26	0.338333	1.65667	1.535	0.435185	0.01181	0.131903	0.198181	0.027499	0.046007	0.250308	0.231925	0.058447	0.250308	0.138
261365	k__Bacteria; p__Firmicutes; c__Clostridia; o__Clostridiales; f__Ruminococcaceae; g__Ruminococcus; s__	0.436667	0.513333	0.295	0.203333	0.503333	0.786667	0.515	0.490741	0.116629	0.137106	0.070912	0.054308	0.134435	0.21011	0.137551	0.131071	0.21011	0.151
405780	k__Bacteria; p__Firmicutes; c__Clostridia; o__Clostridiales; f__Ruminococcaceae; g__Ruminococcus; s__	0.015	0.005	0.02	0.021667	0.006667	0.011667	0.001667	0.005556	0.120382	0.017197	0.06879	0.173885	0.030573	0.080255	0.001911	0.014154	0.173885	0.155
178480	k__Bacteria; p__Firmicutes; c__Clostridia; o__Clostridiales; f__Ruminococcaceae; g__Ruminococcus; s__	0.861667	1.385	1.08	2.69	2.25333	1.01833	0.376667	1.83704	0.074914	0.120413	0.093896	0.233872	0.195907	0.088535	0.029473	0.159714	0.233872	0.19
179927	k__Bacteria; p__Firmicutes; c__Clostridia; o__Clostridiales; f__Ruminococcaceae; g__Ruminococcus; s__	0.026667	0.045	0.021667	0.058333	0.088333	0.033333	0.031667	0.075926	0.035002	0.059067	0.017064	0.122509	0.185513	0.061254	0.049878	0.13288	0.185513	0.198
4417539	k__Bacteria; p__Firmicutes; c__Clostridia; o__Clostridiales; f__Ruminococcaceae; g__Ruminococcus; s__	0.001667	0.396667	0.003333	0.001667	0	0.556667	0	0	0.000174	0.165278	0.000347	0.000174	0	0.115972	0	0	0.165278	0.268
269378	k__Bacteria; p__Firmicutes; c__Clostridia; o__Clostridiales; f__Ruminococcaceae; g__Ruminococcus; s__	0.01	0.011667	0.005	0.005	0	0.011667	0.001667	0.001852	0.085375	0.099605	0.021344	0.010672	0	0.124506	0.003557	0.004392	0.124506	0.289
187223	k__Bacteria; p__Firmicutes; c__Clostridia; o__Clostridiales; f__Ruminococcaceae; g__Ruminococcus; s__	0.118333	0.1	0.075	0.116667	0.136667	0.121667	0.091667	0.131481	0.132738	0.112173	0.08413	0.130868	0.153303	0.136477	0.102825	0.147486	0.153303	0.369
263272	k__Bacteria; p__Firmicutes; c__Clostridia; o__Clostridiales; f__Ruminococcaceae; g__Ruminococcus; s__	0.005	0.003333	0.005	0.005	0.005	0.011667	0.013333	0.001852	0.029889	0.013284	0.019926	0.019926	0.029889	0.092989	0.106273	0.0041	0.106273	0.518
3016478	k__Bacteria; p__Firmicutes; c__Clostridia; o__Clostridiales; f__Ruminococcaceae; g__Ruminococcus; s__	0.091667	0	0.506667	0	0.06	0.14	0.136667	0.027778	0.019042	0	0.105251	0	0.012464	0.058165	0.042585	0.003206	0.105251	0.534
158297	k__Bacteria; p__Firmicutes; c__Clostridia; o__Clostridiales; f__Ruminococcaceae; g__Ruminococcus; s__	0.01	0.015	0.01	0	0.008333	0.015	0.006667	0.007407	0.041432	0.103581	0.055243	0	0.046036	0.062148	0.027621	0.011367	0.103581	0.597
178859	k__Bacteria; p__Firmicutes; c__Clostridia; o__Clostridiales; f__Ruminococcaceae; g__Ruminococcus; s__	2.32333	1.99167	2.55	0.02	1.37	2.47833	2.03333	2.66296	0.135518	0.103265	0.14874	0.000389	0.062153	0.160622	0.118603	0.153411	0.160622	0.823
192598	k__Bacteria; p__Firmicutes; c__Clostridia; o__Clostridiales; f__Ruminococcaceae; g__Ruminococcus; s__	0.913333	0.666667	0.773333	0.813333	1.02833	0.966667	0.935	0.742593	0.133543	0.097476	0.113073	0.118921	0.150357	0.141341	0.136711	0.108578	0.150357	0.933
238487	k__Bacteria; p__Firmicutes; c__Clostridia; o__Clostridiales; f__Ruminococcaceae; g__Ruminococcus; s__	0.833333	0.47	0.681667	1.01833	0.966667	0.868333	1.015	0.944444	0.122589	0.06914	0.100278	0.149804	0.142203	0.127738	0.149314	0.138934	0.149804	0.964
350224	k__Bacteria; p__Firmicutes; c__Clostridia; o__Clostridiales; f__Ruminococcaceae; g__Ruminococcus; s__flavefaciens	0	0.375	0.246667	0.333333	0.001667	0.243333	0.123333	0.062963	0	0.108202	0.035586	0.120224	0.00012	0.070211	0.008897	0.010093	0.120224	0.433
228330	k__Bacteria; p__Firmicutes; c__Clostridia; o__Clostridiales; f__Ruminococcaceae; g__Ruminococcus; s__flavefaciens	0.015	0	0.915	1.015	0.001667	0.008333	0.71	1.86296	0.001325	0	0.080831	0.067249	3.7e-05	0.000368	0.062721	0.137145	0.137145	0.436
170328	k__Bacteria; p__Firmicutes; c__Erysipelotrichi; o__Erysipelotrichales; f__Erysipelotrichaceae; g__; s__	0.085	0.008333	0.036667	0.211667	0.06	0.003333	0.033333	0.074074	0.082942	0.003253	0.021467	0.413083	0.081966	0.000651	0.019516	0.096374	0.413083	0.001
262095	k__Bacteria; p__Firmicutes; c__Erysipelotrichi; o__Erysipelotrichales; f__Erysipelotrichaceae; g__; s__	4.67833	0.183333	0.541667	0.341667	2.5	0.905	0.285	0.344444	0.478384	0.013123	0.022155	0.017469	0.255638	0.074033	0.014571	0.027394	0.478384	0.003
3377773	k__Bacteria; p__Firmicutes; c__Erysipelotrichi; o__Erysipelotrichales; f__Erysipelotrichaceae; g__; s__	0.04	0.093333	0.008333	0	0.018333	0.026667	0	0.012963	0.100186	0.280519	0.004174	0	0.027551	0.053432	0	0.007215	0.280519	0.02
2645488	k__Bacteria; p__Firmicutes; c__Erysipelotrichi; o__Erysipelotrichales; f__Erysipelotrichaceae; g__; s__	0.018333	0.001667	0.195	0.006667	0.003333	0.405	0.031667	0.033333	0.013189	0.00024	0.11223	0.002878	0.00048	0.291367	0.022782	0.031974	0.291367	0.14
167420	k__Bacteria; p__Firmicutes; c__Erysipelotrichi; o__Erysipelotrichales; f__Erysipelotrichaceae; g__; s__	0.065	0.021667	0	0.016667	0.063333	0.32	0.001667	0.033333	0.112141	0.02492	0	0.00639	0.109265	0.429393	0.000319	0.0142	0.429393	0.144
4390365	k__Bacteria; p__Firmicutes; c__Erysipelotrichi; o__Erysipelotrichales; f__Erysipelotrichaceae; g__; s__	0.001667	0.016667	0.021667	0	0.001667	0.001667	0.01	0.005556	0.00283	0.056604	0.14717	0	0.00283	0.00283	0.067925	0.031447	0.14717	0.251
2216525	k__Bacteria; p__Firmicutes; c__Erysipelotrichi; o__Erysipelotrichales; f__Erysipelotrichaceae; g__; s__	0	0	0.028333	0	0	0	0.101667	0.062963	0	0	0.014683	0	0	0	0.105374	0.036255	0.105374	0.322
828435	k__Bacteria; p__Firmicutes; c__Erysipelotrichi; o__Erysipelotrichales; f__Erysipelotrichaceae; g__; s__	0.296667	0.573333	0.035	0.11	0.523333	0.216667	0.101667	0.72037	0.092095	0.177982	0.006791	0.025611	0.203076	0.075668	0.027616	0.217416	0.217416	0.62
180869	k__Bacteria; p__Firmicutes; c__Erysipelotrichi; o__Erysipelotrichales; f__Erysipelotrichaceae; g__; s__	0.016667	0.008333	0.011667	0.003333	0.003333	0.013333	0.046667	0.005556	0.030612	0.015306	0.032143	0.006122	0.006122	0.04898	0.042857	0.011338	0.04898	0.99
230759	k__Bacteria; p__Firmicutes; c__Erysipelotrichi; o__Erysipelotrichales; f__Erysipelotrichaceae; g__Allobaculum; s__	0.625	6.48333	0.01	0.003333	0.001667	2.81833	0	2.11111	0.015557	0.215165	0.000166	5.5e-05	1.4e-05	0.116916	0	0.097309	0.215165	0.122
4426641	k__Bacteria; p__Firmicutes; c__Erysipelotrichi; o__Erysipelotrichales; f__Erysipelotrichaceae; g__Allobaculum; s__	0.01	0.005	0.001667	0.016667	0.008333	0.001667	0.001667	0.009259	0.09215	0.01843	0.003072	0.153584	0.076792	0.003072	0.003072	0.056883	0.153584	0.142
260397	k__Bacteria; p__Firmicutes; c__Erysipelotrichi; o__Erysipelotrichales; f__Erysipelotrichaceae; g__Allobaculum; s__	0.006667	0.008333	0.005	0.006667	0.003333	0.008333	0.005	0.005556	0.040909	0.051136	0.030682	0.040909	0.013636	0.068182	0.030682	0.037879	0.068182	0.944
45363	k__Bacteria; p__Firmicutes; c__Erysipelotrichi; o__Erysipelotrichales; f__Erysipelotrichaceae; g__Clostridium; s__cocleatum	0.041667	0	0.05	0.003333	0.011667	0.001667	0.135	0.035185	0.089761	0	0.035904	0.001197	0.016755	0.000598	0.290824	0.028073	0.290824	0.06
829337	k__Bacteria; p__Firmicutes; c__Erysipelotrichi; o__Erysipelotrichales; f__Erysipelotrichaceae; g__Coprobacillus; s__	0	0.05	0.01	0.071667	0	0.036667	0	0.024074	0	0.129933	0.005197	0.186237	0	0.114341	0	0.027805	0.186237	0.075
1871227	k__Bacteria; p__Firmicutes; c__Erysipelotrichi; o__Erysipelotrichales; f__Erysipelotrichaceae; g__Coprobacillus; s__	0.071667	0.073333	0	0	0.086667	0.113333	0	0	0.083092	0.085024	0	0	0.125604	0.131401	0	0	0.131401	0.27
4449984	k__Bacteria; p__Firmicutes; c__Erysipelotrichi; o__Erysipelotrichales; f__Erysipelotrichaceae; g__Coprobacillus; s__	0	0.006667	0	0	0	0	0	0.042593	0	0.027068	0	0	0	0	0	0.096074	0.096074	0.32
4407703	k__Bacteria; p__Firmicutes; c__Erysipelotrichi; o__Erysipelotrichales; f__Erysipelotrichaceae; g__Coprobacillus; s__	0.051667	0.096667	0.1	0.045	0.058333	0.108333	0.09	0.094444	0.040086	0.135	0.139655	0.041897	0.045259	0.117672	0.097759	0.081418	0.139655	0.824
15728	k__Bacteria; p__Firmicutes; c__Erysipelotrichi; o__Erysipelotrichales; f__Erysipelotrichaceae; g__Holdemania; s__	0	0.001667	0.058333	0.001667	0	0.015	0.036667	0.001852	0	0.001447	0.151929	0.001447	0	0.026045	0.159164	0.001786	0.159164	0.141
1918929	k__Bacteria; p__Proteobacteria; c__Alphaproteobacteria; o__Rickettsiales; f__mitochondria; g__Zea; s__luxurians	0.316667	0.271667	0.606667	0.365	0.166667	0.585	0.118333	0.088889	0.100573	0.107852	0.240847	0.144905	0.05955	0.232245	0.042281	0.031368	0.240847	0.39
437137	k__Bacteria; p__Proteobacteria; c__Betaproteobacteria; o__Burkholderiales; f__Alcaligenaceae; g__Sutterella; s__	0.051667	0.043333	0.031667	0.038333	0.035	0.033333	0.016667	0.037037	0.162	0.150968	0.09929	0.133548	0.109742	0.08129	0.034839	0.129032	0.162	0.407
1684221	k__Bacteria; p__Proteobacteria; c__Deltaproteobacteria; o__Desulfovibrionales; f__Desulfovibrionaceae; g__Desulfovibrio; s__C21_c20	0.006667	0.006667	0.005	0.005	0.008333	0.001667	0.005	0.005556	0.060759	0.060759	0.034177	0.034177	0.075949	0.003797	0.022785	0.028129	0.075949	0.904
816702	k__Bacteria; p__Proteobacteria; c__Gammaproteobacteria; o__Enterobacteriales; f__Enterobacteriaceae; g__; s__	0	0	0.028333	0.071667	0	0.001667	0.006667	0.005556	0	0	0.12439	0.062927	0	0.001463	0.017561	0.00542	0.12439	0.718
668514	k__Bacteria; p__Proteobacteria; c__Gammaproteobacteria; o__Enterobacteriales; f__Enterobacteriaceae; g__; s__	0.005	0	0.063333	0.221667	0	0.006667	0.03	0.033333	0.004167	0	0.07037	0.123148	0	0.005556	0.05	0.020576	0.123148	0.899
2119418	k__Bacteria; p__Proteobacteria; c__Gammaproteobacteria; o__Enterobacteriales; f__Enterobacteriaceae; g__Pantoea; s__agglomerans	0.001667	0	0	0.001667	0	0	0.001667	0.194444	0.000836	0	0	0.000836	0	0	0.000836	0.108326	0.108326	0.392
228310	k__Bacteria; p__Tenericutes; c__Mollicutes; o__Anaeroplasmatales; f__Anaeroplasmataceae; g__Anaeroplasma; s__	0.056667	0.11	0.043333	0.063333	0.04	0.051667	0.038333	0.042593	0.076246	0.246678	0.03887	0.085216	0.04485	0.069518	0.060174	0.042451	0.246678	0.016
4390755	k__Bacteria; p__Tenericutes; c__Mollicutes; o__Anaeroplasmatales; f__Anaeroplasmataceae; g__Anaeroplasma; s__	3.025	5.94333	2.79	4.00833	2.93667	3.69	3.22	3.21482	0.104932	0.206164	0.09678	0.139042	0.101868	0.128	0.111696	0.111517	0.206164	0.229
252684	k__Bacteria; p__Tenericutes; c__Mollicutes; o__Anaeroplasmatales; f__Anaeroplasmataceae; g__Anaeroplasma; s__	0.006667	0.01	0.006667	0.005	0.003333	0.001667	0.005	0.009259	0.042023	0.105058	0.028016	0.031518	0.014008	0.003502	0.031518	0.043234	0.105058	0.551
4444771	k__Bacteria; p__Tenericutes; c__Mollicutes; o__RF39; f__; g__; s__	0.366667	0	0.001667	0.061667	0.126667	0	0.023333	0	0.505747	0	0.000287	0.042529	0.152874	0	0.004023	0	0.505747	0.003
805699	k__Bacteria; p__Tenericutes; c__Mollicutes; o__RF39; f__; g__; s__	0.671667	0.03	0.456667	0.023333	0.741667	0.023333	0.096667	0.144444	0.153504	0.002743	0.062621	0.0032	0.271204	0.001067	0.013255	0.03668	0.271204	0.022
2286580	k__Bacteria; p__Tenericutes; c__Mollicutes; o__RF39; f__; g__; s__	1.07	0.66	0.303333	0.545	0.863333	0.43	0.15	0.351852	0.220189	0.120727	0.062421	0.124614	0.1974	0.088487	0.034297	0.071512	0.220189	0.049
21652	k__Bacteria; p__Tenericutes; c__Mollicutes; o__RF39; f__; g__; s__	0.066667	0	0	0.021667	0.043333	0	0	0	0.202532	0	0	0.049367	0.131646	0	0	0	0.202532	0.05
165445	k__Bacteria; p__Tenericutes; c__Mollicutes; o__RF39; f__; g__; s__	0	0.006667	0	0	0.06	0.211667	0.048333	0	0	0.002041	0	0	0.073469	0.194388	0.014796	0	0.194388	0.077
913036	k__Bacteria; p__Tenericutes; c__Mollicutes; o__RF39; f__; g__; s__	0.01	0.003333	0.013333	0.001667	0.103333	0	0.016667	0	0.006742	0.004494	0.017978	0.001124	0.278652	0	0.022472	0	0.278652	0.103
97000	k__Bacteria; p__Tenericutes; c__Mollicutes; o__RF39; f__; g__; s__	0.315	0.226667	0.116667	0	0.171667	0.178333	0	0	0.156198	0.089917	0.01157	0	0.085124	0.070744	0	0	0.156198	0.168
1113282	k__Bacteria; p__Tenericutes; c__Mollicutes; o__RF39; f__; g__; s__	0.653333	0.358333	0.34	0.745	0.76	0.226667	0.43	0.614815	0.158263	0.086802	0.082361	0.180468	0.184102	0.054908	0.104163	0.148932	0.184102	0.192
229874	k__Bacteria; p__Tenericutes; c__Mollicutes; o__RF39; f__; g__; s__	0	0	0	0	0.033333	0	0	1.12222	0	0	0	0	0.002885	0	0	0.107906	0.107906	0.216
567437	k__Bacteria; p__Tenericutes; c__Mollicutes; o__RF39; f__; g__; s__	0.086667	0.056667	0	0	0.075	0.04	0	0.025926	0.091466	0.079739	0	0	0.131922	0.056287	0	0.010134	0.131922	0.232
3584772	k__Bacteria; p__Tenericutes; c__Mollicutes; o__RF39; f__; g__; s__	0.098333	0.026667	0.096667	0.031667	0.043333	0.041667	0.086667	0.02963	0.129776	0.023462	0.148839	0.027862	0.076253	0.064155	0.171568	0.043449	0.171568	0.259
347587	k__Bacteria; p__Tenericutes; c__Mollicutes; o__RF39; f__; g__; s__	0.106667	0.038333	0.008333	0.033333	0.045	0.023333	0.006667	0.061111	0.165232	0.05938	0.005164	0.030981	0.069707	0.028916	0.006196	0.147256	0.165232	0.273
3040916	k__Bacteria; p__Tenericutes; c__Mollicutes; o__RF39; f__; g__; s__	0.015	0	0.008333	0.001667	0.015	0	0	0.012963	0.113287	0	0.031469	0.003147	0.084965	0	0	0.081585	0.113287	0.304
266198	k__Bacteria; p__Tenericutes; c__Mollicutes; o__RF39; f__; g__; s__	0.103333	0.056667	0.118333	0.113333	0.08	0.061667	0.063333	0.148148	0.124863	0.045649	0.127101	0.091298	0.085927	0.074515	0.085032	0.176805	0.176805	0.319
1111522	k__Bacteria; p__Tenericutes; c__Mollicutes; o__RF39; f__; g__; s__	0.028333	0.101667	0.016667	0.015	0.006667	0.033333	0.001667	0.018519	0.063856	0.183306	0.015025	0.006761	0.01202	0.075125	0.000751	0.037099	0.183306	0.329
1108747	k__Bacteria; p__Tenericutes; c__Mollicutes; o__RF39; f__; g__; s__	0.143333	0.308333	0.038333	0.473333	0.088333	0.058333	0.15	0.001852	0.056795	0.09774	0.009114	0.187555	0.035001	0.027737	0.083211	0.000163	0.187555	0.376
1108356	k__Bacteria; p__Tenericutes; c__Mollicutes; o__RF39; f__; g__; s__	0.008333	0.008333	0.036667	0.056667	0	0.025	0.015	0.044444	0.012857	0.008571	0.094286	0.058286	0	0.025714	0.015429	0.07619	0.094286	0.711
4343981	k__Bacteria; p__Tenericutes; c__Mollicutes; o__RF39; f__; g__; s__	1.15833	1.35333	0.576667	0.285	0.653333	0.676667	0.913333	0.459259	0.190643	0.200463	0.085419	0.042216	0.107528	0.111368	0.120256	0.075587	0.200463	0.772
4435309	k__Bacteria; p__Tenericutes; c__Mollicutes; o__RF39; f__; g__; s__	0	0	0.01	0.005	0	0.001667	0.043333	0	0	0	0.016667	0.016667	0	0.002778	0.072222	0	0.072222	0.777
4432841	k__Bacteria; p__Tenericutes; c__Mollicutes; o__RF39; f__; g__; s__	0.76	0.565	0.866667	0.66	0.835	0.743333	0.63	1.31111	0.095431	0.053209	0.095221	0.082874	0.13106	0.093338	0.069219	0.137193	0.137193	0.957
1106654	k__Bacteria; p__Tenericutes; c__Mollicutes; o__RF39; f__; g__; s__	0.001667	0.085	0.008333	0.035	0	0.02	0.011667	0.122222	0.000587	0.029941	0.002935	0.024658	0	0.02818	0.008219	0.047836	0.047836	0.975
193829	k__Bacteria; p__Verrucomicrobia; c__Verrucomicrobiae; o__Verrucomicrobiales; f__Verrucomicrobiaceae; g__Akkermansia; s__muciniphila	0	0.068333	0.015	0.033333	0.003333	0.011667	0.03	0.003704	0	0.371892	0.027212	0.100784	0.004031	0.028219	0.090705	0.004977	0.371892	0.001
363731	k__Bacteria; p__Verrucomicrobia; c__Verrucomicrobiae; o__Verrucomicrobiales; f__Verrucomicrobiaceae; g__Akkermansia; s__muciniphila	0.001667	0.051667	0.008333	0.053333	0.008333	0.021667	0.058333	0.009259	0.000784	0.243031	0.00784	0.150523	0.01176	0.050958	0.192073	0.009679	0.243031	0.017
4306262	k__Bacteria; p__Verrucomicrobia; c__Verrucomicrobiae; o__Verrucomicrobiales; f__Verrucomicrobiaceae; g__Akkermansia; s__muciniphila	5.46333	178.96	48.3633	123.535	21.785	62.14	136.527	14.0185	0.009247	0.302915	0.081862	0.209101	0.036874	0.105181	0.231091	0.023728	0.302915	0.019
178331	k__Bacteria; p__Verrucomicrobia; c__Verrucomicrobiae; o__Verrucomicrobiales; f__Verrucomicrobiaceae; g__Akkermansia; s__muciniphila	0.005	0.181667	0.053333	0.138333	0.023333	0.06	0.153333	0.009259	0.002403	0.26191	0.051261	0.155117	0.007476	0.048057	0.1965	0.004944	0.26191	0.019

## Sheet: Sheet3
TAXONOMY		AVERAGE RELATIVE ABUNDANCE									PER-CONDITION INDICATOR									dbRDA p-value
OTU id	OTU phylogeny	Time 10, Dose 0	Time 10, Dose 0.1	Time 10, Dose 0.25	Time 10, Dose 1	Time 30, Dose 0	Time 30, Dose 0.1	Time 30, Dose 0.25	Time 30, Dose 1	max	indicator Time 10, Dose 0	indicator Time 10, Dose 0.1	indicator Time 10, Dose 0.25	indicator Time 10, Dose 1	indicator Time 30, Dose 0	indicator Time 30, Dose 0.1	indicator Time 30, Dose 0.25	indicator Time 30, Dose 1	MAX indicator value	dbRDA p-value
227967	k__Bacteria; p__Verrucomicrobia; c__Verrucomicrobiae; o__Verrucomicrobiales; f__Verrucomicrobiaceae; g__Akkermansia; s__muciniphila	5.46333	178.96	48.3633	123.535	21.785	62.14	136.527	14.0185	178.96	0.009247	0.302915	0.081862	0.209101	0.036874	0.105181	0.231091	0.023728	0.302915	0.019
4476330	k__Bacteria; p__Firmicutes; c__Clostridia; o__Clostridiales; f__; g__; s__	15.49	29.625	33.5883	9.74167	17.51	71.87	36.0283	13.7222	71.87	0.068065	0.130177	0.147592	0.042806	0.076941	0.315807	0.158314	0.060297	0.315807	0.001
350579	k__Bacteria; p__Firmicutes; c__Clostridia; o__Clostridiales; f__; g__; s__	13.7583	46.405	15.0833	0.75	10.42	65.0333	26.4317	14.7593	65.0333	0.064278	0.240889	0.078298	0.003893	0.05409	0.337588	0.137207	0.076615	0.337588	0.004
4402077	k__Bacteria; p__Firmicutes; c__Bacilli; o__Lactobacillales; f__Lactobacillaceae; g__Lactobacillus; s__	35.3467	13.0167	33.7733	59.5983	37.4633	9.50833	10.835	15.8778	59.5983	0.164083	0.060425	0.156779	0.276662	0.173909	0.044139	0.050297	0.073706	0.276662	0.003
261132	k__Bacteria; p__Firmicutes; c__Clostridia; o__Clostridiales; f__Lachnospiraceae; g__; s__	47.4633	0.013333	7.58667	11.53	32.3867	0.583333	3.90667	11.4111	47.4633	0.371837	4.6e-05	0.046228	0.090328	0.225532	0.004062	0.023804	0.06622	0.371837	0.012
178787	k__Bacteria; p__Firmicutes; c__Clostridia; o__Clostridiales; f__; g__; s__	43.8667	13.8267	4.05	21.28	33.3617	10.0533	4.57833	30.0315	43.8667	0.245144	0.085854	0.022633	0.132134	0.207153	0.062424	0.028428	0.186475	0.245144	0.038
635059	k__Bacteria; p__Firmicutes; c__Clostridia; o__Clostridiales; f__; g__; s__	5.43167	2.78667	7.655	0.025	9.10833	38.6917	3.345	13.65	38.6917	0.047119	0.027627	0.066406	0.000124	0.090301	0.383592	0.012436	0.112773	0.383592	0.019
681370	k__Bacteria; p__Firmicutes; c__Clostridia; o__Clostridiales; f__; g__; s__	1.02667	14.6117	18.5817	0.04	20.0583	11.1433	35.4067	0.025926	35.4067	0.010176	0.130339	0.18417	0.000396	0.198805	0.110446	0.350928	0.0002	0.350928	0.025
289177	k__Bacteria; p__Firmicutes; c__Clostridia; o__Clostridiales; f__Ruminococcaceae; g__; s__	10.43	16.6383	12.81	10.22	9.65833	26.7067	17.1	10.5667	26.7067	0.091387	0.145784	0.11224	0.089547	0.084626	0.234002	0.149829	0.092584	0.234002	0.001
192180	k__Bacteria; p__Actinobacteria; c__Actinobacteria; o__Bifidobacteriales; f__Bifidobacteriaceae; g__Bifidobacterium; s__pseudolongum	20.2633	9.08	12.8767	22.9533	9.84167	6.43333	4.34833	4.08704	22.9533	0.225439	0.101019	0.143259	0.255367	0.109493	0.071574	0.048377	0.04547	0.255367	0.004
743396	k__Bacteria; p__Firmicutes; c__Clostridia; o__Clostridiales; f__Clostridiaceae; g__; s__	3.885	5.55833	11.21	12.2483	4.43833	2.79833	4.55833	3.5463	12.2483	0.08053	0.115215	0.232365	0.253888	0.092	0.058005	0.094487	0.073509	0.253888	0.032
273937	k__Bacteria; p__Firmicutes; c__Clostridia; o__Clostridiales; f__; g__; s__	11.4167	0.686667	4.22667	1.19	1.68667	0.333333	0.876667	1.17593	11.4167	0.528731	0.028621	0.156597	0.055111	0.078113	0.015437	0.03248	0.048409	0.528731	0.023
269828	k__Bacteria; p__Firmicutes; c__Clostridia; o__Clostridiales; f__; g__; s__	3.86667	1.34667	2.00333	1.71	2.23	0.283333	3.09	11.3556	11.3556	0.149375	0.036417	0.046435	0.059454	0.077534	0.005473	0.095497	0.438683	0.438683	0.011
271602	k__Bacteria; p__Firmicutes; c__Clostridia; o__Clostridiales; f__Peptococcaceae; g__rc4-4; s__	11.1233	1.175	5.50333	0.016667	8.50833	2.83	5.84667	4.69444	11.1233	0.2802	0.020719	0.110905	0.000168	0.214328	0.06416	0.147279	0.091976	0.2802	0.01
303076	k__Bacteria; p__Firmicutes; c__Clostridia; o__Clostridiales; f__; g__; s__	1.44167	7.09	1.47333	0.2	1.52	10.98	1.88	0.281481	10.98	0.057976	0.228098	0.05925	0.00563	0.061126	0.441558	0.075604	0.005031	0.441558	0.002
4342104	k__Bacteria; p__Firmicutes; c__Clostridia; o__Clostridiales; f__Ruminococcaceae; g__Oscillospira; s__	5.205	6.82667	4.58667	2.6	3.98833	10.8383	5.74167	6.01296	10.8383	0.113647	0.149055	0.100146	0.056769	0.087082	0.236647	0.125365	0.131288	0.236647	0.008
3377773	k__Bacteria; p__Firmicutes; c__Clostridia; o__Clostridiales; f__Peptostreptococcaceae; g__; s__	10.7133	3.445	5.70833	7.87333	7.55167	1.25667	1.29167	3.43148	10.7133	0.259582	0.066777	0.138312	0.190769	0.182975	0.024359	0.015648	0.073906	0.259582	0.02
260200	k__Bacteria; p__Firmicutes; c__Clostridia; o__Clostridiales; f__; g__; s__	0.048333	0.401667	0.531667	0.491667	0.518333	8.87167	1.18333	0.051852	8.87167	0.002397	0.01992	0.035156	0.020319	0.034274	0.659957	0.078246	0.002381	0.659957	0.001
265106	k__Bacteria; p__Firmicutes; c__Clostridia; o__Clostridiales; f__; g__; s__	1.19	1.88333	2.45833	0.546667	1.37	6.71333	3.62167	1.38704	6.71333	0.062075	0.098242	0.128236	0.022813	0.071464	0.350193	0.18892	0.056275	0.350193	0.001
1109178	k__Bacteria; p__Firmicutes; c__Clostridia; o__Clostridiales; f__; g__; s__	6.56667	0.296667	1.235	0.311667	5.07333	3.10167	1.71833	0.409259	6.56667	0.280738	0.006342	0.0132	0.009993	0.271119	0.066301	0.027548	0.00729	0.280738	0.017
191274	k__Bacteria; p__Firmicutes; c__Clostridia; o__Clostridiales; f__Lachnospiraceae; g__; s__	0.565	0.455	0.003333	0.001667	0.04	6.40667	0.003333	0	6.40667	0.037793	0.012174	4.5e-05	2.2e-05	0.000535	0.342832	4.5e-05	0	0.342832	0.021
174960	k__Bacteria; p__Firmicutes; c__Clostridia; o__Clostridiales; f__; g__; s__	0.135	1.8	6.315	1.11	0.006667	0.403333	2.64667	1.12593	6.315	0.005981	0.066457	0.326415	0.040982	9.8e-05	0.008935	0.156346	0.055426	0.326415	0.03
214116	k__Bacteria; p__Firmicutes; c__Clostridia; o__Clostridiales; f__; g__; s__	6.13667	0.085	0.003333	0.111667	1.42	0.001667	0.001667	0.053704	6.13667	0.706835	0.005439	4.3e-05	0.008575	0.163559	2.1e-05	2.1e-05	0.002291	0.706835	0.001
14094	k__Bacteria; p__Firmicutes; c__Clostridia; o__Clostridiales; f__Ruminococcaceae; g__Ruminococcus; s__	0	0	0	2.85167	0	0.001667	0	5.8463	5.8463	0	0	0	0.098338	0	1.9e-05	0	0.224006	0.224006	0.044
267110	k__Bacteria; p__Firmicutes; c__Clostridia; o__Clostridiales; f__; g__; s__	5.14833	0.29	0	0.108333	0.866667	0.351667	0.008333	0.118519	5.14833	0.597614	0.025247	0	0.00786	0.113177	0.040821	0.000121	0.009554	0.597614	0.001
325126	k__Bacteria; p__Firmicutes; c__Clostridia; o__Clostridiales; f__Lachnospiraceae; g__; s__	0.55	2.22167	0.725	0.188333	1.25333	5.14833	0.54	1.11296	5.14833	0.03748	0.189245	0.055581	0.012834	0.074733	0.438543	0.036798	0.073736	0.438543	0.001
174126	k__Bacteria; p__Firmicutes; c__Erysipelotrichi; o__Erysipelotrichales; f__Erysipelotrichaceae; g__; s__	4.67833	0.183333	0.541667	0.341667	2.5	0.905	0.285	0.344444	4.67833	0.478384	0.013123	0.022155	0.017469	0.255638	0.074033	0.014571	0.027394	0.478384	0.003
1902400	k__Bacteria; p__Firmicutes; c__Clostridia; o__Clostridiales; f__; g__; s__	0.88	2.41167	1.58	1.65667	0.901667	4.60833	3.15167	0.825926	4.60833	0.054945	0.150579	0.098652	0.103439	0.056298	0.287734	0.196783	0.051569	0.287734	0.014
1107303	k__Bacteria; p__Firmicutes; c__Clostridia; o__Clostridiales; f__Ruminococcaceae; g__Oscillospira; s__	2.76833	0.86	1.855	4.56	3.88833	1.205	1.61167	2.73704	4.56	0.142072	0.044136	0.0952	0.234022	0.199551	0.061841	0.082712	0.140466	0.234022	0.042
204126	k__Bacteria; p__Firmicutes; c__Clostridia; o__Clostridiales; f__Lachnospiraceae; g__; s__	0.02	0.1	0.015	0	0.166667	4.275	0.003333	0.046296	4.275	0.001729	0.004323	0.000648	0	0.032423	0.369626	7.2e-05	0.002224	0.369626	0.04
229958	k__Bacteria; p__Firmicutes; c__Clostridia; o__Clostridiales; f__; g__; s__	0.666667	2.46833	1.25167	0.463333	1.06667	4.25833	0.785	0.607407	4.25833	0.057633	0.213387	0.097386	0.040055	0.092213	0.368132	0.067863	0.05251	0.368132	0.006
414089	k__Bacteria; p__Firmicutes; c__Clostridia; o__Clostridiales; f__; g__; s__	4.24667	0.001667	0.086667	0.013333	1.295	0.006667	0.305	0.092593	4.24667	0.421325	2.8e-05	0.007165	0.000882	0.149894	0.000441	0.020173	0.006805	0.421325	0.007
193064	k__Bacteria; p__Firmicutes; c__Clostridia; o__Clostridiales; f__; g__; s__	0.616667	0.123333	1.025	0.291667	0.323333	0.613333	4.19333	0.668519	4.19333	0.078504	0.014131	0.130487	0.025991	0.041162	0.07808	0.53383	0.075649	0.53383	0.001
186886	k__Bacteria; p__Firmicutes; c__Clostridia; o__Clostridiales; f__Ruminococcaceae; g__Oscillospira; s__	1.48833	2.805	1.73333	2.89167	1.67333	4.08667	1.88333	1.69259	4.08667	0.081533	0.153663	0.094955	0.158411	0.091668	0.223875	0.103172	0.092723	0.223875	0.05
264359	k__Bacteria; p__Firmicutes; c__Clostridia; o__Clostridiales; f__; g__; s__	1.56	1.60333	0.791667	2.08167	1.29	3.91833	1.73667	2.01296	3.91833	0.104037	0.106927	0.047517	0.138827	0.086031	0.261316	0.115819	0.134246	0.261316	0.039
175529	k__Bacteria; p__Firmicutes; c__Clostridia; o__Clostridiales; f__Lachnospiraceae; g__; s__	3.69833	0.47	0.68	0.15	3.90833	0.34	1.84833	0.472222	3.90833	0.319725	0.008126	0.017636	0.007781	0.33788	0.011757	0.095874	0.013608	0.33788	0.001
4444771	k__Bacteria; p__Firmicutes; c__Clostridia; o__Clostridiales; f__; g__; s__	0.013333	0	0.001667	0.223333	3.78	0	0	0.288889	3.78	0.001548	0	3.9e-05	0.01037	0.351038	0	0	0.007452	0.351038	0.019
191878	k__Bacteria; p__Firmicutes; c__Clostridia; o__Clostridiales; f__; g__; s__	0.396667	3.775	0.61	0.84	0.888333	0.555	0.583333	0.535185	3.775	0.048471	0.461293	0.052178	0.102645	0.075986	0.061037	0.042769	0.058131	0.461293	0.005
264802	k__Bacteria; p__Firmicutes; c__Clostridia; o__Clostridiales; f__; g__; s__	1.775	0.923333	0.008333	1.755	0.93	3.77333	0.001667	0.466667	3.77333	0.110554	0.047924	0.00026	0.109308	0.067578	0.313356	1.7e-05	0.02153	0.313356	0.019
4306262	k__Bacteria; p__Actinobacteria; c__Actinobacteria; o__Bifidobacteriales; f__Bifidobacteriaceae; g__Bifidobacterium; s__	3.12333	1.42	2.055	3.65167	1.52	0.981667	0.658333	0.57963	3.65167	0.223261	0.101504	0.146895	0.261027	0.108652	0.070171	0.047059	0.041433	0.261027	0.002
194151	k__Bacteria; p__Firmicutes; c__Clostridia; o__Clostridiales; f__; g__; s__	0.146667	0.138333	0.028333	0.001667	3.59167	0.91	0.085	0.344444	3.59167	0.01957	0.018458	0.00054	3.2e-05	0.684634	0.138769	0.00324	0.051067	0.684634	0.001
3251419	k__Bacteria; p__Firmicutes; c__Clostridia; o__Clostridiales; f__; g__; s__	1.14167	0.368333	2.50833	0.196667	1.845	1.79	3.55167	0.111111	3.55167	0.099165	0.028794	0.217874	0.015374	0.160257	0.155479	0.308498	0.007506	0.308498	0.007
181683	k__Bacteria; p__Firmicutes; c__Clostridia; o__Clostridiales; f__; g__; s__	3.51167	1.07333	0.211667	0.526667	0.903333	0.89	0.6	0.142593	3.51167	0.446819	0.122912	0.013466	0.05361	0.103445	0.101918	0.076343	0.016127	0.446819	0.001
234912	k__Bacteria; p__Firmicutes; c__Clostridia; o__Clostridiales; f__; g__; s__	0.003333	1.16833	0.003333	0	0.166667	3.465	0	0	3.465	0.000139	0.07292	6.9e-05	0	0.006935	0.28835	0	0	0.28835	0.015
261744	k__Bacteria; p__Firmicutes; c__Clostridia; o__Clostridiales; f__; g__; s__	0.036667	1.38	0.005	0.046667	0.01	3.38167	0.34	0.011111	3.38167	0.004222	0.211855	0.000192	0.006269	0.000384	0.584041	0.013049	0.000948	0.584041	0.001
164811	k__Bacteria; p__Firmicutes; c__Clostridia; o__Clostridiales; f__Lachnospiraceae; g__; s__	0.053333	0.003333	3.37167	0.016667	0.02	0.463333	3.29833	0	3.37167	0.005166	9.2e-05	0.373247	0.000461	0.000554	0.025646	0.456411	0	0.456411	0.002
182470	k__Bacteria; p__Firmicutes; c__Clostridia; o__Clostridiales; f__Ruminococcaceae; g__; s__	0.04	1.19833	0.608333	0.001667	0.976667	0.881667	3.19167	1.38704	3.19167	0.002414	0.086779	0.036711	2e-05	0.094303	0.074489	0.346695	0.148807	0.346695	0.004
278392	k__Bacteria; p__Firmicutes; c__Clostridia; o__Clostridiales; f__; g__; s__	0.221667	0.361667	3.145	1.285	1.51	0.82	2.09833	0.751852	3.145	0.021746	0.01774	0.308529	0.12606	0.13332	0.080443	0.20585	0.073758	0.308529	0.005
188607	k__Bacteria; p__Firmicutes; c__Clostridia; o__Clostridiales; f__Ruminococcaceae; g__; s__	0.318333	0.27	0.495	1.76333	0.165	1.82667	3.10667	0.211111	3.10667	0.035127	0.029794	0.036414	0.194578	0.018207	0.223963	0.34281	0.025884	0.34281	0.038
175227	k__Bacteria; p__Firmicutes; c__Clostridia; o__Clostridiales; f__Lachnospiraceae; g__Coprococcus; s__	1.30833	0.666667	1.615	0.34	0.413333	1.885	3.00333	0.653704	3.00333	0.13235	0.06744	0.163373	0.024076	0.041813	0.190686	0.303816	0.066128	0.303816	0.002
275321	k__Bacteria; p__Firmicutes; c__Clostridia; o__Clostridiales; f__Ruminococcaceae; g__Oscillospira; s__	0.051667	1.18333	0.318333	0.086667	0.091667	2.98333	0.076667	0.333333	2.98333	0.010081	0.207805	0.055902	0.01522	0.016098	0.582114	0.014959	0.065041	0.582114	0.001
805699	k__Bacteria; p__Firmicutes; c__Bacilli; o__Lactobacillales; f__Lactobacillaceae; g__Lactobacillus; s__	1.71833	0.666667	2.17	2.9	1.93333	0.488333	0.621667	0.785185	2.9	0.152287	0.059083	0.192316	0.257012	0.171341	0.043278	0.055095	0.069587	0.257012	0.015
333471	k__Bacteria; p__Firmicutes; c__Clostridia; o__Clostridiales; f__; g__; s__	0.02	0.045	0.026667	0.176667	0.01	2.86333	0.063333	0.025926	2.86333	0.001238	0.006964	0.004952	0.021872	0.000929	0.708981	0.015682	0.00535	0.708981	0.001
262095	k__Bacteria; p__Firmicutes; c__Clostridia; o__Clostridiales; f__; g__; s__	0.4	1.10833	1.11	0.205	0.505	2.85333	1.675	0.268519	2.85333	0.04923	0.136407	0.136612	0.015138	0.062152	0.351171	0.206149	0.025704	0.351171	0.001
4443094	k__Bacteria; p__Firmicutes; c__Clostridia; o__Clostridiales; f__Ruminococcaceae; g__; s__	0.365	0.171667	1.46833	0.446667	0.756667	0.53	2.72167	2.50185	2.72167	0.040728	0.019155	0.163843	0.044857	0.084432	0.05914	0.303695	0.248148	0.303695	0.041
3694603	k__Bacteria; p__Firmicutes; c__Clostridia; o__Clostridiales; f__Ruminococcaceae; g__Ruminococcus; s__	2.71	1.17667	1.07667	0.383333	0.795	1.40333	1.74167	0.592593	2.71	0.246881	0.119105	0.108983	0.038802	0.080472	0.142048	0.176295	0.059984	0.246881	0.045
180555	k__Bacteria; p__Firmicutes; c__Clostridia; o__Clostridiales; f__; g__; s__	0.951667	0.375	0.521667	0.398333	0.596667	0.076667	0.773333	2.66481	2.66481	0.134709	0.02949	0.041023	0.03759	0.084459	0.007235	0.097303	0.372549	0.372549	0.027
260752	k__Bacteria; p__Firmicutes; c__Clostridia; o__Clostridiales; f__; g__; s__	0.851667	1.52667	1.29167	0.731667	0.801667	2.66167	1.93833	1.07407	2.66167	0.078297	0.140352	0.118748	0.067265	0.0737	0.244697	0.178198	0.098744	0.244697	0.007
38415	k__Bacteria; p__Firmicutes; c__Clostridia; o__Clostridiales; f__; g__; s__	0.416667	0.433333	0.001667	0.001667	0.303333	2.64333	0	0.001852	2.64333	0.043838	0.045592	4.4e-05	4.4e-05	0.047871	0.27811	0	5.4e-05	0.27811	0.048
261114	k__Bacteria; p__Firmicutes; c__Clostridia; o__Clostridiales; f__Ruminococcaceae; g__Oscillospira; s__	0.025	1.475	0.006667	2.63333	0.001667	0.876667	0	0.505556	2.63333	0.001358	0.106809	0.000483	0.476717	3e-05	0.079352	0	0.081353	0.476717	0.002
324888	k__Bacteria; p__Firmicutes; c__Clostridia; o__Clostridiales; f__; g__; s__	0.04	0.063333	0.121667	0.09	0.043333	2.59333	0.105	0.088889	2.59333	0.008901	0.016107	0.034811	0.017167	0.012398	0.824444	0.026704	0.021979	0.824444	0.001
827522	k__Bacteria; p__Firmicutes; c__Clostridia; o__Clostridiales; f__; g__; s__	0.136667	0.295	0.683333	0.008333	0.011667	2.59167	0.441667	0.053704	2.59167	0.009711	0.055897	0.06474	0.000592	0.001382	0.552458	0.041844	0.005653	0.552458	0.002
4459184	k__Bacteria; p__Firmicutes; c__Clostridia; o__Clostridiales; f__Ruminococcaceae; g__Oscillospira; s__	2.47667	1.28833	1.39667	1.25167	1.375	1.17167	0.881667	0.97963	2.47667	0.22887	0.119055	0.129066	0.115667	0.127064	0.108274	0.081475	0.090528	0.22887	0.001
290762	k__Bacteria; p__Firmicutes; c__Clostridia; o__Clostridiales; f__; g__; s__	0.205	0.258333	0.17	0.508333	2.47333	0.17	0.106667	1.53148	2.47333	0.030241	0.042872	0.025078	0.05624	0.364856	0.018808	0.009834	0.25102	0.364856	0.027
4456702	k__Bacteria; p__Firmicutes; c__Clostridia; o__Clostridiales; f__Lachnospiraceae; g__Coprococcus; s__	0.133333	0.258333	0.47	0.446667	0.925	2.41333	0.76	0.514815	2.41333	0.018014	0.021813	0.063498	0.067888	0.093727	0.3668	0.115512	0.06762	0.3668	0.018
186122	k__Bacteria; p__Firmicutes; c__Clostridia; o__Clostridiales; f__Ruminococcaceae; g__; s__	0.988333	0.98	1.11167	1.21167	2.40167	1.39667	0.921667	0.809259	2.40167	0.100635	0.099787	0.113194	0.123376	0.244546	0.142213	0.093847	0.082402	0.244546	0.03
422727	k__Bacteria; p__Firmicutes; c__Clostridia; o__Clostridiales; f__Lachnospiraceae; g__Coprococcus; s__	0.286667	0.426667	0.653333	2.265	0.401667	1.04833	1.02	1.0537	2.265	0.040063	0.059629	0.091307	0.316545	0.056135	0.14651	0.14255	0.147261	0.316545	0.007
258411	k__Bacteria; p__Firmicutes; c__Clostridia; o__Clostridiales; f__Clostridiaceae; g__; s__	2.23167	0.616667	0.791667	1.09	1.59167	0.151667	0.286667	0.401852	2.23167	0.311605	0.068883	0.099485	0.152195	0.222242	0.012706	0.024016	0.049876	0.311605	0.002
304604	k__Bacteria; p__Firmicutes; c__Clostridia; o__Clostridiales; f__Ruminococcaceae; g__; s__	0.805	1.13833	0.996667	0.618333	0.851667	2.22333	1.44833	0.82037	2.22333	0.090429	0.127873	0.111959	0.06946	0.095671	0.249756	0.162697	0.092155	0.249756	0.002
266153	k__Bacteria; p__Firmicutes; c__Clostridia; o__Clostridiales; f__; g__; s__	0.058333	0.05	1.005	0.026667	0.596667	0.246667	2.18333	0.651852	2.18333	0.004842	0.004151	0.145999	0.002767	0.037148	0.030715	0.407802	0.105218	0.407802	0.003
310751	k__Bacteria; p__Firmicutes; c__Clostridia; o__Clostridiales; f__; g__; s__	0.646667	0.971667	0.843333	0.396667	0.583333	2.08833	1.22333	0.568519	2.08833	0.08832	0.132708	0.11518	0.054176	0.07967	0.285219	0.16708	0.077647	0.285219	0.002
835154	k__Bacteria; p__Firmicutes; c__Bacilli; o__Lactobacillales; f__Lactobacillaceae; g__Lactobacillus; s__	1.32667	0.576667	1.275	2.08167	1.39333	0.398333	0.518333	0.583333	2.08167	0.162715	0.070728	0.156378	0.255315	0.170891	0.048855	0.063573	0.071545	0.255315	0.004
2897332	k__Bacteria; p__Firmicutes; c__Clostridia; o__Clostridiales; f__; g__; s__	0.253333	0.298333	0.088333	0.378333	0.451667	2.00833	0.311667	0.638889	2.00833	0.05148	0.067361	0.01795	0.085424	0.101982	0.453462	0.063334	0.128227	0.453462	0.002
176798	k__Bacteria; p__Firmicutes; c__Bacilli; o__Lactobacillales; f__Lactobacillaceae; g__Lactobacillus; s__	1.41333	0.485	1.17	1.985	1.35	0.393333	0.49	0.688889	1.985	0.177208	0.060811	0.146698	0.248885	0.169267	0.049317	0.061438	0.086375	0.248885	0.004
688923	k__Bacteria; p__Firmicutes; c__Clostridia; o__Clostridiales; f__; g__; s__	0.171667	1.08167	0.831667	1.12167	0.026667	0.485	1.97667	0.159259	1.97667	0.017594	0.110859	0.127856	0.191598	0.000911	0.057992	0.303881	0.027204	0.303881	0.015
180824	k__Bacteria; p__Firmicutes; c__Clostridia; o__Clostridiales; f__Ruminococcaceae; g__; s__	1.955	0.138333	0.016667	0.001667	0.791667	0.073333	0.008333	0.001852	1.955	0.327268	0.018526	0.000558	5.6e-05	0.132525	0.007366	0.001116	6.9e-05	0.327268	0.03
180065	k__Bacteria; p__Firmicutes; c__Clostridia; o__Clostridiales; f__Lachnospiraceae; g__; s__	0.001667	0	0	1.88667	0.001667	0	0	0.125926	1.88667	8.3e-05	0	0	0.561529	8.3e-05	0	0	0.027762	0.561529	0.001
529192	k__Bacteria; p__Firmicutes; c__Clostridia; o__Clostridiales; f__Ruminococcaceae; g__; s__	0	0	0	0	0	0	0	1.88148	1.88148	0	0	0	0	0	0	0	0.222222	0.222222	0.013
129394	k__Bacteria; p__Firmicutes; c__Clostridia; o__Clostridiales; f__Lachnospiraceae; g__; s__	0.103333	0.408333	0.17	0.003333	0.473333	1.86167	0.33	0.044444	1.86167	0.015221	0.096236	0.025041	0.000196	0.083666	0.548445	0.058331	0.004364	0.548445	0.001
193672	k__Bacteria; p__Firmicutes; c__Clostridia; o__Clostridiales; f__; g__; s__	0.065	0.221667	0.778333	0.76	0.081667	1.73333	0.173333	0.759259	1.73333	0.009951	0.048477	0.170217	0.166208	0.014288	0.37907	0.034116	0.166046	0.37907	0.032
72820	k__Bacteria; p__Firmicutes; c__Clostridia; o__Clostridiales; f__Ruminococcaceae; g__Oscillospira; s__	0.006667	0.005	0.028333	1.63167	0.301667	0.138333	0.396667	0.362963	1.63167	0.000697	0.000348	0.005921	0.284134	0.073544	0.014453	0.096704	0.056183	0.284134	0.04
174288	k__Bacteria; p__Firmicutes; c__Clostridia; o__Clostridiales; f__Lachnospiraceae; g__; s__	0.52	0.408333	0.081667	0.113333	0.49	1.61667	0.118333	0.138889	1.61667	0.134204	0.070256	0.007026	0.013	0.140513	0.370878	0.01018	0.013276	0.370878	0.006
350438	k__Bacteria; p__Firmicutes; c__Clostridia; o__Clostridiales; f__Lachnospiraceae; g__[Ruminococcus]; s__gnavus	0.143333	0.013333	0.053333	1.57167	0.023333	0.008333	0.083333	0.035185	1.57167	0.044517	0.003451	0.016564	0.813554	0.006039	0.001725	0.012941	0.010118	0.813554	0.001
320224	k__Bacteria; p__Firmicutes; c__Clostridia; o__Clostridiales; f__Lachnospiraceae; g__[Ruminococcus]; s__gnavus	0.613333	0.643333	0.385	0.24	0.621667	1.53667	0.318333	0.52037	1.53667	0.125716	0.131866	0.078914	0.049193	0.127425	0.314974	0.06525	0.106662	0.314974	0.001
268844	k__Bacteria; p__Firmicutes; c__Clostridia; o__Clostridiales; f__; g__; s__	0.041667	0.426667	0.228333	0.266667	0.951667	1.53	0.511667	0.025926	1.53	0.006277	0.06428	0.0516	0.033479	0.16727	0.384172	0.077085	0.001447	0.384172	0.014
299171	k__Bacteria; p__Firmicutes; c__Clostridia; o__Clostridiales; f__Ruminococcaceae; g__Ruminococcus; s__	0.085	0.12	0.163333	0.141667	0.336667	1.44	0.101667	0.135185	1.44	0.033683	0.042797	0.058252	0.056139	0.133412	0.570632	0.03223	0.047618	0.570632	0.004
763985	k__Bacteria; p__Firmicutes; c__Clostridia; o__Clostridiales; f__Ruminococcaceae; g__; s__	0.506667	0.65	0.395	0.001667	0.89	1.39833	1.265	0.962963	1.39833	0.066781	0.107091	0.039047	2.7e-05	0.117305	0.230382	0.187573	0.141025	0.230382	0.015
784040	k__Bacteria; p__Firmicutes; c__Clostridia; o__Clostridiales; f__Ruminococcaceae; g__; s__	1.35333	0.51	0.678333	0.926667	1.09	0.378333	0.538333	0.466667	1.35333	0.22777	0.085835	0.114165	0.155961	0.18345	0.063675	0.090603	0.078541	0.22777	0.026
170328	k__Bacteria; p__Firmicutes; c__Clostridia; o__Clostridiales; f__Lachnospiraceae; g__; s__	0.188333	0.603333	0.175	0.045	0.47	1.33667	0.4	0.074074	1.33667	0.051482	0.164925	0.010631	0.002734	0.142753	0.405985	0.072895	0.012499	0.405985	0.001
162811	k__Bacteria; p__Firmicutes; c__Clostridia; o__Clostridiales; f__; g__; s__	0	0	0	0.005	1.33333	0	0.005	0	1.33333	0	0	0	0.000372	0.297767	0	0.000372	0	0.297767	0.012
275707	k__Bacteria; p__Firmicutes; c__Clostridia; o__Clostridiales; f__; g__; s__	0.246667	0.236667	0.198333	1.30667	0.153333	0.236667	0.321667	0.068519	1.30667	0.089097	0.034194	0.050147	0.377579	0.055385	0.059839	0.104569	0.01375	0.377579	0.014
771140	k__Bacteria; p__Firmicutes; c__Clostridia; o__Clostridiales; f__Lachnospiraceae; g__; s__	0.001667	0.363333	0	0.001667	0.003333	1.17833	0.001667	0	1.17833	0.000108	0.093763	0	0.000108	0.00043	0.380108	0.000108	0	0.380108	0.007
3265889	k__Bacteria; p__Firmicutes; c__Clostridia; o__Clostridiales; f__Lachnospiraceae; g__; s__	0.021667	0.008333	0	0.423333	0.44	1.16667	0.023333	0.083333	1.16667	0.001	0.001154	0	0.136769	0.121846	0.376923	0.003231	0.025641	0.376923	0.015
4425663	k__Bacteria; p__Firmicutes; c__Clostridia; o__Clostridiales; f__Lachnospiraceae; g__; s__	0.533333	0	0	0	1.16333	0.386667	0.001667	0.012963	1.16333	0.228793	0	0	0	0.554506	0.110583	7.9e-05	0.00206	0.554506	0.001
192878	k__Bacteria; p__Firmicutes; c__Clostridia; o__Clostridiales; f__; g__; s__	0.415	0.41	0.196667	0.393333	1.16167	0.651667	0.308333	0.235185	1.16167	0.099023	0.06522	0.036498	0.093853	0.307983	0.103663	0.057222	0.03464	0.307983	0.003
265976	k__Bacteria; p__Firmicutes; c__Clostridia; o__Clostridiales; f__Ruminococcaceae; g__; s__	0.093333	0.215	0.135	0.146667	0.351667	1.15833	0.363333	0.077778	1.15833	0.033056	0.084609	0.037188	0.046174	0.138391	0.455837	0.128684	0.030608	0.455837	0.006
333351	k__Bacteria; p__Firmicutes; c__Clostridia; o__Clostridiales; f__; g__; s__	0.271667	0.018333	0.051667	0.003333	1.12167	0.296667	0.023333	0.057407	1.12167	0.088391	0.002983	0.011207	0.000362	0.486604	0.06435	0.003796	0.010377	0.486604	0.01
838338	k__Bacteria; p__Firmicutes; c__Clostridia; o__Clostridiales; f__Lachnospiraceae; g__; s__	0.181667	0.29	0.26	0.211667	0.155	1.10667	0.521667	0.233333	1.10667	0.061374	0.097973	0.087838	0.071509	0.052365	0.373874	0.176239	0.078829	0.373874	0.003
786646	k__Bacteria; p__Firmicutes; c__Clostridia; o__Clostridiales; f__Ruminococcaceae; g__Oscillospira; s__	0.396667	0.745	0.401667	0.463333	0.58	1.08	0.321667	0.52963	1.08	0.087798	0.164897	0.080014	0.102554	0.128376	0.239046	0.071197	0.117228	0.239046	0.001
607540	k__Bacteria; p__Tenericutes; c__Mollicutes; o__RF39; f__; g__; s__	1.07	0.66	0.303333	0.545	0.863333	0.43	0.15	0.351852	1.07	0.220189	0.120727	0.062421	0.124614	0.1974	0.088487	0.034297	0.071512	0.220189	0.049
272949	k__Bacteria; p__Firmicutes; c__Clostridia; o__Clostridiales; f__; g__; s__	0.075	0.503333	0.206667	0.278333	0.086667	1.06167	0.618333	0.346296	1.06167	0.01889	0.158465	0.058559	0.087628	0.024557	0.334247	0.194671	0.072683	0.334247	0.012
553352	k__Bacteria; p__Firmicutes; c__Clostridia; o__Clostridiales; f__Lachnospiraceae; g__; s__	0.066667	0.366667	0.141667	0.416667	0.001667	1.055	0.185	0.987037	1.055	0.008281	0.091087	0.021995	0.129385	5.2e-05	0.294842	0.022979	0.306498	0.306498	0.01
331013	k__Bacteria; p__Firmicutes; c__Clostridia; o__Clostridiales; f__; g__; s__	0.618333	0.393333	0	0	0.993333	0.19	0	0.001852	0.993333	0.253317	0.071618	0	0	0.406946	0.034595	0	9.4e-05	0.406946	0.002
321251	k__Bacteria; p__Firmicutes; c__Clostridia; o__Clostridiales; f__; g__; s__	0.146667	0.071667	0.1	0.076667	0.173333	0.528333	0.208333	0.959259	0.959259	0.02591	0.009495	0.026499	0.030474	0.022966	0.186669	0.027603	0.329508	0.329508	0.014
199268	k__Bacteria; p__Firmicutes; c__Clostridia; o__Clostridiales; f__; g__; s__	0.271667	0.14	0.266667	0.091667	0.218333	0.031667	0.428333	0.918519	0.918519	0.103302	0.041405	0.045067	0.019365	0.092246	0.00669	0.162875	0.344956	0.344956	0.034
261373	k__Bacteria; p__Firmicutes; c__Clostridia; o__Clostridiales; f__; g__; s__	0.018333	0.266667	0.315	0.001667	0.315	0.271667	0.895	0.001852	0.895	0.001758	0.063943	0.090639	8e-05	0.090639	0.091199	0.300453	9.9e-05	0.300453	0.012
345860	k__Bacteria; p__Firmicutes; c__Clostridia; o__Clostridiales; f__; g__; s__	0.15	0.405	0.318333	0.386667	0.188333	0.878333	0.616667	0.772222	0.878333	0.040371	0.109001	0.077108	0.104067	0.050688	0.236394	0.165969	0.207835	0.236394	0.011
267536	k__Bacteria; p__Firmicutes; c__Clostridia; o__Clostridiales; f__Peptococcaceae; g__rc4-4; s__	0.856667	0.155	0.606667	0	0.83	0.278333	0.735	0.4	0.856667	0.221839	0.016055	0.12568	0	0.214933	0.043246	0.171299	0.069055	0.221839	0.028
163142	k__Bacteria; p__Firmicutes; c__Clostridia; o__Clostridiales; f__Lachnospiraceae; g__Dorea; s__	0.188333	0.346667	0.038333	0.108333	0.065	0.848333	0.008333	0.161111	0.848333	0.106738	0.196474	0.010863	0.055258	0.029471	0.480793	0.002361	0.09131	0.480793	0.016
196746	k__Bacteria; p__Firmicutes; c__Clostridia; o__Clostridiales; f__; g__; s__	0.193333	0.378333	0.355	0.118333	0.226667	0.843333	0.491667	0.327778	0.843333	0.065884	0.128928	0.108879	0.036293	0.077243	0.287391	0.16755	0.099289	0.287391	0.01
786449	k__Bacteria; p__Firmicutes; c__Clostridia; o__Clostridiales; f__; g__; s__	0.091667	0.608333	0.181667	0.09	0.063333	0.841667	0.331667	0.155556	0.841667	0.031022	0.257344	0.061481	0.022844	0.024113	0.356052	0.140306	0.04387	0.356052	0.008
264155	k__Bacteria; p__Firmicutes; c__Clostridia; o__Clostridiales; f__; g__; s__	0.836667	0.27	0.241667	0.268333	0.335	0.313333	0.201667	0.262963	0.836667	0.275862	0.079132	0.079681	0.088474	0.110455	0.11479	0.066493	0.096336	0.275862	0.012
830189	k__Bacteria; p__Firmicutes; c__Clostridia; o__Clostridiales; f__Lachnospiraceae; g__; s__	0.066667	0.32	0.481667	0.135	0.261667	0.835	0.391667	0.309259	0.835	0.023802	0.114248	0.171967	0.043379	0.084079	0.298116	0.139835	0.110413	0.298116	0.008
188697	k__Bacteria; p__Firmicutes; c__Clostridia; o__Clostridiales; f__Lachnospiraceae; g__; s__	0.031667	0.75	0.345	0.158333	0.17	0.823333	0.431667	0.37037	0.823333	0.007196	0.243477	0.0896	0.051401	0.044151	0.267284	0.126121	0.106876	0.267284	0.027
287879	k__Bacteria; p__Firmicutes; c__Clostridia; o__Clostridiales; f__; g__; s__	0.081667	0.39	0.361667	0.026667	0.34	0.446667	0.796667	0.05	0.796667	0.029479	0.140775	0.130548	0.004278	0.122727	0.179144	0.319519	0.011141	0.319519	0.033
275138	k__Bacteria; p__Firmicutes; c__Clostridia; o__Clostridiales; f__; g__; s__	0	0.138333	0.005	0	0.13	0.725	0	0.781481	0.781481	0	0.031089	0.000281	0	0.007304	0.162938	0	0.29272	0.29272	0.007
584137	k__Bacteria; p__Firmicutes; c__Clostridia; o__Clostridiales; f__Ruminococcaceae; g__; s__	0.553333	0.003333	0.006667	0.005	0.778333	0.001667	0.005	0	0.778333	0.163547	0.000246	0.000493	0.000739	0.287562	0.000123	0.000369	0	0.287562	0.008
263977	k__Bacteria; p__Firmicutes; c__Clostridia; o__Clostridiales; f__; g__; s__	0.46	0.775	0.168333	0.055	0.498333	0.543333	0.048333	0.331481	0.775	0.159732	0.242203	0.029226	0.00573	0.155739	0.169803	0.003357	0.063947	0.242203	0.037
334582	k__Bacteria; p__Firmicutes; c__Clostridia; o__Clostridiales; f__Ruminococcaceae; g__; s__	0.75	0.361667	0.28	0.226667	0.373333	0.298333	0.21	0.237037	0.75	0.274019	0.132138	0.09207	0.082815	0.136401	0.108999	0.069053	0.076981	0.274019	0.001
265563	k__Bacteria; p__Tenericutes; c__Mollicutes; o__RF39; f__; g__; s__	0.671667	0.03	0.456667	0.023333	0.741667	0.023333	0.096667	0.144444	0.741667	0.153504	0.002743	0.062621	0.0032	0.271204	0.001067	0.013255	0.03668	0.271204	0.022
227886	k__Bacteria; p__Firmicutes; c__Clostridia; o__Clostridiales; f__; g__; s__	0.111667	0.321667	0.18	0.206667	0.163333	0.73	0.555	0.118519	0.73	0.046784	0.134766	0.067872	0.077927	0.06843	0.305842	0.232524	0.03862	0.305842	0.017
539647	k__Bacteria; p__Firmicutes; c__Clostridia; o__Clostridiales; f__Lachnospiraceae; g__; s__	0.125	0.181667	0.375	0.076667	0.105	0.226667	0.718333	0.25	0.718333	0.060729	0.088259	0.182186	0.033522	0.045911	0.110121	0.348988	0.121457	0.348988	0.013
328212	k__Bacteria; p__Firmicutes; c__Clostridia; o__Clostridiales; f__Lachnospiraceae; g__Coprococcus; s__	0.18	0.13	0.36	0.25	0.153333	0.558333	0.713333	0.224074	0.713333	0.070064	0.050602	0.126115	0.097311	0.053716	0.217329	0.277662	0.08722	0.277662	0.008
215060	k__Bacteria; p__Firmicutes; c__Clostridia; o__Clostridiales; f__Ruminococcaceae; g__Ruminococcus; s__	0.308333	0.315	0.271667	0.283333	0.19	0.68	0.401667	0.264815	0.68	0.113574	0.11603	0.100068	0.104366	0.069986	0.250477	0.147954	0.097544	0.250477	0.001
303326	k__Bacteria; p__Firmicutes; c__Clostridia; o__Clostridiales; f__; g__; s__	0.045	0.176667	0.29	0.181667	0.061667	0.67	0.231667	0.074074	0.67	0.0234	0.091868	0.134047	0.104965	0.032067	0.348406	0.133854	0.033288	0.348406	0.023
51677	k__Bacteria; p__Firmicutes; c__Clostridia; o__Clostridiales; f__Ruminococcaceae; g__; s__	0.428333	0.003333	0	0	0.67	0.006667	0.001667	0.003704	0.67	0.153841	0.000599	0	0	0.360958	0.001197	0.00015	0.000739	0.360958	0.004
187807	k__Bacteria; p__Firmicutes; c__Clostridia; o__Clostridiales; f__; g__; s__	0.136667	0.661667	0.206667	0.166667	0.313333	0.158333	0.225	0.124074	0.661667	0.041156	0.332094	0.051864	0.066921	0.078632	0.047681	0.090343	0.048435	0.332094	0.018
1024529	k__Bacteria; p__Firmicutes; c__Clostridia; o__Clostridiales; f__; g__; s__	0.658333	0	0	0	0.518333	0	0	0.001852	0.658333	0.223444	0	0	0	0.263891	0	0	0.000175	0.263891	0.014
321809	k__Bacteria; p__Firmicutes; c__Clostridia; o__Clostridiales; f__; g__; s__	0.04	0.078333	0.18	0.005	0.013333	0.645	0.21	0.046296	0.645	0.016421	0.045021	0.073894	0.000821	0.004379	0.476615	0.068968	0.021117	0.476615	0.001
592160	k__Bacteria; p__Firmicutes; c__Clostridia; o__Clostridiales; f__; g__; s__	0.2	0	0	0	0	0	0	0.640741	0.640741	0.023789	0	0	0	0	0	0	0.254038	0.254038	0.003
274533	k__Bacteria; p__Firmicutes; c__Clostridia; o__Clostridiales; f__; g__; s__	0.175	0.081667	0.088333	0.395	0.636667	0.348333	0.341667	0.172222	0.636667	0.062531	0.007295	0.007891	0.141141	0.284367	0.077792	0.061042	0.059829	0.284367	0.044
299070	k__Bacteria; p__Firmicutes; c__Clostridia; o__Clostridiales; f__Lachnospiraceae; g__; s__	0.081667	0.056667	0.33	0.33	0.09	0.213333	0.626667	0.212963	0.626667	0.037861	0.026271	0.16999	0.135992	0.037089	0.109892	0.322808	0.073134	0.322808	0.017
213896	k__Bacteria; p__Firmicutes; c__Clostridia; o__Clostridiales; f__; g__; s__	0.015	0.003333	0.141667	0.033333	0.623333	0	0.1	0.001852	0.623333	0.001633	0.000726	0.030847	0.010887	0.47504	0	0.021774	0.000224	0.47504	0.002
1105552	k__Bacteria; p__Firmicutes; c__Clostridia; o__Clostridiales; f__; g__; s__	0.306667	0.185	0.006667	0.221667	0.151667	0.62	0.001667	0.081481	0.62	0.116839	0.082232	0.00127	0.09853	0.067415	0.354327	0.000106	0.022996	0.354327	0.004
131024	k__Bacteria; p__Firmicutes; c__Clostridia; o__Clostridiales; f__Ruminococcaceae; g__Oscillospira; s__	0.083333	0.296667	0.271667	0.073333	0.086667	0.616667	0.438333	0.083333	0.616667	0.042735	0.152137	0.125385	0.037607	0.035556	0.316239	0.202308	0.042735	0.316239	0.013
136633	k__Bacteria; p__Firmicutes; c__Clostridia; o__Clostridiales; f__; g__; s__	0.318333	0	0.025	0.61	0.126667	0.001667	0.118333	0.074074	0.61	0.174898	0	0.001962	0.335145	0.049709	0.000131	0.018576	0.02584	0.335145	0.011
376862	k__Bacteria; p__Firmicutes; c__Clostridia; o__Clostridiales; f__Lachnospiraceae; g__[Ruminococcus]; s__gnavus	0.135	0.181667	0.16	0.126667	0.156667	0.61	0.138333	0.185185	0.61	0.071744	0.085817	0.094478	0.074795	0.09251	0.360197	0.081684	0.109349	0.360197	0.003
334697	k__Bacteria; p__Firmicutes; c__Clostridia; o__Clostridiales; f__; g__; s__	0.063333	0.046667	0.125	0.021667	0.045	0.605	0.121667	0.087037	0.605	0.039748	0.033472	0.089656	0.00777	0.024207	0.488179	0.098174	0.043352	0.488179	0.003
162005	k__Bacteria; p__Firmicutes; c__Clostridia; o__Clostridiales; f__Lachnospiraceae; g__[Ruminococcus]; s__gnavus	0.018333	0.578333	0.131667	0.076667	0.011667	0.596667	0.011667	0.022222	0.596667	0.005067	0.359655	0.045489	0.031785	0.001612	0.412284	0.002418	0.008531	0.412284	0.001
1510067	k__Bacteria; p__Firmicutes; c__Clostridia; o__Clostridiales; f__; g__; s__	0.206667	0.023333	0.033333	0.593333	0.288333	0.091667	0.038333	0.02963	0.593333	0.142569	0.008943	0.017885	0.363833	0.176806	0.042158	0.020568	0.015141	0.363833	0.01
839412	k__Bacteria; p__Firmicutes; c__Clostridia; o__Clostridiales; f__; g__; s__	0.58	0.005	0	0.006667	0.133333	0.001667	0	0.005556	0.58	0.712898	0.002049	0	0.001821	0.145675	0.000228	0	0.000843	0.712898	0.001
2120784	k__Bacteria; p__Firmicutes; c__Clostridia; o__Clostridiales; f__; g__; s__	0	0.005	0.001667	0.015	0.58	0.003333	0.021667	0.346296	0.58	0	0.001028	0.000171	0.007708	0.476894	0.000685	0.002227	0.158186	0.476894	0.001
315256	k__Bacteria; p__Firmicutes; c__Clostridia; o__Clostridiales; f__Lachnospiraceae; g__; s__	0.118333	0.155	0.258333	0.323333	0.135	0.456667	0.558333	0.266667	0.558333	0.046882	0.061409	0.11372	0.142333	0.053485	0.201027	0.245781	0.117388	0.245781	0.014
2901246	k__Bacteria; p__Firmicutes; c__Clostridia; o__Clostridiales; f__Lachnospiraceae; g__; s__	0.191667	0.003333	0.103333	0.01	0.191667	0.548333	0.27	0.016667	0.548333	0.086142	0.000499	0.046442	0.003745	0.114856	0.328589	0.182022	0.005549	0.328589	0.012
176298	k__Bacteria; p__Firmicutes; c__Clostridia; o__Clostridiales; f__Clostridiaceae; g__Clostridium; s__	0.533333	0.113333	0.05	0.213333	0.411667	0.095	0.028333	0.153704	0.533333	0.300243	0.042534	0.006255	0.120097	0.2575	0.047539	0.001772	0.074778	0.300243	0.013
837859	k__Bacteria; p__Firmicutes; c__Clostridia; o__Clostridiales; f__Lachnospiraceae; g__; s__	0.008333	0.028333	0.141667	0.051667	0.018333	0.525	0.116667	0.092593	0.525	0.00424	0.017301	0.043253	0.015775	0.007463	0.427441	0.07124	0.052352	0.427441	0.005
4383953	k__Bacteria; p__Firmicutes; c__Bacilli; o__Lactobacillales; f__Lactobacillaceae; g__Lactobacillus; s__	0.345	0.15	0.38	0.516667	0.415	0.086667	0.11	0.168519	0.516667	0.158851	0.062159	0.174966	0.237892	0.171973	0.039905	0.050648	0.068971	0.237892	0.018
259580	k__Bacteria; p__Firmicutes; c__Clostridia; o__Clostridiales; f__; g__; s__	0.16	0.078333	0.158333	0.066667	0.086667	0.021667	0.193333	0.512963	0.512963	0.100159	0.036777	0.049558	0.026083	0.067816	0.008477	0.105898	0.356792	0.356792	0.007
274106	k__Bacteria; p__Firmicutes; c__Clostridia; o__Clostridiales; f__; g__; s__	0.001667	0	0.51	0.003333	0	0.001667	0.006667	0	0.51	0.000318	0	0.292357	0.001274	0	0.000318	0.001274	0	0.292357	0.025
259434	k__Bacteria; p__Firmicutes; c__Clostridia; o__Clostridiales; f__Lachnospiraceae; g__; s__	0.005	0.001667	0	0.506667	0	0.238333	0	0.005556	0.506667	0.001321	0.00022	0	0.334556	0	0.125899	0	0.00163	0.334556	0.034
716984	k__Bacteria; p__Firmicutes; c__Clostridia; o__Clostridiales; f__Dehalobacteriaceae; g__Dehalobacterium; s__	0.23	0.413333	0.251667	0.285	0.186667	0.505	0.298333	0.194444	0.505	0.097274	0.174812	0.106438	0.096429	0.071053	0.213581	0.126175	0.073099	0.213581	0.013
266935	k__Bacteria; p__Firmicutes; c__Clostridia; o__Clostridiales; f__; g__; s__	0.181667	0.2	0.15	0.228333	0.238333	0.496667	0.29	0.22963	0.496667	0.090174	0.099274	0.059564	0.113338	0.118301	0.24653	0.143947	0.113981	0.24653	0.008
197025	k__Bacteria; p__Firmicutes; c__Clostridia; o__Clostridiales; f__Ruminococcaceae; g__Oscillospira; s__	0.201667	0.191667	0.17	0.215	0.336667	0.226667	0.49	0.192593	0.49	0.099625	0.085216	0.075583	0.095591	0.166316	0.111975	0.242064	0.084571	0.242064	0.042
263895	k__Bacteria; p__Firmicutes; c__Clostridia; o__Clostridiales; f__; g__; s__	0.4	0.273333	0.031667	0.056667	0.161667	0.485	0.123333	0.075926	0.485	0.248819	0.170026	0.007879	0.017625	0.090508	0.301693	0.030688	0.036734	0.301693	0.002
277202	k__Bacteria; p__Firmicutes; c__Clostridia; o__Clostridiales; f__Lachnospiraceae; g__; s__	0.406667	0	0.008333	0.16	0.483333	0	0.04	0.042593	0.483333	0.285149	0	0.002191	0.070118	0.381269	0	0.014024	0.004148	0.381269	0.004
269178	k__Bacteria; p__Firmicutes; c__Clostridia; o__Clostridiales; f__; g__; s__	0.066667	0.091667	0.085	0.006667	0.055	0.48	0.026667	0.037037	0.48	0.070696	0.054004	0.040061	0.003142	0.051844	0.509012	0.018852	0.033942	0.509012	0.011
176139	k__Bacteria; p__Firmicutes; c__Clostridia; o__Clostridiales; f__; g__; s__	0.055	0.275	0.12	0.021667	0.088333	0.466667	0.105	0.072222	0.466667	0.036548	0.228426	0.069774	0.010798	0.058699	0.387633	0.069774	0.053325	0.387633	0.002
268063	k__Bacteria; p__Firmicutes; c__Bacilli; o__Lactobacillales; f__Lactobacillaceae; g__Lactobacillus; s__	0.29	0.12	0.27	0.461667	0.268333	0.046667	0.113333	0.111111	0.461667	0.172505	0.057105	0.160608	0.27462	0.159617	0.022208	0.067416	0.05875	0.27462	0.001
4295444	k__Bacteria; p__Firmicutes; c__Clostridia; o__Clostridiales; f__Lachnospiraceae; g__Dorea; s__	0.115	0.326667	0.096667	0.101667	0.095	0.456667	0.011667	0.044444	0.456667	0.082947	0.235619	0.046483	0.07333	0.076135	0.329386	0.00187	0.015831	0.329386	0.017
338845	k__Bacteria; p__Firmicutes; c__Clostridia; o__Clostridiales; f__; g__; s__	0.046667	0.146667	0.105	0.09	0.081667	0.425	0.455	0.07037	0.455	0.02957	0.103259	0.05914	0.044355	0.045997	0.299218	0.320339	0.044039	0.320339	0.037
265011	k__Bacteria; p__Firmicutes; c__Clostridia; o__Clostridiales; f__; g__; s__	0.108333	0.241667	0.24	0.056667	0.135	0.453333	0.296667	0.090741	0.453333	0.060096	0.148956	0.147928	0.017464	0.08321	0.27942	0.182856	0.037286	0.27942	0.001
197706	k__Bacteria; p__Firmicutes; c__Clostridia; o__Clostridiales; f__Ruminococcaceae; g__Ruminococcus; s__	0.116667	0.096667	0.24	0.446667	0.126667	0.023333	0.121667	0.231481	0.446667	0.058202	0.068893	0.15394	0.286499	0.054164	0.009978	0.078039	0.164973	0.286499	0.033
4397402	k__Bacteria; p__Firmicutes; c__Clostridia; o__Clostridiales; f__Lachnospiraceae; g__Coprococcus; s__	0.045	0.18	0.443333	0.331667	0	0.286667	0.07	0.207407	0.443333	0.008631	0.115084	0.283448	0.212053	0	0.183282	0.026853	0.103139	0.283448	0.008
261161	k__Bacteria; p__Firmicutes; c__Clostridia; o__Clostridiales; f__Ruminococcaceae; g__; s__	0.031667	0.203333	0.001667	0.443333	0	0.365	0.008333	0.168519	0.443333	0.005183	0.066566	0.000136	0.253986	0	0.119491	0.000682	0.076623	0.253986	0.013
221429	k__Bacteria; p__Firmicutes; c__Clostridia; o__Clostridiales; f__Ruminococcaceae; g__Oscillospira; s__	0.123333	0.253333	0.148333	0.225	0.113333	0.43	0.295	0.155556	0.43	0.070723	0.145269	0.076553	0.129022	0.064989	0.246575	0.169162	0.0892	0.246575	0.03
275470	k__Bacteria; p__Firmicutes; c__Clostridia; o__Clostridiales; f__Ruminococcaceae; g__Ruminococcus; s__	0.095	0.136667	0.07	0.073333	0.118333	0.428333	0.088333	0.075926	0.428333	0.061238	0.100682	0.058015	0.054025	0.065382	0.394441	0.081344	0.054381	0.394441	0.004
316550	k__Bacteria; p__Firmicutes; c__Clostridia; o__Clostridiales; f__Ruminococcaceae; g__; s__	0.423333	0.225	0.161667	0.26	0.343333	0.248333	0.056667	0.146296	0.423333	0.227033	0.0724	0.043351	0.125494	0.147304	0.079909	0.012156	0.061023	0.227033	0.027
2051608	k__Bacteria; p__Firmicutes; c__Clostridia; o__Clostridiales; f__; g__; s__	0.131667	0.073333	0.123333	0.046667	0.111667	0.011667	0.161667	0.42037	0.42037	0.097497	0.020363	0.057079	0.021598	0.10336	0.00324	0.104748	0.302632	0.302632	0.033
4041792	k__Bacteria; p__Firmicutes; c__Clostridia; o__Clostridiales; f__Lachnospiraceae; g__Roseburia; s__	0.05	0.043333	0.061667	0	0.096667	0.42	0	0	0.42	0.029777	0.019355	0.009181	0	0.07196	0.250124	0	0	0.250124	0.026
334328	k__Bacteria; p__Firmicutes; c__Clostridia; o__Clostridiales; f__Lachnospiraceae; g__Blautia; s__	0.036667	0.008333	0	0.018333	0.045	0.416667	0.023333	0.003704	0.416667	0.026568	0.004529	0	0.009963	0.065213	0.37739	0.008454	0.001491	0.37739	0.017
1111512	k__Bacteria; p__Firmicutes; c__Clostridia; o__Clostridiales; f__Lachnospiraceae; g__; s__	0.028333	0.098333	0.088333	0.033333	0.06	0.405	0.133333	0.090741	0.405	0.021158	0.094409	0.065962	0.01778	0.051205	0.388838	0.085342	0.064533	0.388838	0.003
275180	k__Bacteria; p__Firmicutes; c__Clostridia; o__Clostridiales; f__; g__; s__	0.023333	0.103333	0.398333	0.003333	0.015	0.041667	0.355	0.005556	0.398333	0.012338	0.054642	0.337015	0.000705	0.007932	0.022033	0.225264	0.000653	0.337015	0.013
1108453	k__Bacteria; p__Firmicutes; c__Clostridia; o__Clostridiales; f__; g__; s__	0.396667	0.168333	0.096667	0.113333	0.305	0.131667	0.188333	0.162963	0.396667	0.253791	0.107701	0.043294	0.036256	0.195142	0.075818	0.108448	0.057925	0.253791	0.016
183053	k__Bacteria; p__Firmicutes; c__Clostridia; o__Clostridiales; f__; g__; s__	0.078333	0.391667	0.068333	0.085	0.095	0.041667	0.078333	0.188889	0.391667	0.061006	0.381287	0.033261	0.074473	0.055489	0.020281	0.061006	0.163452	0.381287	0.009
746256	k__Bacteria; p__Firmicutes; c__Clostridia; o__Clostridiales; f__; g__; s__	0.301667	0.003333	0.2	0	0.386667	0.031667	0.248333	0	0.386667	0.180228	0.000569	0.119488	0	0.264011	0.013514	0.169559	0	0.264011	0.017
262633	k__Bacteria; p__Firmicutes; c__Clostridia; o__Clostridiales; f__Lachnospiraceae; g__[Ruminococcus]; s__gnavus	0.023333	0.273333	0.03	0.001667	0.011667	0.385	0.055	0.003704	0.385	0.017864	0.24414	0.015312	0.000213	0.005955	0.442131	0.049126	0.000525	0.442131	0.006
303508	k__Bacteria; p__Firmicutes; c__Clostridia; o__Clostridiales; f__Ruminococcaceae; g__; s__	0.198333	0.178333	0.241667	0.135	0.1	0.385	0.248333	0.140741	0.385	0.121871	0.109581	0.148498	0.082954	0.055303	0.236573	0.152594	0.076873	0.236573	0.004
265280	k__Bacteria; p__Firmicutes; c__Clostridia; o__Clostridiales; f__; g__; s__	0.313333	0.01	0.13	0.081667	0.371667	0.04	0.176667	0.081481	0.371667	0.260068	0.00249	0.07553	0.054227	0.308484	0.01328	0.102644	0.037572	0.308484	0.002
197126	k__Bacteria; p__Firmicutes; c__Clostridia; o__Clostridiales; f__Lachnospiraceae; g__; s__	0.043333	0.048333	0.001667	0.103333	0.205	0.183333	0.05	0.37037	0.37037	0.017241	0.024038	0.000166	0.082225	0.081562	0.127648	0.01492	0.286527	0.286527	0.022
1110253	k__Bacteria; p__Firmicutes; c__Clostridia; o__Clostridiales; f__Ruminococcaceae; g__; s__	0.368333	0.001667	0.031667	0.113333	0.345	0.005	0.093333	0.185185	0.368333	0.322105	0.000146	0.011077	0.039644	0.3017	0.000874	0.048972	0.14395	0.322105	0.001
523099	k__Bacteria; p__Tenericutes; c__Mollicutes; o__RF39; f__; g__; s__	0.366667	0	0.001667	0.061667	0.126667	0	0.023333	0	0.366667	0.505747	0	0.000287	0.042529	0.152874	0	0.004023	0	0.505747	0.003
4322275	k__Bacteria; p__Firmicutes; c__Clostridia; o__Clostridiales; f__Lachnospiraceae; g__Roseburia; s__	0.011667	0.061667	0.036667	0.008333	0.046667	0.356667	0.313333	0.15	0.356667	0.004738	0.043824	0.003723	0.001692	0.018951	0.362098	0.254484	0.084602	0.362098	0.003
267689	k__Bacteria; p__Firmicutes; c__Clostridia; o__Clostridiales; f__Lachnospiraceae; g__[Ruminococcus]; s__gnavus	0.065	0.08	0.051667	0.075	0.063333	0.355	0.071667	0.074074	0.355	0.069998	0.086151	0.049457	0.062819	0.068203	0.424773	0.077177	0.088633	0.424773	0.001
4433554	k__Bacteria; p__Firmicutes; c__Clostridia; o__Clostridiales; f__Lachnospiraceae; g__; s__	0.126667	0.353333	0.198333	0.003333	0.003333	0.175	0.22	0.17037	0.353333	0.01013	0.282583	0.095172	0.000267	0.000267	0.139959	0.105569	0.030279	0.282583	0.013
309963	k__Bacteria; p__Firmicutes; c__Clostridia; o__Clostridiales; f__; g__; s__	0	0.036667	0.003333	0.115	0	0.153333	0	0.348148	0.348148	0	0.011171	0.000508	0.052553	0	0.023357	0	0.2357	0.2357	0.044
522433	k__Bacteria; p__Firmicutes; c__Clostridia; o__Clostridiales; f__Lachnospiraceae; g__; s__	0.076667	0.151667	0.16	0.015	0.051667	0.346667	0.075	0.077778	0.346667	0.056228	0.158906	0.134109	0.006286	0.048719	0.326892	0.062864	0.054327	0.326892	0.004
197099	k__Bacteria; p__Firmicutes; c__Clostridia; o__Clostridiales; f__Ruminococcaceae; g__Oscillospira; s__	0.345	0.128333	0.173333	0.185	0.15	0.138333	0.136667	0.168519	0.345	0.242074	0.063033	0.121622	0.129808	0.105249	0.087357	0.076715	0.118243	0.242074	0.001
3600504	k__Bacteria; p__Firmicutes; c__Clostridia; o__Clostridiales; f__; g__; s__	0.005	0.101667	0.118333	0	0.143333	0.175	0.341667	0.001852	0.341667	0.000564	0.045855	0.093402	0	0.08081	0.138129	0.269681	0.000232	0.269681	0.026
631764	k__Bacteria; p__Firmicutes; c__Clostridia; o__Clostridiales; f__; g__; s__	0.006667	0.333333	0.02	0.005	0.015	0.055	0.008333	0	0.333333	0.003008	0.300752	0.004511	0.001128	0.006767	0.049624	0.003759	0	0.300752	0.032
294370	k__Bacteria; p__Firmicutes; c__Clostridia; o__Clostridiales; f__Lachnospiraceae; g__; s__	0.195	0.051667	0.036667	0.123333	0.326667	0.12	0.058333	0.066667	0.326667	0.139523	0.042249	0.026235	0.126065	0.333901	0.122658	0.0477	0.060572	0.333901	0.004
779847	k__Bacteria; p__Firmicutes; c__Clostridia; o__Clostridiales; f__Ruminococcaceae; g__Ruminococcus; s__	0.066667	0.11	0.026667	0.025	0.068333	0.316667	0.04	0.137037	0.316667	0.059044	0.097423	0.010122	0.015815	0.034583	0.36059	0.025305	0.134854	0.36059	0.005
183174	k__Bacteria; p__Firmicutes; c__Clostridia; o__Clostridiales; f__; g__; s__	0.041667	0.061667	0.026667	0.031667	0.121667	0.313333	0.098333	0.018519	0.313333	0.046717	0.077784	0.014949	0.017752	0.153465	0.439138	0.055126	0.011535	0.439138	0.001
190242	k__Bacteria; p__Firmicutes; c__Clostridia; o__Clostridiales; f__Lachnospiraceae; g__; s__	0.023333	0.12	0.128333	0.04	0.068333	0.306667	0.138333	0.077778	0.306667	0.018092	0.132923	0.142154	0.039877	0.052985	0.339692	0.153231	0.086154	0.339692	0.004
262272	k__Bacteria; p__Firmicutes; c__Clostridia; o__Clostridiales; f__; g__; s__	0.006667	0.013333	0.045	0.001667	0.048333	0.066667	0.305	0.044444	0.305	0.003766	0.005021	0.025418	0.000314	0.036402	0.062762	0.344561	0.009298	0.344561	0.003
396266	k__Bacteria; p__Firmicutes; c__Clostridia; o__Clostridiales; f__; g__; s__	0.006667	0.196667	0.103333	0.188333	0.078333	0.305	0.028333	0.092593	0.305	0.001334	0.196812	0.062046	0.188473	0.062713	0.305226	0.011342	0.092661	0.305226	0.008
608323	k__Bacteria; p__Firmicutes; c__Clostridia; o__Clostridiales; f__Lachnospiraceae; g__; s__	0.003333	0.243333	0.161667	0	0.013333	0.028333	0.305	0.087037	0.305	0.000396	0.144491	0.095997	0	0.006334	0.016824	0.289773	0.011485	0.289773	0.015
4435934	k__Bacteria; p__Firmicutes; c__Clostridia; o__Clostridiales; f__Lachnospiraceae; g__[Ruminococcus]; s__gnavus	0.088333	0.043333	0.3	0.03	0.04	0.188333	0.105	0.068519	0.3	0.081836	0.030109	0.312674	0.027793	0.023161	0.15267	0.085117	0.052899	0.312674	0.032
1995182	k__Bacteria; p__Firmicutes; c__Clostridia; o__Clostridiales; f__Lachnospiraceae; g__[Ruminococcus]; s__gnavus	0.048333	0.043333	0.3	0.081667	0.131667	0.163333	0.268333	0.075926	0.3	0.034754	0.019474	0.26964	0.073402	0.071005	0.146804	0.241178	0.053077	0.26964	0.01
261142	k__Bacteria; p__Firmicutes; c__Clostridia; o__Clostridiales; f__; g__; s__	0.298333	0.063333	0.096667	0.161667	0.188333	0.016667	0.025	0.044444	0.298333	0.300186	0.042484	0.08646	0.180745	0.210559	0.003727	0.00559	0.027605	0.300186	0.001
259578	k__Bacteria; p__Firmicutes; c__Clostridia; o__Clostridiales; f__; g__; s__	0.186667	0.14	0.136667	0.038333	0.138333	0.285	0.211667	0.068519	0.285	0.139398	0.104548	0.056699	0.019084	0.103304	0.236478	0.158067	0.037902	0.236478	0.034
269070	k__Bacteria; p__Firmicutes; c__Clostridia; o__Clostridiales; f__Lachnospiraceae; g__[Ruminococcus]; s__gnavus	0.098333	0.091667	0.031667	0.02	0.081667	0.285	0.043333	0.014815	0.285	0.132787	0.082523	0.028508	0.012003	0.122534	0.342095	0.045513	0.007409	0.342095	0.021
305152	k__Bacteria; p__Firmicutes; c__Clostridia; o__Clostridiales; f__; g__; s__	0.003333	0.093333	0.046667	0.013333	0	0.283333	0.038333	0.012963	0.283333	0.001357	0.151979	0.066491	0.005428	0	0.461364	0.046815	0.011727	0.461364	0.002
176850	k__Bacteria; p__Firmicutes; c__Clostridia; o__Clostridiales; f__Lachnospiraceae; g__; s__	0.041667	0.148333	0.18	0.283333	0.068333	0.105	0.103333	0.17037	0.283333	0.030293	0.121323	0.130865	0.257489	0.04347	0.08588	0.084517	0.15483	0.257489	0.035
169234	k__Bacteria; p__Firmicutes; c__Clostridia; o__Clostridiales; f__; g__; s__	0.136667	0.058333	0.09	0.123333	0.261667	0.281667	0.055	0.161111	0.281667	0.117031	0.039962	0.077069	0.105614	0.224072	0.241199	0.047098	0.137964	0.241199	0.043
295075	k__Bacteria; p__Firmicutes; c__Clostridia; o__Clostridiales; f__Lachnospiraceae; g__; s__	0.013333	0.003333	0.006667	0.013333	0.025	0.281667	0.025	0.009259	0.281667	0.003531	0.000883	0.003531	0.003531	0.006621	0.447572	0.019863	0.008174	0.447572	0.002
261261	k__Bacteria; p__Actinobacteria; c__Coriobacteriia; o__Coriobacteriales; f__Coriobacteriaceae; g__Adlercreutzia; s__	0.278333	0.156667	0.156667	0.166667	0.18	0.078333	0.066667	0.166667	0.278333	0.222667	0.125333	0.125333	0.133333	0.144	0.0564	0.042667	0.133333	0.222667	0.004
295938	k__Bacteria; p__Firmicutes; c__Clostridia; o__Clostridiales; f__; g__; s__	0.063333	0.036667	0.103333	0.118333	0.051667	0.278333	0.083333	0.057407	0.278333	0.06394	0.023136	0.078243	0.104534	0.052162	0.316125	0.073615	0.048298	0.316125	0.024
302932	k__Bacteria; p__Firmicutes; c__Clostridia; o__Clostridiales; f__Clostridiaceae; g__Sarcina; s__	0.12	0.115	0.235	0.278333	0.12	0.1	0.146667	0.109259	0.278333	0.088217	0.075147	0.153562	0.227348	0.098018	0.073514	0.10782	0.089245	0.227348	0.025
128227	k__Bacteria; p__Firmicutes; c__Clostridia; o__Clostridiales; f__Ruminococcaceae; g__; s__	0.008333	0	0.008333	0.276667	0	0	0.001667	0.005556	0.276667	0.002773	0	0.005545	0.828466	0	0	0.000555	0.004108	0.828466	0.001
2901240	k__Bacteria; p__Firmicutes; c__Bacilli; o__Lactobacillales; f__Lactobacillaceae; g__Lactobacillus; s__	0.141667	0.061667	0.146667	0.273333	0.148333	0.038333	0.05	0.053704	0.273333	0.155047	0.060742	0.160519	0.299149	0.162343	0.033563	0.043778	0.045715	0.299149	0.005
277067	k__Bacteria; p__Actinobacteria; c__Actinobacteria; o__Bifidobacteriales; f__Bifidobacteriaceae; g__Bifidobacterium; s__longum	0.256667	0.153333	0.135	0.271667	0.106667	0.113333	0.056667	0.042593	0.271667	0.225954	0.134985	0.118846	0.239159	0.084513	0.089795	0.03492	0.03333	0.239159	0.015
215495	k__Bacteria; p__Firmicutes; c__Clostridia; o__Clostridiales; f__; g__; s__	0.113333	0.166667	0.125	0.076667	0.126667	0.271667	0.176667	0.109259	0.271667	0.097205	0.142948	0.107211	0.065756	0.097776	0.233005	0.151525	0.09371	0.233005	0.001
233991	k__Bacteria; p__Firmicutes; c__Clostridia; o__Clostridiales; f__Lachnospiraceae; g__; s__	0.003333	0	0	0.001667	0.003333	0.268333	0	0.009259	0.268333	0.002332	0	0	0.000583	0.001166	0.375389	0	0.007196	0.375389	0.003
534874	k__Bacteria; p__Firmicutes; c__Clostridia; o__Clostridiales; f__; g__; s__	0.045	0.07	0.098333	0.04	0.116667	0.266667	0.205	0.068519	0.266667	0.039552	0.069217	0.097233	0.035158	0.128179	0.292981	0.202706	0.041822	0.292981	0.019
4428313	k__Bacteria; p__Firmicutes; c__Clostridia; o__Clostridiales; f__; g__; s__	0	0.036667	0.03	0.013333	0.033333	0.265	0.121667	0.007407	0.265	0	0.028905	0.011825	0.007883	0.032847	0.365584	0.167847	0.001622	0.365584	0.011
1112762	k__Bacteria; p__Firmicutes; c__Clostridia; o__Clostridiales; f__Lachnospiraceae; g__; s__	0.021667	0.126667	0.018333	0.005	0.065	0.265	0.03	0.051852	0.265	0.018566	0.217074	0.018851	0.002571	0.077975	0.408727	0.035989	0.02962	0.408727	0.001
3750373	k__Bacteria; p__Firmicutes; c__Clostridia; o__Clostridiales; f__Lachnospiraceae; g__; s__	0.003333	0.225	0.15	0.066667	0.001667	0.25	0.263333	0.040741	0.263333	0.000666	0.20235	0.119911	0.059956	0.000167	0.224833	0.236825	0.01357	0.236825	0.046
319219	k__Bacteria; p__Firmicutes; c__Clostridia; o__Clostridiales; f__; g__; s__	0.01	0.015	0.261667	0.001667	0.005	0.006667	0.035	0.003704	0.261667	0.01181	0.022143	0.386277	0.000492	0.004429	0.007873	0.041334	0.00243	0.386277	0.037
261016	k__Bacteria; p__Firmicutes; c__Clostridia; o__Clostridiales; f__Lachnospiraceae; g__Coprococcus; s__	0.1	0.006667	0	0.093333	0.26	0.066667	0	0.048148	0.26	0.069588	0.00116	0	0.081186	0.271392	0.05799	0	0.037228	0.271392	0.014
1111350	k__Bacteria; p__Firmicutes; c__Clostridia; o__Clostridiales; f__Lachnospiraceae; g__[Ruminococcus]; s__gnavus	0.01	0.183333	0.008333	0	0.015	0.258333	0.061667	0.001852	0.258333	0.005571	0.204264	0.004642	0	0.011142	0.43174	0.068707	0.000382	0.43174	0.001
607825	k__Bacteria; p__Firmicutes; c__Clostridia; o__Clostridiales; f__; g__; s__	0.008333	0.026667	0.256667	0.026667	0.066667	0.021667	0.185	0.124074	0.256667	0.002329	0.018629	0.286882	0.011177	0.046572	0.018163	0.232626	0.077045	0.286882	0.033
193829	k__Bacteria; p__Firmicutes; c__Clostridia; o__Clostridiales; f__; g__; s__	0.023333	0.098333	0.085	0.008333	0.045	0.251667	0.086667	0.022222	0.251667	0.026321	0.15846	0.109579	0.002686	0.058013	0.405551	0.125694	0.011937	0.405551	0.002
258899	k__Bacteria; p__Firmicutes; c__Clostridia; o__Clostridiales; f__; g__; s__	0.04	0.046667	0.17	0.023333	0.05	0.063333	0.238333	0.042593	0.238333	0.041527	0.062291	0.17649	0.024224	0.051909	0.09393	0.353474	0.049132	0.353474	0.004
324999	k__Bacteria; p__Firmicutes; c__Clostridia; o__Clostridiales; f__; g__; s__	0.068333	0.081667	0.033333	0.058333	0.07	0.236667	0.096667	0.12963	0.236667	0.088214	0.094884	0.030122	0.075305	0.090366	0.305522	0.099833	0.167344	0.305522	0.011
305057	k__Bacteria; p__Firmicutes; c__Clostridia; o__Clostridiales; f__Clostridiaceae; g__; s__	0.201667	0.051667	0.071667	0.07	0.235	0.04	0.018333	0.07963	0.235	0.262599	0.040367	0.065324	0.07292	0.306004	0.020834	0.002387	0.057605	0.306004	0.008
179547	k__Bacteria; p__Firmicutes; c__Clostridia; o__Clostridiales; f__; g__; s__	0.013333	0.105	0.083333	0	0.001667	0.168333	0.231667	0	0.231667	0.00442	0.069613	0.069061	0	0.000276	0.195304	0.307182	0	0.307182	0.007
345582	k__Bacteria; p__Firmicutes; c__Bacilli; o__Lactobacillales; f__Lactobacillaceae; g__Lactobacillus; s__	0.141667	0.058333	0.166667	0.228333	0.163333	0.03	0.038333	0.061111	0.228333	0.143617	0.052566	0.168961	0.257196	0.18398	0.027034	0.034543	0.061188	0.257196	0.019
179512	k__Bacteria; p__Firmicutes; c__Clostridia; o__Clostridiales; f__Lachnospiraceae; g__; s__	0.04	0.128333	0	0	0	0.226667	0	0.009259	0.226667	0.019789	0.126981	0	0	0	0.224279	0	0.00509	0.224279	0.029
346648	k__Bacteria; p__Firmicutes; c__Clostridia; o__Clostridiales; f__Lachnospiraceae; g__Coprococcus; s__	0.031667	0	0.06	0	0	0	0.04	0.225926	0.225926	0.008856	0	0.033558	0	0	0	0.022372	0.280799	0.280799	0.005
269532	k__Bacteria; p__Firmicutes; c__Bacilli; o__Lactobacillales; f__Lactobacillaceae; g__Lactobacillus; s__	0.141667	0.04	0.115	0.225	0.11	0.041667	0.021667	0.037037	0.225	0.193524	0.043714	0.157096	0.307361	0.135239	0.034151	0.011839	0.03373	0.307361	0.001
4366524	k__Bacteria; p__Firmicutes; c__Clostridia; o__Clostridiales; f__; g__; s__	0.041667	0.206667	0.13	0.101667	0.026667	0.225	0.083333	0.098148	0.225	0.027378	0.181059	0.128128	0.077936	0.020442	0.2464	0.073008	0.071656	0.2464	0.028
267124	k__Bacteria; p__Firmicutes; c__Clostridia; o__Clostridiales; f__; g__; s__	0.141667	0.163333	0.091667	0.225	0.081667	0.073333	0.106667	0.098148	0.225	0.129906	0.149774	0.084057	0.229245	0.074887	0.067245	0.097811	0.1	0.229245	0.05
279340	k__Bacteria; p__Firmicutes; c__Clostridia; o__Clostridiales; f__; g__; s__	0.076667	0.05	0.05	0.028333	0.036667	0.018333	0.086667	0.224074	0.224074	0.080597	0.026282	0.035042	0.019857	0.032122	0.012849	0.09111	0.305357	0.305357	0.029
317389	k__Bacteria; p__Firmicutes; c__Clostridia; o__Clostridiales; f__; g__; s__	0	0.07	0.01	0.223333	0.001667	0	0.023333	0.146296	0.223333	0	0.058993	0.002107	0.32938	0.000351	0	0.009832	0.17124	0.32938	0.005
440840	k__Bacteria; p__Firmicutes; c__Clostridia; o__Clostridiales; f__; g__; s__	0.046667	0.131667	0.053333	0.003333	0.098333	0.221667	0.066667	0.005556	0.221667	0.059522	0.167936	0.017006	0.000531	0.125421	0.318069	0.042516	0.001968	0.318069	0.002
173892	k__Bacteria; p__Firmicutes; c__Clostridia; o__Clostridiales; f__Lachnospiraceae; g__; s__	0.221667	0.036667	0.008333	0.18	0.02	0.005	0.011667	0.009259	0.221667	0.36	0.037218	0.003383	0.182707	0.00812	0.003045	0.004737	0.006266	0.36	0.022
264684	k__Bacteria; p__Firmicutes; c__Bacilli; o__Lactobacillales; f__Lactobacillaceae; g__Lactobacillus; s__	0.155	0.036667	0.158333	0.22	0.2	0.04	0.068333	0.083333	0.22	0.161179	0.02669	0.14818	0.228769	0.207972	0.033276	0.063951	0.086655	0.228769	0.044
259595	k__Bacteria; p__Firmicutes; c__Clostridia; o__Clostridiales; f__Ruminococcaceae; g__; s__	0.013333	0.018333	0.035	0.07	0.008333	0.111667	0.22	0.005556	0.22	0.01106	0.007604	0.029032	0.058065	0.006912	0.162097	0.319355	0.00128	0.319355	0.015
363731	k__Bacteria; p__Firmicutes; c__Clostridia; o__Clostridiales; f__; g__; s__	0.216667	0.03	0.065	0.096667	0.151667	0.018333	0.035	0.107407	0.216667	0.270555	0.01665	0.045092	0.093885	0.210432	0.020349	0.029137	0.132465	0.270555	0.03
307416	k__Bacteria; p__Firmicutes; c__Clostridia; o__Clostridiales; f__Lachnospiraceae; g__[Ruminococcus]; s__gnavus	0.021667	0.011667	0	0.01	0.003333	0.211667	0.01	0.001852	0.211667	0.032077	0.008636	0	0.011103	0.002467	0.391707	0.007402	0.000762	0.391707	0.005
307608	k__Bacteria; p__Firmicutes; c__Erysipelotrichi; o__Erysipelotrichales; f__Erysipelotrichaceae; g__; s__	0.085	0.008333	0.036667	0.211667	0.06	0.003333	0.033333	0.074074	0.211667	0.082942	0.003253	0.021467	0.413083	0.081966	0.000651	0.019516	0.096374	0.413083	0.001
266343	k__Bacteria; p__Firmicutes; c__Clostridia; o__Clostridiales; f__Lachnospiraceae; g__[Ruminococcus]; s__gnavus	0.21	0.081667	0.041667	0.023333	0.12	0.031667	0.003333	0.014815	0.21	0.3191	0.093071	0.023743	0.017728	0.205135	0.024059	0.000633	0.00938	0.3191	0.015
271866	k__Bacteria; p__Actinobacteria; c__Coriobacteriia; o__Coriobacteriales; f__Coriobacteriaceae; g__Adlercreutzia; s__	0.066667	0.035	0.208333	0.17	0.065	0.043333	0.106667	0.042593	0.208333	0.05423	0.028471	0.28245	0.23048	0.079312	0.041125	0.144615	0.044913	0.28245	0.013
186940	k__Bacteria; p__Firmicutes; c__Clostridia; o__Clostridiales; f__Lachnospiraceae; g__; s__	0.016667	0.055	0.08	0.081667	0.09	0.17	0.206667	0.072222	0.206667	0.008633	0.049856	0.082878	0.074029	0.093237	0.220144	0.267626	0.093525	0.267626	0.029
196391	k__Bacteria; p__Firmicutes; c__Clostridia; o__Clostridiales; f__Clostridiaceae; g__; s__	0.058333	0.09	0.165	0.205	0.07	0.031667	0.08	0.053704	0.205	0.061916	0.071646	0.153243	0.27199	0.083587	0.021007	0.084914	0.055419	0.27199	0.006
319702	k__Bacteria; p__Firmicutes; c__Clostridia; o__Clostridiales; f__Lachnospiraceae; g__[Ruminococcus]; s__gnavus	0.071667	0.003333	0.01	0	0.203333	0.003333	0.018333	0	0.203333	0.13871	0.001075	0.009677	0	0.45914	0.002151	0.005914	0	0.45914	0.001
317623	k__Bacteria; p__Firmicutes; c__Clostridia; o__Clostridiales; f__; g__; s__	0.001667	0.008333	0.045	0.008333	0.006667	0.201667	0.025	0.012963	0.201667	0.000538	0.008074	0.058134	0.002691	0.004306	0.325658	0.032297	0.013955	0.325658	0.019
4421276	k__Bacteria; p__Firmicutes; c__Clostridia; o__Clostridiales; f__Clostridiaceae; g__; s__	0.053333	0.095	0.136667	0.2	0.053333	0.033333	0.085	0.038889	0.2	0.06901	0.081949	0.157188	0.28754	0.06901	0.033546	0.122204	0.049698	0.28754	0.007
263645	k__Bacteria; p__Firmicutes; c__Clostridia; o__Clostridiales; f__; g__; s__	0.14	0.043333	0.04	0.198333	0.036667	0.056667	0.045	0.148148	0.198333	0.158159	0.030596	0.028243	0.280073	0.031067	0.048013	0.050837	0.13947	0.280073	0.04
136604	k__Bacteria; p__Firmicutes; c__Clostridia; o__Clostridiales; f__Lachnospiraceae; g__; s__	0.018333	0.011667	0.001667	0.018333	0.045	0.196667	0.006667	0.140741	0.196667	0.004175	0.005314	0.00038	0.016702	0.030747	0.35833	0.004555	0.178078	0.35833	0.009
192777	k__Bacteria; p__Firmicutes; c__Clostridia; o__Clostridiales; f__Lachnospiraceae; g__; s__	0.051667	0.031667	0.066667	0.025	0.06	0.065	0.191667	0.062963	0.191667	0.08384	0.034257	0.10818	0.01803	0.086544	0.070317	0.311018	0.050454	0.311018	0.016
346604	k__Bacteria; p__Firmicutes; c__Clostridia; o__Clostridiales; f__Lachnospiraceae; g__; s__	0.061667	0.06	0.04	0	0.02	0.19	0.065	0.035185	0.19	0.065345	0.063579	0.025432	0	0.016954	0.241601	0.082653	0.016571	0.241601	0.04
273043	k__Bacteria; p__Firmicutes; c__Clostridia; o__Clostridiales; f__; g__; s__	0.065	0.035	0.033333	0.041667	0.045	0.008333	0.055	0.188889	0.188889	0.068824	0.022235	0.021176	0.026471	0.066706	0.003529	0.058235	0.311111	0.311111	0.018
1106006	k__Bacteria; p__Firmicutes; c__Clostridia; o__Clostridiales; f__Ruminococcaceae; g__; s__	0.075	0	0.035	0.051667	0	0	0.006667	0.188889	0.188889	0.020995	0	0.009798	0.04339	0	0	0.001866	0.23501	0.23501	0.014
268706	k__Bacteria; p__Firmicutes; c__Clostridia; o__Clostridiales; f__; g__; s__	0.055	0.023333	0.038333	0.025	0.038333	0.001667	0.045	0.187037	0.187037	0.026589	0.01128	0.027798	0.018129	0.064861	0.000403	0.054387	0.351636	0.351636	0.006
191108	k__Bacteria; p__Firmicutes; c__Clostridia; o__Clostridiales; f__Ruminococcaceae; g__Oscillospira; s__	0.061667	0.016667	0.07	0.028333	0.081667	0.043333	0.183333	0.098148	0.183333	0.074023	0.011432	0.084027	0.038869	0.112036	0.059447	0.251508	0.149607	0.251508	0.048
4462541	k__Bacteria; p__Firmicutes; c__Clostridia; o__Clostridiales; f__; g__; s__	0.003333	0.111667	0	0	0	0.181667	0.136667	0	0.181667	0.000769	0.103077	0	0	0	0.209615	0.094615	0	0.209615	0.028
450047	k__Bacteria; p__Firmicutes; c__Clostridia; o__Clostridiales; f__Ruminococcaceae; g__Oscillospira; s__	0.07	0.005	0.181667	0.023333	0.016667	0.028333	0.143333	0.02963	0.181667	0.042172	0.003012	0.255374	0.009372	0.006694	0.01138	0.259055	0.013223	0.259055	0.041
260018	k__Bacteria; p__Verrucomicrobia; c__Verrucomicrobiae; o__Verrucomicrobiales; f__Verrucomicrobiaceae; g__Akkermansia; s__muciniphila	0.005	0.181667	0.053333	0.138333	0.023333	0.06	0.153333	0.009259	0.181667	0.002403	0.26191	0.051261	0.155117	0.007476	0.048057	0.1965	0.004944	0.26191	0.019
1109297	k__Bacteria; p__Firmicutes; c__Clostridia; o__Clostridiales; f__Ruminococcaceae; g__; s__	0.003333	0.001667	0	0.178333	0	0	0	0.022222	0.178333	0.003243	0.000811	0	0.433784	0	0	0	0.024024	0.433784	0.001
177765	k__Bacteria; p__Firmicutes; c__Clostridia; o__Clostridiales; f__Lachnospiraceae; g__Coprococcus; s__	0	0	0	0.176667	0.015	0	0	0.057407	0.176667	0	0	0	0.354647	0.006022	0	0	0.076828	0.354647	0.001
259511	k__Bacteria; p__Firmicutes; c__Clostridia; o__Clostridiales; f__Ruminococcaceae; g__Oscillospira; s__	0.068333	0.108333	0.071667	0.093333	0.075	0.175	0.118333	0.064815	0.175	0.079374	0.139818	0.083246	0.108413	0.096797	0.22586	0.152725	0.074357	0.22586	0.005
349246	k__Bacteria; p__Firmicutes; c__Clostridia; o__Clostridiales; f__Ruminococcaceae; g__Ruminococcus; s__	0	0	0	0.171667	0.001667	0	0	0.02963	0.171667	0	0	0	0.422901	0.000821	0	0	0.048662	0.422901	0.002
278123	k__Bacteria; p__Firmicutes; c__Clostridia; o__Clostridiales; f__Lachnospiraceae; g__; s__	0	0.01	0.02	0.005	0.001667	0.165	0.005	0.007407	0.165	0	0.023356	0.018685	0.004671	0.000779	0.385381	0.004671	0.007689	0.385381	0.006
265570	k__Bacteria; p__Firmicutes; c__Clostridia; o__Clostridiales; f__; g__; s__	0.011667	0.038333	0.08	0.005	0.006667	0.066667	0.163333	0.003704	0.163333	0.012432	0.051061	0.106561	0.001332	0.005328	0.106561	0.348101	0.002193	0.348101	0.013
352965	k__Bacteria; p__Firmicutes; c__Clostridia; o__Clostridiales; f__; g__; s__	0.163333	0.043333	0.056667	0.086667	0.056667	0.078333	0.078333	0.037037	0.163333	0.272054	0.050524	0.075509	0.12992	0.075509	0.117428	0.117428	0.047981	0.272054	0.017
303841	k__Bacteria; p__Firmicutes; c__Clostridia; o__Clostridiales; f__; g__; s__	0.013333	0.041667	0.045	0.025	0.028333	0.161667	0.085	0.031481	0.161667	0.018541	0.05794	0.041717	0.023176	0.039399	0.374678	0.118197	0.048641	0.374678	0.002
174770	k__Bacteria; p__Firmicutes; c__Clostridia; o__Clostridiales; f__; g__; s__	0.003333	0.16	0.066667	0.005	0.016667	0.076667	0.058333	0.035185	0.16	0.00158	0.303424	0.079017	0.001185	0.007902	0.109043	0.110623	0.018535	0.303424	0.021
179703	k__Bacteria; p__Firmicutes; c__Clostridia; o__Clostridiales; f__Ruminococcaceae; g__Oscillospira; s__	0.16	0	0.076667	0	0.096667	0.01	0.105	0.042593	0.16	0.293323	0	0.124934	0	0.196907	0.004074	0.192493	0.05784	0.293323	0.002
827376	k__Bacteria; p__Actinobacteria; c__Coriobacteriia; o__Coriobacteriales; f__Coriobacteriaceae; g__Adlercreutzia; s__	0.158333	0.033333	0.066667	0.07	0.056667	0.026667	0.033333	0.053704	0.158333	0.285741	0.040104	0.120312	0.112291	0.090902	0.042778	0.046788	0.083756	0.285741	0.011
110016	k__Bacteria; p__Firmicutes; c__Clostridia; o__Clostridiales; f__; g__; s__	0	0.098333	0	0	0.015	0.15	0.018333	0.016667	0.15	0	0.131844	0	0	0.005028	0.251397	0.018436	0.012415	0.251397	0.01
191948	k__Bacteria; p__Firmicutes; c__Clostridia; o__Clostridiales; f__Clostridiaceae; g__; s__	0.15	0.053333	0.065	0.085	0.048333	0.006667	0.033333	0.016667	0.15	0.261818	0.046545	0.099273	0.129818	0.094909	0.005818	0.014545	0.016162	0.261818	0.038
263155	k__Bacteria; p__Firmicutes; c__Clostridia; o__Clostridiales; f__; g__; s__	0.003333	0	0	0.148333	0	0	0	0.012963	0.148333	0.004049	0	0	0.540607	0	0	0	0.026247	0.540607	0.001
263828	k__Bacteria; p__Firmicutes; c__Clostridia; o__Clostridiales; f__; g__; s__	0.016667	0.011667	0.021667	0.008333	0.035	0.001667	0.018333	0.148148	0.148148	0.025496	0.022309	0.024858	0.003187	0.093697	0.000637	0.049079	0.377715	0.377715	0.019
272080	k__Bacteria; p__Firmicutes; c__Clostridia; o__Clostridiales; f__Lachnospiraceae; g__; s__	0.038333	0.043333	0.01	0.036667	0.033333	0.146667	0.043333	0.031481	0.146667	0.060029	0.079169	0.01305	0.038279	0.060899	0.382794	0.090478	0.036518	0.382794	0.001
97263	k__Bacteria; p__Firmicutes; c__Clostridia; o__Clostridiales; f__; g__; s__	0.145	0.021667	0.013333	0.108333	0.105	0.031667	0.006667	0.105556	0.145	0.242916	0.012099	0.002482	0.181489	0.175905	0.011789	0.001241	0.196484	0.242916	0.04
174422	k__Bacteria; p__Firmicutes; c__Clostridia; o__Clostridiales; f__Lachnospiraceae; g__; s__	0.035	0.088333	0	0.005	0.038333	0.141667	0.003333	0.014815	0.141667	0.042881	0.162337	0	0.003063	0.046965	0.260352	0.002042	0.010084	0.260352	0.046
307170	k__Bacteria; p__Firmicutes; c__Clostridia; o__Clostridiales; f__Ruminococcaceae; g__; s__	0.001667	0.005	0.005	0.14	0.001667	0.006667	0.01	0.077778	0.14	0.000673	0.004036	0.006054	0.395516	0.000673	0.010762	0.016143	0.139512	0.395516	0.015
259504	k__Bacteria; p__Firmicutes; c__Clostridia; o__Clostridiales; f__; g__; s__	0.001667	0	0.001667	0.003333	0.001667	0.003333	0	0.138889	0.138889	0.001107	0	0.001107	0.004428	0.001107	0.004428	0	0.410004	0.410004	0.003
275974	k__Bacteria; p__Firmicutes; c__Clostridia; o__Clostridiales; f__; g__; s__	0.048333	0.003333	0	0	0.138333	0	0	0	0.138333	0.076316	0.003509	0	0	0.291228	0	0	0	0.291228	0.016
275913	k__Bacteria; p__Firmicutes; c__Clostridia; o__Clostridiales; f__Lachnospiraceae; g__; s__	0	0.003333	0.001667	0.138333	0	0	0.001667	0.007407	0.138333	0	0.002187	0.001094	0.453827	0	0	0.001094	0.010801	0.453827	0.001
186777	k__Bacteria; p__Firmicutes; c__Clostridia; o__Clostridiales; f__Lachnospiraceae; g__Coprococcus; s__	0.015	0.038333	0.07	0.138333	0.015	0.041667	0.033333	0.05	0.138333	0.014938	0.076349	0.121992	0.344398	0.011203	0.082988	0.06639	0.096819	0.344398	0.001
4296218	k__Bacteria; p__Firmicutes; c__Clostridia; o__Clostridiales; f__Ruminococcaceae; g__; s__	0.013333	0.058333	0.028333	0.041667	0.026667	0.138333	0.046667	0.022222	0.138333	0.021302	0.12426	0.060355	0.088757	0.049704	0.368343	0.086982	0.026298	0.368343	0.001
275139	k__Bacteria; p__Firmicutes; c__Clostridia; o__Clostridiales; f__Ruminococcaceae; g__Ruminococcus; s__	0.101667	0	0	0	0.138333	0.001667	0.001667	0.001852	0.138333	0.165861	0	0	0	0.2821	0.00068	0.00068	0.000839	0.2821	0.014
195465	k__Bacteria; p__Firmicutes; c__Clostridia; o__Clostridiales; f__; g__; s__	0.136667	0	0	0	0.103333	0	0	0	0.136667	0.227778	0	0	0	0.258333	0	0	0	0.258333	0.015
2808640	k__Bacteria; p__Firmicutes; c__Clostridia; o__Clostridiales; f__Ruminococcaceae; g__; s__	0.041667	0.035	0.011667	0.136667	0.016667	0.018333	0	0.003704	0.136667	0.031601	0.066362	0.004424	0.362781	0.025281	0.020857	0	0.001561	0.362781	0.001
262970	k__Bacteria; p__Firmicutes; c__Clostridia; o__Clostridiales; f__; g__; s__	0.008333	0.063333	0.043333	0.023333	0.018333	0.135	0.101667	0.009259	0.135	0.01035	0.157314	0.075345	0.028979	0.031877	0.301794	0.227277	0.005111	0.301794	0.01
446135	k__Bacteria; p__Firmicutes; c__Clostridia; o__Clostridiales; f__; g__; s__	0.008333	0.013333	0.038333	0.018333	0.025	0.133333	0.07	0.014815	0.133333	0.012961	0.01659	0.047696	0.017108	0.046659	0.331797	0.087097	0.020481	0.331797	0.023
305012	k__Bacteria; p__Firmicutes; c__Clostridia; o__Clostridiales; f__Lachnospiraceae; g__Coprococcus; s__	0.046667	0.075	0.046667	0.045	0.103333	0.133333	0.056667	0.033333	0.133333	0.077778	0.138889	0.060494	0.075	0.172222	0.246914	0.094444	0.048011	0.246914	0.005
182643	k__Bacteria; p__Firmicutes; c__Clostridia; o__Clostridiales; f__Ruminococcaceae; g__; s__	0.011667	0.03	0.061667	0.023333	0.025	0.133333	0.121667	0.014815	0.133333	0.01384	0.021353	0.073155	0.02768	0.017794	0.316344	0.144332	0.015622	0.316344	0.016
164788	k__Bacteria; p__Firmicutes; c__Clostridia; o__Clostridiales; f__; g__; s__	0.015	0.053333	0.048333	0.036667	0.011667	0.106667	0.035	0.131481	0.131481	0.017117	0.109552	0.066188	0.05858	0.013314	0.194759	0.055917	0.266742	0.266742	0.02
2797559	k__Bacteria; p__Firmicutes; c__Clostridia; o__Clostridiales; f__; g__; s__	0.01	0.045	0.033333	0.026667	0.015	0.13	0.068333	0.037037	0.13	0.010948	0.09853	0.063862	0.058388	0.024633	0.355803	0.187025	0.056316	0.355803	0.001
262227	k__Bacteria; p__Firmicutes; c__Clostridia; o__Clostridiales; f__; g__; s__	0.13	0.033333	0.063333	0.071667	0.07	0.016667	0.008333	0.051852	0.13	0.262812	0.022463	0.099584	0.128785	0.12579	0.011231	0.001872	0.077648	0.262812	0.028
267478	k__Bacteria; p__Firmicutes; c__Clostridia; o__Clostridiales; f__; g__; s__	0.126667	0.02	0	0.043333	0.041667	0.023333	0.01	0.02963	0.126667	0.343935	0.027153	0	0.044123	0.113136	0.055437	0.003394	0.022348	0.343935	0.007
259884	k__Bacteria; p__Firmicutes; c__Clostridia; o__Clostridiales; f__; g__; s__	0.008333	0.031667	0.04	0.003333	0.03	0.056667	0.125	0.005556	0.125	0.011091	0.042144	0.079852	0.002218	0.059889	0.113124	0.332717	0.004108	0.332717	0.011
183606	k__Bacteria; p__Firmicutes; c__Clostridia; o__Clostridiales; f__Lachnospiraceae; g__[Ruminococcus]; s__gnavus	0.03	0.008333	0.028333	0	0.125	0.011667	0.023333	0.035185	0.125	0.080198	0.009547	0.043281	0	0.381895	0.013366	0.044554	0.04479	0.381895	0.001
195694	k__Bacteria; p__Firmicutes; c__Clostridia; o__Clostridiales; f__; g__; s__	0.001667	0.016667	0.123333	0.075	0.04	0	0.08	0.062963	0.123333	0.000417	0.008341	0.246895	0.037535	0.040037	0	0.160148	0.070024	0.246895	0.04
180468	k__Bacteria; p__Firmicutes; c__Clostridia; o__Clostridiales; f__; g__; s__	0.011667	0.053333	0.021667	0.008333	0.013333	0.121667	0.021667	0.014815	0.121667	0.017512	0.180125	0.040653	0.009382	0.020014	0.41091	0.065045	0.030886	0.41091	0.004
4334624	k__Bacteria; p__Firmicutes; c__Clostridia; o__Clostridiales; f__; g__; s__	0	0.023333	0.001667	0.026667	0.001667	0	0.001667	0.12037	0.12037	0	0.053221	0.00095	0.030412	0.00095	0	0.00095	0.305057	0.305057	0.017
267514	k__Bacteria; p__Firmicutes; c__Clostridia; o__Clostridiales; f__Lachnospiraceae; g__; s__	0.083333	0	0	0	0.12	0	0	0.007407	0.12	0.158172	0	0	0	0.28471	0	0	0.003905	0.28471	0.01
231563	k__Bacteria; p__Firmicutes; c__Clostridia; o__Clostridiales; f__Lachnospiraceae; g__; s__	0.008333	0	0	0.021667	0.003333	0	0	0.118519	0.118519	0.005488	0	0	0.042805	0.002195	0	0	0.346883	0.346883	0.005
4376828	k__Bacteria; p__Firmicutes; c__Clostridia; o__Clostridiales; f__Ruminococcaceae; g__; s__	0.01	0.031667	0.025	0.02	0.01	0.113333	0.031667	0.011111	0.113333	0.015824	0.112747	0.069231	0.047473	0.023736	0.403516	0.112747	0.02442	0.403516	0.001
264294	k__Bacteria; p__Firmicutes; c__Clostridia; o__Clostridiales; f__Clostridiaceae; g__02d06; s__	0.028333	0.031667	0.081667	0.111667	0.036667	0.031667	0.063333	0.033333	0.111667	0.04741	0.022709	0.117131	0.266932	0.061355	0.045418	0.136255	0.070828	0.266932	0.017
265708	k__Bacteria; p__Firmicutes; c__Clostridia; o__Clostridiales; f__Lachnospiraceae; g__; s__	0.001667	0.006667	0.035	0.011667	0.005	0.111667	0.026667	0.011111	0.111667	0.000796	0.012732	0.050133	0.016711	0.004775	0.319894	0.076393	0.011789	0.319894	0.027
339566	k__Bacteria; p__Firmicutes; c__Clostridia; o__Clostridiales; f__Ruminococcaceae; g__Ruminococcus; s__	0.045	0.001667	0	0	0.11	0.001667	0	0	0.11	0.113684	0.001053	0	0	0.416842	0.001053	0	0	0.416842	0.002
258453	k__Bacteria; p__Tenericutes; c__Mollicutes; o__Anaeroplasmatales; f__Anaeroplasmataceae; g__Anaeroplasma; s__	0.056667	0.11	0.043333	0.063333	0.04	0.051667	0.038333	0.042593	0.11	0.076246	0.246678	0.03887	0.085216	0.04485	0.069518	0.060174	0.042451	0.246678	0.016
190490	k__Bacteria; p__Firmicutes; c__Clostridia; o__Clostridiales; f__Clostridiaceae; g__; s__	0.038333	0.036667	0.106667	0.108333	0.035	0.033333	0.036667	0.022222	0.108333	0.073502	0.035153	0.204527	0.259654	0.058722	0.047936	0.05273	0.035508	0.259654	0.018
26264	k__Bacteria; p__Firmicutes; c__Clostridia; o__Clostridiales; f__Lachnospiraceae; g__; s__	0.025	0.023333	0.01	0.028333	0.05	0.108333	0.048333	0.046296	0.108333	0.036805	0.061832	0.008833	0.041712	0.132497	0.287077	0.128081	0.07573	0.287077	0.004
268720	k__Bacteria; p__Firmicutes; c__Clostridia; o__Clostridiales; f__Lachnospiraceae; g__[Ruminococcus]; s__gnavus	0.056667	0.011667	0.015	0.015	0.108333	0.023333	0.005	0.051852	0.108333	0.177792	0.008134	0.010458	0.026146	0.339897	0.05694	0.003486	0.100423	0.339897	0.002
318470	k__Bacteria; p__Firmicutes; c__Clostridia; o__Clostridiales; f__Peptococcaceae; g__rc4-4; s__	0.103333	0.02	0.055	0	0.081667	0.021667	0.04	0.035185	0.103333	0.289569	0.016814	0.107888	0	0.228853	0.018215	0.078464	0.054777	0.289569	0.005
190273	k__Bacteria; p__Firmicutes; c__Clostridia; o__Clostridiales; f__Ruminococcaceae; g__Ruminococcus; s__	0.06	0.001667	0.055	0.028333	0.103333	0	0.101667	0	0.103333	0.085714	0.000476	0.031429	0.01619	0.206667	0	0.11619	0	0.206667	0.043
182647	k__Bacteria; p__Firmicutes; c__Clostridia; o__Clostridiales; f__Lachnospiraceae; g__Dorea; s__	0.101667	0	0.021667	0.001667	0.026667	0.03	0.01	0	0.101667	0.424348	0	0.011304	0.00087	0.097391	0.015652	0.010435	0	0.424348	0.001
182837	k__Bacteria; p__Firmicutes; c__Clostridia; o__Clostridiales; f__; g__; s__	0.005	0.048333	0.043333	0.02	0.015	0.098333	0.068333	0.038889	0.098333	0.004448	0.143328	0.102801	0.023723	0.031137	0.291598	0.182372	0.064067	0.291598	0.012
272516	k__Bacteria; p__Firmicutes; c__Clostridia; o__Clostridiales; f__; g__; s__	0.098333	0.03	0.036667	0.073333	0.045	0.006667	0.013333	0.018519	0.098333	0.274971	0.046605	0.079747	0.182278	0.125834	0.004143	0.004143	0.025572	0.274971	0.004
382220	k__Bacteria; p__Firmicutes; c__Clostridia; o__Clostridiales; f__; g__; s__	0.013333	0.033333	0.068333	0.011667	0.016667	0.098333	0.098333	0.02963	0.098333	0.018036	0.072144	0.166383	0.015782	0.022545	0.239429	0.266032	0.044534	0.266032	0.023
173218	k__Bacteria; p__Firmicutes; c__Clostridia; o__Clostridiales; f__Ruminococcaceae; g__Oscillospira; s__	0	0.091667	0	0	0	0.098333	0	0	0.098333	0	0.192982	0	0	0	0.258772	0	0	0.258772	0.005
259556	k__Bacteria; p__Firmicutes; c__Clostridia; o__Clostridiales; f__Ruminococcaceae; g__Ruminococcus; s__	0.006667	0	0	0	0.003333	0.025	0.001667	0.096296	0.096296	0.005014	0	0	0	0.002507	0.094011	0.001253	0.402352	0.402352	0.004
180535	k__Bacteria; p__Firmicutes; c__Clostridia; o__Clostridiales; f__; g__; s__	0.01	0.038333	0.046667	0.001667	0.038333	0.095	0.086667	0.011111	0.095	0.015254	0.081864	0.099661	0.000508	0.081864	0.289831	0.185085	0.011299	0.289831	0.007
210895	k__Bacteria; p__Firmicutes; c__Clostridia; o__Clostridiales; f__; g__; s__	0.095	0.058333	0.026667	0.035	0.06	0.015	0.018333	0.038889	0.095	0.24624	0.0672	0.04608	0.09072	0.15552	0.00864	0.00528	0.062222	0.24624	0.025
167166	k__Bacteria; p__Firmicutes; c__Clostridia; o__Clostridiales; f__; g__; s__	0.003333	0.025	0.006667	0.011667	0.03	0.093333	0.02	0.012963	0.093333	0.003285	0.073905	0.009854	0.017245	0.088686	0.367883	0.029562	0.028386	0.367883	0.002
267996	k__Bacteria; p__Firmicutes; c__Clostridia; o__Clostridiales; f__; g__; s__	0.003333	0.013333	0.028333	0.021667	0.021667	0.093333	0.055	0.024074	0.093333	0.002557	0.030682	0.065199	0.066477	0.049858	0.322159	0.147656	0.030777	0.322159	0.007
340600	k__Bacteria; p__Firmicutes; c__Clostridia; o__Clostridiales; f__Ruminococcaceae; g__Oscillospira; s__	0.036667	0.036667	0.046667	0.045	0.026667	0.066667	0.093333	0.027778	0.093333	0.067643	0.05798	0.098389	0.106735	0.056223	0.175695	0.245974	0.065072	0.245974	0.005
265793	k__Bacteria; p__Firmicutes; c__Erysipelotrichi; o__Erysipelotrichales; f__Erysipelotrichaceae; g__; s__	0.04	0.093333	0.008333	0	0.018333	0.026667	0	0.012963	0.093333	0.100186	0.280519	0.004174	0	0.027551	0.053432	0	0.007215	0.280519	0.02
4480557	k__Bacteria; p__Firmicutes; c__Clostridia; o__Clostridiales; f__; g__; s__	0	0.001667	0.01	0	0.091667	0	0.013333	0	0.091667	0	0.001429	0.008571	0	0.471429	0	0.011429	0	0.471429	0.001
276761	k__Bacteria; p__Firmicutes; c__Clostridia; o__Clostridiales; f__; g__; s__	0.05	0.016667	0	0.018333	0.091667	0	0.015	0.037037	0.091667	0.109312	0.021862	0	0.016032	0.280567	0	0.006559	0.017994	0.280567	0.008
187400	k__Bacteria; p__Firmicutes; c__Clostridia; o__Clostridiales; f__Ruminococcaceae; g__Ruminococcus; s__	0.05	0.07	0.058333	0.035	0.053333	0.091667	0.046667	0.046296	0.091667	0.099713	0.139598	0.103406	0.054288	0.10636	0.203119	0.093065	0.091187	0.203119	0.043
197782	k__Bacteria; p__Firmicutes; c__Clostridia; o__Clostridiales; f__; g__; s__	0.005	0.015	0.031667	0.01	0.003333	0.056667	0.09	0.012963	0.09	0.004452	0.033388	0.084584	0.008904	0.001484	0.201814	0.280462	0.019236	0.280462	0.005
344703	k__Bacteria; p__Firmicutes; c__Clostridia; o__Clostridiales; f__; g__; s__	0.006667	0	0.006667	0.038333	0.031667	0.011667	0.041667	0.088889	0.088889	0.005911	0	0.002956	0.084975	0.028079	0.010345	0.073892	0.262726	0.262726	0.012
188225	k__Bacteria; p__Firmicutes; c__Clostridia; o__Clostridiales; f__; g__; s__	0	0	0	0.021667	0.001667	0.006667	0	0.088889	0.088889	0	0	0	0.072897	0.001402	0.011215	0	0.249221	0.249221	0.024
268125	k__Bacteria; p__Firmicutes; c__Clostridia; o__Clostridiales; f__; g__; s__	0	0	0	0	0.088333	0	0	0.011111	0.088333	0	0	0	0	0.444134	0	0	0.012415	0.444134	0.002
358007	k__Bacteria; p__Firmicutes; c__Clostridia; o__Clostridiales; f__Lachnospiraceae; g__; s__	0.053333	0.025	0.03	0.003333	0.023333	0.023333	0.088333	0.027778	0.088333	0.136032	0.054656	0.076518	0.002429	0.051012	0.059514	0.289676	0.078722	0.289676	0.008
4432238	k__Bacteria; p__Firmicutes; c__Clostridia; o__Clostridiales; f__Ruminococcaceae; g__Oscillospira; s__	0.001667	0.035	0.03	0.02	0.008333	0.088333	0.025	0.014815	0.088333	0.000747	0.094108	0.080664	0.053776	0.011203	0.395851	0.06722	0.029507	0.395851	0.001
549756	k__Bacteria; p__Firmicutes; c__Clostridia; o__Clostridiales; f__; g__; s__	0.033333	0.011667	0.008333	0.008333	0.075	0.086667	0.005	0.001852	0.086667	0.115849	0.020274	0.007241	0.00362	0.293242	0.338858	0.004344	0.000894	0.338858	0.006
298954	k__Bacteria; p__Firmicutes; c__Clostridia; o__Clostridiales; f__; g__; s__	0.01	0.01	0	0.006667	0.01	0.085	0.013333	0	0.085	0.022222	0.022222	0	0.014815	0.022222	0.314815	0.019753	0	0.314815	0.008
210262	k__Bacteria; p__Firmicutes; c__Clostridia; o__Clostridiales; f__; g__; s__	0.023333	0.043333	0.035	0.008333	0.031667	0.085	0.038333	0.025926	0.085	0.056143	0.104265	0.108275	0.008593	0.097963	0.292171	0.118587	0.05941	0.292171	0.002
260666	k__Bacteria; p__Firmicutes; c__Clostridia; o__Clostridiales; f__Ruminococcaceae; g__Oscillospira; s__	0.001667	0.048333	0	0.023333	0	0.085	0.05	0.001852	0.085	0.000793	0.114978	0	0.022203	0	0.202203	0.142731	0.000979	0.202203	0.038
306066	k__Bacteria; p__Firmicutes; c__Clostridia; o__Clostridiales; f__; g__; s__	0.005	0.035	0.03	0.001667	0.011667	0.083333	0.033333	0	0.083333	0.0075	0.105	0.105	0.000833	0.023333	0.291667	0.133333	0	0.291667	0.009
349459	k__Bacteria; p__Firmicutes; c__Clostridia; o__Clostridiales; f__Lachnospiraceae; g__; s__	0.043333	0.033333	0.008333	0.083333	0.018333	0.038333	0.008333	0.068519	0.083333	0.086135	0.055215	0.002761	0.220859	0.036442	0.076196	0.002761	0.226994	0.226994	0.033
265116	k__Bacteria; p__Firmicutes; c__Clostridia; o__Clostridiales; f__Clostridiaceae; g__SMB53; s__	0.081667	0.02	0.046667	0.06	0.061667	0.003333	0.01	0.031481	0.081667	0.233471	0.025412	0.118588	0.152471	0.137118	0.002118	0.003176	0.033333	0.233471	0.04
790663	k__Bacteria; p__Firmicutes; c__Clostridia; o__Clostridiales; f__; g__; s__	0.01	0.013333	0.025	0.003333	0.041667	0.08	0.055	0.018519	0.08	0.016204	0.032408	0.060765	0.002701	0.101275	0.291673	0.155964	0.033342	0.291673	0.018
1857626	k__Bacteria; p__Firmicutes; c__Clostridia; o__Clostridiales; f__; g__; s__	0.016667	0.01	0.023333	0.001667	0.028333	0.08	0.008333	0.018519	0.08	0.026759	0.016056	0.04995	0.000892	0.075818	0.256888	0.01338	0.033036	0.256888	0.022
839215	k__Bacteria; p__Firmicutes; c__Clostridia; o__Clostridiales; f__; g__; s__	0.005	0	0.03	0	0.028333	0.008333	0.08	0.007407	0.08	0.006286	0	0.075437	0	0.106868	0.015716	0.251455	0.010348	0.251455	0.035
181849	k__Bacteria; p__Firmicutes; c__Clostridia; o__Clostridiales; f__Lachnospiraceae; g__; s__	0.003333	0.026667	0.055	0.003333	0.018333	0.08	0.041667	0.014815	0.08	0.002742	0.076771	0.1131	0.002742	0.03016	0.263214	0.137091	0.02708	0.263214	0.045
175416	k__Bacteria; p__Firmicutes; c__Clostridia; o__Clostridiales; f__Lachnospiraceae; g__[Ruminococcus]; s__gnavus	0.013333	0.003333	0.006667	0.001667	0.08	0.003333	0	0.003704	0.08	0.047603	0.002975	0.023802	0.001488	0.642645	0.00595	0	0.003673	0.642645	0.001
263957	k__Bacteria; p__Firmicutes; c__Clostridia; o__Clostridiales; f__; g__; s__	0.011667	0.006667	0.031667	0.018333	0.015	0.078333	0.031667	0.009259	0.078333	0.028793	0.006581	0.093784	0.036197	0.044424	0.309324	0.062523	0.020313	0.309324	0.018
261590	k__Bacteria; p__Firmicutes; c__Clostridia; o__Clostridiales; f__; g__; s__	0.018333	0.011667	0.01	0.008333	0.013333	0.001667	0.025	0.077778	0.077778	0.044147	0.02107	0.01806	0.010033	0.040134	0.001003	0.075251	0.260126	0.260126	0.043
178959	k__Bacteria; p__Firmicutes; c__Clostridia; o__Clostridiales; f__Lachnospiraceae; g__; s__	0.005	0.001667	0.023333	0.005	0.001667	0.013333	0.076667	0.003704	0.076667	0.011506	0.001278	0.071591	0.003835	0.001278	0.040909	0.411648	0.003157	0.411648	0.001
263390	k__Bacteria; p__Firmicutes; c__Clostridia; o__Clostridiales; f__Lachnospiraceae; g__; s__	0.011667	0	0	0.005	0.07	0.076667	0	0.001852	0.076667	0.028251	0	0	0.003027	0.211883	0.232063	0	0.001246	0.232063	0.038
4445078	k__Bacteria; p__Firmicutes; c__Clostridia; o__Clostridiales; f__Lachnospiraceae; g__Coprococcus; s__	0.001667	0.043333	0.076667	0.053333	0	0.068333	0.011667	0.059259	0.076667	0.00053	0.110312	0.24396	0.135769	0	0.173954	0.011137	0.083808	0.24396	0.042
260553	k__Bacteria; p__Firmicutes; c__Clostridia; o__Clostridiales; f__Lachnospiraceae; g__; s__	0.003333	0.008333	0.01	0.001667	0.008333	0.075	0.063333	0.025926	0.075	0.001701	0.017013	0.010208	0.000851	0.021267	0.344518	0.161626	0.044108	0.344518	0.008
259993	k__Bacteria; p__Firmicutes; c__Clostridia; o__Clostridiales; f__Ruminococcaceae; g__Oscillospira; s__	0.001667	0	0	0.075	0	0.003333	0	0.012963	0.075	0.001793	0	0	0.403386	0	0.007171	0	0.030987	0.403386	0.001
1107459	k__Bacteria; p__Firmicutes; c__Clostridia; o__Clostridiales; f__; g__; s__	0.01	0	0.001667	0.073333	0.005	0.003333	0.005	0	0.073333	0.020339	0	0.001695	0.298305	0.015254	0.00339	0.005085	0	0.298305	0.027
307640	k__Bacteria; p__Firmicutes; c__Clostridia; o__Clostridiales; f__; g__; s__	0.001667	0.005	0.073333	0.006667	0.006667	0.001667	0.03	0.016667	0.073333	0.001176	0.007059	0.258824	0.009412	0.014118	0.001176	0.105882	0.052288	0.258824	0.031
628218	k__Bacteria; p__Firmicutes; c__Bacilli; o__Lactobacillales; f__Lactobacillaceae; g__Lactobacillus; s__	0.031667	0.011667	0.018333	0.07	0.04	0.008333	0.01	0.02037	0.07	0.10537	0.022183	0.052289	0.299472	0.152113	0.015845	0.019014	0.064554	0.299472	0.002
132929	k__Bacteria; p__Firmicutes; c__Clostridia; o__Clostridiales; f__; g__; s__	0.005	0.001667	0	0	0.07	0.021667	0.003333	0.007407	0.07	0.013752	0.001528	0	0	0.513413	0.099321	0.006112	0.015091	0.513413	0.001
207252	k__Bacteria; p__Firmicutes; c__Clostridia; o__Clostridiales; f__; g__; s__	0.01	0.048333	0.016667	0.015	0.01	0.07	0.035	0.011111	0.07	0.018509	0.156555	0.023136	0.041645	0.018509	0.291517	0.080977	0.011425	0.291517	0.009
271734	k__Bacteria; p__Firmicutes; c__Clostridia; o__Clostridiales; f__; g__; s__	0.011667	0.02	0.051667	0.005	0.018333	0.07	0.046667	0.011111	0.07	0.024882	0.051185	0.176303	0.004265	0.0391	0.26872	0.179147	0.02633	0.26872	0.013
1107945	k__Bacteria; p__Firmicutes; c__Clostridia; o__Clostridiales; f__Lachnospiraceae; g__; s__	0.008333	0.018333	0.02	0.005	0.02	0.068333	0.036667	0.011111	0.068333	0.017751	0.05858	0.063905	0.005325	0.063905	0.291124	0.136686	0.026298	0.291124	0.027
197760	k__Bacteria; p__Verrucomicrobia; c__Verrucomicrobiae; o__Verrucomicrobiales; f__Verrucomicrobiaceae; g__Akkermansia; s__muciniphila	0	0.068333	0.015	0.033333	0.003333	0.011667	0.03	0.003704	0.068333	0	0.371892	0.027212	0.100784	0.004031	0.028219	0.090705	0.004977	0.371892	0.001
267041	k__Bacteria; p__Firmicutes; c__Clostridia; o__Clostridiales; f__; g__; s__	0.001667	0.003333	0.005	0.01	0.066667	0.013333	0	0.051852	0.066667	0.001098	0.00439	0.009878	0.019756	0.307317	0.061463	0	0.227642	0.307317	0.025
261467	k__Bacteria; p__Firmicutes; c__Clostridia; o__Clostridiales; f__; g__; s__	0.041667	0.035	0	0.016667	0.016667	0.066667	0.008333	0.012963	0.066667	0.105239	0.10608	0	0.033676	0.033676	0.303087	0.00421	0.014552	0.303087	0.004
134762	k__Bacteria; p__Tenericutes; c__Mollicutes; o__RF39; f__; g__; s__	0.066667	0	0	0.021667	0.043333	0	0	0	0.066667	0.202532	0	0	0.049367	0.131646	0	0	0	0.202532	0.05
4439469	k__Bacteria; p__Firmicutes; c__Clostridia; o__Clostridiales; f__Lachnospiraceae; g__; s__	0.003333	0.013333	0.016667	0.003333	0.01	0.065	0.015	0.014815	0.065	0.004712	0.04712	0.03534	0.004712	0.028272	0.413482	0.042408	0.058173	0.413482	0.001
4440624	k__Bacteria; p__Firmicutes; c__Clostridia; o__Clostridiales; f__; g__; s__	0	0	0.001667	0	0.001667	0.063333	0	0	0.063333	0	0	0.0025	0	0.0025	0.285	0	0	0.285	0.044
4327763	k__Bacteria; p__Firmicutes; c__Clostridia; o__Clostridiales; f__Lachnospiraceae; g__; s__	0.028333	0.001667	0.001667	0.005	0.063333	0.003333	0.005	0.001852	0.063333	0.128571	0.001513	0.001513	0.013613	0.459832	0.00605	0.013613	0.001867	0.459832	0.002
447776	k__Bacteria; p__Firmicutes; c__Clostridia; o__Clostridiales; f__Lachnospiraceae; g__; s__	0.003333	0.008333	0.003333	0.003333	0.008333	0.061667	0.026667	0.003704	0.061667	0.002808	0.028081	0.005616	0.005616	0.028081	0.363651	0.179719	0.003467	0.363651	0.002
199137	k__Bacteria; p__Firmicutes; c__Clostridia; o__Clostridiales; f__Ruminococcaceae; g__Oscillospira; s__	0	0	0	0	0	0	0	0.061111	0.061111	0	0	0	0	0	0	0	0.333333	0.333333	0.002
25842	k__Bacteria; p__Firmicutes; c__Clostridia; o__Clostridiales; f__; g__; s__	0.06	0	0	0	0.01	0	0	0	0.06	0.771429	0	0	0	0.057143	0	0	0	0.771429	0.001
335965	k__Bacteria; p__Firmicutes; c__Clostridia; o__Clostridiales; f__; g__; s__	0.003333	0.02	0.015	0	0.008333	0.06	0.06	0.003704	0.06	0.003913	0.058696	0.044022	0	0.019565	0.281739	0.246522	0.004831	0.281739	0.018
348785	k__Bacteria; p__Firmicutes; c__Clostridia; o__Clostridiales; f__; g__; s__	0.043333	0.04	0.001667	0	0.02	0.06	0.018333	0.005556	0.06	0.114706	0.190588	0.000882	0	0.042353	0.254118	0.029118	0.009804	0.254118	0.018
1109929	k__Bacteria; p__Firmicutes; c__Clostridia; o__Clostridiales; f__Lachnospiraceae; g__; s__	0.003333	0	0.06	0	0	0.005	0.053333	0.001852	0.06	0.005397	0	0.34003	0	0	0.008096	0.345427	0.001666	0.345427	0.002
233691	k__Bacteria; p__Firmicutes; c__Clostridia; o__Clostridiales; f__Lachnospiraceae; g__[Ruminococcus]; s__gnavus	0.026667	0.031667	0.016667	0.013333	0.031667	0.06	0.021667	0.025926	0.06	0.082018	0.11131	0.029292	0.029292	0.083483	0.210903	0.05712	0.063285	0.210903	0.045
269815	k__Bacteria; p__Firmicutes; c__Clostridia; o__Clostridiales; f__Lachnospiraceae; g__; s__	0.001667	0.001667	0	0	0.008333	0.058333	0	0.003704	0.058333	0.002261	0.002261	0	0	0.045226	0.316583	0	0.005583	0.316583	0.011
189476	k__Bacteria; p__Firmicutes; c__Clostridia; o__Clostridiales; f__Ruminococcaceae; g__Oscillospira; s__	0.005	0.058333	0.026667	0.018333	0.001667	0.043333	0.008333	0.016667	0.058333	0.005607	0.294393	0.104673	0.061682	0.000935	0.194393	0.014019	0.062305	0.294393	0.003
266483	k__Bacteria; p__Verrucomicrobia; c__Verrucomicrobiae; o__Verrucomicrobiales; f__Verrucomicrobiaceae; g__Akkermansia; s__muciniphila	0.001667	0.051667	0.008333	0.053333	0.008333	0.021667	0.058333	0.009259	0.058333	0.000784	0.243031	0.00784	0.150523	0.01176	0.050958	0.192073	0.009679	0.243031	0.017
175613	k__Bacteria; p__Firmicutes; c__Clostridia; o__Clostridiales; f__; g__; s__	0.008333	0.008333	0.008333	0.005	0.003333	0	0.01	0.057407	0.057407	0.016544	0.016544	0.016544	0.004963	0.003309	0	0.029779	0.316585	0.316585	0.008
832848	k__Bacteria; p__Firmicutes; c__Bacilli; o__Lactobacillales; f__Lactobacillaceae; g__Lactobacillus; s__	0.023333	0.005	0.031667	0.056667	0.036667	0.003333	0.006667	0.009259	0.056667	0.094635	0.008691	0.128433	0.262661	0.148712	0.003863	0.011588	0.023844	0.262661	0.007
267411	k__Bacteria; p__Firmicutes; c__Clostridia; o__Clostridiales; f__; g__; s__	0.001667	0.006667	0.015	0.008333	0.001667	0.056667	0.01	0.009259	0.056667	0.001525	0.024407	0.027458	0.015254	0.001525	0.259322	0.027458	0.028249	0.259322	0.027
197930	k__Bacteria; p__Firmicutes; c__Clostridia; o__Clostridiales; f__Ruminococcaceae; g__; s__	0.005	0.003333	0.006667	0.005	0.013333	0.056667	0	0.001852	0.056667	0.010887	0.003629	0.021774	0.016331	0.058065	0.308468	0	0.00224	0.308468	0.012
258559	k__Bacteria; p__Bacteroidetes; c__Bacteroidia; o__Bacteroidales; f__Bacteroidaceae; g__Bacteroides; s__	0.016667	0.02	0.02	0.015	0.055	0.02	0.016667	0.016667	0.055	0.083333	0.077778	0.088889	0.041667	0.244444	0.077778	0.064815	0.041152	0.244444	0.018
313593	k__Bacteria; p__Firmicutes; c__Clostridia; o__Clostridiales; f__Ruminococcaceae; g__Oscillospira; s__	0.021667	0.033333	0.011667	0.055	0.018333	0.018333	0.013333	0.009259	0.055	0.059877	0.092119	0.012897	0.303992	0.060798	0.060798	0.044217	0.011373	0.303992	0.001
195385	k__Bacteria; p__Firmicutes; c__Clostridia; o__Clostridiales; f__; g__; s__	0.005	0.025	0.015	0.008333	0.01	0.046667	0.031667	0.053704	0.053704	0.007678	0.076777	0.030711	0.021327	0.015355	0.214976	0.129668	0.244339	0.244339	0.016
259911	k__Bacteria; p__Firmicutes; c__Bacilli; o__Lactobacillales; f__Lactobacillaceae; g__Lactobacillus; s__	0.023333	0.005	0.016667	0.053333	0.025	0.006667	0.01	0.014815	0.053333	0.090431	0.009689	0.053828	0.275598	0.09689	0.012919	0.032297	0.042531	0.275598	0.003
133341	k__Bacteria; p__Firmicutes; c__Clostridia; o__Clostridiales; f__; g__; s__	0.008333	0.053333	0.003333	0.005	0.013333	0.008333	0.005	0.005556	0.053333	0.024457	0.365217	0.006522	0.014674	0.03913	0.016304	0.009783	0.018116	0.365217	0.002
132165	k__Bacteria; p__Firmicutes; c__Clostridia; o__Clostridiales; f__; g__; s__	0.021667	0.001667	0.045	0.001667	0.02	0.02	0.053333	0.001852	0.053333	0.0787	0.001009	0.190695	0.001009	0.096861	0.072646	0.258296	0.001246	0.258296	0.023
211667	k__Bacteria; p__Firmicutes; c__Clostridia; o__Clostridiales; f__[Mogibacteriaceae]; g__; s__	0.036667	0.02	0.025	0.053333	0.028333	0.035	0.016667	0.009259	0.053333	0.130801	0.062428	0.066887	0.214038	0.101073	0.062428	0.052023	0.01835	0.214038	0.042
258283	k__Bacteria; p__Firmicutes; c__Bacilli; o__Lactobacillales; f__Lactobacillaceae; g__Lactobacillus; s__	0.03	0.008333	0.033333	0.051667	0.028333	0.011667	0.003333	0.011111	0.051667	0.135	0.023438	0.16875	0.261562	0.1275	0.039375	0.00375	0.034722	0.261562	0.009
3926480	k__Bacteria; p__Firmicutes; c__Clostridia; o__Clostridiales; f__; g__; s__	0.005	0	0	0	0	0.001667	0.051667	0	0.051667	0.017143	0	0	0	0	0.002857	0.354286	0	0.354286	0.005
262944	k__Bacteria; p__Firmicutes; c__Clostridia; o__Clostridiales; f__; g__; s__	0.006667	0.003333	0.001667	0	0.051667	0.006667	0.001667	0.003704	0.051667	0.026536	0.004423	0.002211	0	0.342752	0.035381	0.002211	0.01092	0.342752	0.038
278563	k__Bacteria; p__Firmicutes; c__Clostridia; o__Clostridiales; f__; g__; s__	0.011667	0.01	0.04	0.016667	0.008333	0.051667	0.016667	0.022222	0.051667	0.026332	0.016928	0.157994	0.047022	0.014107	0.262382	0.047022	0.097527	0.262382	0.035
178331	k__Bacteria; p__Firmicutes; c__Clostridia; o__Clostridiales; f__; g__; s__	0.003333	0.025	0.013333	0.001667	0.008333	0.051667	0.01	0.005556	0.051667	0.005607	0.10514	0.033645	0.001402	0.021028	0.260748	0.025234	0.015576	0.260748	0.018
356405	k__Bacteria; p__Firmicutes; c__Clostridia; o__Clostridiales; f__Lachnospiraceae; g__Coprococcus; s__	0.008333	0.013333	0.033333	0.028333	0.008333	0.02	0.051667	0.009259	0.051667	0.014485	0.046352	0.135193	0.13133	0.014485	0.092704	0.239485	0.023844	0.239485	0.025
194662	k__Bacteria; p__Firmicutes; c__Clostridia; o__Clostridiales; f__; g__; s__	0.015	0.011667	0.003333	0.05	0.001667	0.003333	0.001667	0.001852	0.05	0.033891	0.05272	0.003766	0.395397	0.001883	0.003766	0.001883	0.002325	0.395397	0.001
631564	k__Bacteria; p__Firmicutes; c__Clostridia; o__Clostridiales; f__; g__; s__	0.003333	0.005	0.001667	0.01	0.05	0	0	0.033333	0.05	0.006452	0.009677	0.001613	0.029032	0.33871	0	0	0.107527	0.33871	0.006
191098	k__Bacteria; p__Firmicutes; c__Clostridia; o__Clostridiales; f__; g__; s__	0.016667	0.005	0.008333	0.005	0.013333	0.003333	0.018333	0.05	0.05	0.055556	0.008333	0.013889	0.008333	0.055556	0.005556	0.061111	0.231481	0.231481	0.05
309916	k__Bacteria; p__Firmicutes; c__Clostridia; o__Clostridiales; f__Lachnospiraceae; g__; s__	0.005	0.005	0	0	0	0.05	0	0	0.05	0.016667	0.016667	0	0	0	0.333333	0	0	0.333333	0.002
653533	k__Bacteria; p__Firmicutes; c__Clostridia; o__Clostridiales; f__Lachnospiraceae; g__; s__	0.001667	0.005	0.001667	0	0.005	0.05	0.001667	0	0.05	0.002564	0.015385	0.002564	0	0.015385	0.307692	0.002564	0	0.307692	0.005
1931575	k__Bacteria; p__Firmicutes; c__Clostridia; o__Clostridiales; f__Lachnospiraceae; g__Roseburia; s__	0.001667	0.011667	0.005	0.003333	0.003333	0.05	0.045	0.022222	0.05	0.001172	0.041016	0.003516	0.004687	0.002344	0.28125	0.126562	0.069444	0.28125	0.009
261076	k__Bacteria; p__Firmicutes; c__Clostridia; o__Clostridiales; f__Lachnospiraceae; g__Dorea; s__	0	0	0	0	0	0	0	0.048148	0.048148	0	0	0	0	0	0	0	0.333333	0.333333	0.003
324013	k__Bacteria; p__Firmicutes; c__Clostridia; o__Clostridiales; f__Ruminococcaceae; g__Anaerotruncus; s__	0.01	0.003333	0.003333	0.015	0.013333	0.008333	0.006667	0.048148	0.048148	0.046233	0.006164	0.006164	0.055479	0.049315	0.030822	0.018493	0.296804	0.296804	0.032
273431	k__Bacteria; p__Firmicutes; c__Clostridia; o__Clostridiales; f__; g__; s__	0.046667	0	0	0	0.003333	0.001667	0	0	0.046667	0.36129	0	0	0	0.012903	0.003226	0	0	0.36129	0.006
268542	k__Bacteria; p__Firmicutes; c__Clostridia; o__Clostridiales; f__Lachnospiraceae; g__; s__	0	0	0.006667	0	0.018333	0.011667	0.046667	0	0.046667	0	0	0.016	0	0.044	0.028	0.28	0	0.28	0.007
176957	k__Bacteria; p__Firmicutes; c__Clostridia; o__Clostridiales; f__Ruminococcaceae; g__; s__	0.003333	0	0	0.046667	0.006667	0	0	0.016667	0.046667	0.004545	0	0	0.318182	0.018182	0	0	0.075758	0.318182	0.005
333837	k__Bacteria; p__Firmicutes; c__Clostridia; o__Clostridiales; f__Ruminococcaceae; g__; s__	0	0.046667	0	0	0	0.026667	0	0	0.046667	0	0.254545	0	0	0	0.145455	0	0	0.254545	0.009
189907	k__Bacteria; p__Firmicutes; c__Clostridia; o__Clostridiales; f__; g__; s__	0	0	0	0.018333	0	0	0	0.046296	0.046296	0	0	0	0.113467	0	0	0	0.238777	0.238777	0.011
228310	k__Bacteria; p__Firmicutes; c__Clostridia; o__Clostridiales; f__; g__; s__	0.005	0.041667	0.02	0.005	0.005	0.045	0.01	0.003704	0.045	0.011081	0.277018	0.044323	0.011081	0.007387	0.232695	0.007387	0.00608	0.277018	0.009
160140	k__Bacteria; p__Firmicutes; c__Clostridia; o__Clostridiales; f__Lachnospiraceae; g__; s__	0	0	0	0	0	0.045	0	0.001852	0.045	0	0	0	0	0	0.38419	0	0.004392	0.38419	0.002
262677	k__Bacteria; p__Firmicutes; c__Clostridia; o__Clostridiales; f__Lachnospiraceae; g__; s__	0.006667	0.025	0.021667	0.001667	0.01	0.045	0.018333	0.011111	0.045	0.009562	0.089641	0.062151	0.001195	0.035857	0.225896	0.05259	0.017707	0.225896	0.029
259866	k__Bacteria; p__Firmicutes; c__Clostridia; o__Clostridiales; f__Lachnospiraceae; g__Roseburia; s__	0.003333	0.008333	0.003333	0.001667	0.006667	0.045	0.016667	0.001852	0.045	0.003838	0.03838	0.007676	0.001919	0.015352	0.310874	0.076759	0.002369	0.310874	0.002
215317	k__Bacteria; p__Bacteroidetes; c__Bacteroidia; o__Bacteroidales; f__S24-7; g__; s__	0.011667	0.015	0.02	0.016667	0.043333	0.016667	0.02	0.02037	0.043333	0.035633	0.045814	0.109955	0.071267	0.211765	0.071267	0.08552	0.06913	0.211765	0.035
304416	k__Bacteria; p__Firmicutes; c__Clostridia; o__Clostridiales; f__; g__; s__	0	0.011667	0.01	0.016667	0	0.043333	0.005	0.035185	0.043333	0	0.047872	0.032827	0.082067	0	0.248936	0.008207	0.192503	0.248936	0.019
283117	k__Bacteria; p__Firmicutes; c__Clostridia; o__Clostridiales; f__; g__; s__	0.01	0.043333	0.011667	0	0.01	0.033333	0.016667	0.005556	0.043333	0.030638	0.23234	0.035745	0	0.022979	0.178723	0.076596	0.004728	0.23234	0.042
743911	k__Bacteria; p__Firmicutes; c__Clostridia; o__Clostridiales; f__Lachnospiraceae; g__Coprococcus; s__	0.008333	0.001667	0	0.013333	0.043333	0.01	0	0.005556	0.043333	0.030405	0.002027	0	0.064865	0.316216	0.024324	0	0.015015	0.316216	0.003
188533	k__Bacteria; p__Firmicutes; c__Clostridia; o__Clostridiales; f__; g__; s__	0.011667	0.005	0.005	0.005	0	0	0	0.042593	0.042593	0.03369	0.007219	0.014439	0.007219	0	0	0	0.341652	0.341652	0.005
158217	k__Bacteria; p__Firmicutes; c__Clostridia; o__Clostridiales; f__; g__; s__	0.001667	0	0	0.003333	0.041667	0.001667	0.005	0	0.041667	0.003125	0	0	0.0125	0.546875	0.003125	0.009375	0	0.546875	0.001
344527	k__Bacteria; p__Firmicutes; c__Clostridia; o__Clostridiales; f__Lachnospiraceae; g__; s__	0	0.003333	0.041667	0	0	0.006667	0.038333	0	0.041667	0	0.003704	0.185185	0	0	0.014815	0.340741	0	0.340741	0.004
260346	k__Bacteria; p__Firmicutes; c__Clostridia; o__Clostridiales; f__Lachnospiraceae; g__[Ruminococcus]; s__gnavus	0.001667	0.001667	0	0.001667	0.003333	0.041667	0.003333	0.001852	0.041667	0.00302	0.00302	0	0.00302	0.012081	0.302013	0.00604	0.003729	0.302013	0.006
188116	k__Bacteria; p__Firmicutes; c__Clostridia; o__Clostridiales; f__Ruminococcaceae; g__; s__	0.003333	0.003333	0	0.016667	0.001667	0.02	0.041667	0	0.041667	0.003846	0.007692	0	0.057692	0.001923	0.092308	0.336538	0	0.336538	0.003
203713	k__Bacteria; p__Firmicutes; c__Clostridia; o__Clostridiales; f__; g__; s__	0.02	0	0	0.04	0.03	0	0	0.024074	0.04	0.07013	0	0	0.245455	0.157792	0	0	0.093795	0.245455	0.024
270030	k__Bacteria; p__Firmicutes; c__Clostridia; o__Clostridiales; f__Lachnospiraceae; g__; s__	0.04	0	0	0	0.026667	0	0	0.003704	0.04	0.284211	0	0	0	0.189474	0	0	0.005848	0.284211	0.008
300662	k__Bacteria; p__Firmicutes; c__Bacilli; o__Lactobacillales; f__Lactobacillaceae; g__Lactobacillus; s__	0.015	0.005	0.011667	0.038333	0.016667	0.008333	0.005	0.007407	0.038333	0.069828	0.013966	0.043448	0.249828	0.077586	0.015517	0.00931	0.015326	0.249828	0.008
195494	k__Bacteria; p__Firmicutes; c__Bacilli; o__Lactobacillales; f__Lactobacillaceae; g__Lactobacillus; s__	0.016667	0.003333	0.018333	0.038333	0.026667	0.003333	0.006667	0.014815	0.038333	0.052023	0.005202	0.114451	0.239306	0.124855	0.005202	0.015607	0.064226	0.239306	0.024
313274	k__Bacteria; p__Firmicutes; c__Clostridia; o__Clostridiales; f__; g__; s__	0.001667	0.008333	0.02	0	0.026667	0.01	0.038333	0	0.038333	0.001587	0.02381	0.057143	0	0.101587	0.038095	0.219048	0	0.219048	0.03
[truncated: 43 more rows]
