# Supplementary material for: Space-type radiation induces multimodal responses in the mouse gut microbiome and metabolome
Source: Microbiome. 2017 Aug 18;5:105. doi: 10.1186/s40168-017-0325-z (PMC5563039; doi:10.1186/s40168-017-0325-z)
Supplement: Supplementary file 7 — Statistical significance of microbiome functional shifts (FishTaco algorithm). (XLS 65 kb) [file 40168_2017_325_MOESM7_ESM.xls]

## Sheet: Sheet1
Manuscript "Functional perturbations of the mouse gut microenvironment after exposure to high LET radiation"
David Casero, Kirandeep Gill, Vijayalakshmi Sridharan, Igor Koturbash, Gregory Nelson, Martin Hauer-Jensen, Marjan Boerma, Jonathan Braun and Amrita K Cheema
Table S6: Statistical significance of microbiome functional shifts (FishTaco algorithm).
			WILCOXON Statistics value
			10 days						30 days
Pathway	Name	Class	Up at 0.1Gy	Down at 0.1Gy	Up at 0.25 Gy	Down at 0.25Gy	Up at 1Gy	Down at 1Gy	Up at 0.1Gy	Down at 0.1Gy	Up at 0.25 Gy	Down at 0.25Gy	Up at 1Gy	Down at 1Gy
ko00010	Glycolysis / Gluconeogenesis	Metabolism; Carbohydrate metabolism	0.755929	0	0.831522	0	0.680336	0	0	2.26779	0	2.04101	0	1.38804
ko00020	Citrate cycle (TCA cycle)	Metabolism; Carbohydrate metabolism	1.43626	0	0.907115	0	2.64575	0	0	1.28508	0	0.453557	0	0.898146
ko00030	Pentose phosphate pathway	Metabolism; Carbohydrate metabolism	0	0.302372	0	0	0	0	0	2.49457	0	2.1166	0	1.1431
ko00040	Pentose and glucuronate interconversions	Metabolism; Carbohydrate metabolism	0.226779	0	2.64575	0	1.66304	0	0	1.0583	0	0.982708	0	0.653197
ko00051	Fructose and mannose metabolism	Metabolism; Carbohydrate metabolism	0.151186	0	2.1166	0	0.982708	0	0	2.1166	0	2.72134	0	1.1431
ko00052	Galactose metabolism	Metabolism; Carbohydrate metabolism	0.151186	0	2.41897	0	1.43626	0	0	2.79694	0	2.49457	0	0.734847
ko00053	Ascorbate and aldarate metabolism	Metabolism; Carbohydrate metabolism	1.0583	0	2.1166	0	1.43626	0	0	0.226779	1.81423	0	0	0.979796
ko00061	Fatty acid biosynthesis	Metabolism; Lipid metabolism	0.907115	0	0.52915	0	0.604743	0	0	1.43626	0	2.34338	0.244949	0
ko00071	Fatty acid degradation	Metabolism; Lipid metabolism	0.604743	0	0	1.51186	0	0.755929	1.51186	0	1.36067	0	0	0.653197
ko00072	Synthesis and degradation of ketone bodies	Metabolism; Lipid metabolism	1.0583	0	2.04101	0	0.831522	0	1.51186	0	1.43626	0	0.0816497	0
ko00120	Primary bile acid biosynthesis	Metabolism; Lipid metabolism	0	0.151186	0	0.151186	0	0	0	1.66304	0	1.73864	0	0
ko00121	Secondary bile acid biosynthesis	Metabolism; Lipid metabolism	1.0583	0	2.49457	0	2.26779	0	0	2.19219	0	1.58745	0	1.22474
ko00130	Ubiquinone and other terpenoid-quinone biosynthesis	Metabolism; Metabolism of cofactors and vitamins	2.64575	0	0	0.755929	0.52915	0	1.73864	0	1.0583	0	0.489898	0
ko00190	Oxidative phosphorylation	Metabolism; Energy metabolism	0	0.453557	0	1.20949	0	0.604743	0	0.151186	0	0.907115	0.734847	0
ko00195	Photosynthesis	Metabolism; Energy metabolism	0	0.604743	0	2.26779	0	1.66304	0	0.377964	0	0.907115	0	0.0816497
ko00196	Photosynthesis - antenna proteins	Metabolism; Energy metabolism	0	0.831522	0	2.79694	0	2.1166	0.151186	0	0	0.604743	0	0.244949
ko00230	Purine metabolism	Metabolism; Nucleotide metabolism	0	0	0.982708	0	1.51186	0	0	2.19219	0	1.73864	0	1.22474
ko00232	Caffeine metabolism	Metabolism; Biosynthesis of other secondary metabolites	3.40168	0	1.28508	0	2.72134	0	1.51186	0	2.04101	0	1.55134	0
ko00240	Pyrimidine metabolism	Metabolism; Nucleotide metabolism	0	1.36067	1.13389	0	1.13389	0	0	2.1166	0	1.88982	0	0.816497
ko00250	Alanine, aspartate and glutamate metabolism	Metabolism; Amino acid metabolism	0.755929	0	2.79694	0	1.81423	0	0	2.19219	0	1.96542	0	0.734847
ko00253	Tetracycline biosynthesis	Metabolism; Metabolism of terpenoids and polyketides	2.34338	0	1.66304	0	2.49457	0	0	0.907115	0	1.51186	0	1.87794
ko00260	Glycine, serine and threonine metabolism	Metabolism; Amino acid metabolism	1.0583	0	2.1166	0	1.51186	0	0	0.302372	0.52915	0	0.653197	0
ko00270	Cysteine and methionine metabolism	Metabolism; Amino acid metabolism	0	0.982708	1.28508	0	1.51186	0	0	1.51186	0	1.66304	0	1.95959
ko00280	Valine, leucine and isoleucine degradation	Metabolism; Amino acid metabolism	0.604743	0	1.43626	0	0.604743	0	2.94812	0	0	0.151186	1.46969	0
ko00281	Geraniol degradation	Metabolism; Metabolism of terpenoids and polyketides	2.1166	0	1.81423	0	1.13389	0	0.52915	0	0.982708	0	0.326599	0
ko00290	Valine, leucine and isoleucine biosynthesis	Metabolism; Amino acid metabolism	1.28508	0	2.64575	0	2.19219	0	0	1.51186	0	1.13389	0	1.1431
ko00300	Lysine biosynthesis	Metabolism; Amino acid metabolism	1.20949	0	2.41897	0	1.13389	0	0.680336	0	0	0.0755929	0	0.326599
ko00310	Lysine degradation	Metabolism; Amino acid metabolism	0	0.226779	0	0.302372	0	0	1.28508	0	2.34338	0	1.1431	0
ko00311	Penicillin and cephalosporin biosynthesis	Metabolism; Biosynthesis of other secondary metabolites	3.47727	0	2.64575	0	3.02372	0	0	1.96542	0	1.13389	0	1.1431
ko00330	Arginine and proline metabolism	Metabolism; Amino acid metabolism	2.26779	0	2.49457	0	0.982708	0	0	0.831522	0	0.982708	0	0.489898
ko00340	Histidine metabolism	Metabolism; Amino acid metabolism	2.19219	0	3.02372	0	2.64575	0	0	0.151186	0	0.831522	0	0.816497
ko00350	Tyrosine metabolism	Metabolism; Amino acid metabolism	0	1.51186	0	2.72134	0	1.88982	0.755929	0	2.19219	0	0.244949	0
ko00360	Phenylalanine metabolism	Metabolism; Amino acid metabolism	0	0.377964	0	0.453557	0.377964	0	1.96542	0	3.25049	0	0	1.79629
ko00361	Chlorocyclohexane and chlorobenzene degradation	Metabolism; Xenobiotics biodegradation and metabolism	0	0.302372	0.680336	0	1.58745	0	0.453557	0	0	0.680336	0	0.0816497
ko00362	Benzoate degradation	Metabolism; Xenobiotics biodegradation and metabolism	0	0.604743	1.13389	0	1.0583	0	0.453557	0	0	0.453557	0	0.326599
ko00363	Bisphenol degradation	Metabolism; Xenobiotics biodegradation and metabolism	1.28508	0	0.831522	0	1.20949	0	0.151186	0	0.0755929	0	1.22474	0
ko00364	Fluorobenzoate degradation	Metabolism; Xenobiotics biodegradation and metabolism	3.32609	0	1.28508	0	2.72134	0	1.51186	0	2.04101	0	1.55134	0
ko00365	Furfural degradation	Metabolism; Xenobiotics biodegradation and metabolism				0	0	0	0	0	0	0	0	0
ko00380	Tryptophan metabolism	Metabolism; Amino acid metabolism	0.226779	0	0.831522	0	0.302372	0	1.96542	0	2.19219	0	0.408248	0
ko00400	Phenylalanine, tyrosine and tryptophan biosynthesis	Metabolism; Amino acid metabolism	0	1.20949	0	0	0.680336	0	0	1.36067	0	2.26779	0	0.489898
ko00401	Novobiocin biosynthesis	Metabolism; Biosynthesis of other secondary metabolites	0	1.43626	0	1.73864	0	0.680336	0.453557	0	0	0.755929	0	1.1431
ko00410	beta-Alanine metabolism	Metabolism; Metabolism of other amino acids	0	1.13389	0	1.96542	0	1.58745	0.0755929	0	0	0	0.163299	0
ko00430	Taurine and hypotaurine metabolism	Metabolism; Metabolism of other amino acids	1.81423	0	2.94812	0	2.57016	0	0	0.377964	0.680336	0	0.734847	0
ko00440	Phosphonate and phosphinate metabolism	Metabolism; Metabolism of other amino acids	2.1166	0	3.1749	0	2.34338	0	0.907115	0	2.79694	0	0.979796	0
ko00450	Selenocompound metabolism	Metabolism; Metabolism of other amino acids	0.831522	0	0.982708	0	1.0583	0	0	0.52915	0	1.28508	0	0.816497
ko00460	Cyanoamino acid metabolism	Metabolism; Metabolism of other amino acids	0	0	2.94812	0	1.20949	0	0	0.831522	0	1.51186	0	0.0816497
ko00471	D-Glutamine and D-glutamate metabolism	Metabolism; Metabolism of other amino acids	0.302372	0	2.49457	0	1.73864	0	0	2.34338	0	1.81423	0	1.1431
ko00472	D-Arginine and D-ornithine metabolism	Metabolism; Metabolism of other amino acids	0	0.755929	1.20949	0	0	0.453557	0.226779	0	0	0.982708	0	0.571548
ko00473	D-Alanine metabolism	Metabolism; Metabolism of other amino acids	0.0755929	0	2.41897	0	1.66304	0	0	1.81423	0	1.88982	0	0.979796
ko00480	Glutathione metabolism	Metabolism; Metabolism of other amino acids	0.52915	0	0	1.43626	0	1.13389	0	0.680336	0	0.377964	0	1.63299
ko00500	Starch and sucrose metabolism	Metabolism; Carbohydrate metabolism	0	0.377964	0.604743	0	0	0.755929	0.226779	0	0	1.58745	0	0.326599
ko00511	Other glycan degradation	Metabolism; Glycan biosynthesis and metabolism	1.66304	0	3.25049	0	2.04101	0	0	2.57016	0	2.19219	0	0.571548
ko00520	Amino sugar and nucleotide sugar metabolism	Metabolism; Carbohydrate metabolism	0	0.982708	2.26779	0	1.43626	0	0	2.64575	0	2.04101	0	1.1431
ko00521	Streptomycin biosynthesis	Metabolism; Biosynthesis of other secondary metabolites	1.36067	0	2.72134	0	2.34338	0	0	1.88982	0	1.58745	0	0.898146
ko00523	Polyketide sugar unit biosynthesis	Metabolism; Metabolism of terpenoids and polyketides	0.907115	0	2.64575	0	1.96542	0	0	2.19219	0	1.58745	0	0.979796
ko00531	Glycosaminoglycan degradation	Metabolism; Glycan biosynthesis and metabolism	0	0.604743	1.20949	0	1.96542	0	0	2.19219	0	1.43626	0	0
ko00540	Lipopolysaccharide biosynthesis	Metabolism; Glycan biosynthesis and metabolism	3.47727	0	2.64575	0	2.41897	0	0.907115	0	1.0583	0	0	0.489898
ko00550	Peptidoglycan biosynthesis	Metabolism; Glycan biosynthesis and metabolism	1.73864	0	2.41897	0	2.57016	0	0	1.73864	0	2.04101	0	0.898146
ko00561	Glycerolipid metabolism	Metabolism; Lipid metabolism	0.52915	0	1.66304	0	0.982708	0	1.51186	0	0	0	0.244949	0
ko00562	Inositol phosphate metabolism	Metabolism; Carbohydrate metabolism	1.20949	0	1.13389	0	1.73864	0	0	0.831522	0	0.831522	0	1.1431
ko00564	Glycerophospholipid metabolism	Metabolism; Lipid metabolism	0	0.151186	0.982708	0	1.88982	0	0	0.907115	0.680336	0	0	0.408248
ko00591	Linoleic acid metabolism	Metabolism; Lipid metabolism	0	1.0583	0.680336	0	0	0	0	0.453557	0	0	0	0.898146
ko00592	alpha-Linolenic acid metabolism	Metabolism; Lipid metabolism	0	2.04101	0	0.151186	0	0.52915	0	0	0	0.151186	0	0.898146
ko00603	Glycosphingolipid biosynthesis - globo series	Metabolism; Glycan biosynthesis and metabolism	1.0583	0	2.79694	0	2.04101	0	0	2.34338	0	1.66304	0	0.489898
ko00604	Glycosphingolipid biosynthesis - ganglio series	Metabolism; Glycan biosynthesis and metabolism	2.04101	0	2.19219	0	2.34338	0	0	2.72134	0	1.81423	0	0.0816497
ko00620	Pyruvate metabolism	Metabolism; Carbohydrate metabolism	1.43626	0	2.19219	0	1.51186	0	0	0.0755929	0	0.907115	0	0
ko00621	Dioxin degradation	Metabolism; Xenobiotics biodegradation and metabolism	0	1.43626	1.66304	0	1.66304	0	0	1.20949	0	1.0583	0	0.816497
ko00622	Xylene degradation	Metabolism; Xenobiotics biodegradation and metabolism	0	2.04101	0	0.302372	0	0.377964	0.604743	0	1.28508	0	0	1.46969
ko00623	Toluene degradation	Metabolism; Xenobiotics biodegradation and metabolism	0.302372	0	0.453557	0	1.51186	0	1.28508	0	1.43626	0	0.0816497	0
ko00624	Polycyclic aromatic hydrocarbon degradation	Metabolism; Xenobiotics biodegradation and metabolism	0.52915	0	0.0755929	0	0.907115	0	0.52915	0	0	0.453557	0.571548	0
ko00625	Chloroalkane and chloroalkene degradation	Metabolism; Xenobiotics biodegradation and metabolism	1.0583	0	0	1.28508	0	0.302372	1.43626	0	1.43626	0	0	0.734847
ko00626	Naphthalene degradation	Metabolism; Xenobiotics biodegradation and metabolism	2.41897	0	0.680336	0	1.0583	0	1.43626	0	0.755929	0	0.244949	0
ko00627	Aminobenzoate degradation	Metabolism; Xenobiotics biodegradation and metabolism	1.13389	0	1.96542	0	1.51186	0	0	0.377964	0	0.680336	1.22474	0
ko00630	Glyoxylate and dicarboxylate metabolism	Metabolism; Carbohydrate metabolism	0	0	0	1.20949	0	0.831522	0.755929	0	1.66304	0	0.163299	0
ko00633	Nitrotoluene degradation	Metabolism; Xenobiotics biodegradation and metabolism	0.604743	0	0	1.51186	0	0.226779	1.88982	0	2.04101	0	0	1.38804
ko00640	Propanoate metabolism	Metabolism; Carbohydrate metabolism	0.680336	0	1.96542	0	0.151186	0	2.19219	0	0	0.151186	1.63299	0
ko00642	Ethylbenzene degradation	Metabolism; Xenobiotics biodegradation and metabolism	0	0.52915	1.51186	0	1.0583	0	0	1.36067	1.20949	0	0	1.06145
ko00643	Styrene degradation	Metabolism; Xenobiotics biodegradation and metabolism	2.04101	0	1.58745	0	1.20949	0	2.04101	0	3.32609	0	0	0.163299
ko00650	Butanoate metabolism	Metabolism; Carbohydrate metabolism	0.52915	0	1.20949	0	1.88982	0	1.13389	0	0.377964	0	0.571548	0
ko00660	C5-Branched dibasic acid metabolism	Metabolism; Carbohydrate metabolism	1.20949	0	3.55287	0	2.49457	0	0	0.377964	0	0.604743	0	0.326599
ko00670	One carbon pool by folate	Metabolism; Metabolism of cofactors and vitamins	0.755929	0	2.57016	0	2.1166	0	0	2.1166	0	1.58745	0	1.06145
ko00680	Methane metabolism	Metabolism; Energy metabolism	0.151186	0	0	1.20949	0.680336	0	0	1.13389	0	2.26779	0.0816497	0
ko00710	Carbon fixation in photosynthetic organisms	Metabolism; Energy metabolism	0	1.0583	0	2.34338	0	1.28508	0	1.81423	0	2.94812	0	0.979796
ko00720	Carbon fixation pathways in prokaryotes	Metabolism; Energy metabolism	1.13389	0	1.96542	0	1.88982	0	0.0755929	0	0	1.28508	0.816497	0
ko00730	Thiamine metabolism	Metabolism; Metabolism of cofactors and vitamins	1.73864	0	2.1166	0	2.34338	0	0	1.28508	0	1.73864	0	1.71464
ko00740	Riboflavin metabolism	Metabolism; Metabolism of cofactors and vitamins	0	0.151186	0	0.680336	0	0.302372	0	1.20949	0	2.26779	0	0.653197
ko00750	Vitamin B6 metabolism	Metabolism; Metabolism of cofactors and vitamins	0	0	2.49457	0	1.66304	0	0	1.96542	0	1.0583	0	0.979796
ko00760	Nicotinate and nicotinamide metabolism	Metabolism; Metabolism of cofactors and vitamins	0	2.04101	1.88982	0	0.680336	0	0	2.04101	0	0.755929	0	1.38804
ko00770	Pantothenate and CoA biosynthesis	Metabolism; Metabolism of cofactors and vitamins	0.755929	0	1.28508	0	0.907115	0	0	1.0583	0	1.81423	0.244949	0
ko00780	Biotin metabolism	Metabolism; Metabolism of cofactors and vitamins	1.43626	0	0.604743	0	0.831522	0	0	1.51186	0	1.58745	0.163299	0
ko00785	Lipoic acid metabolism	Metabolism; Metabolism of cofactors and vitamins	2.04101	0	2.26779	0	2.34338	0	0	2.34338	0	1.73864	0	0.408248
ko00790	Folate biosynthesis	Metabolism; Metabolism of cofactors and vitamins	0.377964	0	1.43626	0	1.66304	0	0	1.28508	0	0.831522	0	0.734847
ko00791	Atrazine degradation	Metabolism; Xenobiotics biodegradation and metabolism	0.453557	0	0	0.151186	1.28508	0	0.755929	0	0	0.377964	0	0.0816497
ko00860	Porphyrin and chlorophyll metabolism	Metabolism; Metabolism of cofactors and vitamins	0.52915	0	0	1.51186	0	0.755929	0.453557	0	0	0.52915	0.163299	0
ko00900	Terpenoid backbone biosynthesis	Metabolism; Metabolism of terpenoids and polyketides	1.58745	0	0.377964	0	0.831522	0	0	1.96542	0	2.04101	0	1.46969
ko00901	Indole alkaloid biosynthesis	Metabolism; Biosynthesis of other secondary metabolites	0	0	0	0	0	0	0	0	0	0	0	0
ko00903	Limonene and pinene degradation	Metabolism; Metabolism of terpenoids and polyketides	0.604743	0	0.604743	0	0.680336	0	0.680336	0	0	0.151186	2.12289	0
ko00906	Carotenoid biosynthesis	Metabolism; Metabolism of terpenoids and polyketides	0	0.302372	0	0.604743	0	0.52915	0.302372	0	0	1.13389	0	0
ko00908	Zeatin biosynthesis	Metabolism; Metabolism of terpenoids and polyketides	0.52915	0	2.49457	0	1.96542	0	0	2.1166	0	1.58745	0	1.1431
ko00910	Nitrogen metabolism	Metabolism; Energy metabolism	0.831522	0	1.28508	0	1.13389	0	0.226779	0	0	1.58745	1.22474	0
ko00920	Sulfur metabolism	Metabolism; Energy metabolism	1.73864	0	0.151186	0	1.36067	0	0	0.982708	0	2.04101	0	2.12289
ko00930	Caprolactam degradation	Metabolism; Xenobiotics biodegradation and metabolism	0	0.982708	0.0755929	0	0	0.226779	2.1166	0	1.13389	0	0.816497	0
ko00940	Phenylpropanoid biosynthesis	Metabolism; Biosynthesis of other secondary metabolites	0	0.52915	2.57016	0	1.13389	0	0	1.73864	0	1.51186	0	0.734847
ko00941	Flavonoid biosynthesis	Metabolism; Biosynthesis of other secondary metabolites	3.09931	0	0.151186	0	2.1166	0	0.755929	0	1.81423	0	0.571548	0
ko00944	Flavone and flavonol biosynthesis	Metabolism; Biosynthesis of other secondary metabolites	0.0755929	0	1.66304	0	0	0.0755929	0.604743	0	0	0.52915	0	0.163299
ko00945	Stilbenoid, diarylheptanoid and gingerol biosynthesis	Metabolism; Biosynthesis of other secondary metabolites	0.604743	0	0	1.88982	0	1.81423	0	0.982708	0	0.52915	1.06145	0
ko00960	Tropane, piperidine and pyridine alkaloid biosynthesis	Metabolism; Biosynthesis of other secondary metabolites	0.831522	0	1.66304	0	1.58745	0	0	1.43626	1.58745	0	0	0.979796
ko00965	Betalain biosynthesis	Metabolism; Biosynthesis of other secondary metabolites	0	0	0	0	0	0	0	0	0	0	0	0
ko00970	Aminoacyl-tRNA biosynthesis	Genetic Information Processing; Translation	0.755929	0	2.41897	0	1.88982	0	0	1.81423	0	1.58745	0	0.979796
ko00980	Metabolism of xenobiotics by cytochrome P450	Metabolism; Xenobiotics biodegradation and metabolism	1.0583	0	0	0.604743	0	0.151186	0.755929	0	0.453557	0	0	0.571548
ko00982	Drug metabolism - cytochrome P450	Metabolism; Xenobiotics biodegradation and metabolism	1.96542	0	0.982708	0	0.982708	0	0.0755929	0	0.151186	0	0	0.979796
ko00983	Drug metabolism - other enzymes	Metabolism; Xenobiotics biodegradation and metabolism	0	0.604743	2.41897	0	1.43626	0	0	1.88982	0	1.73864	0	0.979796
ko00984	Steroid degradation	Metabolism; Xenobiotics biodegradation and metabolism	0	0	0	1.51186	0	0.604743	0	1.0583	0	1.13389	0	0.571548
ko01040	Biosynthesis of unsaturated fatty acids	Metabolism; Lipid metabolism	0.755929	0	1.20949	0	0.604743	0	1.28508	0	2.79694	0	0.408248	0
ko01053	Biosynthesis of siderophore group nonribosomal peptides	Metabolism; Metabolism of terpenoids and polyketides	1.43626	0	0.755929	0	0.982708	0	1.51186	0	3.62846	0	1.06145	0
ko01056	Biosynthesis of type II polyketide backbone	Metabolism; Metabolism of terpenoids and polyketides				0	0	0	0	0	0	0	0	0
ko02010	ABC transporters	Environmental Information Processing; Membrane transport	0	0.907115	0	1.73864	0	1.66304	0	0.755929	0	0.377964	0.0816497	0
ko02020	Two-component system	Environmental Information Processing; Signal transduction	0	2.19219	0	2.64575	0	2.19219	0.982708	0	1.0583	0	0	0
ko02030	Bacterial chemotaxis	Cellular Processes; Cell motility	0	1.43626	0	0.453557	0	0.755929	2.04101	0	2.87253	0	0	0.979796
ko02040	Flagellar assembly	Cellular Processes; Cell motility	0	2.04101	0	0.0755929	0	1.36067	0.453557	0	2.19219	0	0	0.653197
ko02060	Phosphotransferase system (PTS)	Environmental Information Processing; Membrane transport	0	1.13389	1.58745	0	2.1166	0	0.453557	0	0.302372	0	0.244949	0
ko03010	Ribosome	Genetic Information Processing; Translation	0.453557	0	2.41897	0	1.88982	0	0	2.1166	0	1.73864	0	1.06145
ko03018	RNA degradation	Genetic Information Processing; Folding, sorting and degradation	1.66304	0	2.41897	0	2.34338	0	0	1.73864	0	1.58745	0	1.22474
ko03020	RNA polymerase	Genetic Information Processing; Transcription	0.831522	0	2.26779	0	2.26779	0	0	1.96542	0	1.58745	0	1.06145
ko03030	DNA replication	Genetic Information Processing; Replication and repair	0	0.302372	1.88982	0	1.73864	0	0	1.88982	0	1.66304	0	1.38804
ko03060	Protein export	Genetic Information Processing; Folding, sorting and degradation	0.302372	0	1.96542	0	1.36067	0	0	1.66304	0	1.13389	0	1.55134
ko03070	Bacterial secretion system	Environmental Information Processing; Membrane transport	0.226779	0	0.680336	0	0.226779	0	0.151186	0	1.58745	0	0.0816497	0
ko03410	Base excision repair	Genetic Information Processing; Replication and repair	0	0.0755929	2.26779	0	1.66304	0	0	0.907115	0	0.680336	0	0.898146
ko03420	Nucleotide excision repair	Genetic Information Processing; Replication and repair	2.34338	0	2.41897	0	1.88982	0	0	0.302372	0	0.831522	0	1.1431
ko03430	Mismatch repair	Genetic Information Processing; Replication and repair	0	1.0583	0.982708	0	1.13389	0	0	1.28508	0	0.907115	0	0.734847
ko03440	Homologous recombination	Genetic Information Processing; Replication and repair	0	0.907115	0.453557	0	0.52915	0	0	0.907115	0	0.453557	0	0.489898
ko03450	Non-homologous end-joining	Genetic Information Processing; Replication and repair	3.55287	0	2.1166	0	2.19219	0	0.453557	0	1.36067	0	0	0.571548
ko04070	Phosphatidylinositol signaling system	Environmental Information Processing; Signal transduction	2.57016	0	2.79694	0	2.72134	0	0	1.73864	0	1.51186	0	0.898146
ko04112	Cell cycle - Caulobacter	Cellular Processes; Cell growth and death	2.19219	0	1.66304	0	0.982708	0	0.982708	0	0	0.52915	0	1.22474
ko04122	Sulfur relay system	Genetic Information Processing; Folding, sorting and degradation	0	0.302372	0	1.20949	0.755929	0	0.226779	0	1.73864	0	0	0.979796
ko04146	Peroxisome	Cellular Processes; Transport and catabolism	0	0.226779	0	0.907115	0	0.680336	0	1.28508	0	1.13389	0.816497	0
ko04614	Renin-angiotensin system	Organismal Systems; Endocrine system	0	0	0	0	0	0	0	0	0	0	0	0
ko04964	Proximal tubule bicarbonate reclamation	Organismal Systems; Excretory system	3.47727	0	2.64575	0	3.1749	0	0	1.73864	0	0.982708	0	0.898146
ko04973	Carbohydrate digestion and absorption	Organismal Systems; Digestive system	0	1.0583	1.0583	0	0.52915	0	0	0.982708	0	2.79694	0	1.55134
ko05111	Vibrio cholerae pathogenic cycle	Human Diseases; Infectious diseases	0	0.453557	0.453557	0	0	0.226779	0	1.58745	0	0.226779	0	0.326599
ko05131	Shigellosis	Human Diseases; Infectious diseases	0	0	0	0	0	0	0	0	0	0	0	0
ko05134	Legionellosis	Human Diseases; Infectious diseases	0.226779	0	0.831522	0	0.453557	0	0	0.302372	0	1.36067	1.22474	0
ko05150	Staphylococcus aureus infection	Human Diseases; Infectious diseases	0	2.64575	0.604743	0	1.28508	0	0	2.41897	0	0.982708	0	1.87794
ko05204	Chemical carcinogenesis	Human Diseases; Cancers	0	0	0	0.52915	0	0.377964	0	0.302372	0	0.982708	0	0.489898
