# Supplementary material for: Space-type radiation induces multimodal responses in the mouse gut microbiome and metabolome
Source: Microbiome. 2017 Aug 18;5:105. doi: 10.1186/s40168-017-0325-z (PMC5563039; doi:10.1186/s40168-017-0325-z)
Supplement: Supplementary file 8 — Multivariate regression and clustering of LC-MS data. (XLS 5048 kb) [file 40168_2017_325_MOESM8_ESM.xls]

## Sheet: Sheet 1
Manuscript "Functional perturbations of the mouse gut microenvironment after exposure to high LET radiation"
David Casero, Kirandeep Gill, Vijayalakshmi Sridharan, Igor Koturbash, Gregory Nelson, Martin Hauer-Jensen, Marjan Boerma, Jonathan Braun and Amrita K Cheema
Table S7: Multivariate regression and clustering of LC-MS data.
	Normalized aveage LC-MS signal								FDR of dose coefficients in additive model			Clustering	Annotations
LC-MS peak (m/z)	Time 10, Dose 0	Time 10, Dose 0.1	Time 10, Dose 0.25	Time 10, Dose 1	Time 30, Dose 0	Time 30, Dose 0.1	Time 30, Dose 0.25	Time 30, Dose 1	Dose = 0.1Gy	Dose = 0.25Gy	Dose = 1Gy	Peak cluster (Supplementary Figure 3)	HMDB_id	HMDB_formula	HMDB_description	HMDB_compound	METLIN_formula	METLIN_description	METLIN_compound
311.1702_6.48	2972.64	5110.7	2844.86	3720.31	1533.72	3345.26	1798.51	1545.52	2.7e-05	0.893572	0.789227	10	HMDB02006-HMDB15301-HMDB32549	C3H8N2O2-C10H22N4-C17H28O3S	2,3-Diaminopropionic acid//Guanethidine//N-Undecylbenzenesulfonic acid	C03401-C07036-null	C17H28O3S	N-Undecylbenzenesulfonic acid
481.2995_6.77	332.987	2766.16	342.445	427.775	320.98	668.516	268.155	360.974	0	0.934871	0.9689	10	-	-	-	-	C27H46O5S	26-hydroxycholesterol 3-sulfate
312.1737_6.48	573.397	1051.62	559.929	722.638	297.008	663.905	355.555	301.229	7e-06	0.848205	0.779917	10	HMDB05016-HMDB14995-HMDB30221-HMDB30222-HMDB30223-HMDB30225-HMDB30262-HMDB30289-HMDB30318-HMDB34091-HMDB61166-HMDB62158	C17H27NO2-C21H25N-C23H25NO-C23H25NO-C23H25NO-C23H25NO-C23H25NO-C23H25NO-C23H25NO-C33H54O11-C17H27NO2-C17H27NO2	Venlafaxine//Terbinafine//null//Bicyclomahanimbine//(+/-)-Currayangine//(+)-Mahanimbicine//null//Currayanine//(+)-Mahanimbine//Ponasteroside A//null//null	C07187-C08079-null-null-null-null-null-null-C09220-null-null-null	C17H27NO2-C17H27NO2-C17H27NO2-C17H27NO2	(5R,E)-6-((8S,Z)-8-hydroxy-8-methylhexahydroindolizin-6(5H)-ylidene)-2,5-dimethylhex-2-enal//Venlafaxine//Padimate O//Terbucarb	0
288.29_5.34	263.158	1388.62	768.36	377.692	141.146	695.23	374.574	138.089	0	7e-05	0.814456	10	HMDB02259-HMDB12273-HMDB31067-HMDB34131-HMDB37372-HMDB40392-HMDB40598-HMDB59870-HMDB61859-HMDB61969	C17H34O2-C16H33NO-C17H34O2-C17H34O2-C17H34O2-C17H34O2-C17H34O2-C17H34O2-C17H34O2-C17H34O2	Heptadecanoic acid//Palmitic amide//(S)-14-Methylhexadecanoic acid//Nonyl octanoate//3-Methylbutyl dodecanoate//Isopropyl tetradecanoate//(+/-)-11-Methylhexadecanoic acid//Ethyl pentadecanoate//null//null	null-null-null-null-null-null-null-null-null-null	C17H37NO2	C17 Sphinganine
199.0569_1.84	217.012	827.427	581.881	326.339	193.202	344.954	324.226	224.57	0	1.3e-05	0.283517	10	HMDB00402-HMDB02025-HMDB04448-HMDB12156-HMDB14766-HMDB15099-HMDB29169-HMDB30573-HMDB30709-HMDB31712-HMDB33297-HMDB34341-HMDB35467-HMDB35698-HMDB35789-HMDB36837-HMDB38113-HMDB38999-HMDB39081-HMDB40164-HMDB41276	C7H12O5-C7H12O5-C18H24O5S-C7H12O5-C16H11ClN2O3-C9H10Cl2N4-C7H12O5-C20H22O6-C20H22O6-C7H12O5-C34H26O10-C28H32O10-C20H22O6-C20H22O6-C20H22O6-C20H22O6-C20H22O6-C17H26O6S-C28H32O10-C13H10S-C20H22O6	2-Isopropylmalic acid//2,3-Dimethyl-3-hydroxyglutaric acid//Estradiol-17beta 3-sulfate//3-Isopropylmalate//Clorazepate//Apraclonidine//3-Hydroxy-2-methylglutarate//null//Dihydrocubebin//(+/-)-Glycerol 1,2-diacetate//null//null//Glicophenone//(-)-Matairesinol//Matairesinol//Isocolumbin//5-Deoxykievitone hydrate//6-Gingesulfonic acid//Physalin O//4-Methyldibenzothiophene//null	C02504-null-C08357-C04411-C06921-C07668-null-null-C10558-null-null-null-null-C10682-null-C17508-null-null-null-null-null	C7H12O5-C7H12O5-C7H12O5-C7H12O5-C7H12O5-C7H12O5-C7H12O5-C7H12O5-C13H10S	2-Isopropylmalic acid//3-Isopropylmalic acid//3-propylmalic acid//2,3-dimethyl-3-hydroxy-glutaric acid//3-Isopropylmalate//2-Propylmalate//3-hydroxy-2-methylglutarate//(&plusmn;)-Glycerol 1,2-diacetate//4-Methyldibenzothiophene	C02504--C02123--C04411-C05994---
245.1864_2.38	170.774	464.032	335.824	215.377	65.0382	534.578	589.012	136.225	1.8e-05	0.000181	0.719681	10	HMDB04305-HMDB06510-HMDB11554-HMDB11584-HMDB12160-HMDB13316-HMDB28910-HMDB28911-HMDB28932-HMDB28933-HMDB30938-HMDB30939-HMDB31413-HMDB33239-HMDB33625-HMDB34951-HMDB34982-HMDB35021-HMDB35199-HMDB35351-HMDB35364-HMDB35383-HMDB35662-HMDB35663-HMDB35711-HMDB35811-HMDB35868-HMDB35930-HMDB36111-HMDB36197-HMDB36198-HMDB36253-HMDB36421-HMDB36445-HMDB36447-HMDB36452-HMDB36579-HMDB36580-HMDB36642-HMDB36645…	C15H26O-C29H45NO4-C25H42O4-C25H42O4-C30H52O2-C13H28O-C12H24N2O3-C12H24N2O3-C12H24N2O3-C12H24N2O3-C15H26O-C15H26O-C4H13N3-C15H26O-C8H18O3-C15H26O-C15H26O-C15H26O-C15H26O-C15H26O-C15H26O-C15H26O-C15H26O-C15H26O-C15H26O-C15H26O-C15H26O-C30H52O2-C15H26O-C15H26O-C15H26O-C30H52O2-C15H26O-C15H26O-C15H26O-C15H26O-C15H26O-C15H26O-C15H26O-C15H26O-C15H26O-C15H26O-C15H26O-C15H26O-C15H26O-C15H26O-C15H26O-C15H…	Farnesol//Cervonyl carnitine//MG(0:0/22:4(7Z,10Z,13Z,16Z)/0:0)//MG(22:4(7Z,10Z,13Z,16Z)/0:0/0:0)//4,4-Dimethyl-14alpha-hydroxymethyl-5alpha-cholesta-8-en-3beta-ol//Tridecanol//null//null//null//null//null//null//Diethylenetriamine//Pogostol//null//Valerianol//null//null//Sesquisabinene hydrate//null//6-Epi-beta-bisabolol//null//Nerolidol//(S)-Nerolidol//Panasinsanol A//Shyobunol//Rosifoliol//null…	C01126-null-null-null-null-C14509-null-null-null-null-null-null-null-null-null-null-null-null-null-null-null-null-null-null-null-null-null-null-null-C09621-null-null-null-null-null-null-C09628-null-null-null-null-null-null-null-null-null-null-null-null-null-null-null-null-null-null-null-null-C03220-null-null	C12H24N2O3-C12H24N2O3-C12H24N2O3-C12H24N2O3-C15H26O-C15H26O-C15H26O-C15H26O-C15H26O-C15H26O-C15H26O-C12H24N2O3-C15H26O-C15H26O-C15H26O-C15H26O-C15H26O-C15H26O-C15H26O-C15H26O-C15H26O-C15H26O-C15H26O-C15H26O-C15H26O-C15H26O-C15H26O-C15H26O-C15H26O-C15H26O-C15H26O-C15H26O-C15H26O-C15H26O-C15H26O-C15H26O-C12H24N2O3-C15H26O-C15H26O-C15H26O-C15H26O-C15H26O-C15H26O-C12H24N2O3-C15H26O-C15H26O-C15H26O-C1…	Ile Ile//Leu Leu//Leu Ile//Ile Leu//2-[(2R,4aR)-4a,8-Dimethyl-1,2,3,4,4a,5,6,8a-octahydro-2-naphthalenyl]-2-propanol//Kessane//Selina-6-en-4-ol//(-)-Î±-Bisabolol//cis-Nerolidol//CADIN-4-EN-10-OL//&beta;-CARYOPHYLLENE ALCOHOL//N-(6-aminohexanoyl)-6-aminohexanoic acid//3S,7,11-Trimethyl-6E,10-dodecadienal//3,7,11-Trimethyl-6E,10-dodecadienal//9E,11Z-Pentadecadienal//2E,6Z-farnesol//(2-cis,6-cis)-fa…	-------C09621-C09704--C19974-C01255-----C06081-C03220--C16143--C16813-C19743-C09676----C09682-C09628---C18245-C09631--C19756---C01126-C09651-C09663-C09664-C09698-C09705-C11332-C01126-C16970-C17124-C19744-C19755-C19893-----------------------------------------
482.3018_6.79	103.918	974.377	104.177	137.645	91.905	223.86	79.0126	104.141	0	0.944601	0.9689	10	-	-	-	-	C27H45NO4	N-stearoyl tyrosine
403.223_7.43	140.433	480.156	223.526	177.79	93.6185	294.093	167.905	97.5345	0	0.076322	0.9689	10	HMDB03180-HMDB05821-HMDB14527-HMDB14905-HMDB34953-HMDB35570-HMDB35571-HMDB37961-HMDB41018	C21H36O5-C21H36O5-C20H28N2O3-C22H32N2O5-C25H34O3-C21H40O2-C21H40O2-C21H36O5-C43H68O14	Cortol//Beta-Cortol//Oxyphencyclimine//Benzquinamide//null//null//null//null//null	C05482-null-C07851-null-null-null-null-null-null	C21H36O5-C21H36O5-C21H36O5-C21H36O5-C21H36O5-C21H36O5-C21H36O5-C21H36O5-C21H36O5-C21H36O5-C22H32N2O5-C21H36O5	Misoprostol//Misoprostol (free acid)//Cortol//Allocortol//15-methyl-15(S)-PGE1//15(S)-15-methyl PGF2&alpha;//PGF2&alpha; methyl ester//15(R)-15-methyl PGF2&alpha;//carboprost//Beta-Cortol//Benzquinamide//gamma-Eudesmol rhamnoside	C07227-D00419-C05482---C06872------
187.0733_0.67	149.867	402.52	327.218	192.513	81.2787	127.74	152.175	87.7941	0	0	0.517269	10	HMDB00329-HMDB00543-HMDB01871-HMDB01955-HMDB02780-HMDB05802-HMDB05809-HMDB12209-HMDB12228-HMDB13749-HMDB13930-HMDB28774-HMDB28816-HMDB29253-HMDB29524-HMDB30060-HMDB30063-HMDB30131-HMDB30144-HMDB30645-HMDB30728-HMDB30841-HMDB31597-HMDB31761-HMDB32038-HMDB32322-HMDB32336-HMDB32586-HMDB32618-HMDB32620-HMDB32699-HMDB32700-HMDB32891-HMDB32954-HMDB33723-HMDB33783-HMDB33945-HMDB34124-HMDB34178-HMDB34471…	C10H12O2-C10H12O2-C15H14O6-C10H12O2-C15H14O6-C10H12O2-C10H12O2-C4H11O4P-C2H7O4P-C5H6O-C18H18FNO2S-C8H13N2O5S-C8H13N2O5S-C15H14O6-C20H24O4-C10H12O2-C10H12O2-C15H14O6-C15H14O6-C20H24O4-C20H24O4-C20H24O4-C5H6O-C10H12O2-C10H12O2-C15H14O6-C10H12O2-C10H12O2-C10H12O2-C10H12O2-C19H26O5-C19H26O5-C10H12O2-C20H24O4-C10H12O2-C15H14O6-C10H12O2-C15H14O6-C20H24O4-C10H12O2-C10H12O2-C10H12O2-C20H24O4-C10H12O2-C10…	2-Phenylbutyric acid//Benzenebutanoic acid//Epicatechin//3-Phenylbutyric acid//Catechin//Isoeugenol//Eugenol//Diethylphosphate//Ethylphosphate//2-Methylfuran//R-95913//null//null//3-Hydroxyphloretin//5-Hydroxy-7-(4-hydroxy-3-methoxyphenyl)-1-phenyl-3-heptanone//Methyl 3-phenylpropanoate//Benzyl propionate//gamma-Pyrufuran//alpha-Cotonefuran//Sclareapinone//null//null//2,4-Pentadienal//Propyl benz…	null-null-C09727-null-C06562-C10469-C10453-C06608-null-null-null-null-null-null-null-null-null-null-C08739-null-null-null-null-null-null-C03648-null-null-null-null-null-null-null-null-null-null-C12303-null-null-null-null-null-null-C09904-C06578-null-null-null-null-null-null-null-null-C14079-C09728-null-null-null-null-null-null-C05907-C07213-C07216-null-null-null	C10H12O2-C10H12O2-C10H12O2-C10H12O2-C10H12O2-C10H12O2-C10H12O2-C10H12O2-C10H12O2-C10H12O2-C10H12O2-C10H12O2-C10H12O2-C10H12O2-C10H12O2-C10H12O2-C10H12O2-C10H12O2-C10H12O2-C10H12O2-C10H12O2-C10H12O2-C10H12O2-C10H12O2-C10H12O2-C10H12O2-C10H12O2-C10H12O2-C10H12O2-C10H12O2-C10H12O2-C10H12O2-C10H12O2-C10H12O2	3-Allyl-6-methoxyphenol//eugenol//THYMOQUINONE//4-Isopropylbenzoic acid//2-Phenylbutyric acid//Benzenebutanoic acid//Isoeugenol//3-Phenylbutyric acid//Evodone//beta-Thujaplicin//gamma-Thujaplicin//Phenethyl acetate//Dihydrosafrole//(2E,4E,6E)-2,6-Dimethylocta-2,4,6-trienedial//2,4-Decadiynoic acid//4-HYDROXYPHENYL-2-BUTANONE//Methyl 3-phenylpropanoate//Benzyl propionate//Propyl benzoate//Isopropy…	-C10453--C06578---C10469--C09858-C09904-C09905-C12303-C19229-C19729--------------------
289.2592_5.31	57.9872	286.887	173.75	77.2326	54.3564	157.924	101.265	57.7852	0	0.00011	0.802031	10	HMDB02284-HMDB06294-HMDB12135-HMDB13206-HMDB42450-HMDB42630-HMDB42930-HMDB42943-HMDB42949-HMDB42959-HMDB44304-HMDB44500-HMDB44655-HMDB44662-HMDB48252-HMDB48367-HMDB48406-HMDB48411-HMDB49006-HMDB49069-HMDB50886-HMDB52886-HMDB53082-HMDB53180-HMDB53251-HMDB53258-HMDB53664-HMDB54972-HMDB55168-HMDB55266-HMDB55315-HMDB55351-HMDB55720-HMDB55827-HMDB55894	C7H16N2O-C16H31O3-C7H16N2O-C15H30NO2-C55H102O5-C55H102O5-C57H100O5-C55H102O5-C55H102O5-C57H100O5-C55H102O5-C55H102O5-C55H102O5-C55H102O5-C57H100O5-C57H100O5-C57H100O5-C57H100O5-C57H100O5-C57H100O5-C55H102O5-C55H102O5-C57H100O5-C57H100O5-C57H100O5-C57H100O5-C55H102O5-C57H100O5-C55H102O5-C57H100O5-C57H100O5-C57H100O5-C57H100O5-C57H100O5-C57H100O5	N-Acetylcadaverine//16-Hydroxy hexadecanoic acid//1-(3-Aminopropyl)-4-aminobutanal//9-Decenoylcholine//null//null//null//null//null//null//null//null//null//null//null//null//null//null//null//null//null//null//null//null//null//null//null//null//null//null//null//null//null//null//null	null-null-null-null-null-null-null-null-null-null-null-null-null-null-null-null-null-null-null-null-null-null-null-null-null-null-null-null-null-null-null-null-null-null-null	-	-	-
157.0427_0.58	77.4999	274.52	187.276	87.4235	55.912	89.8378	67.7954	71.7201	0	0.005762	0.696705	10	HMDB00618-HMDB00868-HMDB01489-HMDB01548-HMDB02219-HMDB06534-HMDB11734-HMDB12195-HMDB29051-HMDB29114-HMDB29617-HMDB33990-HMDB34149-HMDB35931-HMDB36630-HMDB38666-HMDB38821-HMDB39500-HMDB40511-HMDB40803-HMDB41455	C5H11O8P-C5H11O8P-C5H11O8P-C5H11O8P-C22H22O10-C5H11O8P-C5H11O8P-C5H11O8P-C12H16N2O5-C12H16N2O5-C22H22O10-C22H22O10-C22H22O10-C22H22O10-C22H22O10-C14H14N2O5-C22H22O10-C14H14N2O5-C22H22O10-C22H22O10-C22H22O10	D-Ribulose 5-phosphate//Xylulose 5-phosphate//Ribose 1-phosphate//D-Ribose 5-phosphate//Glycitin//D-Xylulose 1-phosphate//D-Arabinose 5-phosphate//Beta-L-arabinose 1-phosphate//null//null//Glucoobtusifolin//Sissotrin//Prunitrin//Rheochrysin//Trifolirhizin//L-N-(1H-Indol-3-ylacetyl)aspartic acid//null//N-Malonyltryptophan//Physcionin//null//null	C00117-C00231-C00620-C00117-null-null-C01112-C03906-null-null-C10381-null-null-null-C10538-null-null-null-null-null-null	C6H8N2OS	Thio-THIP	C13711
651.3585_3.52	52.2101	59.2003	254.26	138.293	48.8728	64.851	90.8809	86.2105	0.360059	1.3e-05	0.004111	10	ECMDB23537-ECMDB23550-ECMDB23553-ECMDB23567-HMDB00810	C28H52NO11P-C28H52NO11P-C28H52NO11P-C28H52NO11P-C36H38N4O4	null//null//null//null//null	null-null-null-null-null	C26H48N10O8-C28H46N10O8	Arg Leu Leu Asn Asn//Lys Phe Arg Ser Asn	-
277.156_2.71	47.1572	131.806	118.446	100.258	42.9102	120.356	147.749	52.6753	4.9e-05	6.6e-05	0.159563	10	HMDB02004-HMDB10730-HMDB13243-HMDB15693-HMDB28914-HMDB28998-HMDB29765-HMDB30982-HMDB32347-HMDB32370-HMDB34455-HMDB36426-HMDB37190-HMDB37211-HMDB37229-HMDB38954-HMDB39715-HMDB40997-HMDB60625-HMDB60725-HMDB61006	C13H18N2O-C14H26O3-C15H22N2O3-C14H20N2O-C15H22N2O3-C15H22N2O3-C15H28O2-C14H26O3-C15H28O2-C14H26O3-C15H28O2-C15H28O2-C15H28O2-C15H28O2-C15H28O2-C15H28O2-C15H28O2-C15H28O2-C13H18N2O-C14H20N2O-C14H20N2O	5-Methoxydimethyltryptamine//3-Oxotetradecanoic acid//Leucyl-phenylalanine//Tymazoline//null//null//9-Pentadecenoic acid//6-Ketomyristic acid//Isobutyl 10-undecenoate//L-Menthyl (R,S)-3-hydroxybutyrate//Exaltolide//Butyl undecylenate//Rhodinyl isovalerate//Menthyl isovalerate//Citronellyl pentanoate//Citronellyl isovalerate//null//null//N-despropyl ropinirole//null//norfentanyl	C08309-null-C11221-null-null-null-null-null-null-null-null-null-null-null-null-null-null-null-null-null-null	C15H22N2O3-C15H22N2O3-C15H22N2O3-C15H22N2O3-C14H26O3-C14H26O3-C14H26O3-C14H26O3-C14H26O3-C14H26O3-C14H26O3-C14H26O3-C14H26O3-C14H26O3-C14H26O3-C14H26O3-C15H22N2O3-C15H22N2O3-C15H22N2O3-C14H26O3	Phe Ile//Phe Leu//Leu Phe//Ile Phe//4-keto myristic acid//10-keto myristic acid//13-keto myristic acid//7-Oxotetradecanoic acid//14-hydroxy-12-tetradecenoic acid//14-hydroxy-12Z-tetradecenoic acid//12-hydroxy-13-tetradecenoic acid//14-hydroxy-5Z-tetradecenoic acid//12-methyl-10-oxo-tridecanoic acid//2-oxo-tetradecanoic acid//3-oxo-tetradecanoic acid//6-oxo-tetradecanoic acid//Isoleucyl-Phenylalan…	-------------------
649.3306_3.48	47.2366	53.6781	216.968	80.8016	48.5906	61.3972	70.6063	76.2145	0.371471	1.9e-05	0.085926	10	HMDB30242-HMDB31997-HMDB38644-HMDB39633-HMDB40369-HMDB42026-HMDB60594-HMDB60630	C19H21NO2-C20H23NO3-C20H23NO3-C20H23NO3-C20H23NO3-C16H25NO2S-C19H21NO2-C19H21NO2	(E)-Herclavine//Simulenoline//null//null//Huajiaosimuline//Tertatolol//null//(E)-2-hydroxydoxepin	null-null-null-null-null-null-null-null	C29H46N8O9	Tyr Ala Glu Leu Arg
736.5155_10.29	36.0715	260.386	68.7984	25.4729	29.5623	46.5816	65.0694	34.1397	3.5e-05	0.097689	0.991015	10	ECMDB23474-ECMDB23523-HMDB04971-HMDB07866-HMDB07868-HMDB07932-HMDB08826-HMDB08890-HMDB08922-HMDB08923-HMDB08986-HMDB10708-HMDB29174	C36H72NO8P-C36H72NO8P-C40H77NO8-C36H72NO8P-C37H74NO8P-C37H74NO8P-C37H74NO8P-C36H72NO8P-C36H72NO8P-C37H74NO8P-C37H74NO8P-C40H77NO8-C37H74NO8P	null//null//Glucosylceramide (d18:1/16:0)//PC(14:0/14:0)//PC(14:0/15:0)//PC(15:0/14:0)//PE(14:0/18:0)//PE(15:0/16:0)//PE(16:0/15:0)//PE(16:0/16:0)//PE(18:0/14:0)//Galactosylceramide (d18:1/16:0)//3-Sn-phosphatidylethanolamine	null-null-C01190-C00157-C00157-C00157-C00350-C00350-C00350-C00350-C00350-C02686-null	-	-	-
244.2635_5.32	21.341	127.827	64.1145	30.5883	26.3143	114.479	58.2385	31.1025	0	0.001183	0.787174	10	HMDB29986-HMDB31078-HMDB31081-HMDB59813-HMDB61956	C33H68-C15H30O-C15H30O-C15H30O-C15H30O	null//Pentadecanal//2-Pentadecanone//Heptyl ketone//null	null-C01948-null-null-null	-	-	-
260.1187_2.09	48.4402	148.371	25.8617	46.5553	33.4328	105.46	15.881	20.3669	2.1e-05	0.091686	0.9689	10	-	-	-	-	C17H15N3	Yellow OB	C19553
68.9965_0.53	48.2573	100.695	98.8599	72.7293	27.1186	32.2327	32.1066	31.0333	1.3e-05	0.000331	0.053079	10	-	-	-	-	-	-	-
246.1882_2.4	27.6284	65.985	48.8736	55.5749	10.6799	75.6938	84.8043	17.1023	4.9e-05	0.000248	0.24731	10	HMDB14795-HMDB32201-HMDB32202-HMDB38437	C11H21N-C10H19NS-C10H19NS-C10H19NS	Mecamylamine//null//null//9-(Methylthio)nonanenitrile	C07511-null-null-null	-	-	-
737.5295_10.27	20.3298	125.619	34.2022	14.163	16.7721	25.6767	34.3026	20.2889	3.1e-05	0.123556	0.997704	10	HMDB34840	C42H72O3	null	null	C40H79O7P-C40H79O7P-C40H79O7P-C40H79O7P-C40H79O7P	PA(O-18:0/19:1(9Z))//PA(O-20:0/17:1(9Z))//PA(P-16:0/21:0)//PA(P-18:0/19:0)//PA(P-20:0/17:0)	----
288.1907_2.32	21.7478	54.952	41.5814	27.492	12.1598	44.5354	63.6542	17.8484	4.3e-05	6e-05	0.769592	10	HMDB04231-HMDB32840-HMDB32894-HMDB33217-HMDB33632-HMDB33642-HMDB35133-HMDB35237-HMDB35374-HMDB39053-HMDB39974	C9H19NO4-C37H50O5-C37H50O5-C10H20O4-C35H52O5-C10H20O4-C10H20O4-C35H52O5-C35H52O5-C10H20O4-C10H20O4	Pantothenol//null//null//(2xi,6xi)-7-Methyl-3-methylene-1,2,6,7-octanetetrol//null//(2xi,3xi,6E)-3,7-Dimethyl-6-octene-1,2,3,8-tetrol//null//null//null//null//(1S,2S,4R,8R)-p-Menthane-1,2,8,9-tetrol	C05944-null-null-null-null-null-null-null-null-null-null	C13H25N3O4-C13H25N3O4-C13H25N3O4-C13H25N3O4-C13H25N3O4-C13H25N3O4-C13H25N3O4-C13H25N3O4-C13H25N3O4-C13H25N3O4-C13H25N3O4-C13H25N3O4-C13H25N3O4-C13H25N3O4-C13H25N3O4	Val Gly Leu//Gly Ile Val//Ile Gly Val//Leu Gly Val//Val Ile Gly//Leu Val Gly//Gly Leu Val//Val Leu Gly//Gly Val Leu//Val Gly Ile//Gly Val Ile//Val Val Ala//Ala Val Val//Val Ala Val//Ile Val Gly	--------------
128.5295_1.84	16.806	71.2893	50.0487	28.2665	15.3317	28.0022	26.4694	18.0433	0	1.5e-05	0.193454	10	HMDB41793	C16H11N	1-Aminopyrene	null	-	-	-
85.0238_0.45	8.42961	59.1215	23.5145	11.5927	13.0703	22.8811	16.0209	17.2913	0	0.021213	0.526939	10	-	-	-	-	-	-	-
281.0063_0.43	6.65058	39.4786	19.6656	12.6594	8.98258	24.7215	39.7221	9.48948	1e-06	5.7e-05	0.750802	10	HMDB32286-HMDB33062-HMDB36372-HMDB36373-HMDB38968	C6H9FeNO7-C9H16OS3-C9H16OS3-C9H16OS3-C9H16OS3	null//null//null//null//null	null-null-null-null-null	C11H8N2O3S2	Photinus luciferin	C02740
261.0196_1.83	11.0733	40.312	28.4038	15.9967	10.9424	17.0855	15.0069	11.934	0	0.001005	0.621546	10	HMDB00963-HMDB01299-HMDB29834-HMDB33041-HMDB33072-HMDB40243-HMDB40262-HMDB41835	C6H13O7PS-C6H13O7PS-C12H12N2-C9H18S3-C9H18S3-C9H18S3-C9H18S3-C12H12N2	5-Methylthioribose 1-phosphate//5-Methylthioribulose 1-phosphate//Harmalan//1-(1-Propenylthio)propyl propyl disulfide//(E)-1-Propenyl 1-(propylthio)propyl disulfide//2,2,4,4,6,6-Hexamethyl-1,3,5-trithiane//2,4,6-Triethyl-1,3,5-trithiane//Benzidine	C04188-C04582-null-null-null-null-null-C16444	C7H17O2PS3-C6H13O7PS-C6H13O7PS-C6H13O7PS	PHORATE//5-Methylthioribulose 1-phosphate//S-Methyl-5-thio-D-ribose 1-phosphate//Methylthioribosyl phosphate	C18690-C04582-C04188-
137.5345_1.85	11.2153	36.7204	26.9597	14.8425	10.7076	14.5934	15.9172	10.929	0	0.00051	0.896123	10	HMDB14959	C15H12ClNO2	Carprofen	C18364	-	-	-
290.295_5.36	5.93313	28.8969	16.6135	11.7013	4.17199	14.7727	7.47085	6.51561	0	0.013731	0.158344	10	HMDB31276-HMDB41072	C33H68O2-C33H68O2	null//null	null-null	-	-	-
417.2105_7.98	521.612	2077.63	798.386	665.045	54.3003	1322.1	567.709	47.0727	0	0.001695	0.9689	9	HMDB14984-HMDB40668-HMDB40701	C24H33FO6-C19H32O7-C19H32O7	Flurandrenolide//null//null	null-null-null	C16H30N6O7-C16H30N6O7-C16H30N6O7-C16H30N6O7-C16H30N6O7-C16H30N6O7-C16H30N6O7-C16H30N6O7-C16H30N6O7-C16H30N6O7-C16H30N6O7-C16H30N6O7-C16H30N6O7-C16H30N6O7-C16H30N6O7-C16H30N6O7-C16H30N6O7-C16H30N6O7-C16H30N6O7-C16H30N6O7-C16H30N6O7-C16H30N6O7-C16H30N6O7-C16H30N6O7-C16H30N6O7-C16H30N6O7-C16H30N6O7-C16H30N6O7-C16H30N6O7-C16H30N6O7-C16H30N6O7-C16H30N6O7-C16H30N6O7-C16H30N6O7-C16H30N6O7-C16H30N6O7-C16…	Ala Lys Asn Ser//Ala Lys Ser Asn//Ala Asn Lys Ser//Ala Asn Ser Lys//Ala Ser Lys Asn//Ala Ser Asn Lys//Gly Lys Asn Thr//Gly Lys Gln Ser//Gly Lys Ser Gln//Gly Lys Thr Asn//Gly Asn Lys Thr//Gly Asn Thr Lys//Gly Gln Lys Ser//Gly Gln Ser Lys//Gly Ser Lys Gln//Gly Ser Gln Lys//Gly Thr Lys Asn//Gly Thr Asn Lys//Lys Ala Asn Ser//Lys Ala Ser Asn//Lys Gly Asn Thr//Lys Gly Gln Ser//Lys Gly Ser Gln//Lys Gly …	------------------------------------------------------------------------C14629-C14653-C15180-
418.2137_7.98	134.441	565.055	207.796	176.371	15.2522	352.78	148.853	15.8593	0	0.001763	0.9689	9	HMDB01383-HMDB30186-HMDB33469	C18H40NO5P-C24H33NO3-C25H31N3O4	Sphinganine 1-phosphate//null//null	C01120-null-null	C17H33N5O5S-C17H33N5O5S-C17H33N5O5S-C17H33N5O5S-C17H33N5O5S-C17H33N5O5S-C17H33N5O5S-C17H33N5O5S-C17H33N5O5S-C17H33N5O5S-C17H33N5O5S-C17H33N5O5S-C17H33N5O5S-C17H33N5O5S-C17H33N5O5S-C17H33N5O5S-C17H33N5O5S-C17H33N5O5S-C17H33N5O5S-C17H33N5O5S-C17H33N5O5S-C17H33N5O5S-C17H33N5O5S-C17H33N5O5S-C17H33N5O5S-C17H33N5O5S-C17H33N5O5S-C17H33N5O5S-C17H33N5O5S-C17H33N5O5S-C24H33NO3-C17H33N5O5S-C17H33N5O5S-C17H3…	Ala Ala Lys Met//Ala Ala Met Lys//Ala Cys Lys Val//Ala Cys Val Lys//Ala Lys Ala Met//Ala Lys Cys Val//Ala Lys Met Ala//Ala Lys Val Cys//Ala Met Ala Lys//Ala Met Lys Ala//Ala Val Cys Lys//Ala Val Lys Cys//Cys Ala Lys Val//Cys Ala Val Lys//Cys Gly Ile Lys//Cys Gly Lys Ile//Cys Gly Lys Leu//Cys Gly Leu Lys//Cys Ile Gly Lys//Cys Ile Lys Gly//Cys Lys Ala Val//Cys Lys Gly Ile//Cys Lys Gly Leu//Cys Lys …	---------------------------------------------------------------------------------------
248.0806_5.45	90.0768	910.398	309.111	101.104	36.7569	136.582	116.87	38.8294	0	1.4e-05	0.9689	8	HMDB36742-HMDB38681	C23H30O12-C23H30O12	null//null	null-null	-	-	-
287.0265_2.02	16.5125	332.945	138.386	18.0403	24.485	23.1065	24.3357	28.6166	1e-06	0.034038	0.9689	8	HMDB11163-HMDB12305-HMDB14395-HMDB15289-HMDB15599-HMDB28749-HMDB32653-HMDB36649	C8H12N2O7-C15H24N2O16P2-C12H12N2O2S-C11H17BrN-C12H12N2O2S-C8H12N2O7-C7H12OS3-C12H12N2OS2	L-beta-aspartyl-L-aspartic acid //UDP-L-rhamnose//Dapsone//Bretylium//Enoximone//null//(Z)-[3-(Methylsulfinyl)-1-propenyl] 2-propenyl disulfide//Sinalbin B	null-C02199-C07666-C06855-null-null-null-null	C12H12N2OS2	Sinalbin B
241.1802_5.55	28.3627	255.918	93.4342	37.6908	29.1655	29.4305	37.6902	27.494	0	0.038309	0.9689	8	HMDB10730-HMDB30982-HMDB31020-HMDB31102-HMDB31341-HMDB32247-HMDB32279-HMDB32370-HMDB32542-HMDB36172-HMDB36461-HMDB37275-HMDB38972-HMDB41404-HMDB41490	C14H26O3-C14H26O3-C12H22O-C12H22O-C12H22O-C13H24O-C12H22O-C14H26O3-C12H22O-C13H24O-C12H22O-C13H24O-C12H22O-C13H24O-C13H24O	3-Oxotetradecanoic acid//6-Ketomyristic acid//2-Dodecenal//(Z,Z)-3,6-Dodecadien-1-ol//Cyclododecanone//(Z)-4-Dodecenal//2-Ethyl-1,3,3-trimethyl-2-norbornanol//L-Menthyl (R,S)-3-hydroxybutyrate//trans- and cis-2,4,8-Trimethyl-3,7-nona-dien-2-ol//4-(2,6,6-Trimethyl-1-cyclohexenyl)-2-butanol//Geosmin//2-Tridecenal//(E)-2-Butyl-2-octenal//2-Methylcyclododecanone//Dihydrogeranylacetone	null-null-null-null-null-null-null-null-null-null-C16286-null-null-null-null	C14H26O3-C14H26O3-C14H26O3-C14H26O3-C14H26O3-C14H26O3-C14H26O3-C14H26O3-C14H26O3-C14H26O3-C14H26O3-C14H26O3-C14H26O3	4-keto myristic acid//10-keto myristic acid//13-keto myristic acid//7-Oxotetradecanoic acid//14-hydroxy-12-tetradecenoic acid//14-hydroxy-12Z-tetradecenoic acid//12-hydroxy-13-tetradecenoic acid//14-hydroxy-5Z-tetradecenoic acid//12-methyl-10-oxo-tridecanoic acid//2-oxo-tetradecanoic acid//3-oxo-tetradecanoic acid//6-oxo-tetradecanoic acid//L-Menthyl (R,S)-3-hydroxybutyrate	------------
140.915_0.41	21.1577	203.724	74.7215	19.0114	14.3292	24.4497	14.831	12.5125	0	0.061264	0.9689	8	-	-	-	-	-	-	-
92.9267_0.41	32.4795	145.305	45.9302	12.5275	11.2054	14.9533	11.8147	8.78701	5.7e-05	0.766589	0.313546	8	-	-	-	-	-	-	-
94.9248_0.41	26.4952	111.043	37.6283	14.8696	8.95075	13.0457	10.9245	7.91815	1.9e-05	0.572608	0.787174	8	-	-	-	-	-	-	-
379.2957_4.64	786.294	1539.83	1437.88	1029.45	945.045	1537.46	1748.6	1363.23	0	0	0.001694	7	HMDB00944-HMDB04667-HMDB04670-HMDB04701-HMDB04702-HMDB05096-HMDB07897-HMDB07898-HMDB07929-HMDB08027-HMDB08192-HMDB08225-HMDB10223-HMDB11207-HMDB11212-HMDB11213-HMDB11237-HMDB11269-HMDB11302-HMDB13411-HMDB29796-HMDB29978-HMDB29998-HMDB30941-HMDB30943-HMDB31016-HMDB31064-HMDB31065-HMDB32371-HMDB32379-HMDB33713-HMDB34856-HMDB35651-HMDB35655-HMDB35660-HMDB35667-HMDB38057-HMDB40290-HMDB61668-HMDB61708	C22H44O2-C18H32O3-C18H32O3-C18H32O3-C18H32O3-C22H35NO3-C40H78NO7P-C40H78NO7P-C40H78NO7P-C40H78NO7P-C42H78NO7P-C42H78NO7P-C18H32O3-C40H78NO7P-C42H78NO7P-C42H78NO7P-C40H78NO7P-C40H78NO7P-C40H78NO7P-C40H78NO7P-C18H32O3-C18H32O3-C18H32O3-C11H22O-C11H22O-C11H22O-C11H22O-C11H22O-C11H22O-C11H22O-C11H22O-C11H22O-C22H44O2-C22H44O2-C22H44O2-C22H44O2-C18H37NO3-C22H44O2-C49H82O3-C18H32O3	Behenic acid//13S-hydroxyoctadecadienoic acid//Alpha-dimorphecolic acid//9,10-Epoxyoctadecenoic acid//12,13-EpOME//N-Arachidonoyl glycine//PC(14:0/P-18:1(11Z))//PC(14:0/P-18:1(9Z))//PC(14:1(9Z)/P-18:0)//PC(16:1(9Z)/P-16:0)//PC(18:3(6Z,9Z,12Z)/P-16:0)//PC(18:3(9Z,12Z,15Z)/P-16:0)//9-HODE//PC(P-16:0/16:1(9Z))//PC(P-16:0/18:3(6Z,9Z,12Z))//PC(P-16:0/18:3(9Z,12Z,15Z))//PC(P-18:0/14:1(9Z))//PC(P-18:1(1…	C08281-C14762-C14767-C14825-C14826-null-C00157-C00157-C00157-C00157-C00157-C00157-null-null-null-null-null-null-null-null-null-null-null-null-null-null-null-null-null-null-C01875-null-null-null-null-null-null-null-null-null	C25H40O-C25H40O	(-)-Ceriferol 1//26,27-bisnor-22-dehydro-cholesterol	-
380.2987_4.64	201.522	401.489	377.311	267.937	243.171	398.989	458.23	355.153	0	0	0.00134	7	HMDB42068-HMDB42271	C45H84O6-C45H84O6	null//null	null-null	-	-	-
395.2898_4.54	204.732	400.098	372.127	268.557	239.056	384.554	458.44	349.509	0	0	0.002587	7	HMDB03871-HMDB04706-HMDB06940-HMDB10201-HMDB10208-HMDB10221-HMDB35584-HMDB39867-HMDB40900-HMDB61660	C18H32O4-C18H32O4-C18H32O4-C18H32O4-C18H32O4-C18H32O4-C25H40O2-C25H40O2-C18H32O4-C22H44O3	13-L-Hydroperoxylinoleic acid//8(R)-Hydroperoxylinoleic acid//9(S)-HPODE//12,13-DiHODE//15,16-DiHODE//9,10-DiHODE//null//null//(+/-)-(E)-13-Hydroxy-10-oxo-11-octadecenoic acid//null	C04717-C14831-C14827-null-null-null-null-null-null-null	C25H40O2-C25H40O2-C25H40O2	(+)-Dysideapalaunic acid//1-Phenyl-1,3-nonadecanedione//5-(10,13-Nonadecadienyl)-1,3-benzenediol	--
203.0525_0.41	157.341	570.33	313.175	178.602	188.189	569.8	367.111	253.643	0	0.017033	0.906847	7	HMDB00122-HMDB00143-HMDB00169-HMDB00190-HMDB00211-HMDB00346-HMDB00516-HMDB00660-HMDB00700-HMDB01051-HMDB01151-HMDB01266-HMDB01311-HMDB01860-HMDB01882-HMDB01889-HMDB01978-HMDB02825-HMDB03345-HMDB03418-HMDB03449-HMDB06088-HMDB12326-HMDB29580-HMDB31232-HMDB32222-HMDB33704-HMDB34220-HMDB36354-HMDB38417-HMDB39973-HMDB41929-HMDB61922-HMDB62086-HMDB62100-HMDB62138-HMDB62170	C6H12O6-C6H12O6-C6H12O6-C3H6O3-C6H12O6-C6H12O6-C6H12O6-C6H12O6-C3H6O3-C3H6O3-C6H12O6-C6H12O6-C3H6O3-C7H8N4O2-C3H6O3-C7H8N4O2-C5H5N3O2-C7H8N4O2-C6H12O6-C6H12O6-C6H12O6-C6H12O6-C6H12O6-C3H6O3-C3H6O3-C6H12O6-C6H12O6-C6H12O6-C12H21NO9S2-C12H21NO9S2-C38H22O8-C3H6O3-C6H12O6-C6H12O6-C6H12O6-C6H12O6-C6H12O6	D-Glucose//D-Galactose//D-Mannose//L-Lactic acid//Myoinositol//3-Deoxyarabinohexonic acid//Beta-D-Glucose//D-Fructose//Hydroxypropionic acid//Glyceraldehyde//Allose//L-Sorbose//D-Lactic acid//Paraxanthine//Dihydroxyacetone//Theophylline//5-Hydroxypyrazinamide//Theobromine//Alpha-D-Glucose//D-Tagatose//Beta-D-Galactose//Scyllitol//L-Gulose//Dimethyl carbonate//Monoethyl carbonate//Dihydroxyacetone…	C00031-C00124-C00159-C00186-C00137-null-C00221-C02336-C01013-C02154-C01487-C08356-C00256-C13747-C00184-C07130-C01956-C07480-C00267-C00795-C00962-C06153-C15923-null-null-null-C01825-null-null-C08403-null-null-null-null-null-null-null	C6H12O6-C6H12O6-C6H12O6-C6H12O6-C6H12O6-C7H8N4O2-C7H8N4O2-C7H8N4O2-C6H12O6-C6H12O6-C6H12O6-C6H12O6-C6H12O6-C6H12O6-C6H12O6-C6H12O6-C6H12O6-C6H12O6-C6H12O6-C6H12O6-C6H12O6-C6H12O6-C6H12O6-C6H12O6-C6H12O6-C6H12O6	&alpha;-D-Glucose//D-Galactose//D-Fructose//D-(+)-Mannose//myo-Inositol//Theobromine//Paraxanthine//Theophylline//Allose//b-D-Galactopyranose//b-Glucose//1,3-Dihydroxyacetone//L-Galactose//allo-Inositol//3-Deoxyarabinohexonic acid//D-Tagatose//&alpha;-D-Glucose//L-Rhamnonate//D-Fuconate//&beta;-D-Fructose//L-(+)-Gulose//Sorbose//D-Hamamelose//2-Deoxy-D-gluconate//beta-D-Hamamelopyranose//D-Fructo…	C00267-C00124-C00095-C00159-C00137-C07480-C13747-C07130-C01582-C17207-C00221--C01825-C00137--C00795-C00267-C01934-C01680-C02336-C15923-C01452-C01906-C02782-C08351-C10906
131.0714_2.43	66.1763	173.966	237.968	157.253	43.2085	564.986	351.493	126.187	0	2e-06	0.015582	7	HMDB00246-HMDB00317-HMDB00409-HMDB00474-HMDB00525-HMDB00624-HMDB00665-HMDB00746-HMDB00990-HMDB01624-HMDB01975-HMDB03543-HMDB06478-HMDB10718-HMDB12843-HMDB29166-HMDB30124-HMDB30126-HMDB31206-HMDB31243-HMDB31324-HMDB31525-HMDB31526-HMDB31604-HMDB31605-HMDB31688-HMDB32158-HMDB32456-HMDB33851-HMDB33854-HMDB33858-HMDB34235-HMDB34431-HMDB34465-HMDB39779-HMDB40409-HMDB41844-HMDB59770-HMDB61652-HMDB62040…	C4H8O-C6H12O3-C6H12O3-C4H8O-C6H12O3-C6H12O3-C6H12O3-C6H12O3-C2H4O-C6H12O3-C6H12O3-C4H8O-C5H10O-C6H12O3-C6H12O3-C6H12O3-C5H10O-C5H10O-C5H10O-C4H8O-C4H8O-C5H10O-C5H10O-C5H10O-C5H10O-C12H24O6-C6H12O3-C6H12O3-C6H12O3-C5H10O-C4H8O-C5H10O-C4H8O-C5H10O-C5H10O-C6H12O3-C6H12O3-C6H12O3-C6H12O3-C5H10O-C5H10O-C6H14O4-C6H14O4	Tetrahydrofuran//2-Hydroxy-3-methylpentanoic acid//(5R)-5-Hydroxyhexanoic acid//Butanone//5-Hydroxyhexanoic acid//D-Leucic acid//Leucinic acid//Hydroxyisocaproic acid//Acetaldehyde//2-Hydroxycaproic acid//2-Ethyl-2-Hydroxybutyric acid//Butanal//Iso-Valeraldehyde//(R)-3-Hydroxyhexanoic acid//6-Hydroxyhexanoic acid//2-Methyl-3-hydroxyvaleric acid//Prenol//3-Methyl-3-buten-1-ol//Pentanal//2-Methylpr…	null-null-null-C02845-null-C03264-null-null-C00084-null-null-C01412-C07329-null-C06103-null-C01390-null-null-C03219-null-null-C02223-null-null-null-null-C07834-null-null-null-C01949-null-null-null-null-null-null-null-null-null-null-null	C6H12O3-C6H12O3-C6H12O3-C6H12O3-C6H12O3-C6H12O3-C6H12O3-C6H12O3-C6H12O3-C6H12O3-C6H12O3-C6H12O3-C6H12O3-C6H12O3-C6H12O3-C6H12O3-C6H12O3-C6H12O3-C6H12O3-C6H12O3-C6H12O3-C6H12O3	DL-3-hydroxy caproic acid//DL-4-hydroxy caproic acid//6-hydroxy caproic acid//(S)-(-)-2-Hydroxyisocaproic acid //Paraldehyde//3-Hydroxy-2-methylvalerate//Ethyl 3-hydroxybutyrate//5R-hydroxy-hexanoic acid//3R-hydroxy-hexanoic acid//2-hydroxy-3-methyl-pentanoic acid//(5R)-5-Hydroxyhexanoic acid//D-Leucic acid//2-Hydroxycaproic acid//2-Ethyl-2-Hydroxybutyric acid//Leucinic acid//DL-2-hydroxy caproic…	--C06103--C07834--C03499-----C03264----------
381.3047_4.92	120.611	251.532	221.923	148.861	161.219	262.46	300.847	208.029	0	0	0.044897	7	HMDB42061-HMDB56268-HMDB56270	C45H86O6-C46H84O5-C46H84O5	null//null//null	null-null-null	-	-	-
311.2576_5.33	94.9137	195.018	188.326	155.652	150.719	234.023	436.604	151.631	0.007448	8.3e-05	0.597052	7	HMDB01388-HMDB03073-HMDB30962-HMDB30963-HMDB30964-HMDB31060-HMDB35293-HMDB37631-HMDB37712-HMDB61952	C18H30O2-C18H30O2-C18H30O2-C18H30O2-C18H30O2-C19H34O3-C16H26O2-C16H26O2-C16H26O2-C16H26O2	Alpha-Linolenic acid//Gamma-Linolenic acid//Calendic acid//Punicic acid//Linolenelaidic acid//null//Norambreinolide//3-Methyl-alpha-ionyl acetate//[2,2-Bis(2-methylpropoxy)ethyl]benzene//null	C06427-C06426-null-C08364-null-null-null-null-null-null	C19H34O3-C19H34O3-C19H34O3	METHOPRENE (S)//13(S)-HODE methyl ester//(R)-2-Hydroxysterculic acid	C14308--
211.1336_4.04	103.907	153.219	146.917	107.144	132.324	227.792	305.9	194.804	5.7e-05	1e-06	0.245091	7	HMDB00764-HMDB02043-HMDB02097-HMDB02222-HMDB02237-HMDB03654-HMDB11648-HMDB11743-HMDB13744-HMDB30337-HMDB30358-HMDB31250-HMDB31310-HMDB31864-HMDB32073-HMDB32075-HMDB32099-HMDB32569-HMDB32570-HMDB32592-HMDB32617-HMDB32797-HMDB32871-HMDB33102-HMDB33376-HMDB33386-HMDB33597-HMDB33967-HMDB33970-HMDB34503-HMDB35013-HMDB35336-HMDB35725-HMDB36235-HMDB36385-HMDB37104-HMDB37135-HMDB37642-HMDB37680-HMDB37708…	C9H10O2-C11H14O2-C9H10O2-C9H10O2-C9H10O2-C9H10O2-C11H16N2O5-C9H10O2-C9H10O2-C34H56O9-C21H26N2O2-C11H14O2-C9H10O2-C11H14O2-C9H10O2-C9H10O2-C24H36O6-C9H10O2-C9H10O2-C9H10O2-C9H10O2-C12H18O3-C12H18O3-C12H18O3-C11H14O2-C11H14O2-C11H14O2-C9H10O2-C9H10O2-C36H54O9-C11H14O2-C36H54O9-C36H54O9-C11H14O2-C11H14O2-C12H18O3-C12H18O3-C12H18O3-C11H14O2-C11H14O2-C9H10O2-C12H18O3-C12H18O3-C11H14O2-C9H10O2-C11H14O2…	Hydrocinnamic acid//5-Phenylvaleric acid//4-Ethylbenzoic acid//3-Methylphenylacetic acid//3,4-Dimethylbenzoic acid//4-Coumaryl alcohol//1-(beta-D-Ribofuranosyl)-1,4-dihydronicotinamide //2-Phenylpropionate//2-Methoxy-4-vinylphenol//null//Aspidospermatine//Phenylmethyl 2-methylpropanoate//Benzyl acetate//Methyleugenol//o-Tolyl acetate//p-Tolyl acetate//null//2'-Methoxyacetophenone//4'-Methoxyaceto…	C05629-null-null-null-null-C02646-C15497-null-C17883-null-null-null-C15513-C10454-null-C01963-null-null-null-null-null-C08491-null-null-null-C17663-null-C01839-null-null-null-null-null-null-null-null-null-null-null-null-null-null-null-null-null-null-null-null-null-null-null-null-null-null-C10478-null-null	C12H18O3-C12H18O3-C12H18O3-C12H18O3-C12H18O3-C12H18O3-C12H18O3-C12H18O3-C12H18O3-C12H18O3-C12H18O3-C12H18O3-C12H18O3-C12H18O3	(-)-Jasmonic acid//(&plusmn;)7-epi Jasmonic Acid//(3S,7R)-iso-jasmonic acid//(3S,7S)-Jasmonic acid//(&plusmn;)-Jasmonic Acid//Cymather aldehyde methyl ester//Sedanonic acid//Dihydro-3-(2-octenyl)-2,5-furandione//(R)-8-Acetoxycarvotanacetone//1-Benzyloxy-1-(2-methoxyethoxy)ethane//4-(Butoxymethyl)-2-methoxyphenol//Isoamyl 2-furonpropionate//Dihydro-3-(1-octenyl)-2,5-furandione//3-Ethenyl-2,5-dimet…	C08491-C16317------------
594.3281_3.74	90.7664	186.05	158.8	208.137	88.6696	218.978	211.705	207.013	8e-06	0.000449	1.6e-05	7	HMDB13863-HMDB14514-HMDB15689-HMDB30392-HMDB30623-HMDB33828-HMDB34913-HMDB37554-HMDB40844-HMDB60525-HMDB60526-HMDB60527-HMDB61202	C29H33N7O2-C17H19N3-C17H19N3-C28H42N4O6-C29H44O10-C29H44O10-C16H20N2O3-C16H20N2O3-C27H46O10-C28H42N4O6-C28H42N4O6-C28H42N4O6-C27H34F3N5O3	null//Mirtazapine//Antazoline//Kukoamine A//Bipindogulomethyloside//Desglucocheirotoxol//Imazamethabenz-methyl//null//null//Kukoamine B//Kukoamine C//Kukoamine D//null	null-C07570-null-C17615-null-null-C11083-null-null-C17616-C17617-C17618-null	C32H43N5O6-C32H43N5O6-C32H43N5O6-C32H43N5O6-C32H43N5O6-C32H43N5O6-C32H43N5O6-C32H43N5O6-C32H43N5O6-C32H43N5O6-C32H43N5O6-C32H43N5O6-C32H43N5O6-C32H43N5O6-C32H43N5O6-C32H43N5O6-C32H43N5O6-C32H43N5O6-C32H43N5O6-C32H43N5O6-C32H43N5O6-C32H43N5O6-C32H43N5O6-C32H43N5O6-C32H43N5O6-C32H43N5O6-C32H43N5O6-C32H43N5O6-C32H43N5O6-C32H43N5O6-C32H43N5O6-C32H43N5O6-C32H43N5O6-C32H43N5O6-C32H43N5O6-C32H43N5O6-C32…	Ile Ile Trp Tyr//Ile Ile Tyr Trp//Ile Leu Trp Tyr//Ile Leu Tyr Trp//Ile Trp Ile Tyr//Ile Trp Leu Tyr//Ile Trp Tyr Ile//Ile Trp Tyr Leu//Ile Tyr Ile Trp//Ile Tyr Leu Trp//Ile Tyr Trp Ile//Ile Tyr Trp Leu//Leu Ile Trp Tyr//Leu Ile Tyr Trp//Leu Leu Trp Tyr//Leu Leu Tyr Trp//Leu Trp Ile Tyr//Leu Trp Leu Tyr//Leu Trp Tyr Ile//Leu Trp Tyr Leu//Leu Tyr Ile Trp//Leu Tyr Leu Trp//Leu Tyr Trp Ile//Leu Tyr …	-----------------------------------------------
227.1287_4.04	78.8983	167.158	141.936	105.643	113.11	231.206	281.065	199.072	0	3e-06	0.014866	7	HMDB00413-HMDB00453-HMDB00933-HMDB01184-HMDB03843-HMDB10719-HMDB12157-HMDB13105-HMDB29487-HMDB30006-HMDB30424-HMDB30994-HMDB31156-HMDB31158-HMDB31273-HMDB31407-HMDB31491-HMDB31492-HMDB31501-HMDB31512-HMDB31530-HMDB31559-HMDB31560-HMDB31561-HMDB31562-HMDB31601-HMDB31606-HMDB31607-HMDB31696-HMDB32050-HMDB32219-HMDB32312-HMDB32313-HMDB32319-HMDB32434-HMDB32458-HMDB32463-HMDB32490-HMDB33568-HMDB33700…	C12H22O5-C6H10O2-C12H20O4-C5H8O-C6H10O2-C6H10O2-C5H8O-C10H16O2-C6H10O2-C11H18O2-C11H18O2-C12H20O4-C10H16O2-C6H10O2-C10H16O2-C5H8O-C6H10O2-C6H10O2-C6H10O2-C5H8O-C5H8O-C6H10O2-C6H10O2-C6H10O2-C6H10O2-C5H8O-C5H8O-C5H8O-C12H22O5-C11H18O2-C10H16O2-C10H16O2-C10H16O2-C10H16O2-C10H16O2-C5H8O-C11H18O2-C6H10O2-C6H10O2-C10H16O2-C10H16O2-C10H16O2-C11H18O2-C11H18O2-C11H18O2-C10H16O2-C10H16O2-C10H16O2-C10H16O2…	3-Hydroxydodecanedioic acid//Delta-Hexanolactone//Traumatic acid//Methyl propenyl ketone//Gamma-Caprolactone//trans-Hex-2-enoic acid//3-Methyl-2-butenal//trans-4,5-epoxy-2(E)-decenal//Allyl propionate//2,2,7,7-Tetramethyl-1,6-dioxaspiro[4.4]non-3-ene//Linalyl formate//5-Heptyltetrahydro-2-oxo-3-furancarboxylic acid//Ethyl (4Z)-4,7-octadienoate//2-Methyl-4-pentenoic acid//Methyl octynecarboxylate/…	null-null-C16308-null-null-null-C07330-null-null-null-null-null-null-null-null-C00557-null-null-null-null-null-null-null-null-null-null-null-null-null-null-null-null-null-null-null-null-null-null-null-null-null-null-null-null-C12294-null-C09836-null-null-C16461-null-null-null-null-null-null-C02108-null-null-null-null-null-null-null-null-null-null-null-null-null-null-null-null	C12H20O4-C12H20O4-C12H20O4-C12H20O4-C12H20O4-C12H20O4-C12H20O4	Traumatic acid//(-)-11-hydroxy-9,10-dihydrojasmonic acid//(-)-12-hydroxy-9,10-dihydrojasmonic acid//Traumatic Acid//9,12-dioxo-dodecanoic acid//2Z-Dodecenedioic acid//5-Heptyltetrahydro-2-oxo-3-furancarboxylic acid	C16308---C16308---
377.2464_4.36	118.764	177.754	157.596	134.672	131.095	181.201	186.506	174.871	7e-06	0.000859	0.041657	7	HMDB07730-HMDB07759-HMDB07786-HMDB07787-HMDB31855-HMDB32960-HMDB37292-HMDB39436-HMDB39760-HMDB56365-HMDB56385-HMDB59677-HMDB59683-HMDB59697-HMDB62063	C47H70O5-C47H70O5-C47H70O5-C47H70O5-C13H16O-C19H34O10-C13H16O-C36H62O11-C24H34O2-C47H70O5-C47H70O5-C13H16O-C13H16O-C13H16O-C13H16O	DG(22:5(4Z,7Z,10Z,13Z,16Z)/22:6(4Z,7Z,10Z,13Z,16Z,19Z)/0:0)//DG(22:5(7Z,10Z,13Z,16Z,19Z)/22:6(4Z,7Z,10Z,13Z,16Z,19Z)/0:0)//DG(22:6(4Z,7Z,10Z,13Z,16Z,19Z)/22:5(4Z,7Z,10Z,13Z,16Z)/0:0)//DG(22:6(4Z,7Z,10Z,13Z,16Z,19Z)/22:5(7Z,10Z,13Z,16Z,19Z)/0:0)//5-Methyl-2-phenyl-2-hexenal//1-Octen-3-yl primeveroside//2-Butyl-3-phenyl-2-propen-1-al//null//1,1'-[1,12-Dodecanediylbis(oxy)]bisbenzene//null//null//3-…	null-null-null-null-null-null-null-null-null-null-null-null-null-null-null	C24H34O2-C24H34O2-C24H34O2-C24H34O2-C24H34O2	5&beta;-Chola-3,8(14),11-trien-24-oic Acid//Bufadienolide//delta2-THA//5beta-Chola-3,8(14),11-trien-24-oic Acid//1,1&#39;-[1,12-Dodecanediylbis(oxy)]bisbenzene	-C16921---
219.0356_0.43	67.5136	156.616	130.833	131.576	68.0524	233.559	242.362	97.9964	0	1.7e-05	0.049633	7	HMDB00854-HMDB06028-HMDB33623-HMDB35463-HMDB39208-HMDB60316-HMDB60506-HMDB61375	C6H10N2O4-C6H10N2O4-C18H22O8S-C28H24O17-C28H24O17-C16H18N2O9S-C12H19Cl2N3O7S-C3H8O4S	Formiminoglutamic acid//N-Acetylasparagine//Zearalenone 4-sulfate//null//null//(7R)-7-(5-Carboxy-5-oxopentanoyl)aminocephalosporinate//S-(2,2-Dichloro-1-hydroxy)ethyl glutathione//null	C00439-null-null-null-null-C04712-C14861-null	-	-	-
193.0565_2.84	75.6071	159.49	123.744	138.93	86.3679	248.54	100.779	129.055	3.3e-05	0.37117	0.085335	7	HMDB33296-HMDB35217	C34H30O9-C27H34O14	null//null	null-null	C8H10N4S-C8H10N4S	Benzaldehyde, p-amino-, thiosemicarbazone//6-(Isopropylthio)purine	0
327.253_7.02	76.1003	147.707	139.224	103.543	131.556	154.502	161.967	147.505	6.8e-05	0.000685	0.194594	7	HMDB04668-HMDB04669-HMDB10200-HMDB10203-HMDB10206-HMDB10220-HMDB10224-HMDB11108-HMDB15640-HMDB29786-HMDB29969-HMDB30950-HMDB30995-HMDB31006-HMDB31047-HMDB31048-HMDB31049-HMDB31088-HMDB31103-HMDB31934-HMDB33917-HMDB34586-HMDB36832-HMDB39603-HMDB60055-HMDB61644	C18H30O3-C18H30O3-C18H30O3-C18H30O3-C18H30O3-C18H30O3-C18H30O3-C18H30O3-C16H24N2-C18H30O3-C18H30O3-C18H30O3-C18H30O3-C19H34O4-C19H34O4-C19H34O4-C19H34O4-C18H30O3-C18H30O3-C18H30O3-C16H26O3-C18H30O3-C18H30O3-C18H30O3-C16H26O3-C18H30O3	13-OxoODE//9-OxoODE//A-12(13)-EpODE//13-HOTE//15(16)-EpODE//9(10)-EpODE//9-HOTE//17-Hydroxylinolenic acid//Xylometazoline//10-Oxo-11-octadecen-13-olide//null//null//(2'E,4'Z,8E)-Colneleic acid//1-Acetoxy-2-hydroxy-16-heptadecen-4-one//null//Avocadyne 1-acetate//Avocadyne 4-acetate//null//null//(9S,10E,12Z,15Z)-9-Hydroxy-10,12,15-octadecatrienoic acid//null//(9Z,12Z,14E)-16-Hydroxy-9,12,14-octadec…	C14765-C14766-null-null-null-null-null-C16346-C07913-null-null-null-C19827-null-null-null-null-null-null-null-null-null-null-null-null-null	C19H34O4-C19H34O4-C19H34O4-C19H34O4-C19H34O4-C19H34O4-C19H34O4	AVOCADYNE ACETATE//Ceriporic acid A//8-methoxy-13-hydroxy-9,11-octadecadienoic acid//11-methoxy-12,13-epoxy-9-octadecenoic acid//1-Acetoxy-2-hydroxy-16-heptadecen-4-one//Avocadyne 2-acetate//Avocadyne 4-acetate	------
233.1492_0.9	88.3267	169.335	109.175	100.972	41.2678	229.791	246.976	72.7743	5.1e-05	0.000943	0.802031	7	HMDB00721-HMDB11178-HMDB13075-HMDB13124-HMDB14631-HMDB28917-HMDB28939-HMDB29064-HMDB29065-HMDB34151-HMDB62045-HMDB62118	C7H12N2O3-C7H12N2O3-C10H20N2O4-C10H17NO4-C9H18N6-C10H20N2O4-C10H20N2O4-C10H20N2O4-C10H20N2O4-C11H24O2-C6H14O4-C6H14O4	Glycylproline//L-prolyl-L-glycine //Spermic acid 2//Propenoylcarnitine//Altretamine//null//null//null//null//1,1-Dimethoxynonane//null//null	null-null-null-null-null-null-null-null-null-null-null-null	C10H20N2O4-C10H20N2O4-C10H20N2O4-C10H20N2O4-C10H20N2O4-C9H18N6-C10H20N2O4-C10H20N2O4-C10H20N2O4-C10H20N2O4-C10H20N2O4	Leu Thr//Ile Thr//Thr Ile//Thr Leu//Ethylenediamine-N,N\'-di-a-butyric acid//altretamine//Piperazine adipate//Isoleucyl-Threonine//Leucyl-Threonine//Threoninyl-Isoleucine//Threoninyl-Leucine	------C13811----
134.0372_2.86	66.802	159.345	113.418	142.338	85.2061	242.86	82.5126	127.852	2.5e-05	0.585676	0.046221	7	HMDB11749-HMDB31612-HMDB33305-HMDB33702-HMDB33759-HMDB33940-HMDB34376-HMDB34587-HMDB37319-HMDB40518-HMDB40868-HMDB60309	C5H9NO-C16H14O4-C16H14O4-C16H14O4-C16H14O4-C16H14O4-C16H14O4-C5H9NO-C16H14O4-C5H9NO-C16H14O4-C5H9NO	2-Piperidinone//3,5-Dimethoxy-2,7-phenanthrenediol//Isomedicarpin//Pinostrobin chalcone//Dihydroformononetin//Vignafuran//Imperatorin//1-Pyrrolidinecarboxaldehyde//3-(4-Hydroxyphenyl)-1-(4-hydroxy-2-methoxyphenyl)-2-propen-1-one//2,5-Dihydro-2,4-dimethyloxazole//null//(2R)-2-Hydroxy-2-methylbutanenitrile	null-null-null-null-null-C08993-C09269-null-C15531-null-null-C18796	C5H9NO-C5H9NO-C5H9NO-C5H9NO-C5H9NO	&delta;-Valerolactam//N-Methyl-2-pyrrolidinone//(2R)-2-Hydroxy-2-methylbutanenitrile//1-Pyrrolidinecarboxaldehyde//2,5-Dihydro-2,4-dimethyloxazole	-C11118-C18796--
397.21_5.61	81.5409	109.266	119.548	98.0771	92.3288	101.611	109.555	108.776	0.000525	1.7e-05	0.006139	7	HMDB14606-HMDB29207-HMDB32726-HMDB34120-HMDB38013-HMDB38019-HMDB39063-HMDB41519	C9H14N2O3-C14H30NO7P-C19H22O4-C21H30O10-C19H22O4-C41H64O12-C19H22O4-C20H20N2O3	Metharbital//lysoPC(6:0)//Menadiol dibutyrate//Lusitanicoside//null//null//null//Nb-Feruloyltryptamine	null-null-null-C10474-null-null-null-null	C18H28N4O6-C18H28N4O6-C18H28N4O6-C18H28N4O6-C18H28N4O6-C18H28N4O6-C18H28N4O6-C18H28N4O6-C18H28N4O6-C18H28N4O6-C23H28N2O4-C23H28N2O4	Tyr Ser Lys//Lys Tyr Ser//Tyr Lys Ser//Pro Pro Pro Ser//Pro Pro Ser Pro//Pro Ser Pro Pro//Lys Ser Tyr//Ser Lys Tyr//Ser Tyr Lys//Ser Pro Pro Pro//QUININE ETHYL CARBONATE//Echitovenine	0
482.3196_4.21	50.9003	142.126	70.2881	86.7665	74.0935	268.824	60.3851	52.382	6e-06	0.935067	0.9689	7	HMDB09605-HMDB09637-HMDB09638-HMDB09670-HMDB09671-HMDB09702-HMDB13075-HMDB28917-HMDB28939-HMDB29064-HMDB29065	C49H78NO8P-C49H78NO8P-C49H78NO8P-C49H78NO8P-C49H78NO8P-C49H78NO8P-C10H20N2O4-C10H20N2O4-C10H20N2O4-C10H20N2O4-C10H20N2O4	PE(22:4(7Z,10Z,13Z,16Z)/22:6(4Z,7Z,10Z,13Z,16Z,19Z))//PE(22:5(4Z,7Z,10Z,13Z,16Z)/22:5(4Z,7Z,10Z,13Z,16Z))//PE(22:5(4Z,7Z,10Z,13Z,16Z)/22:5(7Z,10Z,13Z,16Z,19Z))//PE(22:5(7Z,10Z,13Z,16Z,19Z)/22:5(4Z,7Z,10Z,13Z,16Z))//PE(22:5(7Z,10Z,13Z,16Z,19Z)/22:5(7Z,10Z,13Z,16Z,19Z))//PE(22:6(4Z,7Z,10Z,13Z,16Z,19Z)/22:4(7Z,10Z,13Z,16Z))//Spermic acid 2//null//null//null//null	C00350-C00350-C00350-C00350-C00350-C00350-null-null-null-null-null	-	-	-
251.1303_4.02	53.9131	89.037	85.7994	54.3393	71.9626	132.59	167.777	112.457	2e-06	0	0.172208	7	HMDB11685-HMDB12897-HMDB15255-HMDB28765-HMDB29101-HMDB32259-HMDB36188-HMDB36213-HMDB36396-HMDB37764-HMDB40165-HMDB40202-HMDB40203-HMDB59936-HMDB59937-HMDB60287	C11H21O7P-C11H8N2-C13H11N3-C13H16N2O6-C13H16N2O6-C8H14O3S-C9H16O3-C9H16O3-C9H16O3-C10H18O3S-C9H16O3-C9H16O3-C9H16O3-C9H16O3-C9H16O3-C9H16O3	DHAP(8:0)//Beta-Carboline//Proflavine//null//null//Ethyl 4-(acetylthio)butyrate//Tetrahydrofurfuryl butyrate//cis-3-Hexenyl lactate//null//S-[1-[2-(Acetyloxy)ethyl]butyl] ethanethioate//Butyl levulinate//Butyl 3-hydroxy-2-methylidenebutanoate//2-Methylpropyl 3-hydroxy-2-methylidenebutanoate//5-Pentyl-1,4-dioxan-2-one//6-Pentyl-1,4-dioxan-2-one//null	null-C20157-C11181-null-null-null-null-null-null-null-null-null-null-null-null-null	-	-	-
299.1734_4.57	63.8694	121.236	98.2947	89.2055	84.4087	109.034	94.3079	98.3312	7e-06	0.040094	0.078533	7	HMDB39160	C11H20N4O2	L-Gizzerosine	null	C13H24N4O4-C13H24N4O4-C13H24N4O4-C13H24N4O4-C13H24N4O4-C13H24N4O4	Pro Lys Gly//Lys Gly Pro//Gly Pro Lys//Lys Pro Gly//Gly Lys Pro//Pro Gly Lys	-----
396.2888_4.54	55.9641	105.373	98.9242	85.9695	67.262	102.83	122.757	95.4289	0	0	0.000131	7	HMDB02226-HMDB09413-HMDB09414-HMDB09446-HMDB09447-HMDB09478-HMDB09642-HMDB09675-HMDB09710-HMDB09711-HMDB11359-HMDB11360-HMDB11387-HMDB11418-HMDB11419-HMDB11427-HMDB11451-HMDB11452-HMDB11460-HMDB14362-HMDB30002-HMDB30252-HMDB31359-HMDB31565-HMDB31728-HMDB32540-HMDB33546-HMDB35676-HMDB35677-HMDB36190-HMDB36815-HMDB38910-HMDB39760-HMDB60062-HMDB60098-HMDB60099	C22H36O2-C43H76NO7P-C43H76NO7P-C43H76NO7P-C43H76NO7P-C43H76NO7P-C43H76NO7P-C43H76NO7P-C45H76NO7P-C45H76NO7P-C43H76NO7P-C43H76NO7P-C43H76NO7P-C43H76NO7P-C43H76NO7P-C45H76NO7P-C43H76NO7P-C43H76NO7P-C45H76NO7P-C10H15N3-C11H18O-C11H18O-C11H18O-C11H18O-C11H18O-C11H18O-C11H18O-C22H36O2-C22H36O2-C11H18O-C11H18O-C22H36O2-C24H34O2-C19H42NO5P-C20H31O4-C20H31O4	Adrenic acid//PE(20:4(5Z,8Z,11Z,14Z)/P-18:1(11Z))//PE(20:4(5Z,8Z,11Z,14Z)/P-18:1(9Z))//PE(20:4(8Z,11Z,14Z,17Z)/P-18:1(11Z))//PE(20:4(8Z,11Z,14Z,17Z)/P-18:1(9Z))//PE(20:5(5Z,8Z,11Z,14Z,17Z)/P-18:0)//PE(22:5(4Z,7Z,10Z,13Z,16Z)/P-16:0)//PE(22:5(7Z,10Z,13Z,16Z,19Z)/P-16:0)//PE(22:6(4Z,7Z,10Z,13Z,16Z,19Z)/P-18:1(11Z))//PE(22:6(4Z,7Z,10Z,13Z,16Z,19Z)/P-18:1(9Z))//PE(P-16:0/22:5(4Z,7Z,10Z,13Z,16Z))//PE(…	C16527-C00350-C00350-C00350-C00350-C00350-C00350-C00350-C00350-C00350-null-null-null-null-null-null-null-null-null-null-null-null-null-null-null-null-null-null-null-null-null-null-null-null-null-null	C24H39NO2-C26H37NO2-C26H37NO2	Arachidonoylmorpholine//N-(3-hydroxyphenyl)-Arachidonoyl amide//AM404	--
178.0275_2.85	47.1126	115.477	76.0976	98.0932	58.2143	166.262	54.503	90.5429	7.5e-05	0.71668	0.069839	7	HMDB00894-HMDB14491-HMDB14731-HMDB29272-HMDB29427-HMDB30352-HMDB32161-HMDB61082-HMDB61705	C6H9NO3-C6H9NO3-C7H11NO2-C18H14O8-C7H11NO2-C7H11NO2-C6H9NO3-C6H9NO3-C6H9NO3	Vinylacetylglycine//Trimethadione//Ethosuximide//5,4'-Dihydroxy-3,3'-dimethoxy-6:7-methylenedioxyflavone//L-Hypoglycin A//Arecaidine//Acrylamide-acrylic acid resin//null//null	null-null-C07505-null-C08287-C10128-null-null-null	C6H9NO3-C6H9NO3-C6H9NO3-C6H9NO3-C6H9NO3-C6H9NO3	2-Pyrrolidone-5-carboxylic acid, methyl ester//N-Acrylylglycine methyl ester//Vinylacetylglycine//2-Hydroxymethylclavam//Trimethadione//Acrylamide-acrylic acid resin	---C17357--
291.2318_5.28	55.2971	76.521	99.8759	68.4386	72.7084	89.3897	113.815	99.6249	0.035946	8.9e-05	0.103788	7	HMDB00031-HMDB00365-HMDB00490-HMDB00546-HMDB02961-HMDB03818-HMDB05849-HMDB06770-HMDB10517-HMDB15324-HMDB37711-HMDB42329-HMDB42445-HMDB42560-HMDB42566-HMDB42625-HMDB42647-HMDB42654-HMDB42770-HMDB42776-HMDB42793-HMDB42799-HMDB42809-HMDB42827-HMDB42834-HMDB42867-HMDB42909-HMDB42925-HMDB44051-HMDB44299-HMDB44495-HMDB44515-HMDB44522-HMDB44618-HMDB47791-HMDB47923-HMDB47928-HMDB47950-HMDB47973-HMDB48009…	C19H30O2-C19H30O2-C19H30O2-C19H30O2-C19H30O2-C19H30O2-C19H30O2-C19H30O2-C55H92O6-C18H28N2O4-C19H30O2-C55H92O6-C55H92O6-C55H92O6-C55H92O6-C55H92O6-C55H92O6-C55H92O6-C55H92O6-C55H92O6-C55H92O6-C55H92O6-C57H90O6-C55H92O6-C55H92O6-C57H90O6-C55H92O6-C57H90O6-C55H92O6-C55H92O6-C55H92O6-C55H92O6-C55H92O6-C55H92O6-C55H92O6-C55H92O6-C55H92O6-C55H92O6-C55H92O6-C55H92O6-C55H92O6-C55H92O6-C55H92O6-C57H90O6-C…	Androsterone//Epiandrosterone//Etiocholanolone//Epietiocholanolone//Dihydrotestosterone//5-Androstenediol//4-Androstenediol//5b-Dihydrotestosterone//TG(20:4(5Z,8Z,11Z,14Z)/14:0/18:3(9Z,12Z,15Z))[iso6]//Acebutolol//4-Methylphenyl dodecanoate//null//null//null//null//null//null//null//null//null//null//null//null//null//null//null//null//null//null//null//null//null//null//null//null//null//null//n…	C00523-C07635-C04373-null-C03917-C04295-C14210-C05293-null-C06803-null-null-null-null-null-null-null-null-null-null-null-null-null-null-null-null-null-null-null-null-null-null-null-null-null-null-null-null-null-null-null-null-null-null-null-null-null-null-null-null-null-null-null-null-null-null-null-null-null-null-null-null-null-null-null-null-null-null-null-null-null-null-null-null-null-null-nul…	C19H30O2-C19H30O2-C19H30O2-C19H30O2-C19H30O2-C19H30O2-C19H30O2-C19H30O2-C19H30O2-C19H30O2-C19H30O2-C19H30O2-C19H30O2-C19H30O2-C19H30O2-C19H30O2-C19H30O2-C19H30O2-C19H30O2-C19H30O2-C19H30O2	5&alpha;-dihydrotestosterone//5&beta;-Dihydrotestosterone//Androsterone//Etiocholanolone//Androstenediol//androst-5-ene-3&beta;,16&alpha;-diol//Epiandrosterone//Stearidonic Acid methyl ester//cis-Parinaric Acid methyl ester//Sterculynic acid//13-Phenyltridecanoic acid//Epietiocholanolone//4-Androstenediol//Epiandrosterone//16-Oxosteroid//11beta-Hydroxy-5alpha-androstan-17-one//17beta-Hydroxy-2alp…	C03917-C05293-C00523-C04373-C04295-C15442-C07635------C14210--C01986-C14932-C15326----
462.2846_3.55	39.3891	94.2901	65.181	98.3365	60.7075	104.021	109.335	101.038	3e-05	0.005034	8.2e-05	7	HMDB00824-HMDB04939-HMDB14701-HMDB31915-HMDB32099-HMDB32121-HMDB32797-HMDB32871-HMDB33034-HMDB33102-HMDB36819-HMDB37104-HMDB37135-HMDB37642-HMDB37735-HMDB37816-HMDB38894-HMDB41573-HMDB60565-HMDB60920-HMDB60921-HMDB61943	C10H19NO4-C67H121N3O26-C24H30N2O2-C69H115N13O12-C24H36O6-C13H18O3-C12H18O3-C12H18O3-C26H36O6-C12H18O3-C13H18O3-C12H18O3-C12H18O3-C12H18O3-C12H18O3-C12H18O3-C13H18O3-C12H18O3-C13H18O3-C13H18O3-C13H18O3-C13H18O3	Propionylcarnitine//Ganglioside GM2 (d18:1/18:0)//Doxapram//Omphalotin A//null//null//Jasmonic acid//Sedanonic acid//null//Dihydro-3-(2-octenyl)-2,5-furandione//Dehydrovomifoliol//(R)-8-Acetoxycarvotanacetone//1-Benzyloxy-1-(2-methoxyethoxy)ethane//4-(Butoxymethyl)-2-methoxyphenol//Isoamyl 2-furonpropionate//Dihydro-3-(1-octenyl)-2,5-furandione//Isoamyl p-anisate//3-Ethenyl-2,5-dimethyl-4-oxohex-…	C03017-C04884-null-null-null-null-C08491-null-null-null-C04223-null-null-null-null-null-null-null-null-null-null-null	C26H39NO6	17-phenyl trinor Prostaglandin F2&alpha; serinol amide
255.1934_5.6	54.4604	164.801	80.7591	60.7703	74.1291	88.6134	61.9097	73.501	1.6e-05	0.837896	0.9689	7	HMDB39213	C14H27LiO2	null	null	-	-	-
595.3321_3.75	43.2796	86.5347	78.5406	83.3484	45.7631	106.652	109.581	90.8262	2.6e-05	0.000236	0.000872	7	HMDB15537-HMDB29770-HMDB31150-HMDB34695-HMDB34931-HMDB35382-HMDB35719-HMDB36306-HMDB36307-HMDB37527	C31H48O2S2-C25H42O12-C33H34N4O3-C30H44O7-C30H44O7-C30H44O7-C30H44O7-C30H44O7-C30H44O7-C25H42O12	Probucol//null//Pyrophaeophorbide a//Cucurbitacin D//Ganoderic acid A//null//Ganoderic acid B//null//null//null	C07373-null-null-C08796-null-null-null-null-null-null	C23H44N10O7-C23H44N10O7-C23H44N10O7-C23H44N10O7-C23H44N10O7-C23H44N10O7-C23H44N10O7-C23H44N10O7-C23H44N10O7-C28H44N8O5-C28H44N8O5-C28H44N8O5-C28H44N8O5-C28H44N8O5-C28H44N8O5-C23H44N10O7-C23H44N10O7-C23H44N10O7-C28H44N8O5-C28H44N8O5-C28H44N8O5-C28H44N8O5-C28H44N8O5-C28H44N8O5-C23H44N10O7-C23H44N10O7-C23H44N10O7-C23H44N10O7-C23H44N10O7-C23H44N10O7-C28H44N8O5-C28H44N8O5-C23H44N10O7-C23H44N10O7-C28H4…	Glu Ile Arg Arg//Glu Leu Arg Arg//Glu Arg Ile Arg//Glu Arg Leu Arg//Glu Arg Arg Ile//Glu Arg Arg Leu//Ile Glu Arg Arg//Ile Arg Glu Arg//Ile Arg Arg Glu//Ile Arg Val Trp//Ile Arg Trp Val//Ile Val Arg Trp//Ile Val Trp Arg//Ile Trp Arg Val//Ile Trp Val Arg//Leu Glu Arg Arg//Leu Arg Glu Arg//Leu Arg Arg Glu//Leu Arg Val Trp//Leu Arg Trp Val//Leu Val Arg Trp//Leu Val Trp Arg//Leu Trp Arg Val//Leu Trp …	-----------------------------------------------------------------------------------
89.0228_0.48	38.8692	76.6159	61.406	56.7843	40.1634	173.893	69.7555	72.4208	5e-06	0.158749	0.24731	7	HMDB31612-HMDB33305-HMDB33702-HMDB33759-HMDB33940-HMDB34376-HMDB37319-HMDB40868	C16H14O4-C16H14O4-C16H14O4-C16H14O4-C16H14O4-C16H14O4-C16H14O4-C16H14O4	3,5-Dimethoxy-2,7-phenanthrenediol//Isomedicarpin//Pinostrobin chalcone//Dihydroformononetin//Vignafuran//Imperatorin//3-(4-Hydroxyphenyl)-1-(4-hydroxy-2-methoxyphenyl)-2-propen-1-one//null	null-null-null-null-C08993-C09269-C15531-null	-	-	-
442.2203_4.68	44.4041	105.327	50.4947	115.182	54.1449	58.1569	59.5386	79.5375	0.001153	0.748627	1.5e-05	7	ECMDB23399-ECMDB23408-HMDB09939-HMDB09943-HMDB11678-HMDB15669-HMDB34343-HMDB36250-HMDB36297-HMDB41343	C17H36NO7P-C17H36NO7P-C41H76O16P2-C41H76O16P2-C23H37NO3S-C24H31NO4-C44H70O18-C44H70O18-C44H70O18-C44H70O18	null//null//PIP(16:1(9Z)/16:1(9Z))//null//Geranylgeranylcysteine//Drotaverine//null//null//null//null	null-null-C00626-null-null-null-null-null-null-null	C23H37NO3S-C25H33NO6	Geranylgeranylcysteine//Proansamitocin	0
368.1506_3.28	49.8266	87.55	61.0088	111.683	37.971	79.5006	57.9761	80.3053	3e-06	0.095686	0	7	HMDB01927-HMDB14434-HMDB14615-HMDB30207-HMDB30208-HMDB30212-HMDB33084-HMDB36765-HMDB60632-HMDB60846-HMDB61331	C17H21NO-C17H21NO-C17H18F3NO-C19H19NO3-C20H21NO3-C20H21NO3-C21H23NO5-C21H23NO5-C17H21NO-C20H21NO3-C21H23NO5	Diphenhydramine//Atomoxetine//Fluoxetine//Koenigine//Koenigicine//null//7-Hydroxydehydroglaucine//null//null//N-Monodemethylolopatadine//null	C06960-null-null-null-null-null-null-null-null-null-null	C21H23NO5-C14H28NO8P-C14H28NO8P-C21H23NO5-C21H23NO5-C21H23NO5-C21H23NO5-C21H23NO5	Diamorphine (heroin)//PC(3:0/3:0)//PC(3:0/3:0)[U]//Allocryptopine//Fumaricine//Homochelidonine//7-Hydroxydehydroglaucine//Romucosine D	C06534---C02134-C09444-C12257--
229.156_1.14	40.4818	93.7793	59.0651	55.7515	13.0776	133.581	111.895	29.6596	1.3e-05	0.001619	0.588263	7	HMDB28920-HMDB28942-HMDB29130-HMDB29131-HMDB32215-HMDB35862-HMDB39884	C11H22N2O3-C11H22N2O3-C11H22N2O3-C11H22N2O3-C14H24O-C14H24O-C14H24O	null//null//null//null//2-Decylfuran//(E)-6,10-Dimethyl-9-methylene-5-undecen-2-one//2-Cyclotetradecen-1-one	null-null-null-null-null-null-null	C11H22N2O3-C11H22N2O3-C11H22N2O3-C11H22N2O3-C11H22N2O3-C11H22N2O3-C11H22N2O3-C11H22N2O3	Ile Val//Leu Val//Val Ile//Val Leu//Isoleucyl-Valine//Leucyl-Valine//Valyl-Isoleucine//Valyl-Leucine	-------
158.0297_2.84	43.1823	83.3785	59.5152	59.4651	59.0148	96.7707	47.9853	69.3748	2.2e-05	0.880921	0.283517	7	HMDB00562-HMDB14766-HMDB29508-HMDB31783-HMDB38409-HMDB61068	C4H7N3O-C16H11ClN2O3-C16H10O7-C10H17N2O4PS-C14H27NO9S3-C10H10N7O2S	Creatinine//Clorazepate//Laccaic acid D//Etrimfos//null//null	C00791-C06921-null-C18985-null-null	-	-	-
524.2016_4.33	29.5039	62.0118	39.1858	48.7921	39.1541	107.342	95.7331	80.1857	4e-06	0.005555	0.006618	7	HMDB03323-HMDB03324-HMDB10147-HMDB14760	C25H27N3O6-C25H27N3O6-C41H82O22P4-C26H29N3O6	Biotripyrrin-a//Biotripyrrin-b//null//Nicardipine	null-null-null-C07264	C22H31N5O10-C22H31N5O10-C22H31N5O10-C22H31N5O10-C22H31N5O10-C22H31N5O10-C22H31N5O10-C22H31N5O10-C22H31N5O10-C22H31N5O10-C22H31N5O10-C22H31N5O10-C22H31N5O10-C22H31N5O10-C22H31N5O10-C22H31N5O10-C22H31N5O10-C22H31N5O10-C22H31N7O6-C22H31N7O6-C22H31N7O6-C22H31N7O6-C22H31N5O10-C22H31N5O10-C17H31N9O8-C17H31N9O8-C22H31N7O6-C17H31N9O8-C17H31N9O8-C17H31N9O8-C17H31N9O8-C22H31N5O10-C22H31N5O10-C22H31N5O10-C2…	Asp Gln Thr Tyr//Asp Gln Tyr Thr//Asp Thr Gln Tyr//Asp Thr Tyr Gln//Asp Tyr Gln Thr//Asp Tyr Thr Gln//Glu Asn Thr Tyr//Glu Asn Tyr Thr//Glu Gln Ser Tyr//Glu Gln Tyr Ser//Glu Ser Gln Tyr//Glu Ser Tyr Gln//Glu Thr Asn Tyr//Glu Thr Tyr Asn//Glu Tyr Asn Thr//Glu Tyr Gln Ser//Glu Tyr Ser Gln//Glu Tyr Thr Asn//Trp Arg Glu//Arg Trp Glu//Arg Glu Trp//Trp Glu Arg//Asn Glu Thr Tyr//Asn Glu Tyr Thr//Asn Asn…	-----------------------------------------------------------------------------------------
454.2003_5.57	40.6555	55.8057	67.3744	42.2647	52.1398	64.7708	65.1127	69.2698	0.001198	4.8e-05	0.112431	7	HMDB14875-HMDB15164-HMDB30171-HMDB32197-HMDB33467-HMDB38103-HMDB41217-HMDB41991	C25H27ClN2-C23H23N3O5-C20H21NO6-C14H26O11-C22H24N2O6-C25H26O4-C25H26O4-C25H24FNO4	Meclizine//Topotecan//null//Cellulose, microcrystalline//Dicaffeoylputrescine//(R)-Hispaglabridin B//Shinflavanone//Pitavastatin	C07116-C11158-null-null-null-null-null-C13334	C16H29N7O7-C16H29N7O7-C16H29N7O7-C16H29N7O7-C16H29N7O7-C16H29N7O7-C16H29N7O7-C16H29N7O7-C16H29N7O7-C16H29N7O7-C16H29N7O7-C16H29N7O7-C16H29N7O7-C16H29N7O7-C16H29N7O7-C16H29N7O7-C16H29N7O7-C16H29N7O7-C16H29N7O7-C16H29N7O7-C16H29N7O7-C16H29N7O7-C16H29N7O7-C16H29N7O7-C16H29N7O7-C16H29N7O7-C16H29N7O7-C16H29N7O7-C16H29N7O7-C16H29N7O7-C16H29N7O7-C16H29N7O7-C16H29N7O7-C16H29N7O7-C16H29N7O7-C16H29N7O7-C16…	Ala Ala Asp Arg//Ala Ala Arg Asp//Ala Asp Ala Arg//Ala Asp Arg Ala//Ala Glu Gly Arg//Ala Glu Arg Gly//Ala Gly Glu Arg//Ala Gly Arg Glu//Ala Arg Ala Asp//Ala Arg Asp Ala//Ala Arg Glu Gly//Ala Arg Gly Glu//Asp Ala Ala Arg//Asp Ala Arg Ala//Asp Arg Ala Ala//Glu Ala Gly Arg//Glu Ala Arg Gly//Glu Gly Ala Arg//Glu Gly Arg Ala//Glu Arg Ala Gly//Glu Arg Gly Ala//Gly Ala Glu Arg//Gly Ala Arg Glu//Gly Glu …	-----------------------------------------------------
442.1898_5.59	40.7892	58.1208	66.8281	49.8519	44.585	65.3674	64.6731	62.1566	0.000353	9.1e-05	0.030207	7	-	-	-	-	C17H29N7O5S-C17H29N7O5S-C17H29N7O5S-C17H29N7O5S-C17H29N7O5S-C17H29N7O5S-C17H29N7O5S-C17H29N7O5S-C17H29N7O5S-C17H29N7O5S-C17H29N7O5S-C17H29N7O5S-C17H29N7O5S-C17H29N7O5S-C17H29N7O5S-C17H29N7O5S-C17H29N7O5S-C17H29N7O5S-C17H29N7O5S-C17H29N7O5S-C17H29N7O5S-C17H29N7O5S-C17H29N7O5S-C17H29N7O5S-C25H25N5O3	Cys Gly His Lys//Cys Gly Lys His//Cys His Gly Lys//Cys His Lys Gly//Cys Lys Gly His//Cys Lys His Gly//Gly Cys His Lys//Gly Cys Lys His//Gly His Cys Lys//Gly His Lys Cys//Gly Lys Cys His//Gly Lys His Cys//His Cys Gly Lys//His Cys Lys Gly//His Gly Cys Lys//His Gly Lys Cys//His Lys Cys Gly//His Lys Gly Cys//Lys Cys Gly His//Lys Cys His Gly//Lys Gly Cys His//Lys Gly His Cys//Lys His Cys Gly//Lys His …	------------------------
647.2553_3.95	37.7389	71.3058	46.6552	62.7922	45.5888	64.1542	50.0032	72.8918	5e-06	0.427714	2.6e-05	7	HMDB00594-HMDB01894-HMDB14401-HMDB28875-HMDB29106-HMDB29562-HMDB29770-HMDB31147-HMDB31865-HMDB33749-HMDB33920-HMDB35388-HMDB37527-HMDB38514	C14H18N2O5-C14H18N2O5-C29H38N4O10-C14H18N2O5-C14H18N2O5-C14H18N2O5-C25H42O12-C35H32N4O5-C14H18N2O5-C37H42N2O6-C37H42N2O6-C34H48O7-C25H42O12-C14H18N2O5	Glutamylphenylalanine//Aspartame//Lymecycline//null//null//N-gamma-L-Glutamyl-L-phenylalanine//null//null//4'-tert-Butyl-2',6'-dimethyl-3',5'-dinitroacetophenone//Isoliensinine//Liensinine//null//null//null	null-C11045-null-null-null-null-null-null-null-null-null-null-null-null	C25H40N8O10-C25H40N8O10	Asp His Leu Thr Gln//Glu Pro Pro Arg Asp	-
382.3064_4.92	30.9554	60.2391	52.8378	36.2293	39.586	64.287	75.1037	50.6873	0	0	0.160818	7	HMDB10736-HMDB13300-HMDB30979-HMDB30980-HMDB30981-HMDB31127-HMDB34074-HMDB34297-HMDB35516-HMDB61650	C18H34O3-C17H33NO3-C18H34O3-C18H34O3-C18H34O3-C18H34O3-C18H34O3-C18H34O3-C24H41NO-C18H34O3	3-Oxooctadecanoic acid//Pentadecanoylglycine//9-Oxooctadecanoic acid//10-Oxooctadecanoic acid//11-Oxooctadecanoic acid//5-Hexyltetrahydro-2-furanoctanoic acid//5-Oxooctadecanoic acid//Ricinoleic acid//null//null	null-null-null-null-null-null-null-C08365-null-null	C24H41NO-C24H41NO-C24H41NO-C24H41NO-C24H41NO-C24H41NO-C24H41NO-C21H39N3O3-C24H41NO	N-butyl arachidonoyl amine//N-tert-butyl arachidonoyl amine//(-)N-(1R-methyl-propyl) arachidonoyl amine//(+)N-(1S-methyl-propyl) arachidonoyl amine//N,N-diethyl arachidonoyl amine//N-propyl &alpha;-methyl arachidonoyl amine//N-isopropyl &alpha;-methylarachidonoyl amine//Cannabisativine//5-Decanoyl-2-nonylpyridine	-------C10576-
98.0232_0.46	22.4981	35.9162	43.3035	43.9057	34.5852	118.673	50.9588	54.8803	7e-06	0.04267	0.030207	7	HMDB00764-HMDB01361-HMDB02097-HMDB02222-HMDB02237-HMDB03654-HMDB11743-HMDB13744-HMDB31310-HMDB32073-HMDB32075-HMDB32569-HMDB32570-HMDB32592-HMDB32617-HMDB33967-HMDB33970-HMDB37715-HMDB38355-HMDB39238-HMDB40428-HMDB40925-HMDB59824	C9H10O2-CO-C9H10O2-C9H10O2-C9H10O2-C9H10O2-C9H10O2-C9H10O2-C9H10O2-C9H10O2-C9H10O2-C9H10O2-C9H10O2-C9H10O2-C9H10O2-C9H10O2-C9H10O2-C9H10O2-C9H10O2-C12H11N5-C9H10O2-C9H10O2-C9H10O2	Hydrocinnamic acid//Carbon monoxide//4-Ethylbenzoic acid//3-Methylphenylacetic acid//3,4-Dimethylbenzoic acid//4-Coumaryl alcohol//2-Phenylpropionate//2-Methoxy-4-vinylphenol//Benzyl acetate//o-Tolyl acetate//p-Tolyl acetate//2'-Methoxyacetophenone//4'-Methoxyacetophenone//2'-Hydroxy-5'-methylacetophenone//Methyl phenylacetate//Ethyl benzoate//4-Ethoxybenzaldehyde//1-Phenylethyl formate//2-Ethyl-…	C05629-C00237-null-null-null-C02646-null-C17883-C15513-null-C01963-null-null-null-null-C01839-null-null-null-C11263-null-null-null	C4H3NO2	Maleimide	C07272
229.1559_1.71	26.0261	67.9909	49.0016	38.5453	7.95962	86.8213	100.224	23.0519	6e-06	5.3e-05	0.363002	7	HMDB28920-HMDB28942-HMDB29130-HMDB29131-HMDB32215-HMDB35862-HMDB39884	C11H22N2O3-C11H22N2O3-C11H22N2O3-C11H22N2O3-C14H24O-C14H24O-C14H24O	null//null//null//null//2-Decylfuran//(E)-6,10-Dimethyl-9-methylene-5-undecen-2-one//2-Cyclotetradecen-1-one	null-null-null-null-null-null-null	C11H22N2O3-C11H22N2O3-C11H22N2O3-C11H22N2O3-C11H22N2O3-C11H22N2O3-C11H22N2O3-C11H22N2O3	Ile Val//Leu Val//Val Ile//Val Leu//Isoleucyl-Valine//Leucyl-Valine//Valyl-Isoleucine//Valyl-Leucine	-------
234.0027_0.52	17.704	43.8392	40.7095	29.2183	25.5845	76.9549	78.1431	37.8067	0	2e-06	0.087527	7	HMDB60176	C3H6O6S	(S)-3-Sulfonatolactate	C11499	-	-	-
149.0635_2.85	25.6006	49.7445	36.8685	45.2007	31.9255	72.063	32.3752	42.4032	7.6e-05	0.620041	0.0882	7	HMDB31245-HMDB31322-HMDB31666-HMDB32457-HMDB33902-HMDB35418-HMDB36180-HMDB40576-HMDB41010-HMDB60947-HMDB61871	C4H10S-C4H10S-C4H10S-C5H12S-C5H12S-C5H12S-C5H12S-C4H10S-C5H12S-C18H21ClN2-C4H10S	2-Methyl-1-propanethiol//1-Butanethiol//Diethyl sulfide//1-Pentanethiol//Isopentyl mercaptan//2-Methyl-1-butanethiol//3-Methyl-2-butanethiol//2-(Methylthio)propane//(+/-)-2-Pentanethiol//desmethylclomipramine//null	null-null-C02272-null-null-null-null-null-null-null-null	-	-	-
417.2723_5.12	29.8495	53.8836	41.7699	37.4582	26.8932	40.622	54.3037	38.9338	6.5e-05	0.000185	0.093455	7	HMDB33553	C9H18N2O2	3-[(3-Methylbutyl)nitrosoamino]-2-butanone	null	-	-	-
378.2809_4.35	21.9273	40.1617	33.5947	28.196	22.9142	45.0623	46.7492	44.2624	0	5.3e-05	0.000995	7	HMDB15223-HMDB47885	C23H27N-C45H80O6	Butenafine//null	C08067-null	-	-	-
200.0043_0.41	15.4615	25.5411	27.4975	23.5188	25.7008	53.0428	45.5048	29.7179	5e-06	0.000279	0.198851	7	HMDB14706	C4H6O4S2	Succimer	C07598	-	-	-
171.9464_0.52	16.8119	21.6363	24.5776	25.141	24.9514	60.9078	32.8804	35.9313	5e-05	0.110033	0.061784	7	-	-	-	-	-	-	-
158.1552_4.67	21.4145	51.7162	29.151	31.4293	22.6056	32.4016	24.9656	24.0833	2.6e-05	0.445834	0.510277	7	HMDB28846-HMDB28951	C8H17N3O3-C8H17N3O3	null//null	null-null	-	-	-
235.0027_0.45	16.7353	26.0493	34.3186	29.7815	20.5486	40.9963	39.1172	25.7546	0.000196	5.7e-05	0.031422	7	HMDB00816-HMDB03625-HMDB33118-HMDB33119-HMDB60148	C2H5O6P-Hg-C5H6S-C5H6S-C2H5O6P	Phosphoglycolic acid//Mercury//2-Methylthiophene//3-Methylthiophene//null	C00988-C00703-null-null-null	C8H8Cl2N2O2	3-(3,4-Dichlorophenyl)-1-hydroxy-1-methylurea	C15250
684.2144_3.63	15.4174	41.9166	26.0247	33.6533	15.4766	38.2463	24.3764	34.8252	0	0.026516	2.6e-05	7	-	-	-	-	C29H39N5O10S	Thr Cys Tyr Thr Tyr
117.0563_1.2	10.7708	26.6757	29.3881	25.5259	9.33362	70.0835	41.62	14.1634	0	6e-05	0.078183	7	HMDB00246-HMDB00351-HMDB00354-HMDB00396-HMDB00407-HMDB00410-HMDB00474-HMDB00531-HMDB00642-HMDB00754-HMDB01216-HMDB01659-HMDB01863-HMDB01987-HMDB02011-HMDB03366-HMDB03543-HMDB31243-HMDB31324-HMDB31558-HMDB31652-HMDB33858-HMDB34431-HMDB40735-HMDB59844-HMDB61927-HMDB62057-HMDB62143	C4H8O-C5H10O3-C5H10O3-C5H10O3-C5H10O3-C5H10O3-C4H8O-C5H10O3-C5H10O3-C5H10O3-C6H8N4-C3H6O-C5H10O3-C5H10O3-C5H10O3-C3H6O-C4H8O-C4H8O-C4H8O-C3H6O-C3H6O-C4H8O-C4H8O-C5H10O3-C5H10O3-C5H10O3-C5H10O3-C3H6O	Tetrahydrofuran//3-Hydroxy-2-methyl-[R-(R,S)]-butanoic acid//2-Methyl-3-hydroxybutyric acid//2-Ethylhydracrylic acid//2-Hydroxy-3-methylbutyric acid//3-Hydroxy-2-methyl-[S-(R,R)]-butanoic acid//Butanone//3-Hydroxyvaleric acid//Erythronilic acid//3-Hydroxyisovaleric acid//Tetrahydropteridine//Acetone//2-Hydroxyvaleric acid//2-Hydroxy-2-methylbutyric acid//4-Hydroxyisovaleric acid//Propanal//Butana…	null-null-null-null-null-null-C02845-null-null-null-C05650-C00207-null-null-null-C00479-C01412-C03219-null-C15508-C02001-null-null-null-null-null-null-null	C5H10O3-C5H10O3-C5H10O3-C5H10O3-C5H10O3-C5H10O3-C5H10O3-C5H10O3-C5H10O3-C5H10O3-C5H10O3-C5H10O3-C5H10O3-C5H10O3-C5H10O3-C5H10O3-C5H10O3-C5H10O3-C5H10O3-C5H10O3	4-hydroxy-valeric acid//5-hydroxy valeric acid//(+/-)-alpha-hydroxyisovaleric acid//&beta;-hydroxypentanoate//DL-a-Hydroxyvaleric acid//2-methyl-3-hydroxybutyric acid//&beta;-Hydroxyisovaleric acid//L-&alpha;-Hydroxyisovaleric acid//Methyl(S)-3-hydroxybutyrate//2-hydroxy-2-methyl-butyric acid//3-Hydroxy-2-methyl-[S-(R,R)]-butanoic acid//4-hydroxy-isovaleric acid//3-Hydroxy-2-methyl-[R-(R,S)]-buta…	-C02804------------------
305.0842_0.42	11.5256	45.2929	22.1539	20.0054	14.5186	49.7454	38.4404	24.8143	0	0.002743	0.155474	7	HMDB02721-HMDB28729-HMDB28745-HMDB28792-HMDB29144-HMDB29619-HMDB29894-HMDB29918-HMDB32998-HMDB33925-HMDB34611-HMDB34613-HMDB35445-HMDB38855-HMDB38880-HMDB38881-HMDB38882	C11H14N4O5-C9H16N4O5-C9H16N4O5-C9H16N4O5-C9H16N4O5-C10H18O9-C10H18O9-C10H18O9-C14H10O3-C14H10O3-C26H34O14-C26H34O14-C26H34O14-C10H18O9-C10H18O9-C10H18O9-C10H18O9	1-Methylinosine//null//null//null//null//null//Xylobiose//null//2-Methoxyxanthone//Oroselone//null//null//null//null//null//null//null	null-null-null-null-null-null-null-null-null-null-null-null-null-null-null-null-null	C11H14N4O5-C11H14N4O5-C10H18O9-C11H14N4O5-C10H18O9-C10H18O9	1-Methylinosine//7-Methylinosine//Xylobiose//8-Oxocoformycin//Arabinopyranobiose//Arabinofuranobiose	--C01630-C02243--
116.5329_0.48	17.3152	29.0403	31.5259	28.3773	18.2151	36.4773	29.467	23.5983	6e-06	0.00051	0.030207	7	HMDB00735-HMDB01031-HMDB01213-HMDB01351-HMDB40265-HMDB59654-HMDB60367-HMDB60393	C10H11NO4-C5H11O7P-C5H11O7P-C5H11O7P-C8H7NaO4-C5H11O7P-C10H11NO4-C5H11O7P	Hydroxyphenylacetylglycine//Deoxyribose 5-phosphate//1-Deoxy-D-xylulose 5-phosphate//Deoxyribose 1-phosphate//null//Deoxyribose 5-monophosphate//3-Carbamoyl-2-phenylpropionic acid//5-Deoxyribose-1-phosphate	C05596-C00673-C11437-C00672-null-null-null-C16637	-	-	-
615.3006_3.71	17.1157	28.7556	24.3098	32.2581	17.3568	29.1674	31.7333	29.8625	0.000106	0.001175	2.1e-05	7	HMDB30317-HMDB32779-HMDB38934-HMDB39534-HMDB41138	C28H37NO9-C58H94O26-C27H38O12-C17H25ClO2-C58H94O26	null//Jujuboside A1//null//Panaxydol chlorohydrin//null	null-null-null-null-null	C25H40N10O7-C25H40N10O7-C25H40N10O7-C25H40N10O7-C25H40N10O7-C25H40N10O7-C25H40N10O7-C25H40N10O7-C25H40N10O7-C25H40N10O7-C25H40N10O7-C25H40N10O7	Asp Phe Arg Arg//Asp Arg Phe Arg//Asp Arg Arg Phe//Phe Asp Arg Arg//Phe Arg Asp Arg//Phe Arg Arg Asp//Arg Asp Phe Arg//Arg Asp Arg Phe//Arg Phe Asp Arg//Arg Phe Arg Asp//Arg Arg Asp Phe//Arg Arg Phe Asp	-----------
303.9245_0.43	13.3874	37.4832	25.9094	16.5878	19.7615	43.9988	25.385	26.8396	6e-06	0.091893	0.621755	7	-	-	-	-	-	-	-
288.0063_0.42	7.85295	25.9918	28.4076	20.0171	8.7092	35.3929	71.724	8.99521	6.8e-05	0	0.287734	7	HMDB01018-HMDB11706-HMDB11710-HMDB12301-HMDB12303-HMDB31853-HMDB32939-HMDB35996-HMDB39787-HMDB39788-HMDB42136-HMDB42138-HMDB42513-HMDB42573-HMDB43003-HMDB43005-HMDB43173-HMDB43200-HMDB43201-HMDB43228-HMDB43285-HMDB43395-HMDB43453-HMDB43844-HMDB47751-HMDB48436-HMDB48437-HMDB60597	C14H22N2O16P2-C52H96O6-C52H96O6-C14H22N2O16P2-C14H22N2O16P2-C5H6S2-C5H6S2-C13H9NO2S-C5H6S2-C5H6S2-C52H96O6-C52H96O6-C52H96O6-C52H96O6-C52H96O6-C52H96O6-C52H96O6-C52H96O6-C52H96O6-C52H96O6-C52H96O6-C52H96O6-C52H96O6-C52H96O6-C52H96O6-C52H96O6-C52H96O6-C10H7N3O4S	UDP-D-Xylose//TG(15:0/18:1(9Z)/16:1(9Z))[iso6]//TG(15:0/18:2(9Z,12Z)/16:0)[iso6]//UDP-D-apiose//UDP-L-arabinose//2-Thiophenemethanethiol//3-(Methylthio)thiophene//null//2-Methyl-3-thiophenethiol//5-Methyl-3-thiophenethiol//null//null//null//null//null//null//null//null//null//null//null//null//null//null//null//null//null//Desacetyl-nitazoxanide	C00190-null-null-C01623-C00935-null-null-null-null-null-null-null-null-null-null-null-null-null-null-null-null-null-null-null-null-null-null-null	C9H12ClNO4S-C10H7N3O4S	2-hydroxysaclofen//Tizoxanide	-
286.9789_0.34	17.2598	23.194	23.1922	25.6156	21.2685	35.6653	29.2691	23.2441	1.5e-05	0.008593	0.057069	7	HMDB40147	C9H6BrNO	2-Bromo-1H-indole-3-carboxaldehyde	null	-	-	-
277.9262_0.36	15.2199	35.1042	17.5788	27.0861	18.3949	35.2165	27.7761	18.391	2e-06	0.20358	0.227555	7	-	-	-	-	-	-	-
132.0703_2.43	15.4548	25.6982	20.2817	15.1529	12.0048	42.4644	29.6953	20.0983	2.9e-05	0.022942	0.764291	7	-	-	-	-	-	-	-
85.064_2.43	7.76305	21.0366	21.4386	14.8037	6.97393	51.8131	31.6923	13.9208	0	8e-06	0.058982	7	-	-	-	-	-	-	-
263.0135_0.43	8.15647	15.3019	18.657	16.2213	9.52914	55.5525	23.495	12.4122	5e-06	0.011284	0.32582	7	HMDB00082-HMDB00192-HMDB01134	C9H16N3O14P3-C6H12N2O4S2-C10H15N5O13P2S	Cytidine triphosphate//L-Cystine//Phosphoadenosine phosphosulfate	C00063-C00491-C00053	C6H12N2O4S2-C6H12N2O4S2-C6H12N2O4S2	L-Cystine//Cysteine Dimer//Cystine	C00491--C01420
267.9364_0.43	9.85621	29.292	17.7103	13.0427	12.6105	31.0506	22.8124	18.4545	5e-06	0.037953	0.512221	7	-	-	-	-	-	-	-
293.0199_0.44	5.42926	10.7234	17.2621	12.1392	6.65687	54.4822	25.131	12.1145	0	0.000239	0.102555	7	HMDB01399-HMDB03312-HMDB04195-HMDB30670-HMDB30699-HMDB30874-HMDB32930-HMDB33153-HMDB36619-HMDB41850-HMDB60081-HMDB60449-HMDB60687-HMDB60692	C16H24N2O15P2-C15H10O4-C7H14N2O6S-C15H10O4-C15H10O4-C15H10O4-C7H5NS-C15H10O4-C15H10O4-C20H20N6O7S4-C16H24N2O15P2-C7H15Cl2N2O4P-C7H15Cl2N2O4P-C7H15Cl2N2O4P	4,6-Dideoxy-4-oxo-dTDP-D-glucose//Daidzein//5-L-Glutamyl-taurine//Chrysophanol//5,7-Dihydroxyisoflavone//null//Benzothiazole//(Z)-4',6-Dihydroxyaurone//5,7-Dihydroxyflavone//Cefodizime//dTDP-4-dehydro-6-deoxy-alpha-D-glucose//null//Carboxycyclophosphamide//Carboxyifosfamide	C11907-C10208-C05844-C10315-C02168-null-null-C08644-C10028-null-C11907-null-null-C16557	C7H15Cl2N2O4P-C7H15Cl2N2O4P	Carboxyphosphamide//Carboxyifosfamide	C07646-C16557
361.0214_0.44	4.6362	6.64624	7.26873	7.47913	5.40116	15.069	12.3646	6.5477	5e-05	0.001138	0.255809	7	HMDB01227-HMDB30694-HMDB33691-HMDB37485-HMDB38778-HMDB40412	C10H15N2O8P-C17H16O4-C17H16O4-C17H16O4-C17H16O4-C17H16O4	5-Thymidylic acid//(S)-5,7-Dihydroxy-6,8-dimethylflavanone//2'-Hydroxy-4',6'-dimethoxychalcone//Stercurensin//Batatasin I//DL-Propylene glycol dibenzoate	C00364-null-null-null-C10246-null	C10H20N2O4S2Zn	Lactococcin D53
406.9938_0.43	4.12639	7.11929	6.00094	5.51116	4.69384	10.4642	7.7361	5.2724	2.1e-05	0.034804	0.728534	7	HMDB06796-HMDB29263-HMDB30475-HMDB30480-HMDB30696-HMDB30811-HMDB31706-HMDB33268-HMDB34009-HMDB35598-HMDB37096-HMDB37351-HMDB37354-HMDB38659-HMDB41690	C18H26N4O23P4-C17H14O7-C17H14O7-C17H14O7-C17H14O7-C17H14O7-C17H14O7-C17H14O7-C17H14O7-C17H14O7-C17H14O7-C17H14O7-C17H14O7-C17H14O7-C17H14O7	P1,P4-Bis(5'-uridyl) tetraphosphate//3,7-Dimethylquercetin//Aflatoxin G2//Aflatoxin M2//Demethoxysudachitin//Prudomestin//3,4-Dihydroxyphenacyl caffeate//null//Trifolian//Aflatoxin B2a//null//Caryatin//3',4'-Di-O-methylquercetin//Cicerin//null	C06198-C01265-C16754-null-null-null-null-null-null-null-null-null-null-null-null	-	-	-
514.2836_3.66	492.911	2208.31	732.467	3347.49	339.853	1932.51	700.47	2418.17	0	0.208561	0	6	HMDB00036-HMDB00889-HMDB00922-HMDB00932-HMDB04856-HMDB11637-HMDB14754	C26H45NO7S-C26H45NO7S-C26H45NO7S-C26H45NO7S-C73H131N3O31-C26H45NO7S-C29H41NO7	Taurocholic acid//Tauroursocholic acid//Taurallocholic acid//Tauro-b-muricholic acid//Ganglioside GM1 (18:1/18:0)//Taurohyocholate//Candoxatril	C05122-null-null-null-C04911-null-null	C19H37N11O6-C19H37N11O6-C19H37N11O6-C29H41NO7-C19H37N11O6-C19H37N11O6-C19H37N11O6-C22H41N7O5S-C22H41N7O5S-C22H41N7O5S-C22H41N7O5S-C22H41N7O5S-C22H41N7O5S-C22H41N7O5S-C22H41N7O5S-C22H41N7O5S-C22H41N7O5S-C22H41N7O5S-C22H41N7O5S-C22H41N7O5S-C22H41N7O5S-C22H41N7O5S-C22H41N7O5S-C22H41N7O5S-C22H41N7O5S-C22H41N7O5S-C22H41N7O5S-C22H41N7O5S-C22H41N7O5S-C22H41N7O5S-C22H41N7O5S-C19H37N11O6-C19H37N11O6-C19H3…	Ala Asn Arg Arg//Ala Arg Asn Arg//Ala Arg Arg Asn//Atracurium (Quaternary alcohol)//Gly Gln Arg Arg//Gly Arg Gln Arg//Gly Arg Arg Gln//Ile Met Pro Arg//Ile Met Arg Pro//Ile Pro Met Arg//Ile Pro Arg Met//Ile Arg Met Pro//Ile Arg Pro Met//Leu Met Pro Arg//Leu Met Arg Pro//Leu Pro Met Arg//Leu Pro Arg Met//Leu Arg Met Pro//Leu Arg Pro Met//Met Ile Pro Arg//Met Ile Arg Pro//Met Leu Pro Arg//Met Leu A…	-------------------------------------------------------------------------C05122-C15516----
498.3022_3.75	175.375	795.36	305.263	856.482	253.957	1110.91	313.817	646.932	0	0.449268	3.4e-05	6	HMDB12230-HMDB15291-HMDB28692-HMDB28944-HMDB37183-HMDB60442	C9H19N3O3-C24H45NO8-C9H19N3O3-C9H19N3O3-C22H42O8-C9H19N3O3	Gamma-glutamyl-L-putrescine//Dinoprost Tromethamine//null//null//Polysorbate 60//beta-Alanyl-L-lysine	C15699-C12786-null-null-null-C05341	C22H39N7O6-C22H39N7O6-C22H39N7O6-C22H39N7O6-C22H39N7O6-C22H39N7O6-C22H39N7O6-C22H39N7O6-C22H39N7O6-C22H39N7O6-C22H39N7O6-C22H39N7O6-C22H39N7O6-C22H39N7O6-C22H39N7O6-C22H39N7O6-C22H39N7O6-C22H39N7O6-C22H39N7O6-C22H39N7O6-C22H39N7O6-C22H39N7O6-C22H39N7O6-C22H39N7O6-C22H39N7O6-C22H39N7O6-C22H39N7O6-C22H39N7O6-C22H39N7O6-C22H39N7O6-C22H39N7O6-C22H39N7O6-C22H39N7O6-C22H39N7O6-C22H39N7O6-C22H39N7O6-C22…	His Ile Lys Thr//His Ile Thr Lys//His Lys Ile Thr//His Lys Leu Thr//His Lys Thr Ile//His Lys Thr Leu//His Leu Lys Thr//His Leu Thr Lys//His Thr Ile Lys//His Thr Lys Ile//His Thr Lys Leu//His Thr Leu Lys//Ile His Lys Thr//Ile His Thr Lys//Ile Lys His Thr//Ile Lys Thr His//Ile Thr His Lys//Ile Thr Lys His//Lys His Ile Thr//Lys His Leu Thr//Lys His Thr Ile//Lys His Thr Leu//Lys Ile His Thr//Lys Ile …	0
515.2869_3.64	167.629	697.593	239.381	1066.76	114.156	629.811	220.534	764	0	0.264228	0	6	HMDB00933-HMDB29340-HMDB29887-HMDB30994	C12H20O4-C26H38N4O4-C22H42O6-C12H20O4	Traumatic acid//null//Sorbitan palmitate//5-Heptyltetrahydro-2-oxo-3-furancarboxylic acid	C16308-null-null-null	C22H40N6O8-C22H40N6O8-C22H40N6O8-C22H40N6O8-C22H40N6O8-C22H40N6O8-C22H40N6O8-C22H40N6O8-C22H40N6O8-C22H40N6O8-C22H40N6O8-C22H40N6O8-C22H40N6O8-C22H40N6O8-C22H40N6O8-C22H40N6O8-C22H40N6O8-C22H40N6O8-C22H40N6O8-C22H40N6O8-C22H40N6O8-C22H40N6O8-C22H40N6O8-C22H40N6O8-C22H40N6O8-C22H40N6O8-C22H40N6O8-C22H40N6O8-C22H40N6O8-C22H40N6O8-C23H36N10O4-C22H40N6O8-C22H40N6O8-C22H40N6O8-C22H40N6O8-C22H40N6O8-C2…	Glu Ile Lys Gln//Glu Ile Gln Lys//Glu Lys Ile Gln//Glu Lys Leu Gln//Glu Lys Gln Ile//Glu Lys Gln Leu//Glu Leu Lys Gln//Glu Leu Gln Lys//Glu Gln Ile Lys//Glu Gln Lys Ile//Glu Gln Lys Leu//Glu Gln Leu Lys//Ile Glu Lys Gln//Ile Glu Gln Lys//Ile Lys Glu Gln//Ile Lys Gln Glu//Ile Gln Glu Lys//Ile Gln Lys Glu//Lys Glu Ile Gln//Lys Glu Leu Gln//Lys Glu Gln Ile//Lys Glu Gln Leu//Lys Ile Glu Gln//Lys Ile …	0
125.0962_3.29	195.653	219.071	269.422	912.511	184.181	311.246	398.593	218.165	0.168295	0.041874	5.4e-05	6	HMDB00482-HMDB01877-HMDB29980-HMDB30368-HMDB31230-HMDB31290-HMDB31478-HMDB31579-HMDB31587-HMDB31588-HMDB31596-HMDB31638-HMDB31703-HMDB32046-HMDB32047-HMDB32203-HMDB32225-HMDB32272-HMDB32335-HMDB32551-HMDB34161-HMDB34164-HMDB34234-HMDB34459-HMDB35457-HMDB36165-HMDB39217-HMDB39620-HMDB40209-HMDB40251-HMDB40252-HMDB40296-HMDB40298-HMDB61931-HMDB61998-HMDB62151	C8H16O2-C8H16O2-C8H16O2-C8H16O2-C8H16O2-C8H16O2-C8H16O2-C8H16O2-C8H16O2-C8H16O2-C8H16O2-C8H16O2-C8H16O2-C8H16O2-C8H16O2-C8H16O2-C8H16O2-C8H16O2-C8H16O2-C8H16O2-C8H16O2-C8H16O2-C8H16O2-C8H16O2-C8H16O2-C8H16O2-C8H16O2-C8H16O2-C8H16O2-C8H16O2-C8H16O2-C8H16O2-C8H16O2-C8H16O2-C8H16O2-C8H16O2	Caprylic acid//Valproic acid//Hexyl acetate//(3R,5Z)-5-Octene-1,3-diol//2-Ethylhexanoic acid//1-Hydroxy-3-octanone//Methyl heptanoate//Ethyl (+/-)-2-methylpentanoate//2-Methylheptanoic acid//6-Methylheptanoic acid//Methyl 5-methylhexanoate//Pentyl propanoate//2-Ethylbutyl acetate//Isopropyl 3-methylbutanoate//Propyl 3-methylbutanoate//cis- and trans-2-Isobutyl-4-methyl-1,3-dioxolane//1,1-Dimethox…	C06423-C07185-null-null-null-null-null-null-null-null-null-null-null-null-null-null-null-null-null-null-null-null-null-null-null-null-null-null-null-null-null-null-null-null-null-null	-	-	-
320.0992_3.67	133.167	558.315	179.653	760.166	91.7012	484.314	178	317.513	0	0.274164	1e-06	6	HMDB01786-HMDB06832-HMDB15692-HMDB30277-HMDB30697-HMDB39127	C12H13N5O3-C13H23NO4S2-C16H19N3S-C10H15NO7-C11H17NO7-C10H15NO7	Ethenodeoxyadenosine//S-Glutaryldihydrolipoamide//Isothipendyl//null//Sarmentosin//null	null-C06157-null-null-null-null	C16H19N3S-C13H23NO4S2-C16H19N3S	Leucomethylene blue (Reduced Methylene Blue)//S-Glutaryldihydrolipoamide//Isothipendyl	C05721-C06157-
592.2883_3.73	82.4511	431.499	140.6	540.688	91.1152	405.115	163.459	522.304	0	0.084545	0	6	ECMDB23405-ECMDB23414-HMDB11475-HMDB11476-HMDB11505-HMDB11506	C23H46NO7P-C23H46NO7P-C23H46NO7P-C23H46NO7P-C23H46NO7P-C23H46NO7P	null//null//LysoPE(0:0/18:1(11Z))//LysoPE(0:0/18:1(9Z))//LysoPE(18:1(11Z)/0:0)//LysoPE(18:1(9Z)/0:0)	null-null-null-null-null-null	C30H39N7O6-C30H39N7O6-C30H39N7O6-C30H39N7O6-C30H39N7O6-C30H39N7O6-C30H39N7O6-C30H39N7O6-C30H39N7O6-C30H39N7O6-C30H39N7O6-C30H39N7O6-C30H39N7O6-C30H39N7O6-C30H39N7O6-C30H39N7O6-C30H39N7O6-C30H39N7O6-C30H39N7O6-C30H39N7O6-C30H39N7O6-C30H39N7O6-C30H39N7O6-C30H39N7O6-C30H39N7O6-C30H39N7O6-C30H39N7O6-C30H39N7O6-C30H39N7O6-C30H39N7O6-C30H39N7O6-C30H39N7O6-C30H39N7O6-C30H39N7O6-C30H39N7O6-C30H39N7O6-C25…	Phe His Lys Tyr//Phe His Tyr Lys//Phe Lys His Tyr//Phe Lys Asn Trp//Phe Lys Trp Asn//Phe Lys Tyr His//Phe Asn Lys Trp//Phe Asn Trp Lys//Phe Trp Lys Asn//Phe Trp Asn Lys//Phe Tyr His Lys//Phe Tyr Lys His//His Phe Lys Tyr//His Phe Tyr Lys//His Lys Phe Tyr//His Lys Tyr Phe//His Tyr Phe Lys//His Tyr Lys Phe//Lys Phe His Tyr//Lys Phe Asn Trp//Lys Phe Trp Asn//Lys Phe Tyr His//Lys His Phe Tyr//Lys His …	-----------------------------------------------------------
512.2682_3.75	133.775	351.373	119.25	551.347	75.1133	364.716	140.088	439.3	3.1e-05	0.803869	0	6	HMDB02639	C26H43NO7S	Sulfolithocholylglycine	C11301	C24H39N5O5-C24H39N5O5-C24H39N5O5-C24H39N5O5-C24H39N5O5-C24H39N5O5-C24H39N5O5-C24H39N5O5-C24H39N5O5-C24H39N5O5-C24H39N5O5-C24H39N5O5-C24H39N5O5-C24H39N5O5-C24H39N5O5-C24H39N5O5-C24H39N5O5-C24H39N5O5-C24H39N5O5-C24H39N5O5-C24H39N5O5-C24H39N5O5-C24H39N5O5-C24H39N5O5-C22H39N7O5S-C22H39N7O5S-C22H39N7O5S-C22H39N7O5S-C22H39N7O5S-C22H39N7O5S-C24H39N5O5-C24H39N5O5-C24H39N5O5-C24H39N5O5-C24H39N5O5-C24H39N5…	Ala Phe Ile Lys//Ala Phe Lys Ile//Ala Phe Lys Leu//Ala Phe Leu Lys//Ala Ile Phe Lys//Ala Ile Lys Phe//Ala Lys Phe Ile//Ala Lys Phe Leu//Ala Lys Ile Phe//Ala Lys Leu Phe//Ala Leu Phe Lys//Ala Leu Lys Phe//Phe Ala Ile Lys//Phe Ala Lys Ile//Phe Ala Lys Leu//Phe Ala Leu Lys//Phe Ile Ala Lys//Phe Ile Lys Ala//Phe Lys Ala Ile//Phe Lys Ala Leu//Phe Lys Ile Ala//Phe Lys Leu Ala//Phe Leu Ala Lys//Phe Leu …	------------------------------------------------------------------------C11301-
194.0484_0.58	23.3549	120.33	74.0335	784.485	29.1811	325.778	476.674	315.884	0.000111	0.000126	0	6	HMDB00696-HMDB00742-HMDB02108-HMDB14997-HMDB33951	C5H11NO2S-C4H9NO2S-C4H9NO2S-C5H11NO2S-C5H11NO2S	L-Methionine//Homocysteine//Methylcysteine//Penicillamine//Racemethionine	C00073-C05330-null-C07418-C01733	C6H13NO4S	2-(N-morpholino)ethanesulfonic acid
352.13_3.67	67.5044	389.611	158.455	531.059	57.2425	315.243	137.515	343.159	0	0.006085	0	6	HMDB14415-HMDB15234-HMDB15382-HMDB28826-HMDB28994-HMDB30185-HMDB31184-HMDB35587-HMDB36359-HMDB37324-HMDB39765-HMDB41860-HMDB61077-HMDB61078	C19H21N3O5-C18H23NO4-C19H25NO3-C14H17N2O5-C14H17N2O5-C19H25NO3-C18H27NO-C18H23NO4-C18H23NO4-C14H25N3O4S-C18H23NO4-C18H23NO4-C18H23NO4-C18H23NO4	Isradipine//Arbutamine//Mitiglinide//null//null//(E)-Piperolein A//N-Isobutyl-2,4,8,10,12-tetradecapentaenamide//null//Pandanamine//Alitame//null//Cocaethylene//null//null	null-null-null-null-null-null-null-null-null-null-null-null-null-null	C13H23N3O6-C13H23N3O6-C13H23N3O6-C13H23N3O6-C13H23N3O6-C13H23N3O6-C13H23N3O6-C13H23N3O6-C13H23N3O6-C13H23N3O6-C13H23N3O6-C13H23N3O6-C13H23N3O6-C13H23N3O6-C13H23N3O6-C13H23N3O6-C13H23N3O6-C13H23N3O6-C13H23N3O6-C13H23N3O6-C13H23N3O6-C13H23N3O6-C13H23N3O6-C13H23N3O6-C13H23N3O6-C13H23N3O6-C13H23N3O6-C13H23N3O6-C13H23N3O6-C13H23N3O6-C13H23N3O6-C13H23N3O6-C13H23N3O6-C18H23NO4-C18H23NO4-C18H23NO4-C18H23…	Ala Asp Ile//Glu Gly Ile//Val Glu Ala//Glu Gly Leu//Ala Val Glu//Ala Asp Leu//Thr Thr Pro//Gly Glu Leu//Leu Asp Ala//Glu Val Ala//Glu Leu Gly//Gly Leu Glu//Ile Glu Gly//Asp Ala Ile//Pro Thr Thr//Ala Glu Val//Leu Gly Glu//Glu Ile Gly//Leu Ala Asp//Thr Pro Thr//Val Ala Glu//Ala Leu Asp//Ile Gly Glu//Ile Asp Ala//Gly Glu Ile//Asp Ala Leu//Asp Ile Ala//Ile Ala Asp//Asp Leu Ala//Glu Ala Val//Gly Ile G…	----------------------------------C08516-C08530-C10692-C12238-C13730-C14988-C15007-----
498.2819_4.03	72.6644	356.041	145.134	434.355	67.995	292.601	111.429	327.346	0	0.047426	0	6	ECMDB23401-ECMDB23402-ECMDB23410-ECMDB23411-HMDB00596-HMDB00648-HMDB11472-HMDB11473-HMDB11502-HMDB11503	C20H42NO7P-C21H44NO7P-C20H42NO7P-C21H44NO7P-C24H47NO7-C24H47NO7-C20H42NO7P-C21H44NO7P-C20H42NO7P-C21H44NO7P	null//null//null//null//Glucosylsphingosine//Galactosylsphingosine//LysoPE(0:0/15:0)//LysoPE(0:0/16:0)//LysoPE(15:0/0:0)//LysoPE(16:0/0:0)	null-null-null-null-C03108-C01747-null-null-null-null	-	-	-
426.1706_3.88	65.4793	307.712	111.534	428.954	72.5905	222.283	141.701	219.709	0	0.05614	0	6	HMDB14037-HMDB14039	C24H26FNO5-C24H26FNO5	null//null	null-null	C24H26FNO5-C24H26FNO5	5-hydroxyfluvastatin//6-hydroxyfluvastatin	-
336.0867_3.09	25.0591	255.413	89.8247	532.23	22.6143	266.135	85.7986	182.59	0	0.007524	0	6	HMDB04662-HMDB15363-HMDB29324-HMDB38956-HMDB39733	C11H19N3O7S-C14H22ClN3O2-C17H17NO5-C18H13NO3-C11H19N3O7S	S-(Hydroxymethyl)glutathione//Metoclopramide//Citpressine II//null//null	C14180-C07868-null-null-null	C11H19N3O7S1-C11H19N3O7S1-C11H19N3O7S1-C11H19N3O7S1-C11H19N3O7S1-C11H19N3O7S1-C11H19N3O7S1-C11H19N3O7S1-C11H19N3O7S1-C11H19N3O7S1-C11H19N3O7S1-C11H19N3O7S1-C19H15NO5-C11H19N3O7S-C11H19N3O7S	Cys Asp Thr//Ser Cys Glu//Asp Thr Cys//Glu Cys Ser//Asp Cys Thr//Glu Ser Cys//Cys Thr Asp//Ser Glu Cys//Cys Glu Ser//Thr Cys Asp//Thr Asp Cys//Cys Ser Glu//Atheroline//S-(Hydroxymethyl)glutathione//gamma-Glutamylcysteinylserine	------------C09343-C14180-
499.3029_3.69	68.0992	252.644	102.625	276.467	90.424	349.111	109.867	209.469	0	0.47849	8e-06	6	HMDB02157-HMDB15434-HMDB34184-HMDB38256-HMDB38496-HMDB38497	C26H46O6-C23H28N8-C27H34O5-C14H22O3-C28H44O6-C28H44O6	27-Norcholestanehexol//Forasartan//Licorisoflavan A//Geranyl acetoacetate//null//null	null-null-null-null-null-null	C30H42O6-C28H44O6-C23H47O9P-C28H44O6-C28H44O6	Cucurbitacin S//(-)-Asbestinine 2//PG(17:0/0:0)//Polyporusterone B//Polyporusterone C	C08806----
494.2585_3.51	37.0731	306.455	86.6591	335.602	42.3306	215.858	97.8399	325.546	0	0.019663	0	6	HMDB02639-HMDB30323-HMDB40979	C26H43NO7S-C27H33NO4-C27H33NO4	Sulfolithocholylglycine//Paxilline//null	C11301-C13782-null	C23H37N5O7-C23H37N5O7-C23H37N5O7-C23H37N5O7-C23H37N5O7-C23H37N5O7-C23H37N5O7-C23H37N5O7-C23H37N5O7-C23H37N5O7-C23H37N5O7-C23H37N5O7-C23H37N5O7-C23H37N5O7-C23H37N5O7-C23H37N5O7-C23H37N5O7-C23H37N5O7-C23H37N5O7-C23H37N5O7-C23H37N5O7-C23H37N5O7-C23H37N5O7-C23H37N5O7-C23H37N5O7-C23H37N5O7-C23H37N5O7-C23H37N5O7-C23H37N5O7-C23H37N5O7-C23H37N5O7-C23H37N5O7-C23H37N5O7-C23H37N5O7-C23H37N5O7-C23H37N5O7-C29…	Phe Lys Thr Thr//Phe Thr Lys Thr//Phe Thr Thr Lys//Lys Phe Thr Thr//Lys Ser Val Tyr//Lys Ser Tyr Val//Lys Thr Phe Thr//Lys Thr Thr Phe//Lys Val Ser Tyr//Lys Val Tyr Ser//Lys Tyr Ser Val//Lys Tyr Val Ser//Ser Lys Val Tyr//Ser Lys Tyr Val//Ser Val Lys Tyr//Ser Val Tyr Lys//Ser Tyr Lys Val//Ser Tyr Val Lys//Thr Phe Lys Thr//Thr Phe Thr Lys//Thr Lys Phe Thr//Thr Lys Thr Phe//Thr Thr Phe Lys//Thr Thr …	0
516.2847_3.63	58.4827	244.701	82.5651	365.287	43.4093	211.081	83.5123	264.906	0	0.212442	0	6	ECMDB23404-ECMDB23413-HMDB10381-HMDB10407-HMDB11129-HMDB11130	C23H48NO7P-C23H48NO7P-C23H48NO7P-C24H50NO6P-C23H48NO7P-C23H48NO7P	null//null//LysoPC(15:0)//LysoPC(P-16:0)//LysoPE(0:0/18:0)//LysoPE(18:0/0:0)	null-null-C04230-C04230-null-null	C26H39N5O6-C26H39N5O6-C26H39N5O6-C26H39N5O6-C26H39N5O6-C26H39N5O6-C26H39N5O6-C26H39N5O6-C26H39N5O6-C26H39N5O6-C26H39N5O6-C26H39N5O6-C26H39N5O6-C26H39N5O6-C26H39N5O6-C26H39N5O6-C26H39N5O6-C26H39N5O6-C26H39N5O6-C26H39N5O6-C26H39N5O6-C26H39N5O6-C26H39N5O6-C26H39N5O6-C26H39N5O6-C26H39N5O6-C26H39N5O6-C26H39N5O6-C26H39N5O6-C26H39N5O6-C26H39N5O6-C26H39N5O6-C26H39N5O6-C26H39N5O6-C26H39N5O6-C26H39N5O6-C26…	Ile Ile Ser Trp//Ile Ile Trp Ser//Ile Leu Ser Trp//Ile Leu Trp Ser//Ile Ser Ile Trp//Ile Ser Leu Trp//Ile Ser Trp Ile//Ile Ser Trp Leu//Ile Thr Val Trp//Ile Thr Trp Val//Ile Val Thr Trp//Ile Val Trp Thr//Ile Trp Ile Ser//Ile Trp Leu Ser//Ile Trp Ser Ile//Ile Trp Ser Leu//Ile Trp Thr Val//Ile Trp Val Thr//Leu Ile Ser Trp//Leu Ile Trp Ser//Leu Leu Ser Trp//Leu Leu Trp Ser//Leu Ser Ile Trp//Leu Ser …	----------------------------------------------------------------------------------------------------C04230--C17009--
618.2241_3.63	24.5353	232.827	91.3741	291.688	32.4508	168.072	62.9463	251.053	0	0.005555	0	6	-	-	-	-	C26H33N9O7-C26H33N9O7-C26H33N9O7-C26H33N9O7-C26H33N9O7-C26H33N9O7-C26H33N9O7-C26H33N9O7-C26H33N9O7-C26H33N9O7-C26H33N9O7-C26H33N9O7-C26H33N9O7-C26H33N9O7-C26H33N9O7-C26H33N9O7-C26H33N9O7-C26H33N9O7-C26H33N9O7-C26H33N9O7-C26H33N9O7-C26H33N9O7-C26H33N9O7-C26H33N9O7-C26H33N9O7-C26H33N9O7-C26H33N9O7-C26H33N9O7-C26H33N9O7-C26H33N9O7-C26H33N9O7-C26H33N9O7-C26H33N9O7-C26H33N9O7-C26H33N9O7-C26H33N9O7	His His Gln Tyr//His His Tyr Gln//His Asn Gln Trp//His Asn Trp Gln//His Gln His Tyr//His Gln Asn Trp//His Gln Trp Asn//His Gln Tyr His//His Trp Asn Gln//His Trp Gln Asn//His Tyr His Gln//His Tyr Gln His//Asn His Gln Trp//Asn His Trp Gln//Asn Gln His Trp//Asn Gln Trp His//Asn Trp His Gln//Asn Trp Gln His//Gln His His Tyr//Gln His Asn Trp//Gln His Trp Asn//Gln His Tyr His//Gln Asn His Trp//Gln Asn …	-----------------------------------
596.2599_3.64	19.4152	195.015	65.4188	290.259	21.9081	168.879	74.176	224.961	0	0.000444	0	6	HMDB02581-HMDB31388-HMDB34342-HMDB34926-HMDB38975	C26H45NO10S2-C28H39ClO9-C28H32O9-C55H86O25-C55H86O25	Taurocholic acid 3-sulfate//null//null//Camellidin I//null	null-null-null-null-null	C26H45NO10S2-C26H45NO10S2-C26H45NO10S2	Taurocholic acid 3-sulfate//Ethanesulfonic acid, 2-[[(3a,5b,7a,12a)-3,7-dihydroxy-24-oxo-12-(sulfooxy)cholan-24-yl]amino]//7-Sulfocholyltaurine	--
428.1943_2.93	29.1147	186.118	74.8265	235.683	25.1269	167.206	80.6014	161.663	0	0.002377	0	6	HMDB15288	C19H23N5O3	Trimetrexate	C11154	C21H27N5O5-C21H27N5O5-C21H27N5O5-C21H27N5O5-C21H27N5O5-C21H27N5O5-C21H27N5O5-C21H27N5O5-C21H27N5O5-C21H27N5O5-C21H27N5O5-C21H27N5O5-C20H31N3O5-C20H31N3O5-C20H31N3O5-C20H31N3O5-C20H31N3O5-C20H31N3O5-C20H31N3O5-C21H27N5O5-C20H31N3O5-C20H31N3O5-C21H27N5O5-C20H31N3O5-C21H27N5O5-C21H27N5O5-C21H27N5O5-C21H27N5O5-C21H27N5O5-C21H27N5O5-C21H27N5O5-C21H27N5O5-C21H27N5O5-C21H27N5O5-C20H31N3O5-C20H31N3O5-C21…	Ala Gly Pro Trp//Ala Gly Trp Pro//Ala Pro Gly Trp//Ala Pro Trp Gly//Ala Trp Gly Pro//Ala Trp Pro Gly//Gly Ala Pro Trp//Gly Ala Trp Pro//Gly Pro Ala Trp//Gly Pro Trp Ala//Gly Trp Ala Pro//Gly Trp Pro Ala//Tyr Val Ile//Val Tyr Leu//Tyr Leu Val//Tyr Val Leu//Tyr Ile Val//Leu Tyr Val//Val Tyr Ile//Trp Pro Gln//Leu Val Tyr//Ile Tyr Val//Gln Trp Pro//Val Ile Tyr//Pro Ala Gly Trp//Pro Ala Trp Gly//Pro T…	58.3906
578.2476_4.04	21.2799	164.071	53.95	250.355	28.267	154.447	67.9585	174.106	0	0.002786	0	6	HMDB02486-HMDB02498-HMDB60547	C26H45NO9S2-C26H45NO9S2-C30H45NO5	Taurochenodeoxycholate-3-sulfate//Taurochenodeoxycholate-7-sulfate//null	null-null-null	C26H37N7O6-C26H37N7O6-C26H37N7O6-C26H37N7O6-C26H37N7O6-C26H37N7O6-C26H37N7O6-C26H37N7O6-C30H37N5O5S-C30H37N5O5S-C30H37N5O5S-C30H37N5O5S-C26H37N7O6-C26H37N7O6-C26H37N7O6-C26H37N7O6-C30H37N5O5S-C30H37N5O5S-C26H37N7O6-C26H37N7O6-C26H37N7O6-C26H37N7O6-C27H33N9O6-C27H33N9O6-C26H37N7O6-C26H37N7O6-C26H37N7O6-C26H37N7O6-C26H37N7O6-C26H37N7O6-C26H37N7O6-C26H37N7O6-C26H37N7O6-C26H37N7O6-C26H37N7O6-C26H37N7…	Phe His Ile Gln//Phe His Leu Gln//Phe His Gln Ile//Phe His Gln Leu//Phe Ile His Gln//Phe Ile Gln His//Phe Leu His Gln//Phe Leu Gln His//Phe Met Pro Trp//Phe Met Trp Pro//Phe Pro Met Trp//Phe Pro Trp Met//Phe Gln His Ile//Phe Gln His Leu//Phe Gln Ile His//Phe Gln Leu His//Phe Trp Met Pro//Phe Trp Pro Met//His Phe Ile Gln//His Phe Leu Gln//His Phe Gln Ile//His Phe Gln Leu//His His Thr Trp//His His …	------------------------------------------------------------------------------------------------------------------------------------------------------------------
593.2447_3.52	37.4388	152.697	69.873	187.685	40.3677	150.644	80.9768	178.948	0	0.008215	0	6	HMDB01944-HMDB32839	C16H19ClN2-C22H40O11	Chlorpheniramine//null	C06905-null	-	-	-
480.2784_3.65	32.162	145.52	59.7588	231.727	30.7874	128.196	62.6514	167.616	0	0.042389	0	6	HMDB13484-HMDB13485-HMDB13498-HMDB13527-HMDB13542-HMDB13555-HMDB13556-HMDB15322-HMDB28744-HMDB29122-HMDB29349-HMDB29448-HMDB30422-HMDB40133	C44H78O13P2-C44H78O13P2-C44H78O13P2-C44H78O13P2-C44H78O13P2-C44H78O13P2-C44H78O13P2-C12H16F3N-C9H17N3O4-C9H17N3O4-C22H38O10-C8H17N3O4-C22H38O10-C47H72O15	PGP(16:0/22:5(4Z,7Z,10Z,13Z,16Z))//PGP(16:0/22:5(7Z,10Z,13Z,16Z,19Z))//PGP(16:1(9Z)/22:4(7Z,10Z,13Z,16Z))//PGP(18:1(11Z)/20:4(5Z,8Z,11Z,14Z))//PGP(18:1(9Z)/20:4(5Z,8Z,11Z,14Z))//PGP(18:2(9Z,12Z)/20:3(5Z,8Z,11Z))//PGP(18:2(9Z,12Z)/20:3(8Z,11Z,14Z))//Dexfenfluramine//null//null//null//null//null//null	null-null-null-null-null-null-null-null-null-null-null-null-null-null	C23H37N5O6-C23H37N5O6-C23H37N5O6-C23H37N5O6-C23H37N5O6-C23H37N5O6-C23H37N5O6-C23H37N5O6-C23H37N5O6-C23H37N5O6-C23H37N5O6-C23H37N5O6-C23H37N5O6-C23H37N5O6-C23H37N5O6-C23H37N5O6-C23H37N5O6-C23H37N5O6-C23H37N5O6-C23H37N5O6-C23H37N5O6-C23H37N5O6-C23H37N5O6-C23H37N5O6-C23H37N5O6-C23H37N5O6-C21H39N5O6-C21H39N5O6-C23H37N5O6-C21H39N5O6-C21H39N5O6-C23H37N5O6-C21H39N5O6-C21H39N5O6-C21H39N5O6-C21H39N5O6-C21…	Ala Lys Val Tyr//Ala Lys Tyr Val//Ala Val Lys Tyr//Ala Val Tyr Lys//Ala Tyr Lys Val//Ala Tyr Val Lys//Phe Lys Ser Val//Phe Lys Val Ser//Phe Ser Lys Val//Phe Ser Val Lys//Phe Val Lys Ser//Phe Val Ser Lys//Gly Ile Lys Tyr//Gly Ile Tyr Lys//Gly Lys Ile Tyr//Gly Lys Leu Tyr//Gly Lys Tyr Ile//Gly Lys Tyr Leu//Gly Leu Lys Tyr//Gly Leu Tyr Lys//Gly Tyr Ile Lys//Gly Tyr Lys Ile//Gly Tyr Lys Leu//Gly Tyr …	------------------------------------------------------------------------------------------------------------------------------------------------------------------------------------------------------------------------
168.0307_0.43	16.497	87.5986	35.7165	245.17	22.4118	254.285	29.1222	59.8022	0	0.525016	0	6	HMDB00439-HMDB01488-HMDB02243-HMDB12247-HMDB31700-HMDB31713-HMDB38004-HMDB41950-HMDB60665	C7H7NO4-C6H5NO2-C6H5NO2-C7H7NO4-C7H9NO5-C6H5NO2-C23H23O13-C6H5NO2-C6H5NO2	2-Furoylglycine//Nicotinic acid//Picolinic acid//L-2,3-Dihydrodipicolinate//1-(Malonylamino)cyclopropanecarboxylic acid//null//null//Nitrobenzene//Isonicotinic acid	null-C00253-C10164-C03340-null-null-null-C06813-C07446	C7H7NO4-C7H7NO4-C7H7NO4-C7H7NO4-C7H7NO4-C7H7NO4-C7H7NO4-C7H7NO4-C7H7NO4	Dihydrodipicolinic acid//Didox//2-Furoylglycine//L-2,3-Dihydrodipicolinate//3-Methylpyrrole-2,4-dicarboxylic acid//3,5-Dihydroxyanthranilate//2-Methoxy-5-nitrophenol//2-Methoxy-4-nitrophenol//4-Methyl-5-nitrocatechol	-144.306
370.1497_2.51	27.3155	128.33	59.2458	197.699	21.2568	109.479	61.8946	116.777	0	0.008009	0	6	HMDB13161-HMDB14867-HMDB33939-HMDB34363	C13H23NO4-C21H27NO4S-C15H21NO6-C16H23NO6	2-Hexenoylcarnitine//Diphemanil Methylsulfate//Domoic acid//Monocrotaline	null-null-C13732-C10350	C17H25NO8-C17H25NO8	Diethylpropion (metabolite XI Glucuronide)//Phenylephrine 3-O-glucuronide	-
378.1818_2.93	35.6862	98.3909	63.3089	167.134	39.2525	103.419	79.5995	90.2856	0	0.002609	0	6	HMDB13866-HMDB13973-HMDB30340-HMDB31227-HMDB33959-HMDB38642	C25H27NO-C22H31NO2-C21H29NO3-C48H54O8-C21H29NO3-C22H25N3O3	N-Desmethyltamoxifen//5-Hydroxymethyl tolterodine//Piperolein B//null//Isopiperolein B//Fumitremorgin C	C16546-null-null-null-null-null	C22H25N3O3-C21H29NO3-C21H29NO3	Fumitremorgin C//Piperolein B//Isopiperolein B	--
354.1369_3.65	28.1429	116.415	54.3827	172.214	29.7069	97.1981	52.657	109.38	0	0.027428	0	6	HMDB14751-HMDB29327-HMDB30207-HMDB35438-HMDB36764-HMDB38590-HMDB41046-HMDB41245	C20H22ClN3O-C20H21NO5-C19H19NO3-C20H21NO5-C20H21NO5-C20H21NO5-C20H21NO5-C18H17NO3	Amodiaquine//Gravacridonediol methyl ether//Koenigine//Promucosine//null//Buntanine//null//7-Hydroxyheptaphylline	C07626-null-null-null-null-C10653-null-null	C20H22ClN3O-C18H19N6-C20H21NO5-C20H21N3O-C20H21NO5-C20H21NO5-C20H21NO5-C20H21NO5	amodiaquine//CAY10498//Buntanine//1-Carbazol-9-yl-3-(3,5-dimethylpyrazol-1-yl)-propan-2-ol//Gravacridonediol methyl ether//Promucosine//Romucosine C//Marshmine	C07626--C10653-C11560----
613.2342_3.63	26.6548	124.871	55.6242	144.807	31.0622	90.2205	55.2262	128.743	0	0.005027	0	6	HMDB15221-HMDB28803-HMDB28971-HMDB28987-HMDB29155-HMDB30349-HMDB33355-HMDB33852-HMDB34110-HMDB35885	C32H38N2O8-C10H19N3O4S-C10H19N3O4S-C10H19N3O4S-C10H19N3O4S-C19H17NO3-C18H15NO2-C19H17NO3-C18H15NO2-C30H46O8	Deserpidine//null//null//null//null//null//Dehydroaporheine//Rutacridone//Murrayacine//null	C06541-null-null-null-null-null-null-C10738-null-null	C25H38N8O6S-C25H38N8O6S-C25H38N8O6S-C25H38N8O6S-C25H38N8O6S-C25H38N8O6S-C25H38N8O6S-C25H38N8O6S-C25H38N8O6S-C25H38N8O6S-C25H38N8O6S-C25H38N8O6S-C25H38N8O6S-C25H38N8O6S-C25H38N8O6S-C25H38N8O6S-C25H38N8O6S-C25H38N8O6S-C25H38N8O6S-C25H38N8O6S-C25H38N8O6S-C25H38N8O6S-C25H38N8O6S-C25H38N8O6S-C32H38N2O8-C35H34MgN4O5-C35H34MgN4O5	Met Arg Ser Trp//Met Arg Trp Ser//Met Ser Arg Trp//Met Ser Trp Arg//Met Trp Arg Ser//Met Trp Ser Arg//Arg Met Ser Trp//Arg Met Trp Ser//Arg Ser Met Trp//Arg Ser Trp Met//Arg Trp Met Ser//Arg Trp Ser Met//Ser Met Arg Trp//Ser Met Trp Arg//Ser Arg Met Trp//Ser Arg Trp Met//Ser Trp Met Arg//Ser Trp Arg Met//Trp Met Arg Ser//Trp Met Ser Arg//Trp Arg Met Ser//Trp Arg Ser Met//Trp Ser Met Arg//Trp Ser …	-31.8753
316.6318_4.07	15.7835	139.828	38.7295	147.39	7.49451	83.8028	36.1584	127.583	0	0.068371	0	6	-	-	-	-	-	-	-
613.2876_3.64	19.6688	84.8603	37.3192	147.946	20.8002	76.1769	50.4351	107.088	0	0.00885	0	6	HMDB14460-HMDB29770-HMDB31150-HMDB33635-HMDB35943-HMDB35945-HMDB37527-HMDB38951-HMDB39480-HMDB40750-HMDB40751-HMDB59795	C16H21N3O2-C25H42O12-C33H34N4O3-C31H52O7-C31H52O7-C31H52O7-C25H42O12-C27H36O12-C58H90O26-C58H90O26-C58H90O26-C30H38N6O11	Zolmitriptan//null//Pyrophaeophorbide a//null//null//null//null//null//null//null//null//null	C07218-null-null-null-null-null-null-null-null-null-null-null	C27H36N10O7-C27H36N10O7-C27H36N10O7-C27H36N10O7-C27H36N10O7-C27H36N10O7-C22H42N10O7S-C22H42N10O7S-C22H42N10O7S-C27H36N10O7-C27H36N10O7-C27H36N10O7-C27H36N10O7-C27H36N10O7-C27H36N10O7-C22H42N10O7S-C22H42N10O7S-C22H42N10O7S-C27H42N8O5S-C27H42N8O5S-C27H42N8O5S-C27H42N8O5S-C27H42N8O5S-C27H42N8O5S-C27H36N10O7-C27H36N10O7-C22H42N10O7S-C22H42N10O7S-C27H36N10O7-C27H36N10O7-C22H42N10O7S-C22H42N10O7S-C27H4…	Asp His Arg Trp//Asp His Trp Arg//Asp Arg His Trp//Asp Arg Trp His//Asp Trp His Arg//Asp Trp Arg His//Glu Met Arg Arg//Glu Arg Met Arg//Glu Arg Arg Met//His Asp Arg Trp//His Asp Trp Arg//His Arg Asp Trp//His Arg Trp Asp//His Trp Asp Arg//His Trp Arg Asp//Met Glu Arg Arg//Met Arg Glu Arg//Met Arg Arg Glu//Met Arg Val Trp//Met Arg Trp Val//Met Val Arg Trp//Met Val Trp Arg//Met Trp Arg Val//Met Trp …	------------------------------------------------------------
317.6371_4.1	17.3379	104.142	34.5193	125.538	7.78223	69.3929	32.8219	92.9277	1e-06	0.077757	0	6	-	-	-	-	-	-	-
188.1005_3.28	32.8411	35.646	43.6453	162.078	29.6401	52.361	67.629	33.9314	0.189848	0.051264	8.6e-05	6	HMDB34566	C20H30N2O5	Neotame	null	-	-	-
597.2704_3.64	24.0615	75.1812	35.5335	93.7793	31.7363	69.2134	46.2385	76.6715	1e-06	0.145978	0	6	HMDB30154-HMDB59948	C28H38O9-C34H36N4O6	null//null	null-null	C21H38N10O9-C21H38N10O9-C21H38N10O9-C21H38N10O9-C21H38N10O9-C21H38N10O9-C32H38N4O6-C32H38N4O6-C32H38N4O6-C32H38N4O6-C32H38N4O6-C32H38N4O6-C29H36N6O8-C29H36N6O8-C29H36N6O8-C29H36N6O8-C29H36N6O8-C29H36N6O8-C21H38N10O9-C21H38N10O9-C21H38N10O9-C21H38N10O9-C21H38N10O9-C21H38N10O9-C29H36N6O8-C29H36N6O8-C29H36N6O8-C29H36N6O8-C29H36N6O8-C29H36N6O8-C32H38N4O6-C32H38N4O6-C32H38N4O6-C29H36N6O8-C29H36N6O8-C2…	Asp Glu Arg Arg//Asp Arg Glu Arg//Asp Arg Arg Glu//Glu Asp Arg Arg//Glu Arg Asp Arg//Glu Arg Arg Asp//Phe Phe Val Tyr//Phe Phe Tyr Val//Phe Val Phe Tyr//Phe Val Tyr Phe//Phe Tyr Phe Val//Phe Tyr Val Phe//Gln Thr Trp Tyr//Gln Thr Tyr Trp//Gln Trp Thr Tyr//Gln Trp Tyr Thr//Gln Tyr Thr Trp//Gln Tyr Trp Thr//Arg Asp Glu Arg//Arg Asp Arg Glu//Arg Glu Asp Arg//Arg Glu Arg Asp//Arg Arg Asp Glu//Arg Arg …	0
415.1428_4.53	17.368	24.8034	18.8632	259.901	19.6962	23.6012	43.273	27.3142	0.455608	0.204983	0	6	HMDB03255-HMDB03409-HMDB12254-HMDB14686-HMDB14937-HMDB15326-HMDB15547-HMDB32502-HMDB37210-HMDB38859-HMDB38860-HMDB38861-HMDB38865-HMDB40776-HMDB41223-HMDB60675-HMDB60981-HMDB61008-HMDB61105	C30H52O26-C20H18NO4-C30H52O26-C19H18ClN5-C21H21NO2S-C17H20F6N2O3-C21H15N3O4-C23H30O2-C23H30O2-C15H26O13-C15H26O13-C15H26O13-C15H26O13-C26H20N2O2-C15H26O13-C14H9NO-C18H19N3O4S-C10H13ClN2-C18H19N3O4S	Amylopectin//Berberine//Maltopentaose//Adinazolam//Tazarotene//Flecainide//Deferasirox//Santalyl phenylacetate//null//null//null//null//null//1,1'-Bis(2-hydroxy-3-methylcarbazole)//null//Carbamazepine iminoquinone//null//m-chlorophenylpiperazine (m-CPP)//null	C00317-C00757-null-null-C12531-C07001-null-null-null-null-null-null-null-null-null-C16605-null-C11738-null	C14H24N4O9-C14H24N4O9-C14H24N4O9-C14H24N4O9-C14H24N4O9-C14H24N4O9-C14H24N4O9-C14H24N4O9-C14H24N4O9-C14H24N4O9-C14H24N4O9-C14H24N4O9-C14H24N4O9-C14H24N4O9-C14H24N4O9-C14H24N4O9-C14H24N4O9-C14H24N4O9-C14H24N4O9-C14H24N4O9-C14H24N4O9-C14H24N4O9-C14H24N4O9-C14H24N4O9-C14H24N4O9-C14H24N4O9-C14H24N4O9-C14H24N4O9-C14H24N4O9-C14H24N4O9-C14H24N4O9-C14H24N4O9-C14H24N4O9-C14H24N4O9-C14H24N4O9-C14H24N4O9-C18…	Ala Asp Ser Thr//Ala Asp Thr Ser//Ala Glu Ser Ser//Ala Ser Asp Thr//Ala Ser Glu Ser//Ala Ser Ser Glu//Ala Ser Thr Asp//Ala Thr Asp Ser//Ala Thr Ser Asp//Asp Ala Ser Thr//Asp Ala Thr Ser//Asp Gly Thr Thr//Asp Ser Ala Thr//Asp Ser Thr Ala//Asp Thr Ala Ser//Asp Thr Gly Thr//Asp Thr Ser Ala//Asp Thr Thr Gly//Glu Ala Ser Ser//Glu Gly Ser Thr//Glu Gly Thr Ser//Glu Ser Ala Ser//Glu Ser Gly Thr//Glu Ser …	------------------------------------------------------------------------------C07001------
256.0727_2.46	24.8451	56.4388	20.195	128.431	17.7806	59.4051	50.9096	54.2684	0.000525	0.18106	0	6	HMDB14380-HMDB14798-HMDB31770-HMDB33429-HMDB33430-HMDB33701-HMDB37694-HMDB37695-HMDB40006-HMDB42008-HMDB60704-HMDB60778-HMDB60800-HMDB60844-HMDB60902	C12H9N3O-C12H15NO3-C12H15NO3-C13H17NO2-C13H17NO2-C12H15NO3-C13H17NO2-C13H17NO2-C13H17NO2-C13H17NO2-C11H14ClNO-C11H14ClNO-C11H14ClNO-C11H14ClNO-C11H14ClNO	Milrinone//Metaxalone//Carbofuran//null//Tanakine//Hydrocotarnine//cis-3-Hexenyl 2-aminobenzoate//Cyclohexyl 2-aminobenzoate//null//Ritalinic acid//null//null//null//null//4-(4-chlorophenyl)-4-hydroxypiperidine	C07224-C07934-C14291-null-null-C13534-null-null-null-null-null-null-null-null-null	C12H15NO3-C12H16ClNO3-C12H15NO3-C8H12ClN7O-C12H15NO3-C12H15NO3-C12H16ClNO3-C8H12ClN7O-C12H15NO3-C12H15NO3-C12H15NO3	HYDROCOTARNINE//MECLOFENOXATE//METAXALONE//N,N-DIMETHYLAMILORIDE//CARBOFURAN//(3-Phenylpropionyl)glycine methyl ester//Hydrocotarnine hydrochloride//6-Chloro-3,5-diaminopyrazine-3-carboxamide//Butylone//bk-MDEA//bk-MDDMA	-C08195-C07934--C14291--C13534-C13753---
726.3338_5.46	24.1168	62.2766	39.7712	101.056	25.9835	66.6742	30.9473	55.8835	2e-06	0.317732	0	6	HMDB31167	C68H110O33	Acutoside G	null	-	-	-
309.6416_4.59	16.91	63.2743	30.0612	81.6587	12.8582	38.683	26.4692	62.4287	5.6e-05	0.145978	0	6	-	-	-	-	-	-	-
208.0646_1.03	7.55249	36.4793	20.6226	127.341	9.14308	59.2587	33.4074	38.0953	3e-06	0.012466	0	6	HMDB00696-HMDB02169-HMDB14997-HMDB30108-HMDB30406-HMDB30687-HMDB33951-HMDB34324	C5H11NO2S-C6H13NO2S-C5H11NO2S-C25H22O6-C6H13NO2S-C25H22O6-C5H11NO2S-C6H13NO2S	L-Methionine//S-(2-carboxypropyl)-Cysteamine//Penicillamine//Cudraflavone A//L-2-Amino-5-(methylthio)pentanoic acid//Cyclomorusin//Racemethionine//S-Propyl-L-cysteine	C00073-null-C07418-null-C17213-C17867-C01733-null	-	-	-
126.0961_3.28	17.941	22.2004	25.4295	82.5606	18.6106	29.3405	38.2132	20.8372	0.15418	0.041898	7.1e-05	6	-	-	-	-	-	-	-
328.2618_6.82	11.5209	59.6985	24.9646	31.8297	14.6254	25.7135	11.7396	30.1183	3.4e-05	0.710288	0.003906	6	HMDB04080-HMDB13655-HMDB61709	C22H37NO2-C22H37NO2-C17H33O2	Anandamide//O-Arachidonoyl Ethanolamine//null	C11695-null-null	-	-	-
308.6347_4.6	7.22057	39.4049	16.081	48.1034	6.08719	23.0752	12.22	36.9939	1e-06	0.099096	0	6	-	-	-	-	-	-	-
532.2214_3.29	9.37858	30.3653	14.5515	34.4945	9.85745	30.1605	24.9017	26.0154	0	0.005085	0	6	HMDB10043-HMDB10044-HMDB10078-HMDB10079-HMDB10091-HMDB10092-HMDB10102-HMDB10109-HMDB10110-HMDB10112-HMDB10113-HMDB10132-HMDB10136-HMDB14757-HMDB28778-HMDB28779-HMDB28904-HMDB28926-HMDB30668-HMDB35134-HMDB38551	C45H81O19P3-C45H81O19P3-C45H81O19P3-C45H81O19P3-C45H81O19P3-C45H81O19P3-C45H81O19P3-C45H81O19P3-C45H81O19P3-C45H81O19P3-C45H81O19P3-C45H81O19P3-C45H81O19P3-C29H31N7O-C9H18N2O3S-C9H18N2O3S-C9H18N2O3S-C9H18N2O3S-C13H16O5-C24H29ClO6-C13H16O5	PIP2(16:0/20:4(5Z,8Z,11Z,14Z))//PIP2(16:0/20:4(8Z,11Z,14Z,17Z))//PIP2(18:1(11Z)/18:3(6Z,9Z,12Z))//PIP2(18:1(11Z)/18:3(9Z,12Z,15Z))//PIP2(18:1(9Z)/18:3(6Z,9Z,12Z))//PIP2(18:1(9Z)/18:3(9Z,12Z,15Z))//PIP2(18:2(9Z,12Z)/18:2(9Z,12Z))//PIP2(18:3(6Z,9Z,12Z)/18:1(11Z))//PIP2(18:3(6Z,9Z,12Z)/18:1(9Z))//PIP2(18:3(9Z,12Z,15Z)/18:1(11Z))//PIP2(18:3(9Z,12Z,15Z)/18:1(9Z))//PIP2(20:4(5Z,8Z,11Z,14Z)/16:0)//PIP2(…	C00626-C00626-C00626-C00626-C00626-C00626-C00626-C00626-C00626-C00626-C00626-C00626-C00626-null-null-null-null-null-null-null-null	C23H35N5O6S-C23H35N5O6S-C23H35N5O6S-C23H35N5O6S-C23H35N5O6S-C23H35N5O6S-C23H35N5O6S-C23H35N5O6S-C23H35N5O6S-C23H35N5O6S-C23H35N5O6S-C23H35N5O6S-C23H35N5O6S-C23H35N5O6S-C23H35N5O6S-C23H35N5O6S-C23H35N5O6S-C23H35N5O6S-C23H35N5O6S-C23H35N5O6S-C23H35N5O6S-C23H35N5O6S-C23H35N5O6S-C23H35N5O6S-C23H35N5O6S-C23H35N5O6S-C23H35N5O6S-C23H35N5O6S-C23H35N5O6S-C23H35N5O6S-C23H35N5O6S-C23H35N5O6S-C23H35N5O6S-C23…	Cys Phe Ile Gln//Cys Phe Leu Gln//Cys Phe Gln Ile//Cys Phe Gln Leu//Cys Ile Phe Gln//Cys Ile Gln Phe//Cys Lys Pro Tyr//Cys Lys Tyr Pro//Cys Leu Phe Gln//Cys Leu Gln Phe//Cys Pro Lys Tyr//Cys Pro Tyr Lys//Cys Gln Phe Ile//Cys Gln Phe Leu//Cys Gln Ile Phe//Cys Gln Leu Phe//Cys Tyr Lys Pro//Cys Tyr Pro Lys//Phe Cys Ile Gln//Phe Cys Leu Gln//Phe Cys Gln Ile//Phe Cys Gln Leu//Phe Ile Cys Gln//Phe Ile …	-------------------------------------------------------------------------------------------------------------
354.134_3.67	6.82011	26.021	13.8148	38.5153	7.66553	25.2828	13.4513	27.101	0	0.015979	0	6	HMDB03920-HMDB05766-HMDB11738-HMDB14886-HMDB15494-HMDB29395-HMDB29533-HMDB29787-HMDB29791-HMDB30141-HMDB30265-HMDB30322-HMDB30375-HMDB30391-HMDB30450-HMDB30679-HMDB30842-HMDB31385-HMDB33445-HMDB33639-HMDB34027-HMDB34050-HMDB34843-HMDB36411-HMDB37330-HMDB37331-HMDB37922-HMDB40354-HMDB41025-HMDB41452-HMDB61291-HMDB61366	C20H19NO5-C10H17N3O6-C10H17N3O6-C16H19ClN2O-C16H21N5O2-C11H19N3O6S-C20H16O5-C20H16O5-C20H16O5-C20H16O5-C20H19NO5-C20H19NO5-C20H19NO5-C19H15NO4-C20H16O5-C18H16O5-C18H16O5-C18H16O5-C20H19NO5-C18H16O5-C20H16O5-C20H16O5-C29H36O15-C18H16O5-C18H16O5-C18H16O5-C20H16O5-C18H16O5-C29H36O15-C20H16O5-C16H18FN3O8-C11H19N3O6S	Protopine//Norophthalmic acid//Gamma-Glutamyl Glutamine//Carbinoxamine//Alizapride//L-L-Homoglutathione//Glabrone//Kanzonol W//Dulciol D//Isosojagol//null//Papaveraldine//Citracridone I//Cepharadione B//Atalantoflavone//Cabreuvin//4',5,7-Trimethoxyflavone//(+/-)-Dulciol E//null//3',4',5'-Trimethoxyflavone//Sojagol//Psoralidin//Acteoside//5-Hydroxy-4',7-dimethoxy-6-methylflavone//3',5,6-Trimethoxy…	C05189-null-C05283-C06871-null-null-null-null-null-null-null-null-null-null-null-null-C14985-null-null-null-C10529-C10523-C10501-null-null-null-C05229-null-null-null-null-null	C20H19NO5-C20H19NO5-C20H19NO5-C14H28NO3PS2-C20H19NO5-C20H19NO5-C20H19NO5-C20H19NO5	CHELIDONINE (+)//Parfumine//Protopine//Piperophos//2&#39;,2&#39;-Dimethyl(pyrano-5&#39;,6&#39;:3:4)-1,5-dihydroxy-6-methoxy-10-methylacridone//Papaveraldine//Citracridone I//Honyumine	C12242-C09599-C05189-C18758----
322.0914_3.74	9.55866	29.1102	13.2435	36.1128	9.67649	28.1258	13.0102	16.4255	1e-06	0.426136	3.7e-05	6	HMDB12208-HMDB28706-HMDB28769-HMDB28799-HMDB28883-HMDB28899-HMDB28964-HMDB29132-HMDB29151-HMDB29694-HMDB32571-HMDB32922-HMDB33130-HMDB33159-HMDB40631-HMDB41281-HMDB41502-HMDB41517	C6H11N2O6P-C9H19N5O3S-C9H19N5O3S-C11H17N5O4-C11H17N5O4-C11H17N5O4-C11H23N3O3-C11H23N3O3-C11H17N5O4-C8H8OS-C7H8OS-C7H8OS-C7H8OS-C7H8OS-C15H12O7-C7H8OS-C7H8OS-C13H17NO7	D-Erythro-imidazole-glycerol-phosphate//null//null//null//null//null//null//null//null//S-Methyl benzenecarbothioate//2-Methoxybenzenethiol//Kahweofuran//2-Acetyl-5-methylthiophene//2-Propanoylthiophene//null//2-(Methylthio)phenol//2-Acetyl-3-methylthiophene//null	C04666-null-null-null-null-null-null-null-null-null-null-null-null-null-null-null-null-null	C13H17NO7	beta-D-Glucopyranosyl anthranilate
510.2336_3.28	7.09736	23.427	12.5362	30.7659	8.11194	24.5062	14.5309	23.7462	0	0.037953	0	6	HMDB02224-HMDB02339-HMDB10036-HMDB10037-HMDB10043-HMDB10044-HMDB10053-HMDB10060-HMDB10072-HMDB10078-HMDB10079-HMDB10085-HMDB10091-HMDB10092-HMDB10102-HMDB10109-HMDB10110-HMDB10112-HMDB10113-HMDB10132-HMDB10136-HMDB13713-HMDB13894-HMDB14987-HMDB30269-HMDB30378-HMDB32906-HMDB60750-HMDB60810-HMDB60968	C10H15N3O4-C12H14N2O3-C43H83O19P3-C43H83O19P3-C45H81O19P3-C45H81O19P3-C43H83O19P3-C43H83O19P3-C43H83O19P3-C45H81O19P3-C45H81O19P3-C43H83O19P3-C45H81O19P3-C45H81O19P3-C45H81O19P3-C45H81O19P3-C45H81O19P3-C45H81O19P3-C45H81O19P3-C45H81O19P3-C45H81O19P3-C13H14N2O3-C12H14N2O3-C13H14N2O3-C13H14N2O3-C23H26N2O6-C25H32O10-C10H15N3O4-C13H14N2O3-C12H14N2O3	5-Methyldeoxycytidine//5-Methoxytryptophan//PIP2(16:0/18:1(11Z))//PIP2(16:0/18:1(9Z))//PIP2(16:0/20:4(5Z,8Z,11Z,14Z))//PIP2(16:0/20:4(8Z,11Z,14Z,17Z))//PIP2(16:1(9Z)/18:0)//PIP2(18:0/16:1(9Z))//PIP2(18:1(11Z)/16:0)//PIP2(18:1(11Z)/18:3(6Z,9Z,12Z))//PIP2(18:1(11Z)/18:3(9Z,12Z,15Z))//PIP2(18:1(9Z)/16:0)//PIP2(18:1(9Z)/18:3(6Z,9Z,12Z))//PIP2(18:1(9Z)/18:3(9Z,12Z,15Z))//PIP2(18:2(9Z,12Z)/18:2(9Z,12Z)…	C03592-null-C00626-C00626-C00626-C00626-C00626-C00626-C00626-C00626-C00626-C00626-C00626-C00626-C00626-C00626-C00626-C00626-C00626-C00626-C00626-null-null-C07829-null-null-null-null-null-null	C26H31N5O6-C26H31N5O6-C26H31N5O6-C26H31N5O6-C26H31N5O6-C26H31N5O6-C26H31N5O6-C26H31N5O6-C26H31N5O6-C26H31N5O6-C26H31N5O6-C26H31N5O6-C21H31N7O8-C21H31N7O8-C21H31N7O8-C21H31N7O8-C21H31N7O8-C21H31N7O8-C21H31N7O8-C21H31N7O8-C21H31N7O8-C21H31N7O8-C21H31N7O8-C21H31N7O8-C26H31N5O6-C26H31N5O6-C26H31N5O6-C26H31N5O6-C24H33N5O6-C24H33N5O6-C24H33N5O6-C26H31N5O6-C26H31N5O6-C26H31N5O6-C26H31N5O6-C26H31N5O6-C26…	Ala Ala Trp Tyr//Ala Ala Tyr Trp//Ala Phe Ser Trp//Ala Phe Trp Ser//Ala Ser Phe Trp//Ala Ser Trp Phe//Ala Trp Ala Tyr//Ala Trp Phe Ser//Ala Trp Ser Phe//Ala Trp Tyr Ala//Ala Tyr Ala Trp//Ala Tyr Trp Ala//Asp Gly Arg Tyr//Asp Gly Tyr Arg//Asp Arg Gly Tyr//Asp Arg Tyr Gly//Asp Tyr Gly Arg//Asp Tyr Arg Gly//Glu His Pro Gln//Glu His Gln Pro//Glu Pro His Gln//Glu Pro Gln His//Glu Gln His Pro//Glu Gln …	-------------------------------------------------------------------------------------------------------------------------------------------------------------------------------------------------
911.3302_3.63	4.44997	27.3425	7.04196	30.6554	4.32496	11.2201	8.86358	19.034	0	0.113704	0	6	HMDB03255-HMDB12254	C30H52O26-C30H52O26	Amylopectin//Maltopentaose	C00317-null	C31H51N12O18P	3\'\'-Adenylylstreptomycin	C03462
177.058_4.99	155.144	603.305	473.847	1323.09	89.8237	86.7459	79.4159	88.5174	0.02155	0.298113	8e-06	5	HMDB13742-HMDB29609-HMDB34245-HMDB35173-HMDB39903-HMDB40003-HMDB40145-HMDB60607-HMDB62030	C5H6O2-C5H6O2-C5H6O2-C15H20N2O5-C28H30O6-C7H12O3S-C5H6O2-C16H16N6O-C5H6O2	2-Furanmethanol//5-Methyl-2(3H)-furanone//null//null//Mangostenone B//Methylthio 2-(propanoyloxy)propanoate//null//null//null	null-null-null-null-null-null-null-null-null	C7H12O3S-C7H12O3S	2-Oxo-6-methylthiohexanoic acid//Methylthio 2-(propanoyloxy)propanoate	C17216-
223.099_4.98	68.1116	182.507	139.874	373.123	38.4181	45.0285	38.7926	38.8209	0.016763	0.3596	3.2e-05	5	HMDB01988-HMDB06832-HMDB11679-HMDB12134-HMDB14818-HMDB30452-HMDB31176-HMDB32259-HMDB36204-HMDB36594-HMDB37114-HMDB40433-HMDB61696-HMDB61704-HMDB61990	C7H12O3-C13H23NO4S2-C9H17O7P-C6H10O3S-C22H25N3O4S-C17H26N8O5-C7H12O3-C8H14O3S-C6H10O3S-C7H12O3-C7H12O3-C7H12O3-C27H53O12P-C27H53O12P-C7H12O3	4-Hydroxycyclohexylcarboxylic acid//S-Glutaryldihydrolipoamide//DHAP(6:0)//1,2-Dihydroxy-3-keto-5-methylthiopentene//Moricizine//Blasticidin S//Tetrahydrofurfuryl acetate//Ethyl 4-(acetylthio)butyrate//1-(Methylsulfanyl)-1-oxopropan-2-yl acetate//Botryodiplodin//Methyl (R)-3-methyl-2-oxopentanoate//Ethyl levulinate//null//null//null	null-C06157-null-C15606-C07743-C02010-null-null-null-null-null-null-null-null-null	C12H15ClN2	N-methylepibatidine
296.6166_3.64	213.511	17999.3	4144.42	24157.4	138.731	11739	3629.83	18179.1	0	0.005558	0	4	HMDB02581	C26H45NO10S2	Taurocholic acid 3-sulfate	null	-	-	-
594.2406_3.63	48.6387	3373.04	648.717	5254.96	36.07	2510.74	771.528	3799.19	0	0.003748	0	4	HMDB02581	C26H45NO10S2	Taurocholic acid 3-sulfate	null	C26H37N7O7-C26H37N7O7-C26H37N7O7-C26H37N7O7-C26H37N7O7-C26H37N7O7-C21H37N9O9-C21H37N9O9-C21H37N9O9-C26H37N7O7-C26H37N7O7-C26H37N7O7-C26H37N7O7-C26H37N7O7-C26H37N7O7-C26H37N7O7-C26H37N7O7-C26H37N7O7-C26H37N7O7-C26H37N7O7-C26H37N7O7-C26H37N7O7-C26H37N7O7-C26H37N7O7-C26H37N7O7-C26H37N7O7-C26H37N7O7-C26H37N7O7-C26H37N7O7-C26H37N7O7-C26H37N7O7-C26H37N7O7-C26H37N7O7-C26H37N7O7-C26H37N7O7-C26H37N7O7-C26…	Glu Phe His Lys//Glu Phe Lys His//Glu His Phe Lys//Glu His Lys Phe//Glu Lys Phe His//Glu Lys His Phe//Glu Gln Gln Arg//Glu Gln Arg Gln//Glu Arg Gln Gln//Phe Glu His Lys//Phe Glu Lys His//Phe His Glu Lys//Phe His Lys Glu//Phe Lys Glu His//Phe Lys His Glu//His Glu Phe Lys//His Glu Lys Phe//His Phe Glu Lys//His Phe Lys Glu//His Ile Gln Tyr//His Ile Tyr Gln//His Lys Glu Phe//His Lys Phe Glu//His Leu …	----------------------------------------------------------------------------------------------------------------------------------------------------------------------------
297.6165_3.63	32.1281	2911.88	688.171	3917.53	19.6967	1911.31	582.531	2962.78	0	0.016432	0	4	-	-	-	-	-	-	-
295.6088_3.49	25.7035	2451.38	503.501	3015.36	14.3608	1703.11	430.287	2634.9	0	0.032455	0	4	-	-	-	-	-	-	-
288.6191_4.04	19.1356	1642.47	437.353	2233.8	13.1017	887.88	291.436	1327.55	0	0.005099	0	4	HMDB02486-HMDB02498	C26H45NO9S2-C26H45NO9S2	Taurochenodeoxycholate-3-sulfate//Taurochenodeoxycholate-7-sulfate	null-null	-	-	-
616.2224_3.63	33.2011	1396.15	429.856	1825.58	25.3463	982.542	280.831	1523.24	0	0.000685	0	4	HMDB02581-HMDB40791	C26H45NO10S2-C32H31NO8	Taurocholic acid 3-sulfate//null	null-null	C32H35N5O6S-C32H35N5O6S-C32H35N5O6S-C32H35N5O6S-C32H35N5O6S-C32H35N5O6S-C29H35N5O8-C29H35N5O8-C29H35N5O8-C29H35N5O8-C29H35N5O8-C29H35N5O8-C29H35N5O8-C29H35N5O8-C29H35N5O8-C29H35N5O8-C29H35N5O8-C29H35N5O8-C32H35N5O6S-C32H35N5O6S-C29H35N5O8-C29H35N5O8-C29H35N5O8-C29H35N5O8-C32H35N5O6S-C29H35N5O8-C29H35N5O8-C32H35N5O6S-C32H35N5O6S-C32H35N5O6S-C29H35N5O8-C29H35N5O8-C29H35N5O8-C29H35N5O8-C29H35N5O8-C2…	Cys Phe Trp Tyr//Cys Phe Tyr Trp//Cys Trp Phe Tyr//Cys Trp Tyr Phe//Cys Tyr Phe Trp//Cys Tyr Trp Phe//Asp Val Trp Tyr//Asp Val Tyr Trp//Asp Trp Val Tyr//Asp Trp Tyr Val//Asp Tyr Val Trp//Asp Tyr Trp Val//Glu Phe Thr Trp//Glu Phe Trp Thr//Glu Thr Phe Trp//Glu Thr Trp Phe//Glu Trp Phe Thr//Glu Trp Thr Phe//Phe Cys Trp Tyr//Phe Cys Tyr Trp//Phe Glu Thr Trp//Phe Glu Trp Thr//Phe Thr Glu Trp//Phe Thr …	0
496.2735_3.63	43.7509	1372.78	348.854	1749.89	29.3862	920.271	290.244	1383.04	0	0.000787	0	4	HMDB00036-HMDB00889-HMDB00922-HMDB00932-HMDB11637-HMDB14754-HMDB15090-HMDB35366	C26H45NO7S-C26H45NO7S-C26H45NO7S-C26H45NO7S-C26H45NO7S-C29H41NO7-C21H41N5O7-C28H37NO4	Taurocholic acid//Tauroursocholic acid//Taurallocholic acid//Tauro-b-muricholic acid//Taurohyocholate//Candoxatril//Netilmicin//null	C05122-null-null-null-null-null-C07657-null	-	-	-
595.2438_3.63	33.0387	1126.02	229.365	1781.05	30.9731	833.048	274.723	1274.61	0	0.001015	0	4	HMDB10345-HMDB12881-HMDB14524-HMDB14692-HMDB28865-HMDB28886-HMDB36888-HMDB36952-HMDB60959	C27H36O11-C11H16N4O4-C11H16N4O4-C11H16N4O4-C11H16N4O4-C11H16N4O4-C27H36O11-C80H124O44-C16H18N4S	Aldosterone 18-glucuronide//Acetylcarnosine//Dexrazoxane//Pentostatin//null//null//Quassimarin//null//null	C03033-null-null-C02267-null-null-C08777-null-null	C25H36N8O7-C25H36N8O7-C25H36N8O7-C25H36N8O7-C30H36N6O5-C25H36N8O7-C25H36N8O7-C30H36N6O5-C30H36N6O5-C25H36N8O7-C25H36N8O7-C25H36N8O7-C25H36N8O7-C25H36N8O7-C25H36N8O7-C30H36N6O5-C30H36N6O5-C30H36N6O5-C30H36N6O5-C30H36N6O5-C30H36N6O5-C25H36N8O7-C25H36N8O7-C25H36N8O7-C25H36N8O7-C25H36N8O7-C25H36N8O7-C30H36N6O5-C30H36N6O5-C30H36N6O5-C25H36N8O7-C25H36N8O7-C27H40N6O5S-C27H40N6O5S-C25H36N8O7-C25H36N8O7-C…	Ala Glu Arg Trp//Ala Glu Trp Arg//Ala Arg Glu Trp//Ala Arg Trp Glu//Ala Val Trp Trp//Ala Trp Glu Arg//Ala Trp Arg Glu//Ala Trp Val Trp//Ala Trp Trp Val//Glu Ala Arg Trp//Glu Ala Trp Arg//Glu Arg Ala Trp//Glu Arg Trp Ala//Glu Trp Ala Arg//Glu Trp Arg Ala//Gly Ile Trp Trp//Gly Leu Trp Trp//Gly Trp Ile Trp//Gly Trp Leu Trp//Gly Trp Trp Ile//Gly Trp Trp Leu//His Lys Asn Tyr//His Lys Tyr Asn//His Asn …	-------------------------------------------------------------------------------------------------------------------------C11222-
380.1744_3.2	32.5997	793.923	207.086	1653.83	33.8297	678.842	201.238	782.018	0	0.001134	0	4	HMDB14668-HMDB15549	C20H29N3O2-C18H26ClN3O	Dibucaine//Hydroxychloroquine	C07879-C07043	-	-	-
596.2406_3.63	21.5527	584.325	115.552	915.469	21.9685	424.066	142.986	652.344	0	0.001385	0	4	HMDB15386	C30H47NO4S	Retapamulin	null	C29H35N5O9-C29H35N5O9-C29H35N5O9-C29H35N5O9-C29H35N5O9-C29H35N5O9-C26H39N7O5S-C26H39N7O5S-C26H39N7O5S-C26H39N7O5S-C26H39N7O5S-C26H39N7O5S-C26H39N7O5S-C26H39N7O5S-C26H39N7O5S-C26H39N7O5S-C26H39N7O5S-C26H39N7O5S-C26H39N7O5S-C26H39N7O5S-C26H39N7O5S-C26H39N7O5S-C26H39N7O5S-C26H39N7O5S-C26H39N7O5S-C26H39N7O5S-C26H39N7O5S-C26H39N7O5S-C26H39N7O5S-C26H39N7O5S-C21H39N9O7S-C21H39N9O7S-C21H39N9O7S-C21H39N9O…	Glu Thr Trp Tyr//Glu Thr Tyr Trp//Glu Trp Thr Tyr//Glu Trp Tyr Thr//Glu Tyr Thr Trp//Glu Tyr Trp Thr//Phe His Lys Met//Phe His Met Lys//Phe Lys His Met//Phe Lys Met His//Phe Met His Lys//Phe Met Lys His//His Phe Lys Met//His Phe Met Lys//His Lys Phe Met//His Lys Met Phe//His Met Phe Lys//His Met Lys Phe//Lys Phe His Met//Lys Phe Met His//Lys His Phe Met//Lys His Met Phe//Lys Met Phe His//Lys Met …	-----------------------------------------------------------
617.2267_3.63	36.7677	458.551	158.67	590.551	35.5063	326.493	114.503	505.446	0	0.000951	0	4	HMDB15056-HMDB29626-HMDB33584-HMDB34402-HMDB40379	C19H19NOS-C30H36O11-C8H14O6-C29H34O11-C37H34N2O7	Ketotifen//null//Diethyl tartrate//null//Simulanoquinoline	null-null-null-null-null	C24H38N8O7S-C24H38N8O7S-C24H38N8O7S-C24H38N8O7S-C24H38N8O7S-C24H38N8O7S-C24H38N8O7S-C24H38N8O7S-C24H38N8O7S-C24H38N8O7S-C24H38N8O7S-C24H38N8O7S-C24H38N8O7S-C24H38N8O7S-C24H38N8O7S-C24H38N8O7S-C24H38N8O7S-C24H38N8O7S-C24H38N8O7S-C24H38N8O7S-C24H38N8O7S-C24H38N8O7S-C24H38N8O7S-C24H38N8O7S-C37H34N2O7	Met Asn Arg Tyr//Met Asn Tyr Arg//Met Arg Asn Tyr//Met Arg Tyr Asn//Met Tyr Asn Arg//Met Tyr Arg Asn//Asn Met Arg Tyr//Asn Met Tyr Arg//Asn Arg Met Tyr//Asn Arg Tyr Met//Asn Tyr Met Arg//Asn Tyr Arg Met//Arg Met Asn Tyr//Arg Met Tyr Asn//Arg Asn Met Tyr//Arg Asn Tyr Met//Arg Tyr Met Asn//Arg Tyr Asn Met//Tyr Met Asn Arg//Tyr Met Arg Asn//Tyr Asn Met Arg//Tyr Asn Arg Met//Tyr Arg Met Asn//Tyr Arg …	------------------------
96.9606_3.6	19.195	337.766	93.1538	428.762	23.6041	238.307	81.4277	339.306	0	0.001354	0	4	-	-	-	-	H2O4S	Sulfuric acid	C00059
614.2089_3.5	18.0276	312.761	80.5588	396.262	18.0738	238.448	70.481	367.617	0	0.001129	0	4	-	-	-	-	-	-	-
289.6192_4.04	4.72244	257.632	66.7358	349.894	4.07122	136.999	46.0275	203.989	0	0.00112	0	4	-	-	-	-	-	-	-
287.6115_3.88	3.91202	153.426	37.9303	238.647	2.71259	93.9804	27.3774	135.475	0	0.003296	0	4	-	-	-	-	-	-	-
405.26_4.79	8346.53	6114.48	5431.27	9689.57	10685.1	5525.83	5003.43	6744.41	0.001552	8.1e-05	0.890118	3	HMDB32147	C20H36O	Geranylcitronellol	null	-	-	-
406.2647_4.79	2371.92	1685.41	1474.16	2775.01	3048.58	1455.49	1310.04	1868.82	0.001023	5.3e-05	0.881058	3	-	-	-	-	-	-	-
389.2689_4.77	2222.46	1304.78	1317.49	2225.2	2692.25	953.442	1058.53	1494.8	6.6e-05	0.000398	0.530401	3	HMDB14018-HMDB14495-HMDB30366-HMDB31840-HMDB32567-HMDB34450-HMDB35126-HMDB35375-HMDB35376-HMDB35801-HMDB37018-HMDB37231-HMDB37389-HMDB38046-HMDB38292-HMDB38391-HMDB39685-HMDB39880-HMDB40439-HMDB41497-HMDB60044	C12H18O2-C21H28O3-C24H36O4-C12H18O2-C12H18O2-C12H18O2-C12H18O2-C12H18O2-C12H18O2-C12H18O2-C12H18O2-C12H18O2-C12H18O2-C12H18O2-C12H18O2-C21H28O3-C12H18O2-C23H32O3-C12H18O2-C12H18O2-C23H32O3	4-Hydroxypropofol//Megestrol//null//(S,Z)-Lyratol acetate//Hexylresorcinol//Neocnidilide//(+/-)-Myrtenyl acetate//null//null//null//(S)-p-Mentha-1,8-dien-10-yl acetate//Perillyl acetate//null//Carvyl acetate//Menthadienyl acetate//null//8-Ocimenyl acetate//null//1-(2-Furanyl)-1-octanone//null//null	null-C07120-null-null-null-C17002-null-null-null-null-null-null-null-null-null-null-null-null-null-null-null	C24H36O4-C24H36O4-C24H36O4-C24H36O4-C24H36O4-C24H36O4-C24H36O4-C24H36O4-C24H36O4-C24H36O4-C24H36O4-C24H36O4-C24H36O4-C24H36O4-C24H36O4-C24H36O4-C24H36O4-C24H36O4-C24H36O4-C24H36O4-C24H36O4-C24H36O4-C24H36O4-C24H36O4-C24H36O4-C24H36O4-C24H36O4-C24H36O4-C24H36O4-C24H36O4-C24H36O4-C24H36O4-C24H36O4-C24H36O4-C24H36O4-C24H36O4-C24H36O4-C24H36O4-C24H36O4-C24H36O4-C24H36O4-C24H36O4-C24H36O4-C24H36O4-C24…	Pregn-4-en-20-one, 3b,17-dihydroxy-6a-methyl-, 17-acetate//Pregn-4-en-20-one, 17-(acetyloxy)-3-hydroxy-6-methyl-, (3a,6a)-//1&alpha;-hydroxy-25,26,27-trinorvitamin D3 24-carboxylic acid//3,6-Dioxo-5&beta;-cholan-24-oic Acid//3,6-Dioxo-5&alpha;-cholan-24-oic Acid//3,7-Dioxo-5&beta;-cholan-24-oic Acid//3,7-Dioxo-5&alpha;-cholan-24-oic Acid//3,12-Dioxo-5&beta;-cholan-24-oic Acid//3,12-Dioxo-5&alpha;…	------------------------------------------------------------------
407.2777_4.78	915.326	564.313	661.714	983.888	1187.96	526.736	595.82	672.645	7e-06	0.001173	0.450733	3	HMDB00015-HMDB00391-HMDB00400-HMDB00502-HMDB01547-HMDB04030-HMDB06472-HMDB06756-HMDB12612-HMDB12849-HMDB15213-HMDB29476-HMDB30198-HMDB33399-HMDB35130-HMDB35288-HMDB36624-HMDB37378-HMDB38031-HMDB61195-HMDB61322	C21H30O4-C24H38O5-C24H38O5-C24H38O5-C21H30O4-C21H30O4-C23H34O4-C21H30O4-C21H30O4-C21H30O4-C30H32N2O2-C21H30O4-C24H30N4-C24H38O5-C21H30O4-C24H38O5-C21H30O4-C21H30O4-C21H30O4-C21H30O4-C21H30O4	Cortexolone//7-Ketodeoxycholic acid//3,7-Dihydroxy-12-oxocholanoic acid//3-Oxocholic acid//Corticosterone//21-Deoxycortisol//Calcitroic acid //21-Hydroxy-5b-pregnane-3,11,20-trione//19-Hydroxydeoxycorticosterone//7'-Carboxy-alpha-tocotrienol//Diphenoxylate//null//(-)-Folicanthine//null//Pinusolide//(6b,7b,13R)-6,7-Diacetoxy-8,14-labdadiene-13-ol//4-Deoxyhumulone//null//null//null//null	C05488-null-null-null-C02140-C05497-null-C05477-null-null-C07872-null-null-null-null-null-null-null-null-null-null	C24H38O5-C24H38O5-C24H38O5-C24H38O5-C24H38O5-C24H38O5-C24H38O5-C24H38O5-C24H38O5-C24H38O5-C24H38O5-C24H38O5-C24H38O5-C24H38O5-C24H38O5-C24H38O5-C24H38O5-C24H38O5-C24H38O5-C24H38O5-C24H38O5-C24H38O5-C24H38O5-C24H38O5-C24H38O5-C24H38O5-C24H38O5-C24H38O5-C24H38O5-C24H38O5-C24H38O5-C24H38O5-C24H38O5-C24H38O5-C24H38O5-C24H38O5-C24H38O5-C22H40O5-C24H38O5-C24H38O5-C24H38O5-C24H38O5-C24H38O5-C24H38O5-C24…	6&alpha;,7&alpha;-Dihydroxy-3-oxo-5&beta;-cholan-24-oic Acid//2&beta;,3&beta;-Dihydroxy-6-oxo-5&alpha;-cholan-24-oic Acid//3&alpha;,6&alpha;-Dihydroxy-7-oxo-5&beta;-cholan-24-oic Acid//3&alpha;,7&alpha;-Dihydroxy-6-oxo-5&beta;-cholan-24-oic Acid//3&alpha;,7&beta;-Dihydroxy-6-oxo-5&alpha;-cholan-24-oic Acid//3&alpha;,7&beta;-Dihydroxy-12-oxo-5&beta;-cholan-24-oic Acid//3&beta;,7&alpha;-Dihydroxy-1…	----------C01292----C04643----------------------------C10298-----------------------------------------
811.5342_4.78	884.845	312.82	299.254	984.598	1023.84	149.57	190.079	336.253	1.2e-05	0.0001	0.545016	3	ECMDB23680-ECMDB23718-HMDB00391-HMDB00400-HMDB00502-HMDB11550-HMDB11580-HMDB12087-HMDB12868-HMDB13332-HMDB33399-HMDB35288-HMDB39278	C39H77O11P-C39H77O11P-C24H38O5-C24H38O5-C24H38O5-C23H36O4-C23H36O4-C41H85N2O6P-C23H36O4-C21H37NO5-C24H38O5-C24H38O5-C23H36O4	null//null//7-Ketodeoxycholic acid//3,7-Dihydroxy-12-oxocholanoic acid//3-Oxocholic acid//MG(0:0/20:5(5Z,8Z,11Z,14Z,17Z)/0:0)//MG(20:5(5Z,8Z,11Z,14Z,17Z)/0:0/0:0)//SM(d18:0/18:0)//9'-Carboxy-gamma-chromanol//3-Hydroxy-5, 8-tetradecadiencarnitine//null//(6b,7b,13R)-6,7-Diacetoxy-8,14-labdadiene-13-ol//null	null-null-null-null-null-null-null-C00550-null-null-null-null-null	-	-	-
813.5491_4.63	906.899	245.518	330.275	950.672	949.948	150.902	256.319	294.434	0	5.7e-05	0.278112	3	-	-	-	-	-	-	-
817.5807_4.5	887.859	300.278	414.729	676.996	697.088	162.488	533.522	308.893	9e-06	0.245393	0.290785	3	HMDB00312-HMDB00320-HMDB00326-HMDB00330-HMDB00364-HMDB00371-HMDB00376-HMDB00390-HMDB00395-HMDB00404-HMDB00414-HMDB00415-HMDB00419-HMDB00427-HMDB00432-HMDB00505-HMDB00506-HMDB00527-HMDB00619-HMDB00760-HMDB00865-HMDB00917-HMDB09314-HMDB09315-HMDB09346-HMDB09379-HMDB09644-HMDB09645-HMDB09677-HMDB09678-HMDB09709-HMDB09786-HMDB09809-HMDB09824-HMDB09825-HMDB09836-HMDB09837-HMDB09847-HMDB09875-HMDB11383…	C24H40O5-C24H40O5-C24H40O5-C24H40O5-C24H40O5-C24H40O5-C24H40O5-C24H40O5-C24H40O5-C24H40O5-C24H40O5-C24H40O5-C24H40O5-C24H40O5-C24H40O5-C24H40O5-C24H40O5-C24H40O5-C24H40O5-C24H40O5-C24H40O5-C24H40O5-C43H80NO7P-C43H80NO7P-C43H80NO7P-C43H80NO7P-C45H78NO7P-C45H78NO7P-C45H78NO7P-C45H78NO7P-C45H78NO7P-C45H83O13P-C45H83O13P-C45H83O13P-C45H83O13P-C45H83O13P-C45H83O13P-C45H83O13P-C45H83O13P-C43H80NO7P-C43…	3a,7a,12b-Trihydroxy-5b-cholanoic acid//3a,4b,7a-Trihydroxy-5b-cholanoic acid//1b,3a,12a-Trihydroxy-5b-cholanoic acid//3a,4b,12a-Trihydroxy-5b-cholanoic acid//3a,6a,7b-Trihydroxy-5b-cholanoic acid//1,3,12-Trihydroxycholan-24-oic acid//3b,7a,12a-Trihydroxy-5a-Cholanoic acid//3a,7b,12b-Trihydroxy-5b-cholanoic acid//3b,7b,12a-Trihydroxy-5b-cholanoic acid//2b,3a,7a-Trihydroxy-5b-cholanoic acid//1b,3a…	null-null-null-null-C17727-null-null-null-null-null-null-C17726-null-null-null-null-null-null-C00695-null-null-C17644-C00350-C00350-C00350-C00350-C00350-C00350-C00350-C00350-C00350-null-null-null-null-null-null-null-null-null-null-null-null-null-null-null-null-null-null	-	-	-
390.272_4.75	639.356	368.601	375.099	634.531	767.966	271.41	305.652	423.962	6.1e-05	0.000449	0.517269	3	HMDB00523-HMDB00540-HMDB00550-HMDB02984-HMDB08845-HMDB08846-HMDB08877-HMDB08939-HMDB08970-HMDB08971-HMDB08979-HMDB09030-HMDB09063-HMDB09094-HMDB09095-HMDB09104-HMDB09126-HMDB09135-HMDB09136-HMDB09159-HMDB09168-HMDB09169-HMDB09190-HMDB09191-HMDB09199-HMDB09200-HMDB09327-HMDB09360-HMDB09386-HMDB09391-HMDB09392-HMDB09419-HMDB09424-HMDB09425-HMDB09451-HMDB09456-HMDB09581-HMDB09613-HMDB09646-HMDB09683…	C19H30O3-C19H30O3-C19H30O3-C19H30O3-C41H72NO8P-C41H72NO8P-C41H72NO8P-C41H72NO8P-C41H72NO8P-C41H72NO8P-C43H72NO8P-C41H72NO8P-C41H72NO8P-C41H72NO8P-C41H72NO8P-C43H72NO8P-C41H72NO8P-C43H72NO8P-C43H72NO8P-C41H72NO8P-C43H72NO8P-C43H72NO8P-C41H72NO8P-C41H72NO8P-C43H72NO8P-C43H72NO8P-C43H72NO8P-C43H72NO8P-C41H72NO8P-C43H72NO8P-C43H72NO8P-C41H72NO8P-C43H72NO8P-C43H72NO8P-C41H72NO8P-C43H72NO8P-C41H72NO8P-…	5-Androstene-3b,16b,17a-triol//5-Androstene-3b,16a,17a-triol//5-Androstenetriol//11-Hydroxyandrosterone//PE(14:0/22:5(4Z,7Z,10Z,13Z,16Z))//PE(14:0/22:5(7Z,10Z,13Z,16Z,19Z))//PE(14:1(9Z)/22:4(7Z,10Z,13Z,16Z))//PE(16:0/20:5(5Z,8Z,11Z,14Z,17Z))//PE(16:1(9Z)/20:4(5Z,8Z,11Z,14Z))//PE(16:1(9Z)/20:4(8Z,11Z,14Z,17Z))//PE(16:1(9Z)/22:6(4Z,7Z,10Z,13Z,16Z,19Z))//PE(18:1(11Z)/18:4(6Z,9Z,12Z,15Z))//PE(18:1(9Z…	null-null-null-C14606-C00350-C00350-C00350-C00350-C00350-C00350-C00350-C00350-C00350-C00350-C00350-C00350-C00350-C00350-C00350-C00350-C00350-C00350-C00350-C00350-C00350-C00350-C00350-C00350-C00350-C00350-C00350-C00350-C00350-C00350-C00350-C00350-C00350-C00350-C00350-C00350-null-null-C07346-C13782-null-null-null-null-null-C16302	C17H35N5O5-C17H35N5O5	Sannamycin A//Istamycin B	C17710-C17991
256.1464_5.4	481.875	387.029	331.248	398.689	581.148	385.489	252.892	394.6	0.036697	4.8e-05	0.199636	3	HMDB00653-HMDB14362-HMDB31699-HMDB32216-HMDB35112-HMDB35624-HMDB35843-HMDB39467-HMDB41998	C27H46O4S-C10H15N3-C9H16OS-C14H22ClNO-C29H44O5-C29H44O5-C29H44O5-C9H16OS-C15H23N	Cholesterol sulfate//Bethanidine//null//Diethylenetriamine crosslinked with epichlorohydrin//null//null//null//null//Prolintane	C18043-null-null-null-null-null-null-null-null	C14H22ClNO	Diethylenetriamine crosslinked with epichlorohydrin
371.2581_4.73	383.569	240.422	248.977	418.319	526.577	205.884	213.839	282.665	9e-05	0.000398	0.573689	3	HMDB00476-HMDB14324-HMDB15033-HMDB15446-HMDB15668-HMDB29683-HMDB32502-HMDB35477-HMDB36801-HMDB37210-HMDB41206-HMDB60487	C24H34O3-C23H32N2O5-C24H34O3-C21H26O2-C21H26O2-C22H36O3-C23H30O2-C22H36O3-C22H36O3-C23H30O2-C24H34O3-C21H26O2	3-Oxo-4,6-choladienoic acid//Ramipril//Rimexolone//Mestranol//Gestodene//2-Hydroxy-6-pentadecylbenzoic acid//Santalyl phenylacetate//null//ent-16b,19-Kauranediol 19-acetate//null//null//null	null-null-null-C07618-null-C10759-null-null-null-null-null-null	C24H34O3-C24H34O3-C24H34O3-C24H34O3-C24H34O3-C24H34O3-C22H36O3-C22H36O3-C22H36O3-C24H34O3-C22H36O3-C24H34O3-C24H34O3-C24H34O3-C24H34O3-C24H34O3-C24H34O3-C24H34O3-C22H36O3-C22H36O3-C22H36O3-C24H34O3	(20S,22E)-3&beta;-Hydroxychola-5,16,22-trien-24-oic Acid//3-Oxo-5&beta;-chola-8(14),11-dien-24-oic Acid//3-Oxo-5&beta;-chola-7,9(11)-dien-24-oic Acid//3-Oxo-5&beta;-chola-7,11-dien-24-oic Acid//(22E)-3&beta;-Hydroxychola-5,16,22-trien-24-oic Acid//Rimexolone//LARIXOL ACETATE//6-pentadecyl Salicylic Acid//Carbocyclic Thromboxane A2//3-Oxo-4,6-choladienoic acid//17beta-Hydroxy-2alpha-(methoxymethyl…	-------C10759---C14919-----------
411.2521_5.48	346.289	343.501	213.493	339.774	458.581	293.178	188.766	316.259	0.186336	5.3e-05	0.734264	3	HMDB01083-HMDB07849-HMDB07853-HMDB14018-HMDB15297-HMDB30366-HMDB31840-HMDB31978-HMDB32567-HMDB34450-HMDB34579-HMDB35126-HMDB35375-HMDB35376-HMDB35801-HMDB37018-HMDB37231-HMDB37389-HMDB38046-HMDB38292-HMDB39685-HMDB40439-HMDB41497-HMDB60429-HMDB61062	C55H73CoN11O15-C19H39O7P-C19H39O7P-C12H18O2-C20H27N5O2-C24H36O4-C12H18O2-C25H30O3-C12H18O2-C12H18O2-C20H26NO3-C12H18O2-C12H18O2-C12H18O2-C12H18O2-C12H18O2-C12H18O2-C12H18O2-C12H18O2-C12H18O2-C12H18O2-C12H18O2-C12H18O2-C55H73CoN11O15-C18H24N4O2	Adenosyl cobyrinic acid a,c diamide//LPA(0:0/16:0)//LPA(16:0/0:0)//4-Hydroxypropofol//Cilostazol//null//(S,Z)-Lyratol acetate//null//Hexylresorcinol//Neocnidilide//null//(+/-)-Myrtenyl acetate//null//null//null//(S)-p-Mentha-1,8-dien-10-yl acetate//Perillyl acetate//null//Carvyl acetate//Menthadienyl acetate//8-Ocimenyl acetate//1-(2-Furanyl)-1-octanone//null//adenosylcob(III)yrinic acid a,c-diam…	null-C00416-C00416-null-null-null-null-null-null-C17002-null-null-null-null-null-null-null-null-null-null-null-null-null-null-null	C24H36O4-C24H36O4-C19H39O7P-C24H36O4-C24H36O4-C24H36O4-C24H36O4-C24H36O4-C24H36O4-C24H36O4-C24H36O4-C24H36O4-C24H36O4-C24H36O4-C24H36O4-C24H36O4-C24H36O4-C24H36O4-C24H36O4-C24H36O4-C24H36O4-C24H36O4-C24H36O4-C24H36O4-C24H36O4-C24H36O4-C24H36O4-C24H36O4-C24H36O4-C24H36O4-C24H36O4-C24H36O4-C24H36O4-C24H36O4-C19H39O7P-C24H36O4-C24H36O4-C19H39O7P-C24H36O4-C24H36O4-C24H36O4-C24H36O4-C24H36O4-C24H36O4-…	Pregn-4-en-20-one, 3b,17-dihydroxy-6a-methyl-, 17-acetate//Pregn-4-en-20-one, 17-(acetyloxy)-3-hydroxy-6-methyl-, (3a,6a)-//PA(16:0/0:0)//1&alpha;-hydroxy-25,26,27-trinorvitamin D3 24-carboxylic acid//3,6-Dioxo-5&beta;-cholan-24-oic Acid//3,6-Dioxo-5&alpha;-cholan-24-oic Acid//3,7-Dioxo-5&beta;-cholan-24-oic Acid//3,7-Dioxo-5&alpha;-cholan-24-oic Acid//3,12-Dioxo-5&beta;-cholan-24-oic Acid//3,12-…	----------------------------------C04036---C00416--------------------------------
812.5381_4.79	473.87	163.967	156.756	526.52	548.79	79.0388	97.5511	175.617	5e-06	5e-05	0.507399	3	HMDB09611-HMDB09612-HMDB09643-HMDB09676-HMDB11392-HMDB11393-HMDB11424-HMDB11457-HMDB12378	C45H80NO7P-C45H80NO7P-C45H80NO7P-C45H80NO7P-C45H80NO7P-C45H80NO7P-C45H80NO7P-C45H80NO7P-C42H82NO10P	PE(22:4(7Z,10Z,13Z,16Z)/P-18:1(11Z))//PE(22:4(7Z,10Z,13Z,16Z)/P-18:1(9Z))//PE(22:5(4Z,7Z,10Z,13Z,16Z)/dm18:0)//PE(22:5(7Z,10Z,13Z,16Z,19Z)/P-18:0)//PE(P-18:0/22:5(4Z,7Z,10Z,13Z,16Z))//PE(P-18:0/22:5(7Z,10Z,13Z,16Z,19Z))//PE(P-18:1(11Z)/22:4(7Z,10Z,13Z,16Z))//PE(P-18:1(9Z)/22:4(7Z,10Z,13Z,16Z))//PS(18:0/18:0)	C00350-C00350-C00350-C00350-null-null-null-null-null	C45H80NO7P-C45H80NO7P-C45H80NO7P-C45H80NO7P-C45H80NO7P-C45H80NO7P-C45H80NO7P-C45H80NO7P-C45H80NO7P-C45H80NO7P	PE(22:4(7Z,10Z,13Z,16Z)/P-18:1(11Z))//PE(22:4(7Z,10Z,13Z,16Z)/P-18:1(9Z))//PE(22:5(4Z,7Z,10Z,13Z,16Z)/dm18:0)//PE(22:5(7Z,10Z,13Z,16Z,19Z)/P-18:0)//PE(P-18:0/22:5(4Z,7Z,10Z,13Z,16Z))//PE(P-18:0/22:5(7Z,10Z,13Z,16Z,19Z))//PE(P-18:1(11Z)/22:4(7Z,10Z,13Z,16Z))//PE(P-18:1(9Z)/22:4(7Z,10Z,13Z,16Z))//PE(O-18:0/22:6(4Z,7Z,10Z,13Z,16Z,19Z))//PE(P-20:0/20:5(5Z,8Z,11Z,14Z,17Z))	C00350-C00350-C00350-C00350------
818.5839_4.49	475.85	158.972	220.422	361.708	367.432	84.2564	286.172	162.478	1e-05	0.268537	0.300535	3	HMDB60062	C19H42NO5P	null	null	-	-	-
814.5531_4.63	447.605	113.233	163.67	462.659	464.611	74.0911	127.79	138.415	0	4.7e-05	0.220385	3	HMDB09610-HMDB10703-HMDB11391	C45H82NO7P-C40H80NO6P-C45H82NO7P	PE(22:4(7Z,10Z,13Z,16Z)/P-18:0)//CerP(d18:1/22:0)//PE(P-18:0/22:4(7Z,10Z,13Z,16Z))	C00350-null-null	C45H82NO7P-C45H82NO7P-C45H82NO7P-C45H82NO7P	PE(22:4(7Z,10Z,13Z,16Z)/P-18:0)//PE(P-18:0/22:4(7Z,10Z,13Z,16Z))//PE(O-20:0/20:5(5Z,8Z,11Z,14Z,17Z))//PE(P-20:0/20:4(5Z,8Z,11Z,14Z))	C00350---
408.2833_4.8	244.851	136.656	165.668	284.725	315.57	120.72	144.467	176.294	7e-06	0.001617	0.760412	3	ECMDB23604-ECMDB23626-HMDB05049-HMDB14750-HMDB15239-HMDB31007-HMDB33503-HMDB41248-HMDB60953-HMDB60954	C41H76NO10P-C41H76NO10P-C18H31NO4-C18H31NO4-C10H17NO2-C19H32O4-C18H31NO4-C18H31NO4-C11H17NO2-C11H17NO2	null//null//10-Nitrolinoleic acid//Bisoprolol//Methyprylon//1-Acetoxy-2-hydroxy-16-heptadecyn-4-one//Small bacteriocin//null//null//null	null-null-C13800-C06852-null-null-null-null-null-null	-	-	-
835.5073_4.66	177.925	84.8706	94.1725	206.522	199.53	64.1167	76.2613	99.3921	1e-06	9.4e-05	0.687733	3	HMDB02367-HMDB12109	C45H76O7P2-C20H36O7	Solanesyl-PP//5,6-Dihydroxyprostaglandin F1a	C17438-C06475	C47H77O8P-C47H77O8P-C47H77O8P	PA(22:2(13Z,16Z)/22:6(4Z,7Z,10Z,13Z,16Z,19Z))//PA(22:4(7Z,10Z,13Z,16Z)/22:4(7Z,10Z,13Z,16Z))//PA(22:6(4Z,7Z,10Z,13Z,16Z,19Z)/22:2(13Z,16Z))	--
815.5514_4.61	187.269	61.8036	90.4452	179.137	267.522	42.6371	76.8599	62.4624	0	0.000443	0.050598	3	ECMDB23604-ECMDB23626-ECMDB23684-ECMDB23717-HMDB34994	C41H76NO10P-C41H76NO10P-C39H77O10P-C39H77O10P-C41H70O12	null//null//null//null//Chikusetsusaponin Ia	null-null-null-null-C17544	-	-	-
833.5103_4.77	181.85	83.3571	70.8768	213.585	220.899	47.8949	54.3372	85.7911	3e-06	8e-06	0.530401	3	HMDB10581-HMDB10610-HMDB10623-HMDB10624-HMDB10638-HMDB10639-HMDB35028	C44H79O10P-C44H79O10P-C44H79O10P-C44H79O10P-C44H79O10P-C44H79O10P-C13H26O6	PG(16:0/22:4(7Z,10Z,13Z,16Z))//PG(18:0/20:4(5Z,8Z,11Z,14Z))//PG(18:1(11Z)/20:3(5Z,8Z,11Z))//PG(18:1(11Z)/20:3(8Z,11Z,14Z))//PG(18:1(9Z)/20:3(5Z,8Z,11Z))//PG(18:1(9Z)/20:3(8Z,11Z,14Z))//null	null-null-null-null-null-null-null	C44H79O10P-C44H79O10P-C44H79O10P-C44H79O10P-C44H79O10P-C44H79O10P-C44H79O10P-C44H79O10P-C44H79O10P-C44H79O10P-C44H79O10P-C44H79O10P-C44H79O10P-C44H79O10P-C44H79O10P-C44H79O10P-C44H79O10P	PG(18:0/20:4(5Z,8Z,11Z,14Z))//PG(16:0/22:4(7Z,10Z,13Z,16Z))//PG(18:1(11Z)/20:3(5Z,8Z,11Z))//PG(18:1(11Z)/20:3(8Z,11Z,14Z))//PG(18:1(9Z)/20:3(5Z,8Z,11Z))//PG(18:1(9Z)/20:3(8Z,11Z,14Z))//PG(18:2(9Z,12Z)/20:2(11Z,14Z))//PG(18:3(6Z,9Z,12Z)/20:1(11Z))//PG(18:3(9Z,12Z,15Z)/20:1(11Z))//PG(18:4(6Z,9Z,12Z,15Z)/20:0)//PG(20:1(11Z)/18:3(6Z,9Z,12Z))//PG(20:1(11Z)/18:3(9Z,12Z,15Z))//PG(20:2(11Z,14Z)/18:2(9Z,1…	----------------
775.5058_5.47	162.363	153.188	57.394	182.85	166.756	73.8758	37.4736	90.8046	0.150829	5.3e-05	0.946938	3	HMDB06733-HMDB11145-HMDB41202-HMDB57048-HMDB57373-HMDB57400-HMDB58013-HMDB58014-HMDB58023-HMDB58024-HMDB58079-HMDB58080-HMDB58089-HMDB58090-HMDB58187-HMDB58188-HMDB58197-HMDB58198-HMDB58213-HMDB58214-HMDB58223-HMDB58224-HMDB58235-HMDB58244-HMDB58245-HMDB58260-HMDB58261-HMDB58270-HMDB58271-HMDB58448-HMDB58449-HMDB58458-HMDB58459-HMDB58502-HMDB58503-HMDB58512-HMDB58513-HMDB58590-HMDB58591-HMDB58606…	C49H76O2-C37H75O7P-C41H78O12S-C89H150O17P2-C89H150O17P2-C89H150O17P2-C89H150O17P2-C89H150O17P2-C89H150O17P2-C89H150O17P2-C89H150O17P2-C89H150O17P2-C89H150O17P2-C89H150O17P2-C89H150O17P2-C89H150O17P2-C89H150O17P2-C89H150O17P2-C89H150O17P2-C89H150O17P2-C89H150O17P2-C89H150O17P2-C89H150O17P2-C89H150O17P2-C89H150O17P2-C89H150O17P2-C89H150O17P2-C89H150O17P2-C89H150O17P2-C89H150O17P2-C89H150O17P2-C89H1…	CE(22:6(4Z,7Z,10Z,13Z,16Z,19Z))//PA(16:0e/18:0)//1,2-Di-O-palmitoyl-3-O-(6-sulfoquinovopyranosyl)glycerol//null//null//null//null//null//null//null//null//null//null//null//null//null//null//null//null//null//null//null//null//null//null//null//null//null//null//null//null//null//null//null//null//null//null//null//null//null//null//null//null//null//null//null//null//null//null//null//null//null…	C02530-null-null-null-null-null-null-null-null-null-null-null-null-null-null-null-null-null-null-null-null-null-null-null-null-null-null-null-null-null-null-null-null-null-null-null-null-null-null-null-null-null-null-null-null-null-null-null-null-null-null-null-null-null-null-null-null-null-null	C44H72O11-C42H77O8P-C42H77O8P-C42H77O8P-C42H77O8P-C42H77O8P-C42H77O8P-C42H77O8P-C42H77O8P-C42H77O8P-C42H77O8P-C42H77O8P-C42H77O8P	Oligomycin D//PA(17:1(9Z)/22:2(13Z,16Z))//PA(17:2(9Z,12Z)/22:1(11Z))//PA(18:3(6Z,9Z,12Z)/21:0)//PA(18:3(9Z,12Z,15Z)/21:0)//PA(19:0/20:3(8Z,11Z,14Z))//PA(19:1(9Z)/20:2(11Z,14Z))//PA(20:2(11Z,14Z)/19:1(9Z))//PA(20:3(8Z,11Z,14Z)/19:0)//PA(21:0/18:3(6Z,9Z,12Z))//PA(21:0/18:3(9Z,12Z,15Z))//PA(22:1(11Z)/17:2(9Z,12Z))//PA(22:2(13Z,16Z)/17:1(9Z))	C11314------------
535.2265_4.8	109.027	110.34	77.0588	127.947	159.208	93.8387	63.8432	112.474	0.083062	8e-06	0.9689	3	HMDB03828-HMDB12881-HMDB14367-HMDB14524-HMDB14692-HMDB28832-HMDB28865-HMDB28886-HMDB29126-HMDB33065	C22H42N4O8S2-C11H16N4O4-C24H34N4O5S-C11H16N4O4-C11H16N4O4-C10H17N2O5-C11H16N4O4-C11H16N4O4-C10H17N2O5-C9H18O7	D-Pantethine//Acetylcarnosine//Glimepiride//Dexrazoxane//Pentostatin//null//null//null//null//(x)-1,2-Propanediol 1-O-b-D-glucopyranoside	C12661-null-C07669-null-C02267-null-null-null-null-null	C18H36N10O5S2-C18H36N10O5S2-C18H36N10O5S2-C21H36N6O8-C21H36N6O8-C21H36N6O8-C21H36N6O8-C21H36N6O8-C21H36N6O8-C21H36N6O8-C21H36N6O8-C21H36N6O8-C21H36N6O8-C21H36N6O8-C21H36N6O8-C21H36N6O8-C21H36N6O8-C21H36N6O8-C21H36N6O8-C21H36N6O8-C21H36N6O8-C21H36N6O8-C21H36N6O8-C21H36N6O8-C21H36N6O8-C21H36N6O8-C21H36N6O8-C18H36N10O5S2-C18H36N10O5S2-C18H36N10O5S2-C21H36N6O8-C21H36N6O8-C21H36N6O8	Cys Cys Arg Arg//Cys Arg Cys Arg//Cys Arg Arg Cys//Glu Lys Pro Gln//Glu Lys Gln Pro//Glu Pro Lys Gln//Glu Pro Gln Lys//Glu Gln Lys Pro//Glu Gln Pro Lys//Lys Glu Pro Gln//Lys Glu Gln Pro//Lys Pro Glu Gln//Lys Pro Gln Glu//Lys Gln Glu Pro//Lys Gln Pro Glu//Pro Glu Lys Gln//Pro Glu Gln Lys//Pro Lys Glu Gln//Pro Lys Gln Glu//Pro Gln Glu Lys//Pro Gln Lys Glu//Gln Glu Lys Pro//Gln Glu Pro Lys//Gln Lys …	--------------------------------
582.3422_5.44	149.554	84.1311	113.21	107.319	122.232	76.8831	73.8502	110.26	1.9e-05	0.002896	0.300535	3	HMDB11855-HMDB15480-HMDB15641-HMDB34392-HMDB35304-HMDB35699-HMDB38224-HMDB39691-HMDB61694	C84H149N3O34-C32H44O7-C34H41N7O5-C30H46O7-C30H46O7-C30H46O7-C48H77N15O11-C30H46O7-C24H44NO9P	Ganglioside GD2 (d18:1/23:0)//Ciclesonide//Dabigatran etexilate//Perulactone//null//Corosin//Ornithokinin//null//null	null-null-null-null-null-null-null-null-null	C30H43N7O5-C30H43N7O5-C30H43N7O5-C30H43N7O5-C30H43N7O5-C30H43N7O5-C30H43N7O5-C30H43N7O5-C30H43N7O5-C30H43N7O5-C30H43N7O5-C30H43N7O5-C30H43N7O5-C30H43N7O5-C30H43N7O5-C22H45N11O6-C22H45N11O6-C22H45N11O6-C30H43N7O5-C30H43N7O5-C30H43N7O5-C30H43N7O5-C30H43N7O5-C30H43N7O5-C30H43N7O5-C30H43N7O5-C22H45N11O6-C22H45N11O6-C30H43N7O5-C22H45N11O6-C22H45N11O6-C22H45N11O6-C22H45N11O6-C22H45N11O6-C22H45N11O6-C22…	Phe Phe Ile Arg//Phe Phe Leu Arg//Phe Phe Arg Ile//Phe Phe Arg Leu//Phe Ile Phe Arg//Phe Ile Arg Phe//Phe Leu Phe Arg//Phe Leu Arg Phe//Phe Arg Phe Ile//Phe Arg Phe Leu//Phe Arg Ile Phe//Phe Arg Leu Phe//Ile Phe Phe Arg//Ile Phe Arg Phe//Ile Arg Phe Phe//Lys Arg Arg Thr//Lys Arg Thr Arg//Lys Thr Arg Arg//Leu Phe Phe Arg//Leu Phe Arg Phe//Leu Arg Phe Phe//Arg Phe Phe Ile//Arg Phe Phe Leu//Arg Phe …	-----------------------------------
412.2554_5.48	105.015	111.701	66.012	111.4	126.598	93.1754	61.7901	107.778	0.405215	1.3e-05	0.969858	3	HMDB31571-HMDB31614-HMDB31618-HMDB32043-HMDB33380-HMDB35010-HMDB35014-HMDB35015-HMDB35447-HMDB36388-HMDB36734-HMDB37165-HMDB37709-HMDB37716-HMDB37717-HMDB37792-HMDB38065-HMDB38180-HMDB39496-HMDB39643-HMDB39841-HMDB40427	C12H16O2-C12H16O2-C12H16O2-C12H16O2-C12H16O2-C12H16O2-C12H16O2-C12H16O2-C12H16O2-C12H16O2-C12H16O2-C12H16O2-C12H16O2-C12H16O2-C12H16O2-C12H16O2-C48H74O8-C12H16O2-C12H16O2-C12H16O2-C12H16O2-C12H16O2	2-Methyl-1-phenyl-2-propanyl acetate//4-Phenyl-2-butyl acetate//Ethyl 4-phenylbutanoate//Benzyl 3-methylbutanoate//3-Methylbutyl benzoate//2-Methylpropyl phenylacetate//2-Phenylethyl butanoate//2-Phenylethyl 2-methylpropanoate//5-Isopropyl-2-methylphenol acetate//3-Phenylpropyl propanoate//11,12,13-Trinor-1(10)-spirovetivene-2,7-dione//4-Methyl-2-(1-phenylethyl)-1,3-dioxolane, 9CI//4-Methylphenyl…	null-null-null-null-null-null-null-null-null-null-null-null-null-null-null-null-null-null-null-null-null-null	C19H33N5O5-C19H33N5O5-C19H33N5O5-C19H33N5O5-C19H33N5O5-C19H33N5O5-C19H33N5O5-C19H33N5O5-C19H33N5O5-C19H33N5O5-C19H33N5O5-C19H33N5O5-C17H35N5O5-C17H35N5O5	Ala Lys Pro Pro//Ala Pro Lys Pro//Ala Pro Pro Lys//Lys Ala Pro Pro//Lys Pro Ala Pro//Lys Pro Pro Ala//Pro Ala Lys Pro//Pro Ala Pro Lys//Pro Lys Ala Pro//Pro Lys Pro Ala//Pro Pro Ala Lys//Pro Pro Lys Ala//Sannamycin A//Istamycin B	0
813.5468_4.73	141.074	51.9559	50.3066	146.895	263.153	25.0819	35.5633	50.3938	0	1.3e-05	0.082951	3	HMDB00391-HMDB00400-HMDB00502-HMDB09413-HMDB09414-HMDB09446-HMDB09447-HMDB09478-HMDB09642-HMDB09675-HMDB11359-HMDB11360-HMDB11387-HMDB11418-HMDB11419-HMDB11451-HMDB11452-HMDB33399-HMDB35288-HMDB60062	C24H38O5-C24H38O5-C24H38O5-C43H76NO7P-C43H76NO7P-C43H76NO7P-C43H76NO7P-C43H76NO7P-C43H76NO7P-C43H76NO7P-C43H76NO7P-C43H76NO7P-C43H76NO7P-C43H76NO7P-C43H76NO7P-C43H76NO7P-C43H76NO7P-C24H38O5-C24H38O5-C19H42NO5P	7-Ketodeoxycholic acid//3,7-Dihydroxy-12-oxocholanoic acid//3-Oxocholic acid//PE(20:4(5Z,8Z,11Z,14Z)/P-18:1(11Z))//PE(20:4(5Z,8Z,11Z,14Z)/P-18:1(9Z))//PE(20:4(8Z,11Z,14Z,17Z)/P-18:1(11Z))//PE(20:4(8Z,11Z,14Z,17Z)/P-18:1(9Z))//PE(20:5(5Z,8Z,11Z,14Z,17Z)/P-18:0)//PE(22:5(4Z,7Z,10Z,13Z,16Z)/P-16:0)//PE(22:5(7Z,10Z,13Z,16Z,19Z)/P-16:0)//PE(P-16:0/22:5(4Z,7Z,10Z,13Z,16Z))//PE(P-16:0/22:5(7Z,10Z,13Z,16…	null-null-null-C00350-C00350-C00350-C00350-C00350-C00350-C00350-null-null-null-null-null-null-null-null-null-null	-	-	-
632.4085_4.49	125.206	61.4925	73.7855	98.356	105.18	42.8831	86.6297	72.5531	5e-05	0.191319	0.485463	3	HMDB04845-HMDB11917-HMDB11918	C59H108N2O21-C59H108N2O21-C59H108N2O21	Ganglioside GM3 (d18:1/18:0)//Ganglioside GM3 (d18:0/18:1(11Z))//Ganglioside GM3 (d18:0/18:1(9Z))	C04730-null-null	C31H64NO6PS	Heptanoyl thio-PC
819.5838_4.49	146.363	48.5467	67.185	109.59	112.721	26.5597	90.7849	49.3275	7e-06	0.271359	0.24731	3	ECMDB23612-ECMDB23628-ECMDB23684-ECMDB23717-HMDB13468-HMDB31806	C43H80NO10P-C43H80NO10P-C39H77O10P-C39H77O10P-C45H85N2O6P-C4H7Br2Cl2O4P	null//null//null//null//SM(d18:0/22:3(10Z,13Z,16Z))//(+/-)-Naled	null-null-null-null-C00550-C18749	C44H82O13-C44H82O13-C44H82O13	alpha,alpha\'-Trehalose 6,6\'-dipalmitate//&alpha;,&alpha;\'-Trehalose 6-mycolate//alpha,alpha\'-Trehalose 6-mycolate	-157.013
276.6598_5.42	90.5794	78.4527	56.1926	71.623	105.597	65.586	47.7925	72.3278	0.022168	2e-06	0.088392	3	HMDB61198	C28H40F3N5O3	null	null	-	-	-
834.5097_4.77	100.283	48.1076	39.0213	116.592	115.801	28.5485	31.6568	49.6281	3e-06	3e-06	0.566748	3	ECMDB23488-ECMDB23526-HMDB09342-HMDB09375-HMDB09406-HMDB09407-HMDB09439-HMDB09440-HMDB09471-HMDB09598-HMDB09630-HMDB09631-HMDB09663-HMDB09664-HMDB09694-HMDB09695-HMDB09705	C38H76NO9P-C38H76NO9P-C47H76NO8P-C47H76NO8P-C47H76NO8P-C47H76NO8P-C47H76NO8P-C47H76NO8P-C47H76NO8P-C47H76NO8P-C47H76NO8P-C47H76NO8P-C47H76NO8P-C47H76NO8P-C47H76NO8P-C47H76NO8P-C49H74NO8P	null//null//PE(20:3(5Z,8Z,11Z)/22:6(4Z,7Z,10Z,13Z,16Z,19Z))//PE(20:3(8Z,11Z,14Z)/22:6(4Z,7Z,10Z,13Z,16Z,19Z))//PE(20:4(5Z,8Z,11Z,14Z)/22:5(4Z,7Z,10Z,13Z,16Z))//PE(20:4(5Z,8Z,11Z,14Z)/22:5(7Z,10Z,13Z,16Z,19Z))//PE(20:4(8Z,11Z,14Z,17Z)/22:5(4Z,7Z,10Z,13Z,16Z))//PE(20:4(8Z,11Z,14Z,17Z)/22:5(7Z,10Z,13Z,16Z,19Z))//PE(20:5(5Z,8Z,11Z,14Z,17Z)/22:4(7Z,10Z,13Z,16Z))//PE(22:4(7Z,10Z,13Z,16Z)/20:5(5Z,8Z,11Z…	null-null-C00350-C00350-C00350-C00350-C00350-C00350-C00350-C00350-C00350-C00350-C00350-C00350-C00350-C00350-C00350	C49H74NO8P-C43H78NO10P-C43H78NO10P-C43H78NO10P-C43H78NO10P-C43H78NO10P-C43H78NO10P-C43H78NO10P-C43H78NO10P-C43H78NO10P-C43H78NO10P-C43H78NO10P-C43H78NO10P-C43H78NO10P-C43H78NO10P	PE(22:6(4Z,7Z,10Z,13Z,16Z,19Z)/22:6(4Z,7Z,10Z,13Z,16Z,19Z))//PS(15:1(9Z)/22:2(13Z,16Z))//PS(17:0/20:3(8Z,11Z,14Z))//PS(17:1(9Z)/20:2(11Z,14Z))//PS(17:2(9Z,12Z)/20:1(11Z))//PS(18:2(9Z,12Z)/19:1(9Z))//PS(18:3(6Z,9Z,12Z)/19:0)//PS(18:3(9Z,12Z,15Z)/19:0)//PS(19:0/18:3(6Z,9Z,12Z))//PS(19:0/18:3(9Z,12Z,15Z))//PS(19:1(9Z)/18:2(9Z,12Z))//PS(20:1(11Z)/17:2(9Z,12Z))//PS(20:2(11Z,14Z)/17:1(9Z))//PS(20:3(8Z,…	--------------
235.6318_5.36	69.8069	70.1979	56.199	70.8576	89.7481	65.3508	42.8444	61.4184	0.20805	9.6e-05	0.508955	3	HMDB30158	C25H32O6	null	null	-	-	-
776.5061_5.46	88.3348	83.4179	32.1624	100.65	90.0336	40.7706	20.7392	48.7047	0.140081	3.7e-05	0.940182	3	HMDB29206	C36H74NO7P	null	null	C41H73O8P	PA(18:0/20:4(5Z,8Z,11Z,14Z))
836.5013_4.65	85.9432	39.4161	47.5219	96.8106	94.8398	33.5801	41.3602	50.048	0	0.000189	0.680153	3	HMDB08182-HMDB08215-HMDB08246-HMDB08247-HMDB08437-HMDB08470-HMDB08501-HMDB08502-HMDB09149-HMDB09150-HMDB09182-HMDB09183-HMDB09214-HMDB09411-HMDB09444-HMDB11352-HMDB11353-HMDB11379-HMDB11410-HMDB11411-HMDB11443-HMDB11444-HMDB41889	C46H76NO8P-C46H76NO8P-C46H76NO8P-C46H76NO8P-C46H76NO8P-C46H76NO8P-C46H76NO8P-C46H76NO8P-C41H74NO7P-C41H74NO7P-C41H74NO7P-C41H74NO7P-C41H74NO7P-C41H74NO7P-C41H74NO7P-C41H74NO7P-C41H74NO7P-C41H74NO7P-C41H74NO7P-C41H74NO7P-C41H74NO7P-C41H74NO7P-C13H21N5O2	PC(18:3(6Z,9Z,12Z)/20:5(5Z,8Z,11Z,14Z,17Z))//PC(18:3(9Z,12Z,15Z)/20:5(5Z,8Z,11Z,14Z,17Z))//PC(18:4(6Z,9Z,12Z,15Z)/20:4(5Z,8Z,11Z,14Z))//PC(18:4(6Z,9Z,12Z,15Z)/20:4(8Z,11Z,14Z,17Z))//PC(20:4(5Z,8Z,11Z,14Z)/18:4(6Z,9Z,12Z,15Z))//PC(20:4(8Z,11Z,14Z,17Z)/18:4(6Z,9Z,12Z,15Z))//PC(20:5(5Z,8Z,11Z,14Z,17Z)/18:3(6Z,9Z,12Z))//PC(20:5(5Z,8Z,11Z,14Z,17Z)/18:3(9Z,12Z,15Z))//PE(18:3(6Z,9Z,12Z)/P-18:1(11Z))//PE…	C00157-C00157-C00157-C00157-C00157-C00157-C00157-C00157-C00350-C00350-C00350-C00350-C00350-C00350-C00350-null-null-null-null-null-null-null-null	C46H76NO8P-C46H76NO8P-C46H76NO8P-C46H76NO8P-C46H76NO8P-C46H76NO8P-C46H76NO8P-C46H76NO8P	PC(18:3(6Z,9Z,12Z)/20:5(5Z,8Z,11Z,14Z,17Z))//PC(18:3(9Z,12Z,15Z)/20:5(5Z,8Z,11Z,14Z,17Z))//PC(18:4(6Z,9Z,12Z,15Z)/20:4(5Z,8Z,11Z,14Z))//PC(18:4(6Z,9Z,12Z,15Z)/20:4(8Z,11Z,14Z,17Z))//PC(20:4(5Z,8Z,11Z,14Z)/18:4(6Z,9Z,12Z,15Z))//PC(20:4(8Z,11Z,14Z,17Z)/18:4(6Z,9Z,12Z,15Z))//PC(20:5(5Z,8Z,11Z,14Z,17Z)/18:3(6Z,9Z,12Z))//PC(20:5(5Z,8Z,11Z,14Z,17Z)/18:3(9Z,12Z,15Z))	C00157-C00157-C00157-C00157-C00157-C00157-C00157-C00157
777.5107_5.46	83.0721	67.0411	36.4499	89.6173	80.5027	40.5611	25.3576	45.9004	0.058206	7.1e-05	0.870342	3	HMDB10582-HMDB10583-HMDB10596-HMDB10625-HMDB10640-HMDB10653-HMDB10654	C44H77O10P-C44H77O10P-C44H77O10P-C44H77O10P-C44H77O10P-C44H77O10P-C44H77O10P	PG(16:0/22:5(4Z,7Z,10Z,13Z,16Z))//PG(16:0/22:5(7Z,10Z,13Z,16Z,19Z))//PG(16:1(9Z)/22:4(7Z,10Z,13Z,16Z))//PG(18:1(11Z)/20:4(5Z,8Z,11Z,14Z))//PG(18:1(9Z)/20:4(5Z,8Z,11Z,14Z))//PG(18:2(9Z,12Z)/20:3(5Z,8Z,11Z))//PG(18:2(9Z,12Z)/20:3(8Z,11Z,14Z))	null-null-null-null-null-null-null	C44H75O9P	PG(P-16:0/22:6(4Z,7Z,10Z,13Z,16Z,19Z))
816.5561_4.61	91.7849	28.5373	42.0027	86.0069	131.022	20.6954	38.5917	29.7535	0	0.000322	0.039219	3	HMDB07956-HMDB07957-HMDB08258-HMDB08658-HMDB08691-HMDB09010-HMDB09011-HMDB09042-HMDB09075-HMDB09140-HMDB09173-HMDB09205-HMDB09236-HMDB09267-HMDB09268-HMDB09298-HMDB09299-HMDB09309-HMDB09330-HMDB09340-HMDB09341-HMDB09363-HMDB09373-HMDB09374-HMDB09395-HMDB09405-HMDB09428-HMDB09438-HMDB09460-HMDB09525-HMDB09556-HMDB09557-HMDB09586-HMDB09587-HMDB09596-HMDB09597-HMDB09618-HMDB09628-HMDB09629-HMDB09651…	C45H80NO8P-C45H80NO8P-C42H76NO7P-C45H80NO8P-C45H80NO8P-C45H80NO8P-C45H80NO8P-C45H80NO8P-C45H80NO8P-C45H80NO8P-C45H80NO8P-C45H80NO8P-C45H80NO8P-C45H80NO8P-C45H80NO8P-C45H80NO8P-C45H80NO8P-C47H78NO8P-C45H80NO8P-C47H78NO8P-C47H78NO8P-C45H80NO8P-C47H78NO8P-C47H78NO8P-C45H80NO8P-C47H78NO8P-C45H80NO8P-C47H78NO8P-C45H80NO8P-C45H80NO8P-C45H80NO8P-C45H80NO8P-C45H80NO8P-C45H80NO8P-C47H78NO8P-C47H78NO8P-C45…	PC(15:0/22:5(4Z,7Z,10Z,13Z,16Z))//PC(15:0/22:5(7Z,10Z,13Z,16Z,19Z))//PC(18:4(6Z,9Z,12Z,15Z)/P-16:0)//PC(22:5(4Z,7Z,10Z,13Z,16Z)/15:0)//PC(22:5(7Z,10Z,13Z,16Z,19Z)/15:0)//PE(18:0/22:5(4Z,7Z,10Z,13Z,16Z))//PE(18:0/22:5(7Z,10Z,13Z,16Z,19Z))//PE(18:1(11Z)/22:4(7Z,10Z,13Z,16Z))//PE(18:1(9Z)/22:4(7Z,10Z,13Z,16Z))//PE(18:3(6Z,9Z,12Z)/22:2(13Z,16Z))//PE(18:3(9Z,12Z,15Z)/22:2(13Z,16Z))//PE(18:4(6Z,9Z,12Z,…	C00157-C00157-C00157-C00157-C00157-C00350-C00350-C00350-C00350-C00350-C00350-C00350-C00350-C00350-C00350-C00350-C00350-C00350-C00350-C00350-C00350-C00350-C00350-C00350-C00350-C00350-C00350-C00350-C00350-C00350-C00350-C00350-C00350-C00350-C00350-C00350-C00350-C00350-C00350-C00350-C00350-C00350-C00350-null	C45H80NO8P-C45H80NO8P-C45H80NO8P-C45H80NO8P-C45H80NO8P-C45H80NO8P-C45H80NO8P-C45H80NO8P-C45H80NO8P-C45H80NO8P-C45H80NO8P-C45H80NO8P-C45H80NO8P-C45H80NO8P-C45H80NO8P-C45H80NO8P-C47H78NO8P-C45H80NO8P-C47H78NO8P-C47H78NO8P-C45H80NO8P-C47H78NO8P-C47H78NO8P-C45H80NO8P-C47H78NO8P-C45H80NO8P-C47H78NO8P-C45H80NO8P-C45H80NO8P-C45H80NO8P-C45H80NO8P-C45H80NO8P-C45H80NO8P-C47H78NO8P-C47H78NO8P-C45H80NO8P-C47…	PC(15:0/22:5(4Z,7Z,10Z,13Z,16Z))//PC(15:0/22:5(7Z,10Z,13Z,16Z,19Z))//PC(22:5(4Z,7Z,10Z,13Z,16Z)/15:0)//PC(22:5(7Z,10Z,13Z,16Z,19Z)/15:0)//PE(18:0/22:5(4Z,7Z,10Z,13Z,16Z))//PE(18:0/22:5(7Z,10Z,13Z,16Z,19Z))//PE(18:1(11Z)/22:4(7Z,10Z,13Z,16Z))//PE(18:1(9Z)/22:4(7Z,10Z,13Z,16Z))//PE(18:3(6Z,9Z,12Z)/22:2(13Z,16Z))//PE(18:3(9Z,12Z,15Z)/22:2(13Z,16Z))//PE(18:4(6Z,9Z,12Z,15Z)/22:1(13Z))//PE(20:0/20:5(5Z…	C00157-C00157-C00157-C00157-C00350-C00350-C00350-C00350-C00350-C00350-C00350-C00350-C00350-C00350-C00350-C00350-C00350-C00350-C00350-C00350-C00350-C00350-C00350-C00350-C00350-C00350-C00350-C00350-C00350-C00350-C00350-C00350-C00350-C00350-C00350-C00350-C00350-C00350-C00350-C00350-C00350-C00350--------------
797.4865_5.47	72.8677	74.5351	32.3185	78.7439	82.121	42.7383	23.9141	48.5846	0.20551	4.5e-05	0.872132	3	HMDB01924-HMDB15411	C14H22N2O3-C14H22N2O3	Atenolol//Practolol	C13235-C11696	C44H75O8P-C44H75O8P	PA(19:0/22:6(4Z,7Z,10Z,13Z,16Z,19Z))//PA(22:6(4Z,7Z,10Z,13Z,16Z,19Z)/19:0)	-
839.5601_4.5	94.6715	41.2944	45.246	69.9615	73.1739	22.7775	58.1532	40.4709	6.5e-05	0.161901	0.29673	3	HMDB00312-HMDB00320-HMDB00326-HMDB00330-HMDB00364-HMDB00371-HMDB00376-HMDB00390-HMDB00395-HMDB00404-HMDB00414-HMDB00415-HMDB00419-HMDB00427-HMDB00432-HMDB00505-HMDB00506-HMDB00527-HMDB00619-HMDB00760-HMDB00865-HMDB00917-HMDB05814-HMDB09781-HMDB09805	C24H40O5-C24H40O5-C24H40O5-C24H40O5-C24H40O5-C24H40O5-C24H40O5-C24H40O5-C24H40O5-C24H40O5-C24H40O5-C24H40O5-C24H40O5-C24H40O5-C24H40O5-C24H40O5-C24H40O5-C24H40O5-C24H40O5-C24H40O5-C24H40O5-C24H40O5-C26H40O3-C43H83O13P-C43H83O13P	3a,7a,12b-Trihydroxy-5b-cholanoic acid//3a,4b,7a-Trihydroxy-5b-cholanoic acid//1b,3a,12a-Trihydroxy-5b-cholanoic acid//3a,4b,12a-Trihydroxy-5b-cholanoic acid//3a,6a,7b-Trihydroxy-5b-cholanoic acid//1,3,12-Trihydroxycholan-24-oic acid//3b,7a,12a-Trihydroxy-5a-Cholanoic acid//3a,7b,12b-Trihydroxy-5b-cholanoic acid//3b,7b,12a-Trihydroxy-5b-cholanoic acid//2b,3a,7a-Trihydroxy-5b-cholanoic acid//1b,3a…	null-null-null-null-C17727-null-null-null-null-null-null-C17726-null-null-null-null-null-null-C00695-null-null-C17644-C08157-null-null	C43H83O13P-C43H83O13P-C43H83O13P-C43H83O13P-C43H83O13P-C43H83O13P-C43H83O13P-C43H83O13P-C43H83O13P-C43H83O13P-C43H83O13P	PI(16:0/18:0)//PI(18:0/16:0)//PI(22:0/12:0)//PI(21:0/13:0)//PI(20:0/14:0)//PI(19:0/15:0)//PI(17:0/17:0)//PI(15:0/19:0)//PI(14:0/20:0)//PI(13:0/21:0)//PI(12:0/22:0)	C00626-C00626---------
578.2552_5.48	56.6545	62.241	40.1553	56.778	58.1756	46.5152	33.6757	49.7427	0.709982	4.1e-05	0.9689	3	-	-	-	-	C25H37N7O9-C25H37N7O9-C25H37N7O9-C25H37N7O9-C25H37N7O9-C25H37N7O9-C25H37N7O9-C25H37N7O9-C25H37N7O9-C25H37N7O9-C25H37N7O9-C25H37N7O9	Glu Glu Phe Arg//Glu Glu Arg Phe//Glu Phe Glu Arg//Glu Phe Arg Glu//Glu Arg Glu Phe//Glu Arg Phe Glu//Phe Glu Glu Arg//Phe Glu Arg Glu//Phe Arg Glu Glu//Arg Glu Glu Phe//Arg Glu Phe Glu//Arg Phe Glu Glu	-----------
293.6447_4.79	47.9402	38.1008	33.5805	48.4888	63.088	30.004	28.3796	43.9893	0.000484	3.6e-05	0.644609	3	HMDB30794-HMDB35165-HMDB38682	C33H36O7-C26H40O12-C28H40O12	Morellin//null//null	C10085-null-null	-	-	-
809.5_4.83	41.4037	32.5892	20.9102	73.6153	81.0942	21.6251	17.6303	33.5106	0.001367	1.3e-05	0.9689	3	HMDB30448-HMDB34953-HMDB59125-HMDB59135-HMDB59137-HMDB59138-HMDB59151-HMDB59161-HMDB59163-HMDB59164-HMDB59168-HMDB59169-HMDB59172-HMDB59173-HMDB59319-HMDB59329-HMDB59331-HMDB59332-HMDB59353-HMDB59375-HMDB59386-HMDB59474-HMDB59476-HMDB59477-HMDB59488-HMDB59500	C43H72O11-C25H34O3-C95H146O17P2-C95H146O17P2-C95H146O17P2-C95H146O17P2-C95H146O17P2-C95H146O17P2-C95H146O17P2-C95H146O17P2-C95H146O17P2-C95H146O17P2-C95H146O17P2-C95H146O17P2-C95H146O17P2-C95H146O17P2-C95H146O17P2-C95H146O17P2-C95H146O17P2-C95H146O17P2-C95H146O17P2-C95H146O17P2-C95H146O17P2-C95H146O17P2-C95H146O17P2-C95H146O17P2	Narasin//null//null//null//null//null//null//null//null//null//null//null//null//null//null//null//null//null//null//null//null//null//null//null//null//null	null-null-null-null-null-null-null-null-null-null-null-null-null-null-null-null-null-null-null-null-null-null-null-null-null-null	C45H74O10-C45H74O10-C45H74O10	1,2 di-(9Z,12Z,15Z-octadecatrienoyl)-3-O-Beta-D-galactosyl-sn-glycerol//Oligomycin C//MGDG(18:3(9Z,12Z,15Z)/18:3(9Z,12Z,15Z))	C13871-C11313-
836.5501_4.48	64.5887	23.9311	29.6556	48.8801	65.2655	12.752	36.7038	27.9233	1e-06	0.034659	0.173472	3	HMDB08457-HMDB08458-HMDB08490-HMDB08491-HMDB08522-HMDB08685-HMDB08718-HMDB11227-HMDB11228-HMDB11255-HMDB11286-HMDB11287-HMDB11319-HMDB11320-HMDB12280-HMDB13409-HMDB31125-HMDB36015-HMDB38018-HMDB39529-HMDB41202	C46H82NO7P-C46H82NO7P-C46H82NO7P-C46H82NO7P-C46H82NO7P-C46H82NO7P-C46H82NO7P-C46H82NO7P-C46H82NO7P-C46H82NO7P-C46H82NO7P-C46H82NO7P-C46H82NO7P-C46H82NO7P-C18H40NO6P-C46H82NO7P-C21H38O6-C21H38O6-C21H38O6-C46H82NO7P-C41H78O12S	PC(20:4(5Z,8Z,11Z,14Z)/P-18:1(11Z))//PC(20:4(5Z,8Z,11Z,14Z)/P-18:1(9Z))//PC(20:4(8Z,11Z,14Z,17Z)/P-18:1(11Z))//PC(20:4(8Z,11Z,14Z,17Z)/P-18:1(9Z))//PC(20:5(5Z,8Z,11Z,14Z,17Z)/P-18:0)//PC(22:5(4Z,7Z,10Z,13Z,16Z)/P-16:0)//PC(22:5(7Z,10Z,13Z,16Z,19Z)/P-16:0)//PC(P-16:0/22:5(4Z,7Z,10Z,13Z,16Z))//PC(P-16:0/22:5(7Z,10Z,13Z,16Z,19Z))//PC(P-18:0/20:5(5Z,8Z,11Z,14Z,17Z))//PC(P-18:1(11Z)/20:4(5Z,8Z,11Z,14Z…	C00157-C00157-C00157-C00157-C00157-C00157-C00157-null-null-null-null-null-null-null-null-null-null-null-null-null-null	-	-	-
799.4921_5.46	44.5346	39.3631	21.7659	45.8439	48.3618	28.5881	20.1653	29.8197	0.068654	1.3e-05	0.677809	3	ECMDB23700-ECMDB23722-HMDB07672-HMDB07698-HMDB07784-HMDB10659-HMDB10672-HMDB10673-HMDB10687-HMDB10688-HMDB41891-HMDB56350-HMDB56351	C41H79O10P-C41H79O10P-C47H76O5-C47H76O5-C47H76O5-C46H75O10P-C46H75O10P-C46H75O10P-C46H75O10P-C46H75O10P-C24H31N3O-C47H76O5-C47H76O5	null//null//DG(22:2(13Z,16Z)/22:6(4Z,7Z,10Z,13Z,16Z,19Z)/0:0)//DG(22:4(7Z,10Z,13Z,16Z)/22:4(7Z,10Z,13Z,16Z)/0:0)//DG(22:6(4Z,7Z,10Z,13Z,16Z,19Z)/22:2(13Z,16Z)/0:0)//PG(18:2(9Z,12Z)/22:6(4Z,7Z,10Z,13Z,16Z,19Z))//PG(18:3(6Z,9Z,12Z)/22:5(4Z,7Z,10Z,13Z,16Z))//PG(18:3(6Z,9Z,12Z)/22:5(7Z,10Z,13Z,16Z,19Z))//PG(18:3(9Z,12Z,15Z)/22:5(4Z,7Z,10Z,13Z,16Z))//PG(18:3(9Z,12Z,15Z)/22:5(7Z,10Z,13Z,16Z,19Z))//Famp…	null-null-null-null-null-null-null-null-null-null-null-null-null	-	-	-
486.2186_5.46	36.5331	38.8784	24.7348	34.095	47.8506	30.4363	18.3057	33.5272	0.216958	1.3e-05	0.525534	3	HMDB02061-HMDB30452-HMDB33456	C16H27NO12-C17H26N8O5-C14H13NO	Hyaluronic acid//Blasticidin S//2-Methoxy-3-methyl-9H-carbazole	C00518-C02010-null	C18H33N5O9-C18H33N5O9-C18H33N5O9-C18H33N5O9-C18H33N5O9-C18H33N5O9-C18H33N5O9-C18H33N5O9-C18H33N5O9-C18H33N5O9-C18H33N5O9-C18H33N5O9-C18H33N5O9-C18H33N5O9-C18H33N5O9-C18H33N5O9-C18H33N5O9-C18H33N5O9-C18H33N5O9-C18H33N5O9-C18H33N5O9-C18H33N5O9-C18H33N5O9-C18H33N5O9-C18H33N5O9-C18H33N5O9-C18H33N5O9-C18H33N5O9-C18H33N5O9-C18H33N5O9-C18H33N5O9-C18H33N5O9-C18H33N5O9-C18H33N5O9-C18H33N5O9-C18H33N5O9-C18…	Asp Lys Thr Thr//Asp Thr Lys Thr//Asp Thr Thr Lys//Glu Lys Ser Thr//Glu Lys Thr Ser//Glu Ser Lys Thr//Glu Ser Thr Lys//Glu Thr Lys Ser//Glu Thr Ser Lys//Lys Asp Thr Thr//Lys Glu Ser Thr//Lys Glu Thr Ser//Lys Ser Glu Thr//Lys Ser Thr Glu//Lys Thr Asp Thr//Lys Thr Glu Ser//Lys Thr Ser Glu//Lys Thr Thr Asp//Ser Glu Lys Thr//Ser Glu Thr Lys//Ser Lys Glu Thr//Ser Lys Thr Glu//Ser Thr Glu Lys//Ser Thr …	------------------------------------
798.4844_5.47	40.1238	40.8579	19.0278	43.5369	45.1594	24.4611	15.2526	27.4327	0.19209	6e-05	0.871079	3	HMDB08946-HMDB08977-HMDB08978-HMDB09038-HMDB09071-HMDB09102-HMDB09103-HMDB09133-HMDB09134-HMDB09166-HMDB09167-HMDB09198-HMDB09294-HMDB09325-HMDB09326-HMDB09358-HMDB09359-HMDB09390-HMDB09423-HMDB09454-HMDB09455-HMDB09617-HMDB09650-HMDB09682	C43H74NO8P-C43H74NO8P-C43H74NO8P-C43H74NO8P-C43H74NO8P-C43H74NO8P-C43H74NO8P-C43H74NO8P-C43H74NO8P-C43H74NO8P-C43H74NO8P-C43H74NO8P-C43H74NO8P-C43H74NO8P-C43H74NO8P-C43H74NO8P-C43H74NO8P-C43H74NO8P-C43H74NO8P-C43H74NO8P-C43H74NO8P-C43H74NO8P-C43H74NO8P-C43H74NO8P	PE(16:0/22:6(4Z,7Z,10Z,13Z,16Z,19Z))//PE(16:1(9Z)/22:5(4Z,7Z,10Z,13Z,16Z))//PE(16:1(9Z)/22:5(7Z,10Z,13Z,16Z,19Z))//PE(18:1(11Z)/20:5(5Z,8Z,11Z,14Z,17Z))//PE(18:1(9Z)/20:5(5Z,8Z,11Z,14Z,17Z))//PE(18:2(9Z,12Z)/20:4(5Z,8Z,11Z,14Z))//PE(18:2(9Z,12Z)/20:4(8Z,11Z,14Z,17Z))//PE(18:3(6Z,9Z,12Z)/20:3(5Z,8Z,11Z))//PE(18:3(6Z,9Z,12Z)/20:3(8Z,11Z,14Z))//PE(18:3(9Z,12Z,15Z)/20:3(5Z,8Z,11Z))//PE(18:3(9Z,12Z,15…	C00350-C00350-C00350-C00350-C00350-C00350-C00350-C00350-C00350-C00350-C00350-C00350-C00350-C00350-C00350-C00350-C00350-C00350-C00350-C00350-C00350-C00350-C00350-C00350	C43H74NO8P-C43H74NO8P-C43H74NO8P-C43H74NO8P-C43H74NO8P-C43H74NO8P-C43H74NO8P-C43H74NO8P-C43H74NO8P-C43H74NO8P-C43H74NO8P-C43H74NO8P-C43H74NO8P-C43H74NO8P-C43H74NO8P-C43H74NO8P-C43H74NO8P-C43H74NO8P-C43H74NO8P-C43H74NO8P-C43H74NO8P-C43H74NO8P-C43H74NO8P-C43H74NO8P-C43H74NO8P-C43H74NO8P-C43H74NO8P-C43H74NO8P-C43H74NO8P-C43H74NO8P-C43H74NO8P	PE(16:0/22:6(4Z,7Z,10Z,13Z,16Z,19Z))//PE(16:1(9Z)/22:5(4Z,7Z,10Z,13Z,16Z))//PE(16:1(9Z)/22:5(7Z,10Z,13Z,16Z,19Z))//PE(18:1(11Z)/20:5(5Z,8Z,11Z,14Z,17Z))//PE(18:1(9Z)/20:5(5Z,8Z,11Z,14Z,17Z))//PE(18:2(9Z,12Z)/20:4(5Z,8Z,11Z,14Z))//PE(18:2(9Z,12Z)/20:4(8Z,11Z,14Z,17Z))//PE(18:3(6Z,9Z,12Z)/20:3(5Z,8Z,11Z))//PE(18:3(6Z,9Z,12Z)/20:3(8Z,11Z,14Z))//PE(18:3(9Z,12Z,15Z)/20:3(5Z,8Z,11Z))//PE(18:3(9Z,12Z,15…	-C00350-C00350-C00350-C00350-C00350-C00350-C00350-C00350-C00350-C00350-C00350-C00350-C00350-C00350-C00350-C00350-C00350-C00350-C00350-C00350-C00350-C00350-C00350-------
778.5075_5.46	36.4361	31.9675	18.2718	40.3691	38.3653	20.4611	14.8264	22.7372	0.054948	8.8e-05	0.862523	3	-	-	-	-	C43H74NO9P	PE(16:0/22:6(54Z,7Z,10Z,12E,16Z,19Z)(14OH))
835.4582_5.43	26.7319	23.9799	16.7503	25.1644	28.8912	19.2363	13.7021	21.4959	0.084114	5e-05	0.737291	3	HMDB15433-HMDB31134-HMDB36263	C22H31N3O5-C41H74O12S-C23H34O6	Cilazapril//null//null	null-null-null	-	-	-
577.3695_5.94	23.4548	30.8877	12.5953	25.225	25.1445	16.7225	10.3382	18.8939	0.795176	3.2e-05	0.9689	3	HMDB00705-HMDB00756-HMDB02204-HMDB15079-HMDB31675-HMDB32221-HMDB36911-HMDB39091-HMDB39128-HMDB61633	C13H25NO4-C13H25NO4-C40H52O4-C32H52N4O4-C34H54O5-C15H31NS2-C40H50O3-C40H52O4-C40H52O4-C14H27NO5	Hexanoylcarnitine//L-Hexanoylcarnitine//Astaxanthin//Demecarium//null//Dihydro-2,4,6-tris(2-methylpropyl)-4h-1,3,5-dithiazine//null//null//(3'RS,3'SR)-Astaxanthin//null	null-null-C08580-null-null-null-null-null-null-null	C40H50O3-C34H54O5-C40H50O3	4-Ketoalloxanthin//3beta-Acetoxy-11alpha-methoxy-12-ursen-28-oic acid//Anhydroamarouciaxanthin B	--
797.5667_4.9	31.1285	11.4243	14.7617	34.674	27.9781	7.15798	11.5197	10.4749	0	0.00104	0.448744	3	HMDB56120-HMDB56122	C46H86O5-C46H86O5	null//null	null-null	-	-	-
844.5111_4.47	26.2233	12.1499	12.929	20.5281	23.0796	9.95391	18.4522	15.6279	4.7e-05	0.05537	0.409817	3	HMDB13472-HMDB13477-HMDB13490-HMDB13491-HMDB13518-HMDB13533-HMDB13547-HMDB15111-HMDB40779-HMDB40780	C38H76O13P2-C40H76O13P2-C40H76O13P2-C40H76O13P2-C40H76O13P2-C40H76O13P2-C40H76O13P2-C43H65N5O10-C41H70O15-C41H70O15	PGP(16:0/16:0)//PGP(16:0/18:2(9Z,12Z))//PGP(16:1(9Z)/18:1(11Z))//PGP(16:1(9Z)/18:1(9Z))//PGP(18:1(11Z)/16:1(9Z))//PGP(18:1(9Z)/16:1(9Z))//PGP(18:2(9Z,12Z)/16:0)//Telithromycin//null//null	null-null-null-null-null-null-null-null-null-null	C45H76NO10P-C45H76NO10P-C45H76NO10P-C45H76NO10P-C45H76NO10P-C45H76NO10P	PS(17:2(9Z,12Z)/22:4(7Z,10Z,13Z,16Z))//PS(19:1(9Z)/20:5(5Z,8Z,11Z,14Z,17Z))//PS(20:5(5Z,8Z,11Z,14Z,17Z)/19:1(9Z))//PS(22:4(7Z,10Z,13Z,16Z)/17:2(9Z,12Z))//PS(22:6(4Z,7Z,10Z,13Z,16Z,19Z)/17:0)//PS(17:0/22:6(4Z,7Z,10Z,13Z,16Z,19Z))	-----
1041.2033_4.45	31.7192	9.94713	10.1741	20.5515	21.5548	3.20781	15.0149	10.3488	4.7e-05	0.116484	0.341361	3	HMDB15574-HMDB39863-HMDB40680	C20H20N6O9S-C50H44O22-C27H20O11	Latamoxef//null//null	C07231-null-null	-	-	-
832.4555_5.46	18.1057	16.4106	11.3045	17.0953	19.2341	12.4958	9.32291	13.421	0.079734	5.7e-05	0.567955	3	HMDB60583-HMDB61297-HMDB61298-HMDB61324-HMDB61325	C22H30N2O5-C26H28N2O-C26H28N2O-C24H29NO4-C24H29NO4	null//null//null//null//null	null-null-null-null-null	-	-	-
487.236_4.29	37779.8	6968.53	30609.4	4286.1	38841.6	13542.5	37468.7	23842	1e-06	0.85354	4.4e-05	2	HMDB02421-HMDB10364-HMDB14437-HMDB15048-HMDB15262-HMDB30158-HMDB30198-HMDB30310-HMDB31958-HMDB39064-HMDB42058-HMDB60963	C24H40O8S-C27H38O9-C14H16N2O2-C27H36N2O4-C27H36O8-C25H32O6-C24H30N4-C13H14N2O-C26H34O6-C26H34O6-C13H14N2O-C13H14N2O	7-Sulfocholic acid//11-Hydroxyprogesterone 11-glucuronide//Etomidate//Repaglinide//Prednicarbate//null//(-)-Folicanthine//Harmaline//3-O-Acetylepisamarcandin//null//Velnacrine//null	null-C03033-C07522-C07670-null-null-null-C06536-null-null-null-null	C20H36N6O6S-C20H36N6O6S-C20H36N6O6S-C20H36N6O6S-C20H36N6O6S-C20H36N6O6S-C20H36N6O6S-C20H36N6O6S-C20H36N6O6S-C20H36N6O6S-C20H36N6O6S-C20H36N6O6S-C20H36N6O6S-C20H36N6O6S-C20H36N6O6S-C20H36N6O6S-C20H36N6O6S-C20H36N6O6S-C20H36N6O6S-C20H36N6O6S-C20H36N6O6S-C20H36N6O6S-C20H36N6O6S-C20H36N6O6S-C27H36N2O4-C27H36O8-C27H37ClN2O4-C24H40O8S-C24H40O8S-C24H40O8S	Lys Met Asn Pro//Lys Met Pro Asn//Lys Asn Met Pro//Lys Asn Pro Met//Lys Pro Met Asn//Lys Pro Asn Met//Met Lys Asn Pro//Met Lys Pro Asn//Met Asn Lys Pro//Met Asn Pro Lys//Met Pro Lys Asn//Met Pro Asn Lys//Asn Lys Met Pro//Asn Lys Pro Met//Asn Met Lys Pro//Asn Met Pro Lys//Asn Pro Lys Met//Asn Pro Met Lys//Pro Lys Met Asn//Pro Lys Asn Met//Pro Met Lys Asn//Pro Met Asn Lys//Pro Asn Lys Met//Pro Asn …	------------------------C07670--C18213---
488.2404_4.3	10682.2	2099.53	8660.63	1308.31	11148.3	4028.06	10590.7	6874.83	1e-06	0.838767	3.3e-05	2	HMDB14393	C26H37N5O2	Cabergoline	C08187	C20H35N7O5-C20H35N7O5-C20H35N7O5-C20H35N7O5-C20H35N7O5-C20H35N7O5-C20H35N7O5-C20H35N7O5-C20H35N7O5-C20H35N7O5-C20H35N7O5-C20H35N7O5-C20H35N7O5-C20H35N7O5-C20H35N7O5-C20H35N7O5-C20H35N7O5-C20H35N7O5-C20H35N7O5-C20H35N7O5-C20H35N7O5-C20H35N7O5-C20H35N7O5-C20H35N7O5-C20H35N7O5-C20H35N7O5-C20H35N7O5-C20H35N7O5-C20H35N7O5-C20H35N7O5-C20H35N7O5-C20H35N7O5-C20H35N7O5-C20H35N7O5-C20H35N7O5-C20H35N7O5-C20…	Ala His Lys Val//Ala His Val Lys//Ala Lys His Val//Ala Lys Val His//Ala Val His Lys//Ala Val Lys His//Gly His Ile Lys//Gly His Lys Ile//Gly His Lys Leu//Gly His Leu Lys//Gly Ile His Lys//Gly Ile Lys His//Gly Lys His Ile//Gly Lys His Leu//Gly Lys Ile His//Gly Lys Leu His//Gly Leu His Lys//Gly Leu Lys His//His Ala Lys Val//His Ala Val Lys//His Gly Ile Lys//His Gly Lys Ile//His Gly Lys Leu//His Gly …	0
485.221_4.17	5318.45	995.441	4282.42	745.964	5582.25	2166.1	5784.04	3932.7	1e-06	0.885057	0.000189	2	HMDB15396-HMDB30155-HMDB32589-HMDB33426-HMDB37492-HMDB39122-HMDB40424-HMDB61823-HMDB61942	C23H27FN4O3-C27H34O8-C13H16O3-C47H72O21-C13H16O3-C27H36O9-C13H16O3-C13H16O3-C13H16O3	Paliperidone//null//null//null//Ethyl methyl-p-tolylglycidate//Crocin 4//Ethyl 2-benzylacetoacetate//null//null	null-null-null-null-null-C00744-null-null-null	C20H34N6O6S-C20H34N6O6S-C20H34N6O6S-C20H34N6O6S-C20H34N6O6S-C20H34N6O6S-C20H34N6O6S-C20H34N6O6S-C20H34N6O6S-C20H34N6O6S-C20H34N6O6S-C20H34N6O6S-C20H34N6O6S-C20H34N6O6S-C20H34N6O6S-C20H34N6O6S-C20H34N6O6S-C20H34N6O6S-C20H34N6O6S-C20H34N6O6S-C20H34N6O6S-C20H34N6O6S-C20H34N6O6S-C20H34N6O6S-C20H34N6O6S-C20H34N6O6S-C20H34N6O6S-C20H34N6O6S-C20H34N6O6S-C20H34N6O6S-C20H34N6O6S-C20H34N6O6S-C20H34N6O6S-C20…	His Ile Met Ser//His Ile Ser Met//His Leu Met Ser//His Leu Ser Met//His Met Ile Ser//His Met Leu Ser//His Met Ser Ile//His Met Ser Leu//His Met Thr Val//His Met Val Thr//His Ser Ile Met//His Ser Leu Met//His Ser Met Ile//His Ser Met Leu//His Thr Met Val//His Thr Val Met//His Val Met Thr//His Val Thr Met//Ile His Met Ser//Ile His Ser Met//Ile Met His Ser//Ile Met Ser His//Ile Ser His Met//Ile Ser …	-------------------------------------------------------------------------
489.2376_4.29	4069.9	807.054	3311.67	514.17	4252.37	1526.15	4030.83	2635.56	1e-06	0.83714	2.2e-05	2	HMDB12958-HMDB30554-HMDB32106-HMDB37380-HMDB60979	C28H42O2-C28H42O2-C28H42O2-C28H42O2-C27H36N2O5	Gamma-Tocotrienol//epsilon-Tocopherol//null//null//null	C14155-C14154-null-null-null	C17H34N10O5S-C17H34N10O5S-C17H34N10O5S-C24H34N4O7-C24H34N4O7-C24H34N4O7-C24H34N4O7-C24H34N4O7-C21H38N4O7S-C21H38N4O7S-C21H38N4O7S-C21H38N4O7S-C24H34N4O7-C24H34N4O7-C21H38N4O7S-C21H38N4O7S-C21H38N4O7S-C21H38N4O7S-C24H34N4O7-C21H38N4O7S-C21H38N4O7S-C21H38N4O7S-C21H38N4O7S-C24H34N4O7-C24H34N4O7-C24H34N4O7-C24H34N4O7-C24H34N4O7-C24H34N4O7-C21H38N4O7S-C21H38N4O7S-C21H38N4O7S-C21H38N4O7S-C21H38N4O7S-C2…	Cys Gly Arg Arg//Cys Arg Gly Arg//Cys Arg Arg Gly//Asp Phe Ile Pro//Asp Phe Leu Pro//Asp Phe Pro Ile//Asp Phe Pro Leu//Asp Ile Phe Pro//Asp Ile Ile Met//Asp Ile Leu Met//Asp Ile Met Ile//Asp Ile Met Leu//Asp Ile Pro Phe//Asp Leu Phe Pro//Asp Leu Ile Met//Asp Leu Leu Met//Asp Leu Met Ile//Asp Leu Met Leu//Asp Leu Pro Phe//Asp Met Ile Ile//Asp Met Ile Leu//Asp Met Leu Ile//Asp Met Leu Leu//Asp Pro …	-----------------------------------------------------------------------------------------------------------------------------------------------------------------------------------
975.4793_4.28	2023.63	121.432	1773.42	61.2045	2173.85	423.478	2085.65	1242.42	0	0.930679	0.00016	2	HMDB02421-HMDB02504-HMDB09929-HMDB09930-HMDB09952-HMDB09953-HMDB09963-HMDB09976-HMDB09985-HMDB09986-HMDB09993-HMDB09996-HMDB10005-HMDB10010-HMDB15262-HMDB31139-HMDB33353-HMDB34760-HMDB38317-HMDB39007-HMDB39331-HMDB39420-HMDB41019	C24H40O8S-C23H38O7S-C45H82O16P2-C45H82O16P2-C45H82O16P2-C45H82O16P2-C45H82O16P2-C45H82O16P2-C45H82O16P2-C45H82O16P2-C45H82O16P2-C45H82O16P2-C45H82O16P2-C45H82O16P2-C27H36O8-C45H72O19-C45H72O19-C26H34O7-C48H76O18-C45H72O19-C48H76O18-C48H76O18-C48H76O18	7-Sulfocholic acid//3-Sulfodeoxycholic acid//PIP(16:0/20:3(5Z,8Z,11Z))//PIP(16:0/20:3(8Z,11Z,14Z))//null//null//null//null//null//PIP(18:2(9Z,12Z)/18:1(9Z))//null//null//PIP(20:3(5Z,8Z,11Z)/16:0)//PIP(20:3(8Z,11Z,14Z)/16:0)//Prednicarbate//null//null//null//null//null//Dehydrosoyasaponin I//null//null	null-null-C00626-C00626-null-null-null-null-null-C00626-null-null-C00626-C00626-null-null-null-null-null-null-null-null-null	C45H82O16P2-C45H82O16P2-C45H82O16P2-C45H82O16P2-C45H82O16P2-C45H82O16P2-C45H82O16P2-C45H82O16P2-C45H82O16P2-C45H82O16P2-C45H82O16P2-C45H82O16P2-C48H76O18-C48H76O18-C48H76O18-C48H76O18-C48H76O18-C48H76O18	PIP(16:0/20:3(5Z,8Z,11Z))//PIP(16:0/20:3(8Z,11Z,14Z))//PIP(18:0/18:3(6Z,9Z,12Z))//PIP(18:0/18:3(9Z,12Z,15Z))//PIP(18:1(11Z)/18:2(9Z,12Z))//PIP(18:1(9Z)/18:2(9Z,12Z))//PIP(18:2(9Z,12Z)/18:1(11Z))//PIP(18:2(9Z,12Z)/18:1(9Z))//PIP(18:3(6Z,9Z,12Z)/18:0)//PIP(18:3(9Z,12Z,15Z)/18:0)//PIP(20:3(5Z,8Z,11Z)/16:0)//PIP(20:3(8Z,11Z,14Z)/16:0)//Colubrin//Olaxoside//Dehydrosoyasaponin I//Pisumsaponin II//28-Gl…	C00626-C00626-C00626-C00626-C00626-C00626-C00626-C00626-C00626-C00626-C00626-C00626-C08936-C08962-C13837---
486.2251_4.17	1619.73	324.947	1319.13	256.467	1699.35	667.821	1780.12	1222.14	0	0.887738	7.3e-05	2	-	-	-	-	C20H33N7O5-C20H33N7O5-C20H33N7O5-C20H33N7O5-C20H33N7O5-C20H33N7O5-C20H33N7O5-C20H33N7O5-C20H33N7O5-C20H33N7O5-C20H33N7O5-C20H33N7O5-C20H33N7O5-C20H33N7O5-C20H33N7O5-C20H33N7O5-C20H33N7O5-C20H33N7O5-C20H33N7O5-C20H33N7O5-C20H33N7O5-C20H33N7O5-C20H33N7O5-C20H33N7O5	Ala His Lys Pro//Ala His Pro Lys//Ala Lys His Pro//Ala Lys Pro His//Ala Pro His Lys//Ala Pro Lys His//His Ala Lys Pro//His Ala Pro Lys//His Lys Ala Pro//His Lys Pro Ala//His Pro Ala Lys//His Pro Lys Ala//Lys Ala His Pro//Lys Ala Pro His//Lys His Ala Pro//Lys His Pro Ala//Lys Pro Ala His//Lys Pro His Ala//Pro Ala His Lys//Pro Ala Lys His//Pro His Ala Lys//Pro His Lys Ala//Pro Lys Ala His//Pro Lys …	-----------------------
976.4824_4.28	1158.11	68.3331	1020.79	36.7422	1238.6	236.084	1192.09	711.882	0	0.93258	9.6e-05	2	-	-	-	-	-	-	-
490.24_4.29	887.613	178.416	725.6	127.615	928.663	333.37	886.734	582.251	0	0.825009	5e-06	2	HMDB41085	C28H39NO4	null	null	C22H33N7O6-C22H33N7O6-C22H33N7O6-C22H33N7O6-C22H33N7O6-C22H33N7O6-C22H33N7O6-C22H33N7O6-C22H33N7O6-C22H33N7O6-C22H33N7O6-C22H33N7O6-C22H33N7O6-C22H33N7O6-C22H33N7O6-C22H33N7O6-C22H33N7O6-C22H33N7O6-C22H33N7O6-C22H33N7O6-C22H33N7O6-C22H33N7O6-C22H33N7O6-C22H33N7O6	Gly Pro Arg Tyr//Gly Pro Tyr Arg//Gly Arg Pro Tyr//Gly Arg Tyr Pro//Gly Tyr Pro Arg//Gly Tyr Arg Pro//Pro Gly Arg Tyr//Pro Gly Tyr Arg//Pro Arg Gly Tyr//Pro Arg Tyr Gly//Pro Tyr Gly Arg//Pro Tyr Arg Gly//Arg Gly Pro Tyr//Arg Gly Tyr Pro//Arg Pro Gly Tyr//Arg Pro Tyr Gly//Arg Tyr Gly Pro//Arg Tyr Pro Gly//Tyr Gly Pro Arg//Tyr Gly Arg Pro//Tyr Pro Gly Arg//Tyr Pro Arg Gly//Tyr Arg Gly Pro//Tyr Arg …	-----------------------
977.4821_4.28	591.468	41.5744	525.02	26.6809	624.931	125.239	611.736	363.768	0	0.935067	2.5e-05	2	HMDB34649-HMDB38315-HMDB38595-HMDB39074-HMDB39406-HMDB39413-HMDB41030-HMDB41244	C48H78O18-C48H70O17-C19H22N2O3-C48H78O18-C48H78O18-C48H78O18-C48H78O18-C48H78O18	Soyasaponin I//null//null//null//Arvensoside D//Calenduloside B//null//null	C08983-null-null-null-C08923-null-null-null	C48H78O18-C48H78O18-C48H78O18-C48H78O18-C48H78O18-C48H78O18-C48H78O18-C48H78O18-C48H78O18	Carnosifloside III//Arvensoside A//Lemmatoxin//Oleanoglycotoxin-A//Soyasaponin I//Hoduloside V//Calenduloside B//Jujubasaponin IV//Soyasapogenol B 3-O-[a-L-rhamnosyl-(1->4)-b-D-galactosyl-(1->4)-b-D-glucuronide]	C08791-C08923-C08958-C08963-C08983----
997.4614_4.29	483.275	68.0096	384.039	35.0836	553.146	159.282	451.65	336.759	0	0.755192	4.1e-05	2	HMDB15280-HMDB29311-HMDB34053-HMDB35491-HMDB39490-HMDB39514-HMDB40497-HMDB40535-HMDB40848	C25H32ClN5O2-C45H72O17-C45H72O17-C45H72O17-C48H72O19-C45H72O17-C45H72O17-C45H72O17-C49H74O21	Nefazodone//Deltonin//null//null//null//Graecunin G//Melongoside H//null//null	C07256-C08894-null-null-null-null-null-null-null	C49H74O21	(S)-Nerolidol 3-O-[a-L-Rhamnopyranosyl-(1->4)-a-L-rhamnopyranosyl-(1->2)-[4-(4-hydroxy-3-methoxycinnamoyl)-(E)-a-L-rhamnopyranosyl-(1->6)]-b-D-glucopyranoside]
977.4952_4.28	403.572	22.9436	351.247	12.8345	408.032	78.5955	418.816	227.084	0	0.945797	3.4e-05	2	HMDB02421-HMDB13561-HMDB13574-HMDB13575-HMDB13589-HMDB13590-HMDB15262-HMDB37530	C24H40O8S-C46H76O13P2-C46H76O13P2-C46H76O13P2-C46H76O13P2-C46H76O13P2-C27H36O8-C29H35NO5	7-Sulfocholic acid//PGP(18:2(9Z,12Z)/22:6(4Z,7Z,10Z,13Z,16Z,19Z))//PGP(18:3(6Z,9Z,12Z)/22:5(4Z,7Z,10Z,13Z,16Z))//PGP(18:3(6Z,9Z,12Z)/22:5(7Z,10Z,13Z,16Z,19Z))//PGP(18:3(9Z,12Z,15Z)/22:5(4Z,7Z,10Z,13Z,16Z))//PGP(18:3(9Z,12Z,15Z)/22:5(7Z,10Z,13Z,16Z,19Z))//Prednicarbate//null	null-null-null-null-null-null-null-null	-	-	-
998.4647_4.29	267.14	37.4707	215.025	20.8592	305.753	90.5405	251.528	187.601	0	0.751723	1.5e-05	2	-	-	-	-	-	-	-
895.4641_4.31	195.719	47.7754	210.269	57.5881	225.195	96.1205	293.464	135.725	6e-06	0.782688	0.001755	2	HMDB34546-HMDB35011-HMDB39647-HMDB41020	C44H68O15-C42H70O13-C42H70O13-C46H72O17	null//null//null//null	null-null-null-null	C47H72O14-C46H72O17	Ivermectin B1b//Momordin Ie	C07970-
289.1803_5.94	354.543	29.5473	72.67	68.509	350.451	47.869	129.857	41.5322	0	2e-05	0	2	HMDB29852-HMDB31098-HMDB31471-HMDB31867-HMDB32664-HMDB33243-HMDB34781-HMDB39588-HMDB40867-HMDB61861	C18H28O4-C18H26O3-C18H28O4-C17H24O-C18H28O4-C18H28O4-C18H28O4-C17H24O-C18H28O4-C18H26O3	null//null//null//4-Acetyl-6-tert-butyl-1,1-dimethylindane//Corchorifatty acid A//Corchorifatty acid D//Dihydrocapsiate//Panaxynol//5-O-Methylembelin//null	null-null-null-null-null-null-null-C17447-C10373-null	C18H26O3-C18H26O3-C18H26O3-C18H26O3-C18H26O3-C18H26O3-C18H26O3-C18H26O3-C18H26O3-C18H26O3	Octinoxate//Ecklonialactone A//Cymathere lactone//ML-236C//8-hydroxy-13Z-octadecene-9,11-diynoic acid//8-hydroxy-17-octadecene-9,11-diynoic acid//8-hydroxy-17-octadecene-10,12-diynoic acid//4-oxo-9Z,11Z,13E,15E-octadecatetraenoic acid//8-oxo-9,11-octadecadiynoic acid//(9Z,11E,13E,15Z)-4-Oxo-9,11,13,15-octadecatetraenoic acid	---C14043------
978.4981_4.28	227.439	13.4946	195.948	8.37837	229.295	43.4782	236.154	127.568	0	0.941715	2.8e-05	2	ECMDB23329-ECMDB23335-ECMDB23363-ECMDB23376	C40H71N3O15P2-C40H71N3O15P2-C40H71N3O15P2-C40H71N3O15P2	null//null//null//null	null-null-null-null	-	-	-
978.4839_4.28	211.827	20.5045	189.843	14.791	224.418	49.7562	220.051	133.086	0	0.935067	5e-06	2	-	-	-	-	-	-	-
879.5153_4.27	204.837	29.8365	183.99	24.1504	203.292	48.7862	206.372	122.04	0	0.948501	2e-06	2	HMDB13483-HMDB13505-HMDB13506-HMDB13512-HMDB13519-HMDB13525-HMDB13526-HMDB13534-HMDB13540-HMDB13541-HMDB15089-HMDB30513-HMDB30536-HMDB30887-HMDB34598-HMDB34604-HMDB34651-HMDB34745-HMDB35012-HMDB35857-HMDB35958-HMDB40416-HMDB40943-HMDB40946-HMDB41471-HMDB61555-HMDB61579-HMDB61583-HMDB61591-HMDB61602-HMDB61605-HMDB61629-HMDB61632	C44H80O13P2-C42H82O13P2-C42H82O13P2-C44H80O13P2-C42H82O13P2-C44H80O13P2-C44H80O13P2-C42H82O13P2-C44H80O13P2-C44H80O13P2-C42H78N2O14-C42H72O14-C42H72O14-C42H72O14-C47H74O15-C47H74O15-C42H68O14-C42H72O14-C42H72O14-C42H72O14-C42H68O14-C42H72O14-C42H68O14-C42H68O14-C42H72O14-C44H72NO12P-C44H72NO12P-C44H72NO12P-C44H72NO12P-C44H72NO12P-C44H72NO12P-C44H72NO12P-C44H72NO12P	PGP(16:0/22:4(7Z,10Z,13Z,16Z))//PGP(18:0/18:1(11Z))//PGP(18:0/18:1(9Z))//PGP(18:0/20:4(5Z,8Z,11Z,14Z))//PGP(18:1(11Z)/18:0)//PGP(18:1(11Z)/20:3(5Z,8Z,11Z))//PGP(18:1(11Z)/20:3(8Z,11Z,14Z))//PGP(18:1(9Z)/18:0)//PGP(18:1(9Z)/20:3(5Z,8Z,11Z))//PGP(18:1(9Z)/20:3(8Z,11Z,14Z))//null//null//null//null//null//null//null//Ginsenoside Rf//null//Ginsenoside A2//null//Ginsenoside A1//null//null//null//null//…	null-null-null-null-null-null-null-null-null-null-null-null-null-null-null-null-null-C08945-null-C08946-null-null-null-null-null-null-null-null-null-null-null-null-null	C47H74O15-C47H74O15	Hebevinoside VIII//Hebevinoside XIV	-
994.5208_4.28	146.36	12.2393	120.746	6.1858	144.714	33.8042	171.063	94.7957	0	0.958561	0.000147	2	ECMDB23341-ECMDB23349-HMDB01036-HMDB02421-HMDB03141-HMDB15262-HMDB30153-HMDB31880	C41H75N3O15P2-C41H75N3O15P2-C46H66N12O9-C24H40O8S-C26H36O8-C27H36O8-C26H36O8-C45H76O21	null//null//Angiotensin III//7-Sulfocholic acid//Retinoyl b-glucuronide//Prednicarbate//null//null	null-null-C15848-null-C11061-null-null-null	-	-	-
999.4644_4.29	134.18	23.6147	110.849	16.3076	155.059	48.7684	130.168	95.826	0	0.728851	2e-06	2	HMDB14432	C26H35F3O6	Travoprost	null	-	-	-
897.5138_4.38	141.259	16.9672	102.601	17.9195	126.72	33.4173	139.038	60.9524	0	0.840338	0	2	HMDB15211-HMDB39291-HMDB39560-HMDB39563-HMDB40810	C47H74O19-C47H74O19-C47H74O19-C47H74O19-C47H74O19	Deslanoside//null//null//null//null	null-null-null-null-null	-	-	-
896.4665_4.31	95.8436	24.7078	102.569	23.7385	114.273	49.3221	142.983	69.5146	2e-06	0.805885	0.000184	2	HMDB09210-HMDB09467-HMDB09690	C45H70NO8P-C45H70NO8P-C45H70NO8P	PE(18:4(6Z,9Z,12Z,15Z)/22:6(4Z,7Z,10Z,13Z,16Z,19Z))//PE(20:5(5Z,8Z,11Z,14Z,17Z)/20:5(5Z,8Z,11Z,14Z,17Z))//PE(22:6(4Z,7Z,10Z,13Z,16Z,19Z)/18:4(6Z,9Z,12Z,15Z))	C00350-C00350-C00350	-	-	-
880.5179_4.27	110.109	17.9852	99.3579	14.6559	111.267	27.8199	112.406	67.5367	0	0.951409	7e-06	2	ECMDB23336-ECMDB23342-ECMDB23350-ECMDB23358-ECMDB23371-HMDB04932-HMDB12450-HMDB34651-HMDB35958-HMDB40943-HMDB40946	C42H77N3O15P2-C42H77N3O15P2-C42H77N3O15P2-C42H77N3O15P2-C42H77N3O15P2-C84H150N4O34-C50H74NO10P-C42H68O14-C42H68O14-C42H68O14-C42H68O14	null//null//null//null//null//Ganglioside GD2 (d18:1/24:0)//PS(22:6(4Z,7Z,10Z,13Z,16Z,19Z)/22:6(4Z,7Z,10Z,13Z,16Z,19Z))//null//null//null//null	null-null-null-null-null-null-null-null-null-null-null	C50H74NO10P	PS(22:6(4Z,7Z,10Z,13Z,16Z,19Z)/22:6(4Z,7Z,10Z,13Z,16Z,19Z))
979.498_4.28	111.781	8.37773	97.8602	5.88902	113.57	23.8133	117.122	62.6388	0	0.943009	2e-06	2	ECMDB23329-ECMDB23335-ECMDB23363-ECMDB23376-HMDB03218-HMDB33799-HMDB34415-HMDB36437-HMDB39004	C40H71N3O15P2-C40H71N3O15P2-C40H71N3O15P2-C40H71N3O15P2-C28H38O6-C45H72O18-C28H38O6-C28H38O6-C45H72O18	null//null//null//null//Withanolide//null//Withanolide A//null//null	null-null-null-null-C08842-null-null-null-null	-	-	-
891.4992_4.29	94.2753	26.4329	101.58	18.646	65.1376	42.8334	101.61	37.4821	6.6e-05	0.572608	0	2	HMDB15434	C23H28N8	Forasartan	null	C48H77O13P-C48H77O13P	PI(17:2(9Z,12Z)/22:6(4Z,7Z,10Z,13Z,16Z,19Z))//PI(22:6(4Z,7Z,10Z,13Z,16Z,19Z)/17:2(9Z,12Z))	-
973.4639_4.27	88.5907	15.0841	77.3229	14.697	92.9583	26.3479	94.9521	59.6853	0	0.93258	1.6e-05	2	HMDB09931-HMDB09932-HMDB09987-HMDB10015-HMDB10019-HMDB31775-HMDB31880-HMDB33636-HMDB35947-HMDB38383	C45H80O16P2-C45H80O16P2-C45H80O16P2-C45H80O16P2-C45H80O16P2-C48H74O18-C45H76O21-C43H72O17-C43H72O17-C45H70O19	null//null//null//null//null//null//null//null//null//null	null-null-null-null-null-null-null-null-null-null	C45H80O16P2-C45H80O16P2-C45H80O16P2-C45H80O16P2-C45H80O16P2-C48H74O18	PIP(16:0/20:4(5Z,8Z,11Z,14Z))//PIP(16:0/20:4(8Z,11Z,14Z,17Z))//PIP(18:2(9Z,12Z)/18:2(9Z,12Z))//PIP(20:4(5Z,8Z,11Z,14Z)/16:0)//PIP(20:4(8Z,11Z,14Z,17Z)/16:0)//AzI	C00626-C00626-C00626-C00626-C00626-
979.4916_4.28	81.5605	15.7879	75.8948	13.6462	83.584	27.4121	87.7067	52.7207	0	0.981988	5e-06	2	HMDB31376-HMDB36656-HMDB38608-HMDB38886-HMDB39075-HMDB39076-HMDB39517-HMDB39946-HMDB40120-HMDB40942	C48H78O19-C48H78O19-C48H78O19-C48H78O19-C48H78O19-C48H78O19-C48H78O19-C48H78O19-C48H78O19-C48H78O19	Congmuyenoside A//Asiaticoside//Soyasaponin A3//null//null//null//null//null//null//null	null-C15428-null-null-null-null-null-null-null-null	-	-	-
995.5209_4.27	85.2252	8.14311	69.8022	5.00053	84.301	20.6111	99.2696	54.6065	0	0.954713	3.1e-05	2	ECMDB23341-ECMDB23349-HMDB12025-HMDB40660	C41H75N3O15P2-C41H75N3O15P2-C90H158N4O42-C46H76O18	null//null//Ganglioside GT2 (d18:0/18:0)//null	null-null-null-null	-	-	-
898.5162_4.38	76.2166	10.6262	56.8134	11.099	68.748	19.0821	75.8585	34.3621	0	0.857918	0	2	HMDB04934-HMDB09212-HMDB09241-HMDB09242-HMDB09273-HMDB09338-HMDB09371-HMDB09403-HMDB09436-HMDB09468-HMDB09500-HMDB09531-HMDB09532-HMDB09562-HMDB09563-HMDB09593-HMDB09625-HMDB09658-HMDB09756-HMDB31757	C85H152N4O34-C47H84NO8P-C47H84NO8P-C47H84NO8P-C47H84NO8P-C47H84NO8P-C47H84NO8P-C47H84NO8P-C47H84NO8P-C47H84NO8P-C47H84NO8P-C47H84NO8P-C47H84NO8P-C47H84NO8P-C47H84NO8P-C47H84NO8P-C47H84NO8P-C47H84NO8P-C47H84NO8P-C42H74O16	Ganglioside GD2 (d18:1/25:0)//PE(18:4(6Z,9Z,12Z,15Z)/24:1(15Z))//PE(20:0/22:5(4Z,7Z,10Z,13Z,16Z))//PE(20:0/22:5(7Z,10Z,13Z,16Z,19Z))//PE(20:1(11Z)/22:4(7Z,10Z,13Z,16Z))//PE(20:3(5Z,8Z,11Z)/22:2(13Z,16Z))//PE(20:3(8Z,11Z,14Z)/22:2(13Z,16Z))//PE(20:4(5Z,8Z,11Z,14Z)/22:1(13Z))//PE(20:4(8Z,11Z,14Z,17Z)/22:1(13Z))//PE(20:5(5Z,8Z,11Z,14Z,17Z)/22:0)//PE(22:0/20:5(5Z,8Z,11Z,14Z,17Z))//PE(22:1(13Z)/20:4(5…	null-C00350-C00350-C00350-C00350-C00350-C00350-C00350-C00350-C00350-C00350-C00350-C00350-C00350-C00350-C00350-C00350-C00350-C00350-null	-	-	-
1013.4342_4.29	60.7522	16.7202	55.1285	11.5814	71.8913	27.2718	58.6353	46.4058	0	0.750809	2e-06	2	HMDB01272-HMDB10033-HMDB10051-HMDB34375	C16H22N2O6-C41H79O19P3-C41H79O19P3-C46H78O19	Nicotine glucuronide//PIP2(16:0/16:1(9Z))//PIP2(16:1(9Z)/16:0)//null	null-C00626-C00626-null	-	-	-
999.4771_4.28	69.7736	7.08138	60.4195	4.95571	70.1811	16.8348	69.0084	40.6749	0	0.909361	2e-06	2	HMDB02421-HMDB15262-HMDB32839-HMDB40848	C24H40O8S-C27H36O8-C22H40O11-C49H74O21	7-Sulfocholic acid//Prednicarbate//null//null	null-null-null-null	C49H74O21	(S)-Nerolidol 3-O-[a-L-Rhamnopyranosyl-(1->4)-a-L-rhamnopyranosyl-(1->2)-[4-(4-hydroxy-3-methoxycinnamoyl)-(E)-a-L-rhamnopyranosyl-(1->6)]-b-D-glucopyranoside]
971.4512_4.18	56.4821	10.9947	47.4151	11.3785	63.8217	19.2972	63.5634	42.83	0	0.899464	0.000189	2	HMDB00600-HMDB14716-HMDB33426-HMDB34870-HMDB38578	C12H24N2O8-C13H20N6O4-C47H72O21-C46H70O19-C55H72MgN4O5	Galactosylhydroxylysine//Valaciclovir//null//null//Chlorophyll a	C05547-C07184-null-null-C05306	C47H72O21	Betavulgaroside VI
881.5054_4.27	53.8655	11.9487	48.3083	11.3514	53.9889	17.5205	55.5253	32.6261	0	0.958019	3e-06	2	ECMDB23712-ECMDB23725-HMDB13488	C44H85O10P-C44H85O10P-C38H72O13P2	null//null//PGP(16:1(9Z)/16:1(9Z))	null-null-null	-	-	-
1000.4671_4.28	51.4852	13.4682	43.1111	10.8268	55.1216	22.7586	46.9904	38.7855	0	0.652474	4e-06	2	-	-	-	-	-	-	-
974.4675_4.27	49.5167	11.8596	44.5515	11.3421	53.6071	18.1669	53.7077	35.1835	0	0.940268	2.6e-05	2	ECMDB23351-ECMDB23359	C43H79N3O15P2-C43H79N3O15P2	null//null	null-null	-	-	-
993.4582_4.2	41.847	11.7166	34.237	11.0866	43.6988	17.5756	44.3287	31.7069	0	0.85354	0.000126	2	HMDB10038-HMDB10054-HMDB10055-HMDB10057-HMDB10061-HMDB10073-HMDB10086-HMDB10098-HMDB33570	C43H81O19P3-C43H81O19P3-C43H81O19P3-C43H81O19P3-C43H81O19P3-C43H81O19P3-C43H81O19P3-C43H81O19P3-C92H148O46	PIP2(16:0/18:2(9Z,12Z))//PIP2(16:1(9Z)/18:1(11Z))//PIP2(16:1(9Z)/18:1(9Z))//PIP2(16:2(9Z,12Z)/18:0)//PIP2(18:0/16:2(9Z,12Z))//PIP2(18:1(11Z)/16:1(9Z))//PIP2(18:1(9Z)/16:1(9Z))//PIP2(18:2(9Z,12Z)/16:0)//null	C00626-C00626-C00626-C00626-C00626-C00626-C00626-C00626-null	C43H81O19P3-C43H81O19P3-C43H81O19P3-C43H81O19P3-C43H81O19P3-C43H81O19P3-C43H81O19P3-C43H81O19P3	PIP2(16:0/18:2(9Z,12Z))//PIP2(16:1(9Z)/18:1(11Z))//PIP2(16:1(9Z)/18:1(9Z))//PIP2(16:2(9Z,12Z)/18:0)//PIP2(18:0/16:2(9Z,12Z))//PIP2(18:1(11Z)/16:1(9Z))//PIP2(18:1(9Z)/16:1(9Z))//PIP2(18:2(9Z,12Z)/16:0)	C00626-C00626-C00626-C00626-C00626-C00626-C00626-C00626
1028.4044_4.28	42.7432	11.2731	32.4994	8.72091	44.1794	18.0667	38.4458	30.4791	0	0.439358	0	2	-	-	-	-	-	-	-
996.5171_4.27	43.4841	5.47426	36.3558	3.81018	43.5129	11.4132	51.4101	29.0513	0	0.962788	2.6e-05	2	HMDB12038-HMDB15499	C86H148N4O42-C26H29F2N7	Ganglioside GT2 (d18:1/14:0)//Almitrine	null-null	-	-	-
980.5003_4.28	40.0253	4.84285	35.0037	3.98381	41.0839	10.3739	41.6595	23.6289	0	0.929695	1e-06	2	HMDB03141-HMDB30153-HMDB33501	C26H36O8-C26H36O8-C44H74O21	Retinoyl b-glucuronide//null//null	C11061-null-null	-	-	-
972.4536_4.18	34.7963	9.10633	28.8544	9.51414	38.463	14.1307	38.4634	26.0473	0	0.881828	0.000312	2	ECMDB23338-ECMDB23352-ECMDB23365-ECMDB23384-HMDB61553-HMDB61561-HMDB61565-HMDB61573-HMDB61581-HMDB61589-HMDB61604-HMDB61612-HMDB61620-HMDB61623-HMDB61631	C43H77N3O15P2-C43H77N3O15P2-C43H77N3O15P2-C43H77N3O15P2-C48H80NO12P-C48H80NO12P-C48H80NO12P-C48H80NO12P-C48H80NO12P-C48H80NO12P-C48H80NO12P-C48H80NO12P-C48H80NO12P-C48H80NO12P-C48H80NO12P	null//null//null//null//null//null//null//null//null//null//null//null//null//null//null	null-null-null-null-null-null-null-null-null-null-null-null-null-null-null	-	-	-
1000.4796_4.28	37.8522	5.08242	33.3887	4.26975	40.2295	10.3177	38.9671	23.6324	0	0.89974	1e-06	2	HMDB30155	C27H34O8	null	null	-	-	-
975.4744_4.26	21.4816	4.81089	67.2357	4.46198	21.3373	7.59297	24.0575	14.4767	0	0.959782	0.000118	2	HMDB01036-HMDB03141-HMDB12023-HMDB13576-HMDB13591-HMDB30153-HMDB31880	C46H66N12O9-C26H36O8-C86H150N4O42-C46H74O13P2-C46H74O13P2-C26H36O8-C45H76O21	Angiotensin III//Retinoyl b-glucuronide//Ganglioside GT2 (d18:0/14:0)//PGP(18:3(6Z,9Z,12Z)/22:6(4Z,7Z,10Z,13Z,16Z,19Z))//PGP(18:3(9Z,12Z,15Z)/22:6(4Z,7Z,10Z,13Z,16Z,19Z))//null//null	C15848-C11061-null-null-null-null-null	C45H76O21	Ampeloside Bf2
1015.4465_4.28	24.5868	5.23269	22.0562	3.90096	26.3616	8.87596	24.5529	17.5265	0	0.869003	2e-06	2	HMDB02421-HMDB15262-HMDB33405-HMDB35626-HMDB38983-HMDB41352	C24H40O8S-C27H36O8-C48H74O20-C25H36O10-C48H74O20-C48H74O20	7-Sulfocholic acid//Prednicarbate//null//Glaucarubin//null//null	null-null-null-C08760-null-null	-	-	-
1001.4789_4.28	21.4634	4.69284	18.4814	4.16341	21.6231	7.87259	21.3016	13.8205	0	0.880409	2e-06	2	HMDB10033-HMDB10051-HMDB14432	C41H79O19P3-C41H79O19P3-C26H35F3O6	PIP2(16:0/16:1(9Z))//PIP2(16:1(9Z)/16:0)//Travoprost	C00626-C00626-null	-	-	-
973.4628_4.17	20.3464	4.34037	16.5299	4.44175	19.8896	6.69805	24.3993	13.0694	0	0.998792	0.000185	2	ECMDB23330-ECMDB23383-HMDB14262-HMDB30155-HMDB33426-HMDB34816	C41H73N3O15P2-C41H73N3O15P2-C49H66N10O10S2-C27H34O8-C47H72O21-C46H68O20	null//null//Octreotide//null//null//null	null-null-C07306-null-null-null	C47H72O21	Betavulgaroside VI
997.5058_4.27	18.1469	4.30433	16.0012	3.9282	18.1979	6.3964	21.6506	13.1278	0	0.974156	0.000212	2	HMDB30040-HMDB38383-HMDB41134	C45H74O19-C45H70O19-C45H74O19	null//null//null	null-null-null	-	-	-
976.4759_4.27	12.0851	4.05703	36.5001	3.85195	12.464	5.42535	13.8302	8.74706	1e-06	0.987615	0.000754	2	ECMDB23328-ECMDB23334-ECMDB23357-ECMDB23370-HMDB12496-HMDB30004	C40H73N3O15P2-C40H73N3O15P2-C40H73N3O15P2-C40H73N3O15P2-C23H37O7P-C26H34O8	null//null//null//null//1-Lyso-2-arachidonoyl-phosphatidate//null	null-null-null-null-null-null	-	-	-
1016.453_4.28	15.248	4.03941	13.9895	3.34434	16.8929	6.23006	15.8734	11.1314	0	0.910289	2e-06	2	HMDB15181-HMDB33412-HMDB37084-HMDB38610	C26H32F2O7-C25H34O10-C25H34O10-C25H34O10	Fluocinonide//null//null//null	C07007-null-null-null	-	-	-
1030.419_4.28	13.6598	3.81468	11.9084	3.22986	15.2155	5.47945	13.1731	10.2218	0	0.689369	4e-06	2	HMDB02150-HMDB14856-HMDB40913-HMDB60190	C39H67NO28-C20H32N5O8P-C60H56N2O13-C41H72N7O18P3S	O-b-D-glucopyranosyl-(1->3)-O-2-(acetylamino)-2-deoxy-b-D-glucopyranosyl-(1->3)-O-[6-deoxy-a-L-galactopyranosyl-(1->4)]-O-b-D-galactopyranosyl-(1->4)-O-[6-deoxy-a-L-galactopyranosyl-(1->3)]-D-Glucose//Adefovir Dipivoxil//null//3-Oxoicosanoyl-CoA	null-null-null-null	-	-	-
373.2742_4.43	5860.49	2948.51	4462.53	3661.75	5880.61	2907.9	5261.57	3854.49	0	0.402177	0.00362	1	ECMDB23434-HMDB00995-HMDB04626-HMDB13627-HMDB14511-HMDB14522-HMDB14629-HMDB30501-HMDB33786-HMDB39762-HMDB41301-HMDB60580	C23H32O2-C21H28O2-C21H28O2-C24H36O3-C21H28O2-C21H28O2-C24H36O3-C43H69NO8-C23H32O2-C23H32O2-C24H36O3-C21H28O2	null//16-Dehydroprogesterone//Tetrahydrogestrinone//Cervonoyl ethanolamide//Levonorgestrel//Dydrogesterone//Nabilone//null//null//null//null//null	null-C03207-null-C13828-C08149-null-null-null-null-null-null-null	C24H36O3-C24H36O3-C24H36O3-C24H36O3-C24H36O3-C24H36O3-C24H36O3-C24H36O3-C24H36O3-C24H36O3-C24H36O3-C24H36O3-C24H36O3-C24H36O3-C24H36O3-C24H36O3-C24H36O3-C24H36O3-C24H36O3-C24H36O3-C24H36O3-C24H36O3-C24H36O3-C24H36O3-C24H36O3-C24H36O3-C24H36O3-C24H36O3-C24H36O3-C24H36O3-C24H36O3-C24H36O3-C24H36O3-C24H36O3-C24H36O3-C24H36O3-C24H36O3-C24H36O3-C24H36O3-C24H36O3-C24H36O3-C24H36O3-C24H36O3	cholacalcioic acid / 25,26,27-trinorvitamin D3 24-carboxylic acid / 25,26,27-trinorcholecalciferol 24-carboxylic acid//3-Oxochol-4-en-24-oic Acid//3-Oxo-5&beta;-chol-1-en-24-oic Acid//(22E)-3&beta;-Hydroxy-5&alpha;-chola-7,22-dien-24-oic Acid//3-Oxo-5&beta;-chol-9(11)-en-24-oic Acid//3-Oxo-5&beta;-chol-14-en-24-oic Acid//3-Oxo-5&beta;-chol-7-en-24-oic Acid//3&alpha;-Hydroxy-5&beta;-chola-8,14-die…	---------------------C15057--------------------D05099-
471.2417_4.88	3112.2	973.246	2643.52	990.002	3052.81	1124.69	2916.74	2178.75	3.7e-05	0.885057	0.01642	1	HMDB02522-HMDB02586-HMDB02642-HMDB30157-HMDB35700-HMDB35890-HMDB36968-HMDB41241	C24H40O7S-C24H40O7S-C24H40O7S-C25H32O5-C27H38O8-C27H36O7-C47H76O19-C47H76O19	Chenodeoxycholic acid sulfate//Chenodeoxycholic acid 3-sulfate//Ursodeoxycholic acid 3-sulfate//Austalide K//null//null//null//null	null-null-null-null-null-null-null-null	C24H40O7S-C27H36O7-C27H36O7-C24H40O7S-C24H40O7S-C24H40O7S-C27H36O7	Chenodeoxycholic acid 3-sulfate//3,16-DIDEOXYMEXICANOLIDE-3&beta;-DIOL//3&alpha;-HYDROXY-3-DEOXYANGOLENSIC ACID METHYL ESTER//3-Sulfodeoxycholic acid//Chenodeoxycholic acid sulfate//Ursodeoxycholic acid 3-sulfate//Lucidenic acid K	------
355.262_4.44	2186.12	1209.51	1681.93	1463.43	2222.13	1165.4	2103.62	1530.01	2e-06	0.537046	0.012346	1	ECMDB23469-ECMDB23485-ECMDB23511-ECMDB23518-HMDB02226-HMDB07177-HMDB07178-HMDB07205-HMDB07234-HMDB07291-HMDB07320-HMDB07348-HMDB07375-HMDB07402-HMDB07403-HMDB07429-HMDB07430-HMDB07457-HMDB07486-HMDB07514-HMDB07543-HMDB07571-HMDB07628-HMDB07655-HMDB07656-HMDB07681-HMDB07682-HMDB07709-HMDB07738-HMDB14362-HMDB14945-HMDB30002-HMDB30252-HMDB31359-HMDB31565-HMDB31728-HMDB32112-HMDB32540-HMDB33546-HMDB3…	C36H70NO9P-C36H70NO9P-C36H70NO9P-C36H70NO9P-C22H36O2-C43H74O5-C43H74O5-C43H74O5-C43H74O5-C43H74O5-C43H74O5-C43H74O5-C43H74O5-C43H74O5-C43H74O5-C43H74O5-C43H74O5-C43H74O5-C43H74O5-C43H74O5-C43H74O5-C43H74O5-C43H74O5-C43H74O5-C43H74O5-C43H74O5-C43H74O5-C43H74O5-C43H74O5-C10H15N3-C16H26N2O3-C11H18O-C11H18O-C11H18O-C11H18O-C11H18O-C19H40O3-C11H18O-C11H18O-C22H36O2-C22H36O2-C11H18O-C11H18O-C22H36O2-C2…	null//null//null//null//Adrenic acid//DG(18:0/22:5(4Z,7Z,10Z,13Z,16Z)/0:0)//DG(18:0/22:5(7Z,10Z,13Z,16Z,19Z)/0:0)//DG(18:1(11Z)/22:4(7Z,10Z,13Z,16Z)/0:0)//DG(18:1(9Z)/22:4(7Z,10Z,13Z,16Z)/0:0)//DG(18:3(6Z,9Z,12Z)/22:2(13Z,16Z)/0:0)//DG(18:3(9Z,12Z,15Z)/22:2(13Z,16Z)/0:0)//DG(18:4(6Z,9Z,12Z,15Z)/22:1(13Z)/0:0)//DG(20:0/20:5(5Z,8Z,11Z,14Z,17Z)/0:0)//DG(20:1(11Z)/20:4(5Z,8Z,11Z,14Z)/0:0)//DG(20:1(11…	null-null-null-null-C16527-null-null-null-null-null-null-null-null-C00165-null-null-null-null-null-null-null-null-null-null-null-null-null-null-null-null-C07383-null-null-null-null-null-null-null-null-null-null-null-null-null-null-null-null-null-null-null-null-null-null-null-null-null-null-null-null-null-null-null-null-null-null	C22H36O2-C22H36O2-C22H36O2-C22H36O2-C24H34O2-C22H36O2-C22H36O2-C22H36O2-C22H36O2-C22H36O2-C22H36O2-C24H34O2-C22H36O2-C22H36O2-C24H34O2-C22H36O2-C22H36O2-C24H34O2-C22H36O2-C22H36O2-C22H36O2-C24H34O2	4,7,10,13-docosatetraenoic acid//Adrenic Acid//8,12,16,19-docosatetraenoic acid//Arachidonic acid ethyl ester//5&beta;-Chola-3,8(14),11-trien-24-oic Acid//cis-4,10,13,16-Docosatetraenoic Acid//&omega;-3 Arachidonic Acid ethyl ester//(&plusmn;)-CP 47,497-C8-homolog//10-[3]-ladderane-decanoic acid//3,7,11,15-Tetramethyl-2E,6E,10E,14-hexadecatetraenyl acetate//5alpha-Androstan-17beta-ol propionate//…	-C16527---------C15373-C16921----------
374.2776_4.43	1661.94	825.371	1262.74	1033.78	1668.27	810.183	1498.21	1088.52	0	0.425141	0.00421	1	HMDB00031-HMDB00365-HMDB00490-HMDB00546-HMDB02961-HMDB03818-HMDB05849-HMDB06770-HMDB14347-HMDB15145-HMDB15447-HMDB30326-HMDB31179-HMDB37531-HMDB37711-HMDB38587-HMDB39833-HMDB39834-HMDB41882	C19H30O2-C19H30O2-C19H30O2-C19H30O2-C19H30O2-C19H30O2-C19H30O2-C19H30O2-C14H30N2O4-C10H16NO-C18H29NO2-C9H17NO-C9H17NO-C27H33NO3-C19H30O2-C27H33NO3-C9H17NO-C9H17NO-C22H32N2O2	Androsterone//Epiandrosterone//Etiocholanolone//Epietiocholanolone//Dihydrotestosterone//5-Androstenediol//4-Androstenediol//5b-Dihydrotestosterone//Succinylcholine//Edrophonium//Penbutolol//Methylisopelletierine//2,2,6,6-Tetramethyl-4-piperidinone//null//4-Methylphenyl dodecanoate//null//null//null//Dopexamine	C00523-C07635-C04373-null-C03917-C04295-C14210-C05293-C07546-C06976-C07416-C06184-null-null-null-null-null-null-null	C17H35N5O4-C17H35N5O4-C17H35N5O4	Lys Val Lys//Lys Lys Val//Val Lys Lys	--
472.2452_4.87	922.135	273.221	782.113	281.172	897.878	326.599	876.143	648.406	6e-06	0.890514	0.007904	1	ECMDB23403-ECMDB23412-HMDB11474-HMDB11480-HMDB11504-HMDB11510-HMDB14388-HMDB35366	C21H42NO7P-C21H42NO7P-C21H42NO7P-C23H40NO7P-C21H42NO7P-C23H40NO7P-C24H33N3O4-C28H37NO4	null//null//LysoPE(0:0/16:1(9Z))//LysoPE(0:0/18:4(6Z,9Z,12Z,15Z))//LysoPE(16:1(9Z)/0:0)//LysoPE(18:4(6Z,9Z,12Z,15Z)/0:0)//Ranolazine//null	null-null-null-null-null-null-null-null	C23H40NO7P-C23H40NO7P-C23H40NO7P	LysoPE(0:0/18:4(6Z,9Z,12Z,15Z))//LysoPE(18:4(6Z,9Z,12Z,15Z)/0:0)//PE(18:4(6Z,9Z,12Z,15Z)/0:0)	--
356.2657_4.44	594.908	312.152	450.784	391.833	598.228	296.863	559.127	400.156	1e-06	0.516868	0.012047	1	ECMDB23470-ECMDB23524-HMDB11684-HMDB29653-HMDB31311-HMDB31454-HMDB31624-HMDB31625-HMDB31866-HMDB32060-HMDB35601-HMDB35989-HMDB36719-HMDB36814-HMDB36816-HMDB37294	C36H72NO9P-C36H72NO9P-C14H28N2O3-C11H16O-C11H16O-C11H16O-C11H16O-C11H16O-C11H16O-C11H16O-C11H16O-C11H16O-C11H16O-C11H16O-C11H16O-C11H16O	null//null//N(6)-(Octanoyl)lysine//1-(1-Methoxy-1-methylethyl)-4-methylbenzene//Benzyl butyl ether//trans-Jasmone//5-Phenyl-1-pentanol//1-Phenyl-2-pentanol//2-Methyl-4-phenyl-2-butanol//2-Butyl-4-methylphenol//(Z)-3-Methyl-2-(2-pentenyl)-2-cyclopenten-1-one//Thymol methyl ether//null//null//null//null	null-null-null-null-null-null-null-null-null-null-C08490-null-null-null-null-null	-	-	-
371.2576_4.14	383.522	110.729	324.683	124.919	411.417	163.694	409.439	278.109	0	0.856671	6.4e-05	1	HMDB00476-HMDB14324-HMDB15033-HMDB15446-HMDB15668-HMDB29683-HMDB32201-HMDB32202-HMDB32502-HMDB35477-HMDB36801-HMDB37210-HMDB38437-HMDB41206-HMDB60487	C24H34O3-C23H32N2O5-C24H34O3-C21H26O2-C21H26O2-C22H36O3-C10H19NS-C10H19NS-C23H30O2-C22H36O3-C22H36O3-C23H30O2-C10H19NS-C24H34O3-C21H26O2	3-Oxo-4,6-choladienoic acid//Ramipril//Rimexolone//Mestranol//Gestodene//2-Hydroxy-6-pentadecylbenzoic acid//null//null//Santalyl phenylacetate//null//ent-16b,19-Kauranediol 19-acetate//null//9-(Methylthio)nonanenitrile//null//null	null-null-null-C07618-null-C10759-null-null-null-null-null-null-null-null-null	C24H34O3-C24H34O3-C24H34O3-C24H34O3-C24H34O3-C24H34O3-C22H36O3-C22H36O3-C22H36O3-C24H34O3-C22H36O3-C24H34O3-C24H34O3-C24H34O3-C24H34O3-C24H34O3-C24H34O3-C24H34O3-C22H36O3-C22H36O3-C22H36O3-C24H34O3	(20S,22E)-3&beta;-Hydroxychola-5,16,22-trien-24-oic Acid//3-Oxo-5&beta;-chola-8(14),11-dien-24-oic Acid//3-Oxo-5&beta;-chola-7,9(11)-dien-24-oic Acid//3-Oxo-5&beta;-chola-7,11-dien-24-oic Acid//(22E)-3&beta;-Hydroxychola-5,16,22-trien-24-oic Acid//Rimexolone//LARIXOL ACETATE//6-pentadecyl Salicylic Acid//Carbocyclic Thromboxane A2//3-Oxo-4,6-choladienoic acid//17beta-Hydroxy-2alpha-(methoxymethyl…	-------C10759---C14919-----------
507.2029_4.16	304.889	108.226	265.593	111.931	379.739	166.642	322.42	271.755	1e-06	0.720658	0.00128	1	HMDB15377-HMDB15678-HMDB29793-HMDB30155-HMDB30379-HMDB35074-HMDB35317-HMDB39903-HMDB60676-HMDB60701-HMDB60702	C12H13N3O2-C15H14N2O2-C25H30O4-C27H34O8-C14H12N2O-C25H30O4-C25H30O4-C28H30O6-C15H14N2O2-C15H14N2O2-C15H14N2O2	Isocarboxazid//Nepafenac//null//null//N-Methoxy-1-vinyl-beta-carboline//null//null//Mangostenone B//10-Hydroxycarbazepine//(R)-MHD//(S)-MHD	null-null-null-null-null-null-null-null-null-null-null	C19H36N6O6S2-C19H36N6O6S2-C19H36N6O6S2-C19H36N6O6S2-C19H36N6O6S2-C19H36N6O6S2-C19H36N6O6S2-C19H36N6O6S2-C19H36N6O6S2-C19H36N6O6S2-C19H36N6O6S2-C19H36N6O6S2-C24H32N4O6-C19H36N6O6S2-C19H36N6O6S2-C19H36N6O6S2-C19H36N6O6S2-C19H36N6O6S2-C19H36N6O6S2-C24H32N4O6-C24H32N4O6-C24H32N4O6-C24H32N4O6-C19H36N6O6S2-C19H36N6O6S2-C19H36N6O6S2-C19H36N6O6S2-C19H36N6O6S2-C19H36N6O6S2-C24H32N4O6-C24H32N4O6-C17H32N8O8S	Cys Lys Met Gln//Cys Lys Gln Met//Cys Met Lys Gln//Cys Met Gln Lys//Cys Gln Lys Met//Cys Gln Met Lys//Lys Cys Met Gln//Lys Cys Gln Met//Lys Met Cys Gln//Lys Met Gln Cys//Lys Gln Cys Met//Lys Gln Met Cys//Tyr Lys Tyr//Met Cys Lys Gln//Met Cys Gln Lys//Met Lys Cys Gln//Met Lys Gln Cys//Met Gln Cys Lys//Met Gln Lys Cys//Lys Tyr Tyr//Pro Pro Pro Tyr//Pro Pro Tyr Pro//Pro Tyr Pro Pro//Gln Cys Lys Met/…	-------------------------------
307.1906_5.93	463.886	110.909	160.018	146.265	430.642	112.183	190.58	123.425	0	4.1e-05	0	1	HMDB00672-HMDB29852-HMDB31302-HMDB31414-HMDB31471-HMDB31582-HMDB31686-HMDB31963-HMDB32228-HMDB32314-HMDB32442-HMDB32446-HMDB32447-HMDB32501-HMDB32664-HMDB33238-HMDB33243-HMDB33957-HMDB34781-HMDB35135-HMDB36177-HMDB36221-HMDB36239-HMDB36640-HMDB37209-HMDB37276-HMDB37713-HMDB37719-HMDB37832-HMDB38024-HMDB38268-HMDB38697-HMDB38782-HMDB39358-HMDB39844-HMDB40246-HMDB40272-HMDB40285-HMDB40374-HMDB40867…	C16H30O4-C18H28O4-C9H14O2-C8H12O-C18H28O4-C8H12O-C8H12O-C18H30O5-C16H24O2-C9H14O2-C9H14O2-C8H12O-C8H12O-C17H26O2-C18H28O4-C8H12O-C18H28O4-C17H26O2-C18H28O4-C9H14O2-C9H14O2-C16H24O2-C9H14O2-C16H24O2-C17H26O2-C9H14O2-C16H24O2-C16H24O2-C17H26O2-C17H26O2-C9H14O2-C9H14O2-C17H26O2-C17H26O2-C8H12O-C8H12O-C8H12O-C9H14O2-C17H26O2-C18H28O4-C16H30O4-C16H30O4-C9H14O2-C18H30O5-C8H12O-C16H30O4-C17H26O2-C8H12O	Hexadecanedioic acid//null//Methyl 2-octynoate//2,3-Dimethyl-2-cyclohexen-1-one//null//6-Methyl-3,5-heptadien-2-one//(E,E)-2,4-Octadienal//null//null//2,4-Hexadienyl propionate//2-Nonenoic acid gamma-lactone//trans, trans-3,5-Octadien-2-one//1,5-Octadien-3-one//Santalyl acetate//Corchorifatty acid A//2-Isopropyl-5-methylfuran//Corchorifatty acid D//null//Dihydrocapsiate//null//null//[2-(Dimethoxy…	C19615-null-null-null-null-null-null-null-null-null-null-null-null-null-null-null-null-null-null-null-null-null-null-null-null-null-null-null-null-null-null-null-null-null-null-null-null-null-null-C10373-null-null-null-null-null-null-null-null	C16H27F3O2-C16H27F3O2-C18H28O4-C18H28O4-C18H28O4-C18H28O4-C18H28O4-C18H28O4-C18H28O4-C18H28O4	14,14,14-Trifluoro-11E-tetradecenyl acetate//14,14,14-Trifluoro-11Z-tetradecenyl acetate//5-O-Methylembelin//Soraphen O//Methylgingerol//Diplodiatoxin//Corchorifatty acid A//Corchorifatty acid D//Dihydrocapsiate//3,5,5-Trimethyl-1,2-cyclohexanedione	--C10373-C15818------
510.2219_4.33	250.882	148.883	219.038	93.3246	324.357	196.92	238.185	209.047	0.008751	0.44054	9e-05	1	HMDB29429	C23H39N5O5S2	Malformin	null	C20H33N9O5S-C20H33N9O5S-C20H33N9O5S-C20H33N9O5S-C20H33N9O5S-C20H33N9O5S-C22H33N5O9-C22H33N5O9-C22H33N5O9-C22H33N5O9-C22H33N5O9-C22H33N5O9-C22H33N7O5-C22H33N7O5-C22H33N7O5-C22H33N7O5-C22H33N7O5-C22H33N7O5-C22H33N7O5-C22H33N7O5-C22H33N7O5-C22H33N7O5-C22H33N7O5-C22H33N7O5-C20H33N9O5S-C20H33N9O5S-C20H33N9O5S-C20H33N9O5S-C20H33N9O5S-C20H33N9O5S-C22H33N5O9-C22H33N5O9-C22H33N5O9-C22H33N5O9-C22H33N5O9-C2…	Cys His Pro Arg//Cys His Arg Pro//Cys Pro His Arg//Cys Pro Arg His//Cys Arg His Pro//Cys Arg Pro His//Asp Lys Ser Tyr//Asp Lys Tyr Ser//Asp Ser Lys Tyr//Asp Ser Tyr Lys//Asp Tyr Lys Ser//Asp Tyr Ser Lys//Phe Gly Pro Arg//Phe Gly Arg Pro//Phe Pro Gly Arg//Phe Pro Arg Gly//Phe Arg Gly Pro//Phe Arg Pro Gly//Gly Phe Pro Arg//Gly Phe Arg Pro//Gly Pro Phe Arg//Gly Pro Arg Phe//Gly Arg Phe Pro//Gly Arg …	0
375.2787_4.39	254.634	110.74	191.339	144.322	260.784	115.417	231.659	166.85	0	0.375053	0.000749	1	HMDB15171-HMDB32099-HMDB32995	C13H17N-C24H36O6-C20H28NO2	Selegiline//null//null	C07245-null-null	-	-	-
567.2374_4.31	195.53	101.625	181.559	107.943	218.107	118.128	198.63	157.855	4e-06	0.834859	0.002512	1	HMDB13133-HMDB15676-HMDB30363-HMDB30505-HMDB33023-HMDB33796-HMDB33865-HMDB34346-HMDB34352-HMDB34777-HMDB35325-HMDB36310-HMDB61149-HMDB61152-HMDB61717	C11H19NO6-C27H34F2O7-C30H42O8-C29H34N2O7-C30H42O8-C30H42O8-C11H19NO6-C28H39ClO7-C33H38O7-C11H19NO6-C30H42O8-C30H42O8-C27H34F2O7-C30H36N2O9-C11H19NO6	Methylmalonylcarnitine//Difluprednate//null//null//null//null//Lotaustralin//null//null//null//null//null//null//null//null	null-C12695-null-null-null-null-C08334-null-null-null-null-null-null-null-null	C25H36N6O7-C25H36N6O7-C25H36N6O7-C25H36N6O7-C25H36N6O7-C25H36N6O7-C23H36N8O7S-C23H36N8O7S-C23H36N8O7S-C23H36N8O7S-C23H36N8O7S-C23H36N8O7S-C19H36N10O8-C19H36N10O8-C19H36N10O8-C25H36N6O7-C25H36N6O7-C25H36N6O7-C25H36N6O7-C25H36N6O7-C25H36N6O7-C25H36N6O7-C25H36N6O7-C25H36N6O7-C25H36N6O7-C25H36N6O7-C25H36N6O7-C25H36N6O7-C25H36N6O7-C25H36N6O7-C25H36N6O7-C25H36N6O7-C25H36N6O7-C25H36N6O7-C25H36N6O7-C25H3…	Ala Glu Lys Trp//Ala Glu Trp Lys//Ala Lys Glu Trp//Ala Lys Trp Glu//Ala Trp Glu Lys//Ala Trp Lys Glu//Cys Gln Arg Tyr//Cys Gln Tyr Arg//Cys Arg Gln Tyr//Cys Arg Tyr Gln//Cys Tyr Gln Arg//Cys Tyr Arg Gln//Asp Arg Arg Ser//Asp Arg Ser Arg//Asp Ser Arg Arg//Glu Ala Lys Trp//Glu Ala Trp Lys//Glu Lys Ala Trp//Glu Lys Trp Ala//Glu Trp Ala Lys//Glu Trp Lys Ala//His Ile Thr Tyr//His Ile Tyr Thr//His Leu …	0
493.2409_4.89	232.788	78.5865	182.693	58.9334	246.266	86.0329	195.286	173.499	0	0.328869	1e-06	1	HMDB02082-HMDB12994-HMDB14801-HMDB33655	C22H36O5-C25H38N2O6S-C27H36F2O6-C26H38O9	Bisnorcholic acid//Leukotriene D5//Flumethasone Pivalate//null	null-null-null-null	C17H34N10O5-C22H34N6O7-C22H34N6O7-C22H34N6O7-C22H34N6O7-C17H34N10O5-C17H34N10O5-C22H34N6O7-C22H34N6O7-C21H38N4O7-C21H38N4O7-C21H38N4O7-C21H38N4O7-C21H38N4O7-C21H38N4O7-C21H38N4O7-C21H38N4O7-C21H38N4O7-C21H38N4O7-C21H38N4O7-C21H38N4O7-C22H34N6O7-C22H34N6O7-C22H34N6O7-C22H34N6O7-C22H34N6O7-C22H34N6O7-C21H38N4O7-C22H34N6O7-C22H34N6O7-C21H38N4O7-C22H34N6O7-C22H34N6O7-C22H34N6O7-C22H34N6O7-C21H38N4O7-…	Ala Gly Arg Arg//Ala Lys Asn Tyr//Ala Lys Tyr Asn//Ala Asn Lys Tyr//Ala Asn Tyr Lys//Ala Arg Gly Arg//Ala Arg Arg Gly//Ala Tyr Lys Asn//Ala Tyr Asn Lys//Asp Ile Ile Val//Asp Ile Leu Val//Asp Ile Val Ile//Asp Ile Val Leu//Asp Leu Ile Val//Asp Leu Leu Val//Asp Leu Val Ile//Asp Leu Val Leu//Asp Val Ile Ile//Asp Val Ile Leu//Asp Val Leu Ile//Asp Val Leu Leu//Glu His Ile Pro//Glu His Leu Pro//Glu His …	----------------------------------------------------------------------------------------------------------------------------------------------------------------------------------------------------------------
503.2228_3.81	169.565	78.9716	150.346	123.749	162.962	100.116	175.595	131.914	9.2e-05	0.9864	0.363627	1	HMDB10351-HMDB13656-HMDB14518-HMDB14644-HMDB33317-HMDB33400-HMDB34346-HMDB35018-HMDB37707-HMDB40953-HMDB60731	C25H38O9-C23H34O5-C23H34O5-C10H16N6S-C17H16O2-C23H34O5-C28H39ClO7-C17H16O2-C17H16O2-C23H34O5-C23H34O5	11-beta-Hydroxyandrosterone-3-glucuronide//15-deoxy-delta12,14-Prostaglandin J2-2-glycerol ester//Treprostinil//Cimetidine//null//null//null//2-Phenylethyl 3-phenyl-2-propenoate//null//null//null	C03033-null-null-C06952-null-null-null-null-null-null-null	C23H32N6O7-C23H32N6O7-C23H32N6O7-C23H32N6O7-C23H32N6O7-C23H32N6O7-C23H32N6O7-C23H32N6O7-C23H32N6O7-C23H32N6O7-C18H32N8O9-C18H32N8O9-C18H32N8O9-C18H32N8O9-C18H32N8O9-C18H32N8O9-C18H32N8O9-C18H32N8O9-C18H32N8O9-C18H32N8O9-C18H32N8O9-C18H32N8O9-C23H32N6O7-C23H32N6O7-C18H32N8O9-C18H32N8O9-C18H32N8O9-C18H32N8O9-C18H32N8O9-C18H32N8O9-C23H32N6O7-C23H32N6O7-C23H32N6O7-C23H32N6O7-C23H32N6O7-C23H32N6O7-C23…	Ala Gln Thr Trp//Ala Gln Trp Thr//Ala Thr Gln Trp//Ala Thr Trp Gln//Ala Trp Gln Thr//Ala Trp Thr Gln//Asp Gly Lys Trp//Asp Gly Trp Lys//Asp Lys Gly Trp//Asp Lys Trp Gly//Asp Asn Arg Thr//Asp Asn Thr Arg//Asp Gln Arg Ser//Asp Gln Ser Arg//Asp Arg Asn Thr//Asp Arg Gln Ser//Asp Arg Ser Gln//Asp Arg Thr Asn//Asp Ser Gln Arg//Asp Ser Arg Gln//Asp Thr Asn Arg//Asp Thr Arg Asn//Asp Trp Gly Lys//Asp Trp …	--------------------------------------------------------------------------------------------------------------------------------------------------------------------------------------------------------------
527.2127_4.3	169.717	72.9433	154.23	55.7166	203.409	97.6906	178.063	137.686	7e-06	0.790574	4.3e-05	1	HMDB01056-HMDB13940-HMDB13941-HMDB14399-HMDB14897-HMDB28699-HMDB29004-HMDB29046-HMDB29098-HMDB35039-HMDB36561-HMDB40649-HMDB42022	C19H21N7O6-C12H16N2O4-C12H16N2O4-C22H24N2O8-C22H24N2O8-C12H16N2O4-C12H16N2O4-C12H16N2O4-C12H16N2O4-C25H34O12-C22H26O11-C25H34O12-C20H29ClN2O5S	Dihydrofolic acid//3'-Hydroxyhexobarbital//Epoxy-hexobarbital//Doxycycline//Tetracycline//null//null//null//null//null//Agnuside//null//Tamsulosin hydrochloride	C00415-null-null-C06973-C06570-null-null-null-null-null-null-null-null	C24H32N4O8-C24H32N4O8-C24H32N4O8-C24H32N4O8-C24H32N4O8-C24H32N4O8-C24H32N4O8-C24H32N4O8-C24H32N4O8-C24H32N4O8-C24H32N4O8-C24H32N4O8-C24H32N4O8-C30H28N6O2-C25H34O12-C25H34O12	Glu Pro Pro Tyr//Glu Pro Tyr Pro//Glu Tyr Pro Pro//Pro Glu Pro Tyr//Pro Glu Tyr Pro//Pro Pro Glu Tyr//Pro Pro Tyr Glu//Pro Tyr Glu Pro//Pro Tyr Pro Glu//Tyr Glu Pro Pro//Tyr Pro Glu Pro//Tyr Pro Pro Glu//Granisetron metabolite 3 glucuronide//GW 4869//Phaseolus e//16,17-Dihydro-16a,17-dihydroxygibberellin A7 17-glucoside	---------------
408.3062_4.27	166.236	69.0557	128.09	50.4937	194.557	92.7246	201.388	138.658	4.8e-05	0.805471	0.000335	1	HMDB00511-HMDB07868-HMDB07932-HMDB08826-HMDB08923-HMDB08986-HMDB29174-HMDB29760-HMDB30029-HMDB31264-HMDB31739-HMDB31923-HMDB32045-HMDB32070-HMDB32155-HMDB32264-HMDB32302-HMDB32315-HMDB33620-HMDB34457-HMDB34849-HMDB35595-HMDB35723-HMDB36136-HMDB36145-HMDB36228-HMDB37387-HMDB37849-HMDB38038-HMDB38602-HMDB38783-HMDB39218-HMDB40157-HMDB40167-HMDB40195-HMDB40211-HMDB40529-HMDB41216-HMDB61805-HMDB61987…	C10H20O2-C37H74NO8P-C37H74NO8P-C37H74NO8P-C37H74NO8P-C37H74NO8P-C37H74NO8P-C10H20O2-C10H20O2-C10H20O2-C10H20O2-C20H40O4-C10H20O2-C10H20O2-C10H20O2-C10H20O2-C10H20O2-C10H20O2-C10H20O2-C10H20O2-C10H20O2-C10H20O2-C10H20O2-C10H20O2-C10H20O2-C10H20O2-C10H20O2-C10H20O2-C10H20O2-C10H20O2-C10H20O2-C10H20O2-C10H20O2-C10H20O2-C10H20O2-C10H20O2-C10H20O2-C10H20O2-C10H20O2-C10H20O2-C10H20O2	Capric acid//PC(14:0/15:0)//PC(15:0/14:0)//PE(14:0/18:0)//PE(16:0/16:0)//PE(18:0/14:0)//3-Sn-phosphatidylethanolamine//1,1-Diethoxy-2-hexene//Isopentyl isopentanoate//Methyl nonanoate//7-Hydroxy-3,7-dimethyloctanal//null//Pentyl 3-methylbutanoate//Isooctyl acetate//Acetaldehyde 1,3-octanediol acetal//Ethyl 2-ethylhexanoate//Heptanal propyleneglycol acetal//Hexanal butane-2,3-diol acetal//Hexyl bu…	C01571-C00157-C00157-C00350-C00350-C00350-null-null-C12289-null-null-null-null-null-null-null-null-null-null-null-null-null-null-null-null-null-null-null-null-null-null-null-null-null-C12292-null-null-null-null-null-null	-	-	-
255.0984_2.56	73.777	63.5904	237.109	85.2573	82.3746	75.1861	288.66	85.5045	0.710392	0	0.9689	1	HMDB11648-HMDB15441-HMDB30763-HMDB32852-HMDB36046-HMDB36607-HMDB37688-HMDB38218	C11H16N2O5-C10H14N2O3-C14H18O3-C9H12N2O3-C14H18O3-C14H18O3-C9H12N2O3-C14H18O3	1-(beta-D-Ribofuranosyl)-1,4-dihydronicotinamide //Aprobarbital//(10S,11S)-Pterosin C//2-(Ethylamino)-4,5-dihydroxybenzamide//null//(S)-Pterosin P//5-Nitro-2-propoxyaniline//Pterosin N	C15497-C07826-null-null-null-null-null-null	C11H16N2O5-C11H16N2O5-C11H16N2O5	5-Ethyl-5-(1-methyl-3-carboxypropyl)barbituric acid//EDOXUDINE//1-(beta-D-Ribofuranosyl)-1,4-dihydronicotinamide	0
587.1838_4.28	159.664	51.3545	131.944	52.0632	172.814	80.3241	148.947	120.637	0	0.517857	1e-06	1	HMDB10358-HMDB34681	C24H32O11S-C10H16O8	17-beta-estradiol 3-sulfate-17-(beta-D-glucuronide)//null	C11289-null	C27H32N6O5S-C27H32N6O5S-C27H32N6O5S-C23H32N6O10-C23H32N6O10-C23H32N6O10-C22H32N8O7S-C22H32N8O7S-C22H32N8O7S-C23H32N6O10-C23H32N6O10-C23H32N6O10-C23H32N6O10-C23H32N6O10-C23H32N6O10-C27H32N6O5S-C27H32N6O5S-C27H32N6O5S-C27H32N6O5S-C27H32N6O5S-C27H32N6O5S-C27H32N6O5S-C22H32N8O7S-C22H32N8O7S-C27H32N6O5S-C27H32N6O5S-C22H32N8O7S-C22H32N8O7S-C22H32N8O7S-C22H32N8O7S-C22H32N8O7S-C22H32N8O7S-C22H32N8O7S-C23…	Cys Phe Phe His//Cys Phe His Phe//Cys His Phe Phe//Asp Gln Gln Tyr//Asp Gln Tyr Gln//Asp Tyr Gln Gln//Glu His His Met//Glu His Met His//Glu Met His His//Glu Asn Gln Tyr//Glu Asn Tyr Gln//Glu Gln Asn Tyr//Glu Gln Tyr Asn//Glu Tyr Asn Gln//Glu Tyr Gln Asn//Phe Cys Phe His//Phe Cys His Phe//Phe Phe Cys His//Phe Phe His Cys//Phe His Cys Phe//Phe His Phe Cys//His Cys Phe Phe//His Glu His Met//His Glu …	------------------------------------------------------------
506.2802_4.3	141.004	56.2643	120.352	45.4334	157.658	80.3767	164.121	118.483	1.5e-05	0.905642	0.000345	1	HMDB02421-HMDB32816-HMDB40467-HMDB42042-HMDB60622	C24H40O8S-C50H84O19-C50H84O19-C28H41N3O3-C31H37NO8	7-Sulfocholic acid//null//null//Tiropramide//null	null-null-null-null-null	C22H35N9O5-C22H35N9O5-C22H35N9O5-C22H35N9O5-C22H35N9O5-C22H35N9O5-C22H35N9O5-C22H35N9O5-C22H35N9O5-C22H35N9O5-C22H35N9O5-C22H35N9O5	His Pro Pro Arg//His Pro Arg Pro//His Arg Pro Pro//Pro His Pro Arg//Pro His Arg Pro//Pro Pro His Arg//Pro Pro Arg His//Pro Arg His Pro//Pro Arg Pro His//Arg His Pro Pro//Arg Pro His Pro//Arg Pro Pro His	-----------
651.1251_3.63	136.293	99.4155	115.865	41.8309	143.396	68.5483	75.5673	72.3167	0.017471	0.129809	2.1e-05	1	HMDB14370-HMDB29199-HMDB29318-HMDB32957-HMDB34620-HMDB39931-HMDB39973	C16H28GdN5O9-C14H14O9-C13H12O8-C13H12O8-C13H12O8-C28H28O18-C38H22O8	Gadodiamide//Fertaric acid//Caffeoylmalic acid//null//null//null//4',4''-Dihydroxyanigorootin	C13106-null-null-null-null-null-null	C28H28O18-C28H28O18-C28H28O18	Luteolin 3\'-methyl ether 7-glucuronosyl-(1->2)-glucuronide//Chrysoeriol 7,4\'-diglucuronide//Chrysoeriol 4&#39;,7-diglucuronide	--
586.1778_4.29	89.223	49.1617	76.022	35.4327	115.146	69.6551	87.5035	77.4144	0.000137	0.271918	4e-06	1	-	-	-	-	C24H33N5O8S-C24H33N5O8S-C24H33N5O8S-C24H33N5O8S-C24H33N5O8S-C24H33N5O8S-C24H33N5O8S-C24H33N5O8S-C24H33N5O8S-C24H33N5O8S-C24H33N5O8S-C24H33N5O8S-C24H33N5O8S-C24H33N5O8S-C24H33N5O8S-C24H33N5O8S-C24H33N5O8S-C24H33N5O8S-C24H33N5O8S-C24H33N5O8S-C24H33N5O8S-C24H33N5O8S-C24H33N5O8S-C24H33N5O8S-C24H33N5O8S-C24H33N5O8S-C24H33N5O8S-C24H33N5O8S-C24H33N5O8S-C24H33N5O8S-C24H33N5O8S-C24H33N5O8S-C24H33N5O8S-C24…	Asp Met Thr Trp//Asp Met Trp Thr//Asp Thr Met Trp//Asp Thr Trp Met//Asp Trp Met Thr//Asp Trp Thr Met//Glu Met Ser Trp//Glu Met Trp Ser//Glu Ser Met Trp//Glu Ser Trp Met//Glu Trp Met Ser//Glu Trp Ser Met//Met Asp Thr Trp//Met Asp Trp Thr//Met Glu Ser Trp//Met Glu Trp Ser//Met Ser Glu Trp//Met Ser Trp Glu//Met Thr Asp Trp//Met Thr Trp Asp//Met Trp Asp Thr//Met Trp Glu Ser//Met Trp Ser Glu//Met Trp …	-----------------------------------------------
568.2299_4.3	88.7571	32.1104	77.7403	21.3997	103.395	46.9116	85.4451	67.5363	1e-06	0.680423	2e-06	1	HMDB02409-HMDB02496-HMDB02497-HMDB15256-HMDB34660-HMDB35733-HMDB36378	C26H43NO8S-C26H43NO8S-C26H43NO8S-C12H18N2O3S-C30H32O7-C26H28O9-C23H27N2O11	N-[(3a,5b,7b)-7-hydroxy-24-oxo-3-(sulfooxy)cholan-24-yl]-Glycine//N-[(3a,5b,7a)-3-hydroxy-24-oxo-7-(sulfooxy)cholan-24-yl]-Glycine//Glycochenodeoxycholate-3-sulfate//Tolbutamide//Heterophyllin//null//null	null-C15559-null-C07148-null-null-null	C28H31N7O5-C28H31N7O5-C28H31N7O5-C28H31N7O5-C28H31N7O5-C28H31N7O5-C28H31N7O5-C28H31N7O5-C28H31N7O5-C28H31N7O5-C28H31N7O5-C28H31N7O5-C28H31N7O5-C28H31N7O5-C28H31N7O5-C28H31N7O5-C28H31N7O5-C28H31N7O5-C25H37N5O6S2-C25H37N5O6S2-C25H37N5O6S2-C25H37N5O6S2-C25H37N5O6S2-C25H37N5O6S2-C25H37N5O6S2-C25H37N5O6S2-C25H37N5O6S2-C28H31N7O5-C28H31N7O5-C28H31N7O5-C28H31N7O5-C28H31N7O5-C28H31N7O5-C25H37N5O6S2-C25H3…	Phe Gly His Trp//Phe Gly Trp His//Phe His Gly Trp//Phe His Trp Gly//Phe Trp Gly His//Phe Trp His Gly//Gly Phe His Trp//Gly Phe Trp His//Gly His Phe Trp//Gly His Trp Phe//Gly Trp Phe His//Gly Trp His Phe//His Phe Gly Trp//His Phe Trp Gly//His Gly Phe Trp//His Gly Trp Phe//His Trp Phe Gly//His Trp Gly Phe//Met Met Thr Trp//Met Met Trp Thr//Met Thr Met Trp//Met Thr Trp Met//Met Trp Met Thr//Met Trp …	-----------------------------------
593.3312_5.03	81.4881	28.1385	34.842	59.2821	94.1142	52.2526	89.0791	71.3618	8.4e-05	0.126121	0.528437	1	HMDB01898-HMDB11493-HMDB11523-HMDB14466-HMDB15069-HMDB38120-HMDB39150-HMDB39376-HMDB41551-HMDB41803-HMDB60891	C33H44N4O6-C27H48NO7P-C27H48NO7P-C20H23N-C20H23N-C16H24O5-C34H42O4-C16H24O5-C16H24O5-C20H23N-C20H23N	Mesobilirubinogen//LysoPE(0:0/22:4(7Z,10Z,13Z,16Z))//LysoPE(22:4(7Z,10Z,13Z,16Z)/0:0)//Amitriptyline//Maprotiline//Ovalicin//null//null//null//2-Ethylidene-1,5-dimethyl-3,3-diphenylpyrrolidine//N-Desmethylterbinafine	C05790-null-null-C06824-C07107-C09674-null-null-null-C16659-null	C33H44N4O6-C32H48O10	Mesobilirubinogen//Debromoaplysiatoxin	C05790-C05148
568.2404_4.31	68.0291	44.7142	63.8335	44.7468	80.8707	46.7911	68.0769	62.0503	8e-06	0.554303	0.00476	1	-	-	-	-	C26H39N5O5S-C26H39N5O5S-C26H39N5O5S-C26H39N5O5S-C20H39N9O6S-C20H39N9O6S-C26H39N5O5S-C26H39N5O5S-C26H39N5O5S-C26H39N5O5S-C20H39N9O6S-C20H39N9O6S-C20H39N9O6S-C20H39N9O6S-C26H39N5O5S-C26H39N5O5S-C26H39N5O5S-C26H39N5O5S-C28H35N5O8-C28H35N5O8-C25H39N5O8S-C25H39N5O8S-C25H39N5O8S-C25H39N5O8S-C28H35N5O8-C25H39N5O8S-C25H39N5O8S-C28H35N5O8-C28H35N5O8-C28H35N5O8-C28H35N5O8-C28H35N5O8-C28H35N5O8-C23H35N9O6-C…	Cys Ile Ile Trp//Cys Ile Leu Trp//Cys Ile Trp Ile//Cys Ile Trp Leu//Cys Lys Gln Arg//Cys Lys Arg Gln//Cys Leu Ile Trp//Cys Leu Leu Trp//Cys Leu Trp Ile//Cys Leu Trp Leu//Cys Gln Lys Arg//Cys Gln Arg Lys//Cys Arg Lys Gln//Cys Arg Gln Lys//Cys Trp Ile Ile//Cys Trp Ile Leu//Cys Trp Leu Ile//Cys Trp Leu Leu//Glu Phe Phe Gln//Glu Phe Gln Phe//Glu Lys Met Tyr//Glu Lys Tyr Met//Glu Met Lys Tyr//Glu Met …	------------------------------------------------------------------------------------------------------------------------------------------------------------------------
897.4631_4.31	62.2548	21.5677	57.2861	35.7601	69.9318	34.3247	78.9607	43.4863	1e-06	0.960804	0.016749	1	HMDB13484-HMDB13485-HMDB13498-HMDB13527-HMDB13542-HMDB13555-HMDB13556-HMDB13561-HMDB13574-HMDB13575-HMDB13589-HMDB13590-HMDB14639-HMDB40133	C44H78O13P2-C44H78O13P2-C44H78O13P2-C44H78O13P2-C44H78O13P2-C44H78O13P2-C44H78O13P2-C46H76O13P2-C46H76O13P2-C46H76O13P2-C46H76O13P2-C46H76O13P2-C28H30N2O2-C47H72O15	PGP(16:0/22:5(4Z,7Z,10Z,13Z,16Z))//PGP(16:0/22:5(7Z,10Z,13Z,16Z,19Z))//PGP(16:1(9Z)/22:4(7Z,10Z,13Z,16Z))//PGP(18:1(11Z)/20:4(5Z,8Z,11Z,14Z))//PGP(18:1(9Z)/20:4(5Z,8Z,11Z,14Z))//PGP(18:2(9Z,12Z)/20:3(5Z,8Z,11Z))//PGP(18:2(9Z,12Z)/20:3(8Z,11Z,14Z))//PGP(18:2(9Z,12Z)/22:6(4Z,7Z,10Z,13Z,16Z,19Z))//PGP(18:3(6Z,9Z,12Z)/22:5(4Z,7Z,10Z,13Z,16Z))//PGP(18:3(6Z,9Z,12Z)/22:5(7Z,10Z,13Z,16Z,19Z))//PGP(18:3(9…	null-null-null-null-null-null-null-null-null-null-null-null-null-null	C41H62N12O11	Angiotensin (1-7)	C15850
494.2352_4.89	65.7258	31.8753	56.7267	30.5584	69.1951	29.1372	57.5486	55.1613	0	0.441819	0.000435	1	HMDB15603	C24H35N5O5	Ximelagatran	null	C20H37N5O7-C20H37N5O7-C20H37N5O7-C20H37N5O7-C20H37N5O7-C20H37N5O7-C20H37N5O7-C20H37N5O7-C20H37N5O7-C20H37N5O7-C20H37N5O7-C20H37N5O7-C21H33N7O7-C21H33N7O7-C21H33N7O7-C21H33N7O7-C21H33N7O7-C21H33N7O7-C21H33N7O7-C21H33N7O7-C21H33N7O7-C21H33N7O7-C20H37N5O7-C21H33N7O7-C21H33N7O7-C20H37N5O7-C20H37N5O7-C20H37N5O7-C20H37N5O7-C20H37N5O7-C20H37N5O7-C20H37N5O7-C20H37N5O7-C20H37N5O7-C20H37N5O7-C20H37N5O7-C20…	Ala Glu Ile Lys//Ala Glu Lys Ile//Ala Glu Lys Leu//Ala Glu Leu Lys//Ala Ile Glu Lys//Ala Ile Lys Glu//Ala Lys Glu Ile//Ala Lys Glu Leu//Ala Lys Ile Glu//Ala Lys Leu Glu//Ala Leu Glu Lys//Ala Leu Lys Glu//Ala Arg Ser Tyr//Ala Arg Tyr Ser//Ala Ser Arg Tyr//Ala Ser Tyr Arg//Ala Tyr Arg Ser//Ala Tyr Ser Arg//Asp His Lys Pro//Asp His Pro Lys//Asp Lys His Pro//Asp Lys Pro His//Asp Lys Val Val//Asp Pro …	------------------------------------------------------------------------------------------------------------------------------------------------------------------------------------------------------------------------------------------------------------------------------------------------
588.1853_4.29	64.2638	27.3939	54.0518	27.1158	69.6838	36.919	62.5159	47.4225	0	0.515652	0	1	HMDB15558	C24H33N3O3S2	Pipotiazine	null	C27H31N5O8-C27H31N5O8-C27H31N5O8-C27H31N5O8-C27H31N5O8-C27H31N5O8-C27H31N5O8-C27H31N5O8-C27H31N5O8-C27H31N5O8-C27H31N5O8-C27H31N5O8-C27H31N5O8-C27H31N5O8-C27H31N5O8-C27H31N5O8-C27H31N5O8-C27H31N5O8-C27H31N5O8-C27H31N5O8-C27H31N5O8-C27H31N5O8-C27H31N5O8-C27H31N5O8-C27H31N5O8-C27H31N5O8-C27H31N5O8-C27H31N5O8-C27H31N5O8-C27H31N5O8-C27H31N5O8-C27H31N5O8-C27H31N5O8-C27H31N5O8-C27H31N5O8-C27H31N5O8-C27…	Ala Asp Trp Tyr//Ala Asp Tyr Trp//Ala Trp Asp Tyr//Ala Trp Tyr Asp//Ala Tyr Asp Trp//Ala Tyr Trp Asp//Asp Ala Trp Tyr//Asp Ala Tyr Trp//Asp Phe Ser Trp//Asp Phe Trp Ser//Asp Ser Phe Trp//Asp Ser Trp Phe//Asp Trp Ala Tyr//Asp Trp Phe Ser//Asp Trp Ser Phe//Asp Trp Tyr Ala//Asp Tyr Ala Trp//Asp Tyr Trp Ala//Glu Gly Trp Tyr//Glu Gly Tyr Trp//Glu Trp Gly Tyr//Glu Trp Tyr Gly//Glu Tyr Gly Trp//Glu Tyr …	-----------------------------------------------------------------------
542.183_4.3	61.6826	25.0243	54.7689	17.2806	76.7479	35.7893	60.0447	49.9392	0	0.540096	1e-06	1	HMDB14438-HMDB30227-HMDB32134-HMDB36592-HMDB38714-HMDB41064-HMDB60941	C21H22N4O6S-C15H10N2O2-C20H30O13-C20H35NO13-C20H30O13-C15H10N2O2-C22H26FN3O5S	Raltitrexed//5-Methoxycanthin-6-one//null//Validamycin A//null//2-Methoxycanthin-6-one//null	C11372-null-null-null-null-null-null	C23H29N5O9-C23H29N5O9-C23H29N5O9-C23H29N5O9-C23H29N5O9-C23H29N5O9-C22H29N7O6S-C22H29N7O6S-C22H29N7O6S-C22H29N7O6S-C22H29N7O6S-C22H29N7O6S-C23H29N5O9-C23H29N5O9-C18H29N7O11-C18H29N7O11-C23H29N5O9-C23H29N5O9-C18H29N7O11-C23H29N5O9-C23H29N5O9-C23H29N5O9-C23H29N5O9-C23H29N5O9-C23H29N5O9-C23H29N5O9-C23H29N5O9-C23H29N5O9-C23H29N5O9-C23H29N5O9-C23H29N5O9-C23H29N5O9-C23H29N5O9-C22H29N7O6S-C22H29N7O6S-C22…	Ala Asp Glu Trp//Ala Asp Trp Glu//Ala Glu Asp Trp//Ala Glu Trp Asp//Ala Trp Asp Glu//Ala Trp Glu Asp//Cys Phe His Asn//Cys Phe Asn His//Cys His Phe Asn//Cys His Asn Phe//Cys Asn Phe His//Cys Asn His Phe//Asp Ala Glu Trp//Asp Ala Trp Glu//Asp Asp Asp Arg//Asp Asp Arg Asp//Asp Glu Ala Trp//Asp Glu Trp Ala//Asp Arg Asp Asp//Asp Trp Ala Glu//Asp Trp Glu Ala//Glu Ala Asp Trp//Glu Ala Trp Asp//Glu Asp …	---------------------------------------------------------------
893.4541_4.31	58.7495	20.599	62.097	20.9066	58.2111	32.6465	68.8984	36.5018	4e-06	0.801167	4.4e-05	1	HMDB13497-HMDB13553-HMDB13554-HMDB13567-HMDB13582-HMDB30233-HMDB31021-HMDB33170-HMDB34183-HMDB34309-HMDB34594-HMDB35233-HMDB36246-HMDB37124-HMDB37219-HMDB38612-HMDB39295-HMDB40469-HMDB40607-HMDB40747-HMDB40959	C42H74O13P2-C42H74O13P2-C42H74O13P2-C42H74O13P2-C42H74O13P2-C44H72O17-C42H68O13-C42H68O13-C26H32O5-C44H72O17-C44H72O17-C15H18N6O-C44H72O17-C42H68O13-C42H68O13-C42H68O13-C46H72O18-C42H68O13-C26H32O5-C26H32O5-C44H72O17	PGP(16:1(9Z)/20:4(5Z,8Z,11Z,14Z))//PGP(18:2(9Z,12Z)/18:3(6Z,9Z,12Z))//PGP(18:2(9Z,12Z)/18:3(9Z,12Z,15Z))//PGP(18:3(6Z,9Z,12Z)/18:2(9Z,12Z))//PGP(18:3(9Z,12Z,15Z)/18:2(9Z,12Z))//null//Acutoside A//Calenduloside A//Licoricidin//null//null//Olomoucine//null//null//null//null//null//null//null//Heliocide B2//null	null-null-null-null-null-null-null-null-C16986-null-null-null-null-null-null-null-null-null-null-null-null	-	-	-
528.2197_4.3	51.2406	32.9724	47.7158	20.5154	61.2435	44.9055	55.0805	43.7238	0.012244	0.805471	2.9e-05	1	HMDB06766-HMDB10333-HMDB10335-HMDB10353-HMDB10354-HMDB15381-HMDB28983-HMDB29067-HMDB30128-HMDB31697-HMDB32981-HMDB34094-HMDB39696-HMDB39697-HMDB60942	C24H32O9-C24H32O9-C24H32O9-C24H32O9-C24H32O9-C27H33N3O6S-C9H18N2O4S-C9H18N2O4S-C28H30O9-C19H27NO11-C16H12N2-C28H30O9-C28H30O9-C28H30O9-C21H26FN3O6S	Estriol-16-Glucuronide//Estriol-17-glucuronide//Estriol-3-glucuronide//15-Hydroxynorandrostene-3,17-dione glucuronide//16-alpha,17-beta-estriol 17-beta-D-glucuronide//Gliquidone//null//null//Physalin B//null//2,3-Diphenylpyrazine//null//null//Isophysalin B//null	C05504-C03033-C03033-C03033-C11346-null-null-null-null-null-null-null-null-null-null	C24H29N7O7-C24H29N7O7-C19H35N7O7S-C19H35N7O7S-C24H29N7O7-C24H29N7O7-C19H35N7O7S-C19H35N7O7S-C19H35N7O7S-C19H35N7O7S-C24H29N7O7-C24H29N7O7-C19H35N7O7S-C19H35N7O7S-C19H35N7O7S-C19H35N7O7S-C19H35N7O7S-C19H35N7O7S-C19H35N7O7S-C19H35N7O7S-C19H35N7O7S-C19H35N7O7S-C19H35N7O7S-C19H35N7O7S-C19H35N7O7S-C19H35N7O7S-C19H35N7O7S-C19H35N7O7S-C19H35N7O7S-C19H35N7O7S-C21H33N7O7S-C19H35N7O7S-C21H33N7O7S-C21H33N7O…	Ala Asp His Trp//Ala Asp Trp His//Ala Glu Met Arg//Ala Glu Arg Met//Ala His Asp Trp//Ala His Trp Asp//Ala Met Glu Arg//Ala Met Arg Glu//Ala Arg Glu Met//Ala Arg Met Glu//Ala Trp Asp His//Ala Trp His Asp//Cys Asp Ile Arg//Cys Asp Leu Arg//Cys Asp Arg Ile//Cys Asp Arg Leu//Cys Glu Arg Val//Cys Glu Val Arg//Cys Ile Asp Arg//Cys Ile Arg Asp//Cys Lys Gln Gln//Cys Leu Asp Arg//Cys Leu Arg Asp//Cys Gln …	------------------------------------------------------------------------------------------------------------------------------------------------------------------------------------------------------------------------
933.4415_4.38	54.6111	25.015	54.4659	25.1671	53.4995	30.0581	58.0966	38.101	8e-06	0.924363	0.000557	1	HMDB13561-HMDB13574-HMDB13575-HMDB13589-HMDB13590-HMDB39295-HMDB39490	C46H76O13P2-C46H76O13P2-C46H76O13P2-C46H76O13P2-C46H76O13P2-C46H72O18-C48H72O19	PGP(18:2(9Z,12Z)/22:6(4Z,7Z,10Z,13Z,16Z,19Z))//PGP(18:3(6Z,9Z,12Z)/22:5(4Z,7Z,10Z,13Z,16Z))//PGP(18:3(6Z,9Z,12Z)/22:5(7Z,10Z,13Z,16Z,19Z))//PGP(18:3(9Z,12Z,15Z)/22:5(4Z,7Z,10Z,13Z,16Z))//PGP(18:3(9Z,12Z,15Z)/22:5(7Z,10Z,13Z,16Z,19Z))//null//null	null-null-null-null-null-null-null	C41H62N12O11	Angiotensin (1-7)	C15850
652.1299_3.62	51.7704	39.5989	45.8383	18.8341	54.3436	27.5359	31.4977	30.3482	0.016606	0.159818	3.8e-05	1	-	-	-	-	-	-	-
509.2312_4.17	43.3129	23.5378	38.212	21.7627	49.1528	26.1573	48.03	38.0578	6e-06	0.860799	0.002252	1	HMDB03218-HMDB10038-HMDB10054-HMDB10055-HMDB10057-HMDB10061-HMDB10073-HMDB10086-HMDB10098-HMDB15676-HMDB28805-HMDB29015-HMDB29031-HMDB29157-HMDB29868-HMDB30593-HMDB30845-HMDB34415-HMDB35134-HMDB36437-HMDB36982-HMDB39912-HMDB41413-HMDB61149	C28H38O6-C43H81O19P3-C43H81O19P3-C43H81O19P3-C43H81O19P3-C43H81O19P3-C43H81O19P3-C43H81O19P3-C43H81O19P3-C27H34F2O7-C10H17N3O4-C10H17N3O4-C10H17N3O4-C10H17N3O4-C24H26O7-C24H26O7-C24H26O7-C28H38O6-C24H29ClO6-C28H38O6-C24H26O7-C24H26O7-C26H34O13-C27H34F2O7	Withanolide//PIP2(16:0/18:2(9Z,12Z))//PIP2(16:1(9Z)/18:1(11Z))//PIP2(16:1(9Z)/18:1(9Z))//PIP2(16:2(9Z,12Z)/18:0)//PIP2(18:0/16:2(9Z,12Z))//PIP2(18:1(11Z)/16:1(9Z))//PIP2(18:1(9Z)/16:1(9Z))//PIP2(18:2(9Z,12Z)/16:0)//Difluprednate//null//null//null//null//Mangostanol//null//Archangelicin//Withanolide A//null//null//Atrovirisidone//Mangostenol//null//null	C08842-C00626-C00626-C00626-C00626-C00626-C00626-C00626-C00626-C12695-null-null-null-null-null-null-C09116-null-null-null-null-null-null-null	C18H36N8O5S2-C18H36N8O5S2-C21H32N8O5S-C21H32N8O5S-C21H32N8O5S-C21H32N8O5S-C21H32N8O5S-C18H36N8O5S2-C18H36N8O5S2-C21H32N8O5S-C18H36N8O5S2-C18H36N8O5S2-C20H34N6O8-C20H34N6O8-C20H34N6O8-C20H34N6O8-C20H34N6O8-C20H34N6O8-C20H34N6O8-C20H34N6O8-C20H34N6O8-C20H34N6O8-C20H34N6O8-C20H34N6O8-C21H32N8O5S-C21H32N8O5S-C21H32N8O5S-C21H32N8O5S-C21H32N8O5S-C21H32N8O5S-C21H32N8O5S-C21H32N8O5S-C21H32N8O5S-C21H32N8O…	Cys Cys Lys Arg//Cys Cys Arg Lys//Cys His His Ile//Cys His His Leu//Cys His Ile His//Cys His Leu His//Cys Ile His His//Cys Lys Cys Arg//Cys Lys Arg Cys//Cys Leu His His//Cys Arg Cys Lys//Cys Arg Lys Cys//Asp Lys Pro Gln//Asp Lys Gln Pro//Asp Pro Lys Gln//Asp Pro Gln Lys//Asp Gln Lys Pro//Asp Gln Pro Lys//Glu Lys Asn Pro//Glu Lys Pro Asn//Glu Asn Lys Pro//Glu Asn Pro Lys//Glu Pro Lys Asn//Glu Pro …	0
1019.4592_4.31	43.3447	18.5648	39.132	14.1003	55.1896	27.365	43.322	37.1447	1e-06	0.558352	6e-06	1	HMDB10035-HMDB10059-HMDB15530-HMDB40654	C43H85O19P3-C43H85O19P3-C27H32N2O6-C48H78O22S	PIP2(16:0/18:0)//PIP2(18:0/16:0)//Solifenacin//null	C00626-C00626-null-null	C49H76O20	LANATOSIDE C
892.4951_4.29	48.5066	16.9804	53.2343	17.5642	36.5922	24.5087	54.336	23.3293	7.7e-05	0.418456	0.000107	1	HMDB12428-HMDB12448-HMDB12984	C48H76NO10P-C48H76NO10P-C41H65N15O9	PS(20:3(8Z,11Z,14Z)/22:6(4Z,7Z,10Z,13Z,16Z,19Z))//PS(22:6(4Z,7Z,10Z,13Z,16Z,19Z)/20:3(8Z,11Z,14Z))//Kinetensin 1-7	null-null-null	C48H76NO10P-C48H76NO10P-C48H76NO10P-C48H76NO10P	PS(20:3(8Z,11Z,14Z)/22:6(4Z,7Z,10Z,13Z,16Z,19Z))//PS(20:5(5Z,8Z,11Z,14Z,17Z)/22:4(7Z,10Z,13Z,16Z))//PS(22:4(7Z,10Z,13Z,16Z)/20:5(5Z,8Z,11Z,14Z,17Z))//PS(22:6(4Z,7Z,10Z,13Z,16Z,19Z)/20:3(8Z,11Z,14Z))	---
525.2074_4.18	40.0636	18.0725	35.8091	19.7337	48.1593	22.4969	45.0137	37.3887	0	0.814308	0.003119	1	HMDB10338-HMDB28805-HMDB28869-HMDB28974-HMDB29015-HMDB29031-HMDB29157-HMDB30294-HMDB33654-HMDB35222-HMDB35863-HMDB36161-HMDB38559-HMDB60337	C25H36O9-C10H17N3O4-C10H18N2O4S-C10H18N2O4S-C10H17N3O4-C10H17N3O4-C10H17N3O4-C20H26O11-C25H36O9-C27H34O9-C27H34O9-C25H36O9-C25H36O9-C18H14O2	11-Oxo-androsterone glucuronide//null//null//null//null//null//null//null//null//null//null//null//null//null	C03033-null-null-null-null-null-null-null-null-null-null-null-null-null	C23H30N6O7-C23H30N6O7-C23H30N6O7-C23H30N6O7-C23H30N6O7-C23H30N6O7-C23H30N6O7-C23H30N6O7-C23H30N6O7-C23H30N6O7-C23H30N6O7-C23H30N6O7-C23H30N6O7-C23H30N6O7-C23H30N6O7-C23H30N6O7-C23H30N6O7-C23H30N6O7-C23H30N6O7-C23H30N6O7-C23H30N6O7-C23H30N6O7-C23H30N6O7-C23H30N6O7-C23H30N6O7-C23H30N6O7-C23H30N6O7-C23H30N6O7-C23H30N6O7-C23H30N6O7-C20H34N6O7S-C20H34N6O7S-C20H34N6O7S-C23H30N6O7-C23H30N6O7-C23H30N6O7-…	Ala Glu Phe His//Ala Glu His Phe//Ala Phe Glu His//Ala Phe His Glu//Ala His Glu Phe//Ala His Phe Glu//Glu Ala Phe His//Glu Ala His Phe//Glu Phe Ala His//Glu Phe His Ala//Glu His Ala Phe//Glu His Phe Ala//Phe Ala Glu His//Phe Ala His Glu//Phe Glu Ala His//Phe Glu His Ala//Phe His Ala Glu//Phe His Glu Ala//His Ala Glu Phe//His Ala Phe Glu//His Glu Ala Phe//His Glu Phe Ala//His Phe Ala Glu//His Phe …	-------------------------------------------------------------------------------------C09746--
911.469_4.33	45.4439	19.3603	37.3759	23.9047	45.0861	23.836	40.2051	28.2608	0	0.601685	0.000319	1	HMDB11116-HMDB14639-HMDB36011-HMDB39295-HMDB41028	C20H42O7P2-C28H30N2O2-C22H34O8-C46H72O18-C44H68O16	Phytyl diphosphate//Darifenacin//null//null//null	null-null-null-null-null	C46H72O18	Medicagenic acid 28-O-[b-D-xylosyl-(1->4)-a-L-rhamnosyl-(1->2)-a-L-arabinosyl] ester
583.2049_4.3	39.3061	19.0864	36.2431	15.0484	49.8711	25.5864	40.2767	33.7608	1e-06	0.60625	1.3e-05	1	HMDB00706-HMDB11122-HMDB11167-HMDB12477-HMDB14632-HMDB15058-HMDB15081-HMDB28760-HMDB28991-HMDB29808-HMDB30794-HMDB32987-HMDB33198-HMDB33705-HMDB34333-HMDB35217-HMDB36332-HMDB37336-HMDB37491-HMDB39930-HMDB40544-HMDB40728-HMDB41304-HMDB60341-HMDB60419-HMDB60422	C13H16N2O5-C39H62N7O18P3S-C13H16N2O5-C39H62N7O18P3S-C12H20N2O3S-C14H12N6O-C18H16O3-C13H16N2O5-C13H16N2O5-C26H30O13-C33H36O7-C18H16O3-C28H42O8-C24H26O13-C28H39ClO8-C27H34O14-C26H30O13-C24H26O13-C26H30O13-C22H32O13-C26H30O13-C26H30O13-C18H16O3-C20H16O-C20H16O-C20H16O	L-Aspartyl-L-phenylalanine//trans-2-Enoyl-OPC8-CoA//L-beta-aspartyl-L-phenylalanine //(3S)-3-Hydroxylinoleoyl-CoA//Sotalol//Levosimendan//Phenprocoumon//null//null//null//Morellin//Ipriflavone//null//null//Physalolactone//null//null//null//Liquiritin apioside//null//null//Neolicuroside//null//null//null//null	null-C16328-null-null-C07309-null-null-null-null-null-C10085-null-null-null-null-null-null-null-null-null-null-null-null-null-null-null	C26H32N4O10-C26H32N4O10-C26H32N4O10-C26H32N4O10-C26H32N4O10-C26H32N4O10-C26H32N4O10-C26H32N4O10-C26H32N4O10-C26H32N4O10-C26H32N4O10-C26H32N4O10-C26H32N4O10-C26H32N4O10-C26H32N4O10-C26H32N4O10-C26H32N4O10-C26H32N4O10-C26H32N4O10-C26H32N4O10-C26H32N4O10-C26H32N4O10-C26H32N4O10-C26H32N4O10-C27H34O14	Asp Thr Tyr Tyr//Asp Tyr Thr Tyr//Asp Tyr Tyr Thr//Glu Ser Tyr Tyr//Glu Tyr Ser Tyr//Glu Tyr Tyr Ser//Ser Glu Tyr Tyr//Ser Tyr Glu Tyr//Ser Tyr Tyr Glu//Thr Asp Tyr Tyr//Thr Tyr Asp Tyr//Thr Tyr Tyr Asp//Tyr Asp Thr Tyr//Tyr Asp Tyr Thr//Tyr Glu Ser Tyr//Tyr Glu Tyr Ser//Tyr Ser Glu Tyr//Tyr Ser Tyr Glu//Tyr Thr Asp Tyr//Tyr Thr Tyr Asp//Tyr Tyr Asp Thr//Tyr Tyr Glu Ser//Tyr Tyr Ser Glu//Tyr Tyr …	------------------------
863.427_4.36	40.9878	18.9298	39.7645	18.5277	40.7118	22.7367	42.1475	34.514	7.1e-05	0.987615	0.024669	1	HMDB13477-HMDB13490-HMDB13491-HMDB13518-HMDB13533-HMDB13547-HMDB15459-HMDB30523-HMDB30868-HMDB35027-HMDB35774-HMDB36462-HMDB38787-HMDB38793-HMDB61299	C40H76O13P2-C40H76O13P2-C40H76O13P2-C40H76O13P2-C40H76O13P2-C40H76O13P2-C23H30O6-C23H30O6-C23H30O6-C23H30O6-C23H30O6-C23H30O6-C24H32O7-C24H32O7-C17H18F2N2	PGP(16:0/18:2(9Z,12Z))//PGP(16:1(9Z)/18:1(11Z))//PGP(16:1(9Z)/18:1(9Z))//PGP(18:1(11Z)/16:1(9Z))//PGP(18:1(9Z)/16:1(9Z))//PGP(18:2(9Z,12Z)/16:0)//Cortisone acetate//null//null//null//null//Virolongin B//null//null//null	null-null-null-null-null-null-C08173-null-null-null-null-null-null-null-null	-	-	-
245.1916_5.94	80.7083	8.57226	16.1246	16.1602	79.8828	13.0251	29.1184	10.8968	0	2e-06	0	1	HMDB30926-HMDB30927-HMDB30933-HMDB35910-HMDB36153-HMDB37218-HMDB37224-HMDB37273-HMDB39630-HMDB40373	C17H26O-C17H26O-C17H26O-C17H28O2-C17H28O2-C17H28O2-C17H28O2-C17H28O2-C17H28O2-C17H26O	null//null//Avocadynofuran//Cedryl acetate//null//Guaiol acetate//null//beta-Caryophyllene alcohol acetate//Nerolidyl acetate//null	null-null-null-null-null-null-null-null-null-null	C17H26O-C17H26O-C17H26O-C17H26O-C14H27FO2	Avocadienofuran//Isoavocadienofuran//Avocadynofuran//Ginsenoyne J//14-fluoro-myristic acid	----
290.182_5.94	71.9383	10.2059	16.1476	15.0776	72.1938	13.182	26.3307	11.1504	0	2e-06	0	1	-	-	-	-	-	-	-
934.4447_4.39	35.2085	19.6124	33.5135	19.3503	35.0227	22.7001	35.142	27.1582	1.3e-05	0.977988	0.00062	1	-	-	-	-	-	-	-
939.4636_4.39	33.8379	20.6375	29.0778	18.7127	36.325	22.7665	31.953	27.0859	1e-06	0.375053	1.3e-05	1	HMDB09787-HMDB09788-HMDB09810-HMDB09811-HMDB09826-HMDB09838-HMDB09848-HMDB09849-HMDB09858-HMDB09862-HMDB09879-HMDB09886-HMDB13477-HMDB13490-HMDB13491-HMDB13518-HMDB13533-HMDB13547-HMDB30040-HMDB31353-HMDB32799-HMDB35468-HMDB41134-HMDB41230	C45H81O13P-C45H81O13P-C45H81O13P-C45H81O13P-C45H81O13P-C45H81O13P-C45H81O13P-C45H81O13P-C45H81O13P-C45H81O13P-C45H81O13P-C45H81O13P-C40H76O13P2-C40H76O13P2-C40H76O13P2-C40H76O13P2-C40H76O13P2-C40H76O13P2-C45H74O19-C47H74O20-C20H38O12-C47H72O19-C45H74O19-C47H72O19	null//null//null//null//null//null//null//null//null//null//null//null//PGP(16:0/18:2(9Z,12Z))//PGP(16:1(9Z)/18:1(11Z))//PGP(16:1(9Z)/18:1(9Z))//PGP(18:1(11Z)/16:1(9Z))//PGP(18:1(9Z)/16:1(9Z))//PGP(18:2(9Z,12Z)/16:0)//null//null//null//null//null//null	null-null-null-null-null-null-null-null-null-null-null-null-null-null-null-null-null-null-null-null-null-null-null-null	C47H72O19-C47H72O19	Melilotussaponin O2//Amaranthussaponin III	-
1014.4369_4.29	35.0504	11.9256	32.0333	9.32916	41.2614	19.0956	35.5494	29.4083	0	0.775469	7e-06	1	-	-	-	-	-	-	-
566.2365_4.11	31.5658	16.0593	28.7436	14.9159	36.5652	20.833	34.3832	29.8394	2e-06	0.815915	0.001246	1	HMDB05777-HMDB10148-HMDB32173-HMDB35222-HMDB35863-HMDB60337	C28H35N5O5-C41H80O22P4-C19H14O2-C27H34O9-C27H34O9-C18H14O2	Morphiceptin//null//Bakers yeast extract//null//null//null	null-null-null-null-null-null	C22H37N7O7S-C22H37N7O7S-C22H37N7O7S-C22H37N7O7S-C22H37N7O7S-C22H37N7O7S-C22H37N7O7S-C22H37N7O7S-C22H37N7O7S-C22H37N7O7S-C22H37N7O7S-C22H37N7O7S-C25H33N7O7-C25H33N7O7-C25H33N7O7-C25H33N7O7-C25H33N7O7-C25H33N7O7-C25H33N7O7-C25H33N7O7-C25H33N7O7-C22H37N7O7S-C22H37N7O7S-C22H37N7O7S-C22H37N7O7S-C22H37N7O7S-C22H37N7O7S-C22H37N7O7S-C22H37N7O7S-C22H37N7O7S-C22H37N7O7S-C22H37N7O7S-C22H37N7O7S-C25H33N7O7-C…	Glu His Lys Met//Glu His Met Lys//Glu Lys His Met//Glu Lys Met His//Glu Met His Lys//Glu Met Lys His//His Glu Lys Met//His Glu Met Lys//His Lys Glu Met//His Lys Met Glu//His Met Glu Lys//His Met Lys Glu//His Pro Gln Tyr//His Pro Tyr Gln//His Gln Pro Tyr//His Gln Tyr Pro//His Thr Thr Trp//His Thr Trp Thr//His Trp Thr Thr//His Tyr Pro Gln//His Tyr Gln Pro//Lys Glu His Met//Lys Glu Met His//Lys His …	-----------------------------------------------------------------------------------
1020.4745_4.3	33.747	14.3659	30.3017	10.7275	39.6733	20.2654	33.468	26.7127	0	0.625065	1e-06	1	HMDB11977-HMDB12007	C90H154N4O47-C90H154N4O47	Ganglioside GT1b (d18:1/12:0)//Ganglioside GT1c (d18:1/12:0)	null-null	-	-	-
995.4551_4.26	33.5752	11.7614	28.0607	11.4955	34.3075	16.2095	34.6694	27.0426	0	0.83714	0.000151	1	HMDB29453-HMDB31376-HMDB34397-HMDB34398-HMDB34737-HMDB35494-HMDB35498-HMDB36656-HMDB38608-HMDB38886-HMDB39075-HMDB39076-HMDB39517-HMDB39549-HMDB39946-HMDB40120-HMDB40942	C47H80O17-C48H78O19-C47H80O17-C47H80O17-C47H80O17-C47H80O17-C49H74O22-C48H78O19-C48H78O19-C48H78O19-C48H78O19-C48H78O19-C48H78O19-C47H80O17-C48H78O19-C48H78O19-C48H78O19	null//Congmuyenoside A//null//null//null//null//null//Asiaticoside//Soyasaponin A3//null//null//null//null//null//null//null//null	null-null-null-null-null-null-null-C15428-null-null-null-null-null-null-null-null-null	-	-	-
980.4963_4.28	32.4606	12.264	31.9675	11.1662	31.1917	16.833	35.2114	23.8876	5e-06	0.909043	0.000501	1	HMDB12041-HMDB12042	C90H154N4O42-C90H154N4O42	Ganglioside GT2 (d18:1/18:1(11Z))//Ganglioside GT2 (d18:1/18:1(9Z))	null-null	-	-	-
1017.5002_4.29	32.4047	14.5739	28.9069	12.8232	33.9895	18.2554	28.9776	24.5776	4e-06	0.688426	0.000199	1	HMDB12933-HMDB13862-HMDB13864-HMDB30203-HMDB40783-HMDB60621	C46H72N14O10-C28H29N7O-C29H31N7O2-C27H33N3O5-C48H84O20-C28H29N7O	Dynorphin A 1-8//null//null//Fumitremorgin B//null//null	null-null-null-null-null-null	-	-	-
1015.4432_4.27	27.7247	12.4493	33.208	11.2597	31.8733	17.1565	27.9256	24.6364	1.1e-05	0.937489	0.001978	1	HMDB15676-HMDB32692-HMDB39399-HMDB61040-HMDB61149	C27H34F2O7-C44H70O19-C47H70O21-C25H32ClN5O3-C27H34F2O7	Difluprednate//null//null//null//null	C12695-null-null-null-null	-	-	-
879.4823_4.86	27.4784	11.0703	29.1641	14.1627	30.8514	17.2963	34.9414	20.0596	6.8e-05	0.83714	0.007707	1	-	-	-	-	C44H77O13P-C44H77O13P-C44H77O13P-C44H77O13P-C44H77O13P-C44H77O13P-C44H77O13P-C44H77O13P-C44H77O13P-C44H77O13P-C44H77O13P-C44H77O13P-C44H77O13P-C44H77O13P	PI(13:0/22:4(7Z,10Z,13Z,16Z))//PI(15:0/20:4(5Z,8Z,11Z,14Z))//PI(15:1(9Z)/20:3(8Z,11Z,14Z))//PI(17:0/18:4(6Z,9Z,12Z,15Z))//PI(17:1(9Z)/18:3(6Z,9Z,12Z))//PI(17:1(9Z)/18:3(9Z,12Z,15Z))//PI(17:2(9Z,12Z)/18:2(9Z,12Z))//PI(18:2(9Z,12Z)/17:2(9Z,12Z))//PI(18:3(6Z,9Z,12Z)/17:1(9Z))//PI(18:3(9Z,12Z,15Z)/17:1(9Z))//PI(18:4(6Z,9Z,12Z,15Z)/17:0)//PI(20:3(8Z,11Z,14Z)/15:1(9Z))//PI(20:4(5Z,8Z,11Z,14Z)/15:0)//PI…	-------------
899.5038_4.36	34.8919	10.0153	27.5839	9.87304	33.3848	13.169	35.6917	20.0197	0	0.864352	2e-06	1	HMDB09787-HMDB09788-HMDB09810-HMDB09811-HMDB09826-HMDB09838-HMDB09848-HMDB09849-HMDB09858-HMDB09862-HMDB09879-HMDB09886-HMDB11841-HMDB11842-HMDB31358-HMDB34547-HMDB35059-HMDB40957-HMDB40994-HMDB41990	C45H81O13P-C45H81O13P-C45H81O13P-C45H81O13P-C45H81O13P-C45H81O13P-C45H81O13P-C45H81O13P-C45H81O13P-C45H81O13P-C45H81O13P-C45H81O13P-C79H139N3O34-C79H139N3O34-C46H74O17-C46H74O17-C46H74O17-C43H66O16-C26H38O5-C27H34N4O	null//null//null//null//null//null//null//null//null//null//null//null//Ganglioside GD2 (d18:0/18:1(11Z))//Ganglioside GD2 (d18:0/18:1(9Z))//null//null//null//null//null//Piritramide	null-null-null-null-null-null-null-null-null-null-null-null-null-null-null-null-null-null-null-null	C46H74O17-C46H74O17-C46H74O17	Pitheduloside D//Medicoside C//Hovenoside I	--
1029.4203_4.28	30.6265	11.4728	25.2584	10.3012	35.6188	15.3752	28.3334	24.1241	0	0.259131	0	1	HMDB10038-HMDB10054-HMDB10055-HMDB10057-HMDB10061-HMDB10073-HMDB10086-HMDB10098-HMDB39401-HMDB39402	C43H81O19P3-C43H81O19P3-C43H81O19P3-C43H81O19P3-C43H81O19P3-C43H81O19P3-C43H81O19P3-C43H81O19P3-C47H68O22-C47H68O22	PIP2(16:0/18:2(9Z,12Z))//PIP2(16:1(9Z)/18:1(11Z))//PIP2(16:1(9Z)/18:1(9Z))//PIP2(16:2(9Z,12Z)/18:0)//PIP2(18:0/16:2(9Z,12Z))//PIP2(18:1(11Z)/16:1(9Z))//PIP2(18:1(9Z)/16:1(9Z))//PIP2(18:2(9Z,12Z)/16:0)//null//null	C00626-C00626-C00626-C00626-C00626-C00626-C00626-C00626-null-null	C43H81O19P3-C43H81O19P3-C43H81O19P3-C43H81O19P3-C43H81O19P3-C43H81O19P3-C43H81O19P3-C43H81O19P3	PIP2(16:0/18:2(9Z,12Z))//PIP2(16:1(9Z)/18:1(11Z))//PIP2(16:1(9Z)/18:1(9Z))//PIP2(16:2(9Z,12Z)/18:0)//PIP2(18:0/16:2(9Z,12Z))//PIP2(18:1(11Z)/16:1(9Z))//PIP2(18:1(9Z)/16:1(9Z))//PIP2(18:2(9Z,12Z)/16:0)	C00626-C00626-C00626-C00626-C00626-C00626-C00626-C00626
1001.4696_4.29	27.1322	12.8266	24.8612	12.0466	30.301	17.0319	27.8674	22.5769	0	0.773318	2e-05	1	HMDB09940-HMDB37912	C41H78O16P2-C51H72O17	PIP(16:1(9Z)/18:0)//null	C00626-null	-	-	-
1035.4372_4.31	24.5849	15.798	22.2075	12.168	30.6946	17.5394	24.8554	22.2441	3.7e-05	0.40552	7.3e-05	1	HMDB10035-HMDB10059-HMDB35498	C43H85O19P3-C43H85O19P3-C49H74O22	PIP2(16:0/18:0)//PIP2(18:0/16:0)//null	C00626-C00626-null	-	-	-
916.4955_4.44	27.8431	14.9303	21.541	18.9517	27.5697	14.1629	25.4378	19.2844	4e-06	0.513589	0.030597	1	HMDB33469-HMDB39857-HMDB61555-HMDB61579-HMDB61583-HMDB61591-HMDB61602-HMDB61605-HMDB61629-HMDB61632	C25H31N3O4-C26H31N3O4-C44H72NO12P-C44H72NO12P-C44H72NO12P-C44H72NO12P-C44H72NO12P-C44H72NO12P-C44H72NO12P-C44H72NO12P	null//null//null//null//null//null//null//null//null//null	null-null-null-null-null-null-null-null-null-null	-	-	-
1041.4613_4.32	23.978	15.3604	20.4485	11.7981	28.7182	18.4961	22.1438	21.3152	0.000135	0.126121	2.9e-05	1	HMDB30511-HMDB30886-HMDB34619-HMDB39559-HMDB39944-HMDB39945-HMDB40492-HMDB40843	C48H82O19-C48H82O19-C48H82O19-C48H82O19-C48H82O19-C48H82O19-C48H82O19-C48H82O19	null//null//null//null//null//null//null//Vinaginsenoside R4	null-null-null-null-null-null-null-null	-	-	-
1021.478_4.3	23.7128	13.1079	22.7198	11.0531	26.595	17.1894	24.8744	20.3861	1.1e-05	0.848205	3.7e-05	1	HMDB10040-HMDB10064-HMDB10075-HMDB10076-HMDB10088-HMDB10089-HMDB10099-HMDB10119-HMDB15262	C45H85O19P3-C45H85O19P3-C45H85O19P3-C45H85O19P3-C45H85O19P3-C45H85O19P3-C45H85O19P3-C45H85O19P3-C27H36O8	PIP2(16:0/20:2(11Z,14Z))//PIP2(18:0/18:2(9Z,12Z))//PIP2(18:1(11Z)/18:1(11Z))//PIP2(18:1(11Z)/18:1(9Z))//PIP2(18:1(9Z)/18:1(11Z))//PIP2(18:1(9Z)/18:1(9Z))//PIP2(18:2(9Z,12Z)/18:0)//PIP2(20:2(11Z,14Z)/16:0)//Prednicarbate	C00626-C00626-C00626-C00626-C00626-C00626-C00626-C00626-null	C45H85O19P3-C45H85O19P3-C45H85O19P3-C45H85O19P3-C45H85O19P3-C45H85O19P3-C45H85O19P3-C45H85O19P3	PIP2(16:0/20:2(11Z,14Z))//PIP2(18:0/18:2(9Z,12Z))//PIP2(18:1(11Z)/18:1(11Z))//PIP2(18:1(11Z)/18:1(9Z))//PIP2(18:1(9Z)/18:1(11Z))//PIP2(18:1(9Z)/18:1(9Z))//PIP2(18:2(9Z,12Z)/18:0)//PIP2(20:2(11Z,14Z)/16:0)	C00626-C00626-C00626-C00626-C00626-C00626-C00626-C00626
584.1997_4.29	23.7594	11.7069	19.8098	9.89338	26.8786	14.7912	21.2841	19.5336	6e-06	0.322176	0.000173	1	HMDB06605-HMDB06614-HMDB12212-HMDB29282-HMDB29813-HMDB32109-HMDB38477-HMDB38943-HMDB40126-HMDB40382-HMDB60647-HMDB61247-HMDB61248	C43H72N2O33-C43H72N2O33-C22H35N5O11-C16H13NO4-C26H30O14-C15H13NO4-C26H30O14-C16H13NO4-C26H30O14-C15H13NO4-C15H13NO4-C13H14N2O5-C13H14N2O5	Sialyl Lewis<sup>a</sup> penta//null//Dihydrozeatin-9-N-glucoside-O-glucoside//Avenanthramide 1p//5'-Hydroxycastavinol//Koeniginequinone B//null//null//null//Pummeline//null//null//null	null-null-null-null-null-null-null-null-null-null-null-null-null	-	-	-
914.5156_4.34	26.4646	8.57417	21.3943	7.93165	25.9677	10.6711	29.9189	15.7398	0	0.962788	1.3e-05	1	HMDB30233-HMDB34309-HMDB34594-HMDB35345-HMDB36246-HMDB40959-HMDB41020	C44H72O17-C44H72O17-C44H72O17-C42H70O16-C44H72O17-C44H72O17-C46H72O17	null//null//null//null//null//null//null	null-null-null-null-null-null-null	-	-	-
1027.5508_4.29	26.0291	10.6183	21.5021	9.22112	22.4052	13.1003	24.8484	17.1706	1.3e-05	0.922611	0.00028	1	HMDB09989-HMDB10001-HMDB15357-HMDB30737-HMDB34677-HMDB35065-HMDB35096	C47H86O16P2-C47H86O16P2-C58H80N2O14-C26H42O10-C26H42O10-C26H42O10-C26H42O10	PIP(18:2(9Z,12Z)/20:1(11Z))//PIP(20:1(11Z)/18:2(9Z,12Z))//Mivacurium//null//null//null//null	C00626-C00626-C07550-null-null-null-null	-	-	-
981.518_4.29	22.2814	10.5023	20.9663	10.201	23.0715	13.3498	25.0929	17.462	2e-05	0.971294	0.00134	1	HMDB35493-HMDB35749-HMDB35778-HMDB39547-HMDB60979	C48H82O18-C48H82O18-C48H82O18-C48H82O18-C27H36N2O5	null//Ginsenoside B2//Ginsenoside Rd//null//null	null-null-null-null-null	C48H82O18-C48H82O18-C48H82O18-C48H82O18	Ginsenoside Re//Notoginsenoside K//Ginsenoside Rd//Gynosaponin S	C08944---
919.4692_4.34	23.9009	8.6683	21.3198	8.59212	24.8393	11.6464	26.7317	15.8661	0	0.981988	8e-06	1	HMDB38315-HMDB41020	C48H70O17-C46H72O17	null//null	null-null	C48H70O17-C46H72O17	28-Galloylglucosylpomolate 3-arabinoside//Momordin Ie	-
917.4863_4.4	23.3866	12.248	18.3559	14.37	24.1745	12.0084	20.2163	16.6375	0	0.187654	0.000694	1	-	-	-	-	-	-	-
996.4654_4.27	19.7857	10.5751	17.7262	10.2152	21.6779	12.8763	22.1102	18.1584	9e-06	0.925326	0.005162	1	-	-	-	-	-	-	-
992.4905_4.29	18.9547	11.4416	19.1939	10.8087	21.1179	12.4989	21.6791	17.0934	4.5e-05	0.925326	0.007643	1	HMDB12450	C50H74NO10P	PS(22:6(4Z,7Z,10Z,13Z,16Z,19Z)/22:6(4Z,7Z,10Z,13Z,16Z,19Z))	null	-	-	-
1018.5032_4.3	20.9318	11.0291	18.5429	9.86395	22.1546	12.6564	19.6069	17.2439	6e-06	0.661002	0.000741	1	-	-	-	-	-	-	-
915.4982_4.32	19.8213	8.59021	19.1798	7.75178	21.6075	10.8172	23.1364	12.891	4e-06	0.972093	3.6e-05	1	HMDB04930-HMDB09926-HMDB09941-HMDB09942-HMDB09944-HMDB09948-HMDB09959-HMDB09971-HMDB09983	C86H152N4O34-C43H80O16P2-C43H80O16P2-C43H80O16P2-C43H80O16P2-C43H80O16P2-C43H80O16P2-C43H80O16P2-C43H80O16P2	Ganglioside GD2 (d18:1/26:1(15Z))//PIP(16:0/18:2(9Z,12Z))//PIP(16:1(9Z)/18:1(11Z))//PIP(16:1(9Z)/18:1(9Z))//PIP(16:2(9Z,12Z)/18:0)//PIP(18:0/16:2(9Z,12Z))//PIP(18:1(11Z)/16:1(9Z))//PIP(18:1(9Z)/16:1(9Z))//PIP(18:2(9Z,12Z)/16:0)	null-C00626-C00626-C00626-C00626-C00626-C00626-C00626-C00626	C43H80O16P2-C43H80O16P2-C43H80O16P2-C43H80O16P2-C43H80O16P2-C43H80O16P2-C43H80O16P2-C43H80O16P2-C48H77O13P-C48H77O13P	PIP(16:0/18:2(9Z,12Z))//PIP(16:1(9Z)/18:1(11Z))//PIP(16:1(9Z)/18:1(9Z))//PIP(16:2(9Z,12Z)/18:0)//PIP(18:0/16:2(9Z,12Z))//PIP(18:1(11Z)/16:1(9Z))//PIP(18:1(9Z)/16:1(9Z))//PIP(18:2(9Z,12Z)/16:0)//PI(17:2(9Z,12Z)/22:6(4Z,7Z,10Z,13Z,16Z,19Z))//PI(22:6(4Z,7Z,10Z,13Z,16Z,19Z)/17:2(9Z,12Z))	C00626-C00626-C00626-C00626-C00626-C00626-C00626-C00626--
1007.5296_4.3	19.3458	9.706	18.1848	9.57277	19.8412	11.9314	19.4693	15.0881	1.6e-05	0.928489	0.001036	1	-	-	-	-	C50H81N4O15P	Calyculin A	C05370
882.4881_4.27	21.4362	7.66811	19.2432	7.5885	20.8975	9.55066	21.6462	14.6668	0	0.959235	5.5e-05	1	-	-	-	-	-	-	-
1030.4249_4.28	17.9867	9.7155	15.9523	9.10339	20.8126	12.0672	18.7285	15.3312	2e-06	0.641388	0.000167	1	ECMDB23345-ECMDB23360-ECMDB23366-ECMDB23378	C44H79N3O15P2-C44H79N3O15P2-C44H79N3O15P2-C44H79N3O15P2	null//null//null//null	null-null-null-null	-	-	-
1006.5154_4.29	17.6285	8.85403	15.6215	8.50327	19.2174	11.4068	17.6978	15.0697	6e-06	0.756962	0.000798	1	-	-	-	-	-	-	-
920.4744_4.34	14.8039	7.54468	13.2825	6.92647	15.0745	8.94275	16.5341	11.0379	3.6e-05	0.970488	0.00085	1	HMDB13848-HMDB15163	C24H29N5O4-C25H28N6O	4-Hydroxyvalsartan//Irbesartan	null-C07469	-	-	-
981.4965_4.28	14.1914	4.32379	12.9263	3.93787	13.9837	5.95397	15.3031	9.48176	0	0.979293	8e-06	1	HMDB12024-HMDB31376-HMDB36656-HMDB38608-HMDB38886-HMDB39075-HMDB39076-HMDB39517-HMDB39946-HMDB40120-HMDB40942	C88H154N4O42-C48H78O19-C48H78O19-C48H78O19-C48H78O19-C48H78O19-C48H78O19-C48H78O19-C48H78O19-C48H78O19-C48H78O19	Ganglioside GT2 (d18:0/16:0)//Congmuyenoside A//Asiaticoside//Soyasaponin A3//null//null//null//null//null//null//null	null-null-C15428-null-null-null-null-null-null-null-null	C48H78O19-C48H78O19-C48H78O19-C48H78O19-C48H78O19-C48H78O19-C48H78O19-C48H78O19-C48H78O19-C48H78O19	Asiaticoside//Congmuyenoside A//Soyasaponin A3//Mabioside A//Hoduloside I//Hoduloside II//Soyasaponin V//Centellasaponin C//Centellasaponin A//Mabiogenin 3-[rhamnosyl-(1->6)-[glucosyl-(1->2)]-glucoside]	C15428---------
1017.4566_4.28	10.3283	4.09413	12.0723	3.69882	10.7032	5.69611	10.724	8.31572	3.4e-05	0.843547	0.00814	1	HMDB15676-HMDB33570-HMDB33580-HMDB35269-HMDB39009-HMDB39401-HMDB39402-HMDB61149	C27H34F2O7-C92H148O46-C48H76O20-C48H76O20-C48H76O20-C47H68O22-C47H68O22-C27H34F2O7	Difluprednate//null//null//null//null//null//null//null	C12695-null-null-null-null-null-null-null	-	-	-
1031.4261_4.28	9.88489	3.92048	9.39085	3.39394	11.5027	5.14042	10.1655	8.36751	0	0.852579	0.000335	1	HMDB34660-HMDB35626	C30H32O7-C25H36O10	Heterophyllin//Glaucarubin	null-C08760	-	-	-
1032.4509_4.28	8.96068	3.89625	8.49703	3.11542	10.6758	4.94528	9.57123	7.68329	1e-06	0.843664	0.000345	1	HMDB10033-HMDB10051-HMDB15402-HMDB36268-HMDB36271	C41H79O19P3-C41H79O19P3-C45H69N11O12S-C93H150O47-C93H150O47	PIP2(16:0/16:1(9Z))//PIP2(16:1(9Z)/16:0)//Carbetocin//null//null	C00626-C00626-null-null-null	-	-	-
237.0835_11.51	67925.1	83423.3	74702.3	61419.9	82893.7	95248.4	77881.4	82692.7	0.042004	0.948501	0.9689	0	HMDB00851-HMDB06488-HMDB29905-HMDB34020-HMDB34899-HMDB35884-HMDB38877-HMDB39164-HMDB40481-HMDB40835-HMDB41311	C18H28N4O8-C7H11NO4-C26H26O7-C26H26O7-C24H26N4O4-C23H30O8-C26H26O7-C6H9N3O6-C26H26O7-C26H26O7-C23H30O8	Pyridinoline//N-Acetyl-L-glutamate 5-semialdehyde//Artonin T//Cajaisoflavone//1,1'-Ethylidenebistryptophan//null//Dihydrocycloartomunin//null//Dihydroisocycloartomunin//Cycloaltilisin//null	null-C01250-null-null-null-null-null-null-null-null-null	-	-	-
407.2524_4.48	16349.6	16265.7	16120.6	17763.4	17239.9	15887.7	16570	16541.7	0.866118	0.966837	0.9689	0	HMDB31288-HMDB41077	C21H44O2-C21H44O2	1,21-Heneicosanediol//null	null-null	-	-	-
389.2009_5.21	8942.77	11665.8	13558.2	10996.2	11050.3	14634.6	16587.4	13584.2	0.033051	0.003796	0.341361	0	HMDB12488-HMDB14708-HMDB30361	C11H12N2-C26H28N2-C22H30N2O2	1,2,3,4-Tetrahydro-beta-carboline//Cinnarizine//(-)-Aspidospermine	null-null-C09042	C22H30N2O2	Aspidospermine	C09042
316.0755_3.64	10796.4	10322.8	10449.6	9339.6	11180.1	7317.54	8803.34	9688.3	0.203697	0.687828	0.920264	0	HMDB06354-HMDB12222-HMDB14695-HMDB28781-HMDB28970-HMDB30238-HMDB31812-HMDB33355-HMDB34110-HMDB35145-HMDB35444-HMDB36939-HMDB37415-HMDB37417-HMDB37540-HMDB59808	C16H26N2O15P2-C18H29N3O15P2-C9H7Cl2N5-C8H16N2O3S2-C8H16N2O3S2-C28H32O14-C15H13N3O3S-C18H15NO2-C18H15NO2-C12H8O3S-C28H32O14-C22H31NO15S2-C28H32O14-C28H32O14-C28H32O14-C8H8O8	Deoxythymidine diphosphate-l-rhamnose//dTDP-4-acetamido-4,6-dideoxy-D-galactose//Lamotrigine//null//null//null//Oxfendazole//Dehydroaporheine//Murrayacine//null//null//null//null//Isowertin 2''-rhamnoside//Margaritene//Acetyl citrate	C03319-null-null-null-null-null-null-null-null-null-null-null-null-null-null-null	C15H13N3O3S	Oxfendazole
423.2045_4.55	8020.11	8851.78	10877.3	9104.95	7999.8	9792.56	12245.6	9251.07	0.334362	0.061764	0.870152	0	HMDB00418-HMDB12550-HMDB15698-HMDB29456-HMDB29707-HMDB30045-HMDB30105-HMDB30899-HMDB32607-HMDB32770-HMDB32773-HMDB33394-HMDB34492-HMDB35168-HMDB36522-HMDB36665-HMDB36666-HMDB36889-HMDB36944-HMDB37641-HMDB37727-HMDB38181-HMDB38354-HMDB38746-HMDB39013-HMDB39874-HMDB40702-HMDB40757-HMDB40758-HMDB41226-HMDB41279-HMDB41348-HMDB41496-HMDB59744-HMDB59891-HMDB59992-HMDB61033	C21H30O6-C20H28O6-C21H30N4O4-C10H14O3-C12H12N4-C21H30O6-C21H30O6-C20H28O6-C10H14O3-C21H30O6-C21H30O6-C10H14O3-C22H32O8-C20H28O6-C10H14O3-C20H28O6-C20H28O6-C21H30O6-C20H28O6-C10H14O3-C10H14O3-C10H14O3-C10H14O3-C20H28O6-C22H32O8-C10H14O3-C21H30O6-C20H28O6-C20H28O6-C20H28O6-C20H28O6-C20H28O6-C20H28O6-C11H16O4-C10H14O3-C20H28O6-C21H30O6	18-Hydroxycortisol//12-Oxo-20-carboxy-leukotriene B4//Cinitapride//Amyl 2-furoate//2-Amino-3,4-dimethylimidazo[4,5-f]quinoline//null//null//null//(+/-)-threo-Anethole glycol//null//null//4-Ethyl-2,6-dimethoxyphenol//Dihydrovaltrate//Cinncassiol C2//Verimol J//null//null//11-Dihydro-12-norneoquassin//null//4-(Ethoxymethyl)-2-methoxyphenol//Furfuryl pentanoate//Peperinic acid//2-Ethoxy-4-(methoxyme…	null-null-null-null-C19254-null-null-null-null-null-null-null-null-null-null-null-null-null-null-null-null-null-null-null-null-null-null-null-null-null-null-null-null-null-null-null-null	C17H32N4O6-C17H32N4O6-C17H32N4O6-C17H32N4O6-C17H32N4O6-C17H32N4O6-C17H32N4O6-C17H32N4O6-C17H32N4O6-C17H32N4O6-C17H32N4O6-C17H32N4O6-C17H32N4O6-C17H32N4O6-C17H32N4O6-C17H32N4O6-C17H32N4O6-C17H32N4O6-C17H32N4O6-C17H32N4O6-C17H32N4O6-C17H32N4O6-C17H32N4O6-C17H32N4O6-C17H32N4O6-C17H32N4O6-C17H32N4O6-C17H32N4O6-C17H32N4O6-C17H32N4O6-C17H32N4O6-C17H32N4O6-C17H32N4O6-C17H32N4O6-C17H32N4O6-C17H32N4O6-C17…	Ala Ile Ser Val//Ala Ile Val Ser//Ala Leu Ser Val//Ala Leu Val Ser//Ala Ser Ile Val//Ala Ser Leu Val//Ala Ser Val Ile//Ala Ser Val Leu//Ala Thr Val Val//Ala Val Ile Ser//Ala Val Leu Ser//Ala Val Ser Ile//Ala Val Ser Leu//Ala Val Thr Val//Ala Val Val Thr//Gly Ile Ile Ser//Gly Ile Leu Ser//Gly Ile Ser Ile//Gly Ile Ser Leu//Gly Ile Thr Val//Gly Ile Val Thr//Gly Leu Ile Ser//Gly Leu Leu Ser//Gly Leu …	------------------------------------------------------------------------------------------------------------------------------------------------------------------------------C09776--C17032-C19952--
195.0367_11.76	7264.69	10129.5	8265.51	7101.62	9193.76	10620.5	8718.42	9190.38	0.007562	0.885057	0.980387	0	HMDB01131-HMDB01212-HMDB29289-HMDB29290-HMDB34322-HMDB60350	C4H5NO4-C6H8N2O4-C17H18O8-C17H18O8-C6H8N2O4-C4H5NO4	Iminoaspartic acid//Hydantoin-5-propionic acid//null//null//L-alpha-Amino-5-oxo-2(5H)-isoxazolepropanoic acid//null	C05840-C05565-null-null-null-null	C6H8N2O4-C6H8N2O4-C6H8N2O4	Hydantoin-5-propionic acid//(R)-AMAA//L-alpha-Amino-5-oxo-2(5H)-isoxazolepropanoic acid	C05565-C13739-
238.0871_11.52	7610.57	9414.5	8427.04	6871.59	9258.48	10689.2	8737.47	9319.5	0.037749	0.930276	0.9689	0	HMDB15025-HMDB30402-HMDB30814-HMDB30815-HMDB31673-HMDB33385-HMDB37155-HMDB38788-HMDB38862-HMDB39705-HMDB39818-HMDB41942	C5H11Cl2N-C5H9N3O3-C24H30O7-C24H30O7-C24H30O7-C39H41N3O6S2-C8H14O2S-C24H30O7-C17H30O15-C17H30O15-C17H30O15-C7H12N2O4S	Mechlorethamine//null//Mammea E/BB//Mammea E/BA//Armillarilin//C.I. Acid Violet 49//4,4'-Thiobis-2-butanone//null//null//null//null//N-Acetyl-S-(N-methylcarbamoyl)cysteine	C07115-null-null-null-null-null-null-null-null-null-null-C11490	C15H11NO2-C15H11NO2-C15H11NO2	N-Benzylphthalimide//2,3-Bis(p-hydroxyphenyl)acrylonitrile//1-Amino-2-methylanthraquinone	C14263-C14903-C19320
373.2048_5.59	5317.02	7401.35	8880.96	7131.08	6644.87	8641.78	9514.37	9588.4	0.021767	0.001808	0.031807	0	HMDB06285-HMDB11651-HMDB12789-HMDB14354-HMDB14495-HMDB15094-HMDB30456-HMDB34712-HMDB35200-HMDB35602-HMDB36748-HMDB38391-HMDB39614-HMDB40525-HMDB40746-HMDB41152	C20H26O3-C22H30O5-C20H26O3-C25H30NO3-C21H28O3-C22H30O5-C22H30O5-C20H26O3-C20H26O3-C20H26O3-C20H26O3-C21H28O3-C20H26O3-C22H30O5-C20H26O3-C20H26O3	4-oxo-Retinoic acid//11beta,20-Dihydroxy-3-oxopregn-4-en-21-oic acid//4-Oxo-13-cis-retinoate//Trospium//Megestrol//Methylprednisolone//null//Prexanthoperol//null//Kahweol//Momilactone A//null//3,4,4'-Trihydroxy-5,5'-diisopropyl-2,2'-dimethylbiphenyl//null//12-Hydroxy-7-oxo-8,11,13-abietatrien-18-al//Methyl cis-p-coumarate 3-(3,7-dimethyl-2,6-octadienyl)	C16678-null-null-null-C07120-null-null-null-null-null-null-null-null-null-null-null	C22H30O5-C22H30O5-C22H30O5-C22H30O5-C22H30O5-C22H30O5-C22H30O5-C22H30O5-C22H30O5-C22H30O5-C22H30O5-C22H30O5-C22H30O5	6&alpha;-methylprednisolone//Pregna-1,4-diene-3,11-dione, 17a,20b,21-trihydroxy-6a-methyl-//Pregna-1,4-diene-3,11-dione, 17,20,21-trihydroxy-6-methyl-, (6a,20S)-//16-phenyl tetranor Prostaglandin E1//16-phenyl tetranor PGF2&alpha;//jasmolin II//6-methylprednisolone//11beta-Hydroxy-3,20-dioxopregn-4-en-21-oic acid//Cicaprost//8-oxo-Resolvin D1//17-oxo-Resolvin D1//Macrophorin B//11,12-Dimethylrosm…	D00407-----C16781-------
124.0876_9.08	6006.23	8062	6776.69	5775.44	7741.72	8457.41	7182.46	7648.17	0.023424	0.935067	0.999504	0	HMDB00560-HMDB15050-HMDB15344-HMDB30426-HMDB30427-HMDB31015-HMDB32053-HMDB32342-HMDB32524-HMDB36207-HMDB36424-HMDB37705-HMDB37814-HMDB38246-HMDB38259-HMDB38260-HMDB39129-HMDB41250-HMDB61017-HMDB61869-HMDB61869-HMDB62037-HMDB62125-HMDB62125	C14H24O2-C10H15N5-C4H6N2-C14H24O2-C14H24O2-C14H24O2-C14H24O2-C14H24O2-C14H24O2-C16H22O2-C14H24O2-C16H22O2-C14H24O2-C14H24O2-C14H24O2-C14H24O2-C14H24O2-C16H22O2-C8H12N4-C2H3N-C2H3N-C4H6N2-C2H3N-C2H3N	5,8-Tetradecadienoic acid//Phenformin//Fomepizole//Linalyl isobutyrate//Linalyl butyrate//Ethyl (2E,6Z)-dodecadienoate//alpha-Terpineol butanoate//Isobornyl isobutyrate//Terpinyl isobutyrate//alpha-Amylcinnamyl acetate//Allyl undecylenate//null//2-Propenyl cyclohexanepentanoate//Bornyl butyrate//Neryl butyrate//Geranyl 2-methylpropanoate//null//null//1-Pyrimidinylpiperazine//null//null//null//nul…	null-C07673-C07837-null-null-null-null-null-null-null-null-null-null-null-null-null-null-null-null-null-null-null-null-null	-	-	-
265.1459_6.03	12361	5941.21	7938.94	15043.8	720.514	3137.35	4152.71	809.06	0.576499	0.38876	0.920663	0	HMDB01925-HMDB06888-HMDB13817-HMDB29669-HMDB29721-HMDB29728-HMDB30104-HMDB30137-HMDB31541-HMDB31902-HMDB32176-HMDB33196-HMDB33229-HMDB33483-HMDB33660-HMDB34469-HMDB34470-HMDB34472-HMDB34556-HMDB34696-HMDB35008-HMDB35016-HMDB35017-HMDB35181-HMDB35210-HMDB35310-HMDB35644-HMDB35647-HMDB35740-HMDB35985-HMDB36025-HMDB36038-HMDB36039-HMDB36151-HMDB36152-HMDB36240-HMDB36309-HMDB36386-HMDB36389-HMDB36391…	C13H18O2-C27H48O8S-C14H20O2-C13H18O2-C7H10O-C7H10O-C15H22O4-C15H22O4-C7H10O-C15H22O4-C13H18O2-C13H18O2-C15H22O4-C18H22NO2-C15H22O4-C13H18O2-C13H18O2-C13H18O2-C13H18O2-C15H22O4-C13H18O2-C13H18O2-C13H18O2-C13H18O2-C15H22O4-C30H44O8-C15H22O4-C15H22O4-C15H22O4-C30H44O8-C13H18O2-C15H22O4-C15H22O4-C15H22O4-C15H22O4-C13H18O2-C30H44O8-C13H18O2-C14H20O2-C13H18O2-C15H22O4-C15H22O4-C15H22O4-C13H18O2-C13H18O…	Ibuprofen//5b-Cyprinol sulfate//2,6-Di-tert-butylbenzoquinone//null//2,3,5-Trimethylfuran//2-Ethyl-5-methylfuran//null//null//3-Methyl-2-cyclohexen-1-one//null//Benzyl hexanoate//(E)-6-Methyl-6-(5-methyl-2-furanyl)-3-hepten-2-one//null//6,7-Dihydro-4-(hydroxymethyl)-2-(p-hydroxyphenethyl)-7-methyl-5H-2-pyrindinium//(R)-Athanagrandione//2-Phenylpropyl butyrate//2-Phenylpropyl isobutyrate//3-Phenyl…	C01588-C05468-null-null-null-null-null-null-null-null-null-null-null-null-null-null-null-C02008-null-null-null-null-null-null-null-null-null-null-null-null-null-null-null-null-null-null-null-null-null-null-null-null-null-null-null-null-null-null-null-null-null-null-null-null-null-null-null-null-null-null-null-C14716-null-null-null-null-null-null	C15H22O4-C15H22O4-C15H22O4-C15H22O4-C15H22O4-C15H22O4-C15H22O4-C15H22O4-C15H22O4-C15H22O4-C15H22O4-C15H22O4-C15H22O4-C15H22O4-C15H22O4-C15H22O4-C15H22O4-C15H22O4-C15H22O4-C15H22O4-C15H22O4-C15H22O4-C15H22O4-C15H22O4-C15H22O4-C15H22O4-C15H22O4-C15H22O4-C15H22O4	4-Gingerol//5-(4-hydroxy-2,5-dimethylphenoxy)-2,2-dimethyl-Pentanoic acid (Gemfibrozil M1)//5-[2-(hydroxymethyl)-5-methylphenoxy]-2,2-dimethyl-Pentanoic acid (Gemfibrozil M4)//(+)-Blennin D//Xanthoxic acid//Mukaadial//Rugosal A//Zinniol//Humulinic acid A//Adhumulinic acid//Blennin D//Absindiol//(R)-Athanagrandione//Artemin//10-Hydroxymyoporone//(6beta,8betaOH)-6,8-Dihydroxy-7(11)-eremophilen-12,8…	----C13454-C09702-C09717-C10840---------------------
393.1945_3.77	6270.95	5561.74	5348.42	5452.19	5991.66	6432.8	6719.95	6533.82	0.985401	0.990114	0.989339	0	HMDB32010-HMDB32011-HMDB32587-HMDB32699-HMDB32700-HMDB32895-HMDB33981-HMDB34999-HMDB36895-HMDB40989-HMDB41363-HMDB41882-HMDB60094	C20H28O5-C20H28O5-C21H30O7-C19H26O5-C19H26O5-C20H28O5-C20H28O5-C20H28O5-C20H28O5-C20H28O5-C21H30O7-C22H32N2O2-C20H28O5	null//null//null//3-(2-Methylpropanoyloxy)-8-(2-methylbutanoyloxy)-9,10-epoxy-p-mentha-1,3,5-triene//null//null//null//null//Gibberellin A53//null//null//Dopexamine//null	null-null-null-null-null-null-null-null-C06094-null-null-null-null	C21H30O7-C21H30O7-C21H30O7-C21H30O7	Nigakilactone M//Nigakilactone N//Pteroside Z//Secoeremopetasitolide B	C17035-C17036--
421.1895_4.7	4582.64	5063.87	6758.06	5720.95	5187.3	5874.21	6951.73	5840.89	0.463754	0.149448	0.81349	0	HMDB00332-HMDB13692-HMDB15503-HMDB31932-HMDB32820-HMDB33456-HMDB33523-HMDB34475-HMDB36692-HMDB36896-HMDB36899-HMDB36902-HMDB37103-HMDB39557-HMDB40759-HMDB41408-HMDB41510-HMDB59991-HMDB61016	C21H28O6-C20H26O6-C11H12N2O-C21H28O6-C20H26O6-C14H13NO-C23H32N2O3-C20H26O6-C20H26O6-C20H26O6-C20H26O6-C20H26O6-C20H26O6-C21H28O6-C20H26O6-C20H26O6-C20H26O6-C20H26O6-C21H28O6	18-Oxocortisol//Secoisolariciresinol//Antipyrine//null//null//2-Methoxy-3-methyl-9H-carbazole//(-)-Pyrifolidine//null//Heliangin//Gibberellin A19//null//null//Gibberellin A124//null//null//null//null//null//null	null-C18167-C13244-null-null-null-null-null-null-C02034-null-null-C11861-null-null-null-null-null-null	C23H26N4O4-C23H26N4O4-C23H26N4O4-C23H26N4O4-C23H26N4O4-C23H26N4O4-C22H30O8-C22H30O8-C22H30O8	Ala Trp Phe//Phe Trp Ala//Trp Phe Ala//Trp Ala Phe//Phe Ala Trp//Ala Phe Trp//Valtratum//Isovaltrate//Picrasin F	0
217.1052_9.1	4529.46	6415.27	5302.42	4365.03	6238.36	6907.07	5838.9	6214.37	0.022168	0.890514	0.999504	0	HMDB05020-HMDB13253-HMDB15032-HMDB15056-HMDB29275-HMDB36131-HMDB61051	C23H27FN4O2-C7H11N3O-C28H46N6O8S-C19H19NOS-C28H12O16-C24H32O5S-C25H26ClNO	Risperidone//N-Acetylhistamine //Benzylpenicilloyl Polylysine//Ketotifen//null//null//N-desmethyltoremifene	C06861-C05135-null-null-null-null-null	-	-	-
409.1892_3.96	5928.12	5408.89	5198.56	5266.98	4894.37	5429.9	6013.04	5680.48	0.870593	0.911756	0.973703	0	HMDB12550-HMDB29456-HMDB30758-HMDB30899-HMDB32607-HMDB33394-HMDB34915-HMDB35168-HMDB35610-HMDB36522-HMDB36603-HMDB36665-HMDB36666-HMDB36689-HMDB36944-HMDB37641-HMDB37727-HMDB38181-HMDB38354-HMDB38719-HMDB38746-HMDB39874-HMDB40713-HMDB40757-HMDB40758-HMDB41226-HMDB41279-HMDB41348-HMDB41496-HMDB59891-HMDB59992	C20H28O6-C10H14O3-C21H30O8-C20H28O6-C10H14O3-C10H14O3-C19H26O6-C20H28O6-C21H32O9-C10H14O3-C21H30O8-C20H28O6-C20H28O6-C19H26O6-C20H28O6-C10H14O3-C10H14O3-C10H14O3-C10H14O3-C42H60O16-C20H28O6-C10H14O3-C21H30O8-C20H28O6-C20H28O6-C20H28O6-C20H28O6-C20H28O6-C20H28O6-C10H14O3-C20H28O6	12-Oxo-20-carboxy-leukotriene B4//Amyl 2-furoate//null//null//(+/-)-threo-Anethole glycol//4-Ethyl-2,6-dimethoxyphenol//Calonectrin//Cinncassiol C2//null//Verimol J//Pteroside D//null//null//Millefin//null//4-(Ethoxymethyl)-2-methoxyphenol//Furfuryl pentanoate//Peperinic acid//2-Ethoxy-4-(methoxymethyl)phenol//Licoricesaponin E2//null//Furfuryl isovalerate//null//null//null//null//null//null//nul…	null-null-null-null-null-null-null-null-null-null-null-null-null-null-null-null-null-null-null-null-null-null-null-null-null-null-null-null-null-null-null	C21H30O8-C21H30O8-C21H30O8	Pteroside A//Pteroside D//Scorzoside	--
132.1025_0.54	5185.32	5266.84	4556.84	5578.35	4783.91	6364.1	7309.08	4343.43	0.459234	0.746861	0.986852	0	HMDB00172-HMDB00378-HMDB00453-HMDB00557-HMDB00687-HMDB00688-HMDB01645-HMDB01901-HMDB03156-HMDB03640-HMDB03843-HMDB04296-HMDB05066-HMDB10719-HMDB11749-HMDB13128-HMDB13773-HMDB29168-HMDB29487-HMDB29765-HMDB30061-HMDB31158-HMDB31213-HMDB31320-HMDB31491-HMDB31492-HMDB31501-HMDB31559-HMDB31560-HMDB31561-HMDB31562-HMDB32347-HMDB32490-HMDB33007-HMDB33438-HMDB33568-HMDB33923-HMDB34455-HMDB34587-HMDB36382…	C6H13NO2-C12H23NO4-C6H10O2-C6H13NO2-C6H13NO2-C12H23NO4-C6H13NO2-C6H13NO2-C4H10O2-C6H13NO2-C6H10O2-C3H5NO-C21H41NO4-C6H10O2-C5H9NO-C12H23NO4-C6H13NO2-C6H13NO2-C6H10O2-C15H28O2-C4H10O2-C6H10O2-C4H10O2-C4H10O2-C6H10O2-C6H10O2-C6H10O2-C6H10O2-C6H10O2-C6H10O2-C6H10O2-C15H28O2-C6H10O2-C4H10O2-C7H13N3-C6H10O2-C6H13NO2-C15H28O2-C5H9NO-C6H13NO2-C15H28O2-C15H28O2-C15H28O2-C15H28O2-C15H28O2-C6H10O2-C15H28O2…	L-Isoleucine//2-Methylbutyroylcarnitine//Delta-Hexanolactone//L-Alloisoleucine//L-Leucine//Isovalerylcarnitine//L-Norleucine//Aminocaproic acid//2,3-Butanediol//Beta-Leucine//Gamma-Caprolactone//Acrylamide//Tetradecanoylcarnitine//trans-Hex-2-enoic acid//2-Piperidinone//Valerylcarnitine//D-Leucine//3-Aminocaproic acid//Allyl propionate//9-Pentadecenoic acid//1,1-Dimethoxyethane//2-Methyl-4-penten…	C00407-null-null-null-C00123-null-C01933-C02378-C00265-C02486-null-C01659-null-null-null-null-C01570-null-null-null-null-null-C14687-null-null-null-null-null-null-null-null-null-null-C03044-null-null-C16434-null-null-null-null-null-null-null-null-null-null-null-null-null-null-C18796-null-null-null-null-null-null-null	C6H13NO2-C6H13NO2-C6H13NO2-C6H13NO2-C6H13NO2-C6H13NO2-C6H13NO2-C6H13NO2-C6H13NO2-C6H13NO2-C6H13NO2-C6H13NO2-C6H13NO2-C6H13NO2-C6H13NO2	L-Alanine, N-propyl-//L-Isoleucine//L-Leucine//aminocaproic acid//2S-Amino-3S-methylpentanoic acid//2-Amino-4-methylpentanoic acid//L-Alloisoleucine//L-Norleucine//DL-&beta;-Leucine//beta-Alaninebetaine//Isoleucine//N,N-Diethylglycine//1-nitrohexane//3-Aminocaproic acid//6-Deoxyfagomine	-C00407-C00123-C02378--C16439--C01933-C02486-C08263-C16434-C16647---
261.1314_9.13	4155.71	5814.63	4840.28	3962.5	5527.37	6038.63	5030.18	5347.53	0.023024	0.929448	0.976776	0	HMDB00408-HMDB00491-HMDB00695-HMDB01864-HMDB06024-HMDB10717-HMDB12271-HMDB12882-HMDB14342-HMDB28827-HMDB29016-HMDB29422-HMDB29771-HMDB31214-HMDB31216-HMDB31218-HMDB32496-HMDB32857-HMDB33286-HMDB33302-HMDB33698-HMDB59876-HMDB61881	C6H10O3-C6H10O3-C6H10O3-C6H10O3-C6H10O3-C6H10O3-C5H11N3O4-C6H10O3-C13H12F2N6O-C10H15N2O5-C10H15N2O5-C9H15N3O2-C24H40O12-C6H10O3-C6H10O3-C6H10O3-C11H16O5-C12H20O6-C6H10O3-C6H10O3-C6H10O3-C6H10O3-C6H10O3	2-Methyl-3-ketovaleric acid//3-Methyl-2-oxovaleric acid//Ketoleucine//2-Ketohexanoic acid//Mevalonolactone//3-Oxohexanoic acid//O-Ureidohomoserine//Adipate semialdehyde//Fluconazole//null//null//L-Histidine trimethylbetaine//null//5-Ethoxy-4,5-dihydro-2(3H)furanone//null//Ethyl 3-oxobutanoate//Propyl propane thiosulfonate//Glycerol tripropanoate//Sherry lactone//(4S,6S)-3,4,5,6-Tetrahydro-4-hydro…	null-C03465-C00233-C00902-null-C02122-null-C06102-null-null-null-C05575-null-null-null-C03500-null-null-null-null-null-null-null	C11H18N4O2-C12H20O6	Pirimicarb//Glycerol tripropanoate	C11079-
391.2845_5.86	5030.57	6872.61	3983.38	5932.83	3789.31	4579.77	4450.62	4608.01	0.341207	0.977715	0.9689	0	HMDB00348-HMDB00361-HMDB00384-HMDB00411-HMDB00438-HMDB00478-HMDB00514-HMDB00518-HMDB00626-HMDB00664-HMDB00686-HMDB00733-HMDB00811-HMDB00946-HMDB02226-HMDB02451-HMDB02488-HMDB02536-HMDB02585-HMDB30002-HMDB30252-HMDB30867-HMDB30945-HMDB31030-HMDB31359-HMDB31565-HMDB31692-HMDB31728-HMDB32051-HMDB32193-HMDB32331-HMDB32540-HMDB32901-HMDB33546-HMDB34903-HMDB35157-HMDB35676-HMDB35677-HMDB35678-HMDB36048…	C24H40O4-C24H40O4-C24H40O4-C24H40O4-C24H40O4-C24H40O4-C24H40O4-C24H40O4-C24H40O4-C24H40O4-C24H40O4-C24H40O4-C24H40O4-C24H40O4-C22H36O2-C24H40O4-C24H40O4-C24H40O4-C24H40O4-C11H18O-C11H18O-C12H20O2-C12H20O2-C12H20O2-C11H18O-C11H18O-C12H20O2-C11H18O-C12H20O2-C12H20O2-C12H20O2-C11H18O-C12H20O2-C11H18O-C12H20O2-C12H20O2-C22H36O2-C22H36O2-C23H38O2-C12H20O2-C11H18O-C12H20O2-C11H18O-C12H20O2-C12H20O2-C12…	3b,12a-Dihydroxy-5a-cholanoic acid//3b,7a-Dihydroxy-5b-cholanoic acid//3a,7a-Dihydroxycholanoic acid//3a,12b-Dihydroxy-5b-cholanoic acid//3b,12a-Dihydroxy-5b-cholanoic acid//Allodeoxycholic acid//Allochenodeoxycholic acid//Chenodeoxycholic acid//Deoxycholic acid//Isohyodeoxycholic acid//Isoursodeoxycholic acid//Hyodeoxycholic acid//Murocholic acid//Ursodeoxycholic acid//Adrenic acid//7b,12a-Dihyd…	null-C17660-null-C17646-null-null-null-C02528-C04483-null-C17662-null-C15515-C07880-C16527-null-null-C17661-null-null-null-null-null-null-null-null-null-null-C12300-null-C03107-null-null-null-null-C09861-null-null-null-null-null-C08486-null-null-null-null-C10802-null-null-null-C09863-C12306-null-C14240-null-C11338-null-null-null-null-null-null-null	C24H40O4-C24H40O4-C24H40O4-C24H40O4-C24H40O4-C24H40O4-C24H40O4-C24H40O4-C24H40O4-C24H40O4-C24H40O4-C24H40O4-C24H40O4-C24H40O4-C24H40O4-C24H40O4-C24H40O4-C24H40O4-C24H40O4-C24H40O4-C24H40O4-C24H40O4-C24H40O4-C24H40O4-C24H40O4-C24H40O4-C24H40O4-C24H40O4-C24H40O4-C24H40O4-C24H40O4-C24H40O4-C24H40O4-C24H40O4-C24H40O4-C24H40O4-C24H40O4-C24H40O4-C24H40O4-C24H40O4-C24H40O4-C24H40O4-C24H40O4-C24H40O4-C24…	3beta,7beta-Dihydroxy-5alpha-cholan-24-oic Acid//Chenodeoxycholic Acid//Deoxycholic acid//Ursodeoxycholic acid//1&alpha;,3&alpha;-Dihydroxy-5&beta;-cholan-24-oic Acid//1&beta;,3&alpha;-Dihydroxy-5&beta;-cholan-24-oic Acid//2&beta;,3&alpha;-Dihydroxy-5&beta;-cholan-24-oic Acid//3&alpha;,4&beta;-dihydroxy-5&beta;-cholan-24-oic Acid//3&beta;,4&beta;-Dihydroxy-5&beta;-cholan-24-oic Acid//3&alpha;,6&a…	-C02528-C04483-C07880------C15517-C15515------C17664-------C17661-------------------C17662--C17646------------------------C17646---------------------------
375.184_4.53	5045.97	4808.06	4360.58	4417.88	4568.31	4829.08	4882.8	5513.26	0.817982	0.94627	0.9689	0	HMDB00332-HMDB02121-HMDB14607-HMDB15503-HMDB29566-HMDB30359-HMDB31932-HMDB36749-HMDB36753-HMDB36755-HMDB39557-HMDB39613-HMDB61016	C21H28O6-C20H26O4-C14H29NaO4S-C11H12N2O-C19H24O4-C21H28N2O2-C21H28O6-C20H26O4-C20H26O4-C20H26O4-C21H28O6-C20H26O4-C21H28O6	18-Oxocortisol//Carnosol//Sodium Tetradecyl Sulfate//Antipyrine//Isopulegone caffeate//null//null//null//null//null//null//3,3',4,4'-Tetrahydroxy-5,5'-diisopropyl-2,2'-dimethylbiphenyl//null	null-C09069-null-C13244-null-null-null-null-null-null-null-null-null	C21H28O6-C14H28N6O4S1-C14H28N6O4S1-C14H28N6O4S1-C14H28N6O4S1-C14H28N6O4S1-C14H28N6O4S1-C21H28O6-C14H28N6O4S1-C14H28N6O4S1-C14H28N6O4S1-C14H28N6O4S1-C14H28N6O4S1-C14H28N6O4S1-C21H28O6-C21H28O6-C21H28O6-C21H28N2O2-C21H28O6-C21H28O6	16a-Hydroxyprednisolone//Arg Val Cys//Ala Arg Met//Val Cys Arg//Val Arg Cys//Arg Cys Val//Met Arg Ala//6&beta;-Hydroxyprednisolone//Met Ala Arg//Cys Arg Val//Arg Met Ala//Arg Ala Met//Cys Val Arg//Ala Met Arg//18-Oxocortisol//Rhipocephalin//Picrasin B//14,19-Dihydroaspidospermatine//11,12,14-Trihydroxy-7-methoxy-8,11,13-abietatrien-20,6-olide//12alpha-Hydroxy-13,18-dehydroparain	---------------C09714-C17050---
408.2653_4.49	4399.71	4183.32	4061.81	4795.86	4584.01	4036.63	4048.02	4388.4	0.597302	0.728493	0.9689	0	-	-	-	-	C24H39NO2	Arachidonoylmorpholine
162.0558_1.99	2745.05	3325.45	3994	3703.54	4106.25	4434.36	5818.89	5464.84	0.303519	0.034038	0.146895	0	HMDB00158-HMDB00738-HMDB01119-HMDB01424-HMDB02184-HMDB03831-HMDB04186-HMDB06050-HMDB34171-HMDB59720-HMDB60280-HMDB62085-HMDB62122-HMDB62169	C9H11NO3-C8H7N-C9H11NO3-C9H9NO2-C9H11NO3-C9H11NO3-C9H9NO2-C9H11NO3-C8H7N-C9H11NO3-C9H11NO3-C7H5N-C8H7N-C8H7N	L-Tyrosine//Indole//4-Hydroxy-4-(3-pyridyl)-butanoic acid//4-(3-Pyridyl)-3-butenoic acid//L-Threo-3-Phenylserine//Beta-Tyrosine//3-Methyldioxyindole//o-Tyrosine//Benzeneacetonitrile//Meta-Tyrosine//null//null//null//null	C00082-C00463-C19579-null-null-C04368-C05834-null-C16074-null-null-null-null-null	C9H9NO2-C9H9NO2-C9H9NO2-C9H9NO2-C9H9NO2	5-Hydroxy-3,4-dihydrocarbostyryl//p-Acetaminobenzaldehyde//4-(3-Pyridyl)-3-butenoic acid//3-Methyldioxyindole//4-Oxo-1-(3-pyridyl)-1-butanone	0
88.1128_11.57	3501.79	4172.2	3529.54	2970.41	4015.91	5020.04	6005.18	3724.97	0.117298	0.325119	0.9689	0	HMDB06409	C8H11NO4S	Tyramine-O-sulfate	null	-	-	-
282.0339_3.64	4604.21	4639.94	4450.95	2979.39	5103.21	3366.82	3247.99	3683.35	0.342175	0.376986	0.157773	0	HMDB00201-HMDB01504-HMDB15047-HMDB60244	C9H17NO4-C10H16NO3PS-C8H13N3O4S-C4H12NO4P	L-Acetylcarnitine//Aminoparathion//Tinidazole//null	C02571-C06605-null-null	C8H13N3O4S-C16H9NO2-C16H9NO2-C16H9NO2-C16H9NO2	Tinidazole//3-Nitrofluoranthene//1-Nitropyrene//4-Nitropyrene//2-Nitropyrene	0
297.2428_6.58	4318.66	4491.82	3465.97	3927.03	4490.88	2927.04	2583.58	4387.83	0.300587	0.013159	0.9689	0	HMDB02352-HMDB04667-HMDB04670-HMDB04701-HMDB04702-HMDB10223-HMDB10736-HMDB11532-HMDB11563-HMDB13813-HMDB29796-HMDB29978-HMDB29998-HMDB30891-HMDB30916-HMDB30920-HMDB30979-HMDB30980-HMDB30981-HMDB31008-HMDB31089-HMDB31127-HMDB31348-HMDB32048-HMDB32292-HMDB32681-HMDB33083-HMDB33104-HMDB34074-HMDB34181-HMDB34297-HMDB34714-HMDB34722-HMDB35032-HMDB35040-HMDB35127-HMDB35147-HMDB35301-HMDB35648-HMDB35827…	C15H24O2-C18H32O3-C18H32O3-C18H32O3-C18H32O3-C18H32O3-C18H34O3-C18H36O4-C18H36O4-C17H32O-C18H32O3-C18H32O3-C18H32O3-C15H24O2-C15H24O2-C15H24O2-C18H34O3-C18H34O3-C18H34O3-C18H36O4-C36H68O6-C18H34O3-C15H24O2-C15H24O2-C15H24O2-C15H24O2-C15H24O2-C15H24O2-C18H34O3-C16H30O-C18H34O3-C15H24O2-C15H24O2-C15H24O2-C15H24O2-C15H24O2-C15H24O2-C15H24O2-C15H24O2-C15H24O2-C17H28O2-C17H28O2-C15H24O2-C15H24O2-C15H2…	Capsidiol//13S-hydroxyoctadecadienoic acid//Alpha-dimorphecolic acid//9,10-Epoxyoctadecenoic acid//12,13-EpOME//9-HODE//3-Oxooctadecanoic acid//MG(0:0/15:0/0:0)//MG(15:0/0:0/0:0)//null//(Z)-13-Oxo-9-octadecenoic acid//null//null//null//null//null//9-Oxooctadecanoic acid//10-Oxooctadecanoic acid//11-Oxooctadecanoic acid//(+)-15,16-Dihydroxyoctadecanoic acid//Glycerol triundecanoate//5-Hexyltetrahy…	C09627-C14762-C14767-C14825-C14826-null-null-null-null-null-null-null-null-null-null-null-null-null-null-null-null-null-null-null-null-null-null-null-null-null-C08365-C17493-null-null-null-null-null-null-null-null-null-null-null-null-null-null-null-null-null-null-null-null-null-null-null-null-null-null-null-null-null-null-C15988-null-null-null	C18H32O3-C18H34O3-C18H34O3-C18H34O3-C18H32O3-C18H32O3-C18H32O3-C18H32O3-C18H32O3-C18H34O3-C18H34O3-C18H34O3-C18H34O3-C18H34O3-C18H32O3-C18H34O3-C18H32O3-C18H32O3-C18H32O3-C18H32O3-C18H34O3-C18H34O3-C18H34O3-C18H34O3-C18H34O3-C18H34O3-C18H34O3-C18H34O3-C18H34O3-C18H34O3-C18H34O3-C18H34O3-C18H34O3-C18H32O3-C18H34O3-C18H34O3-C18H34O3-C18H34O3-C18H34O3-C18H34O3-C18H34O3-C18H32O3-C18H32O3-C18H32O3-C18…	12S,13R-EpOME//9-hydroxy-12Z-octadecenoic acid//Ricinoleic acid//Ricinelaidic acid//(&plusmn;)9-HODE//Dimorphecolic acid//Densipolic acid//(&plusmn;)13-HODE//alpha-artemisic acid//12-hydroxy-10E-octadecenoic acid//9-hydroxy-10Z-octadecenoic acid//9-hydroxy-12-octadecenoic acid//17-hydroxy-9Z-octadecenoic acid//18-hydroxy-9Z-octadecenoic acid//6-hydroxy-9Z,12Z-octadecadienoic acid//12R-hydroxy-9Z-…	C08368-------------C19616--C08365------------------C08318--------------C08368-C19418--C14825---C14767--C14762-------C14826-C19617---------------------------------------------------------------------
305.1576_9.19	2986.31	4247.92	3541	2864.38	3933.03	4436.52	3697.6	3822.05	0.021765	0.866762	0.981169	0	HMDB01278-HMDB12188-HMDB33431-HMDB33663-HMDB41370-HMDB41414-HMDB61040-HMDB61822	C30H52O7P2-C30H52O7P2-C20H18N2O4-C9H16N6O4-C20H18N2O4-C19H23ClO4-C25H32ClN5O3-C12H26O7	Presqualene diphosphate//All-trans-hexaprenyl diphosphate//null//null//Na-p-Hydroxycoumaroyltryptophan//null//null//null	C03428-C01230-null-null-null-null-null-null	-	-	-
478.3895_11.58	2998.02	4099.81	3312.69	2921.25	4315.63	4376.95	3803.21	3639.22	0.116859	0.976844	0.961453	0	HMDB00520-HMDB00524-HMDB00655-HMDB01231-HMDB01968-HMDB05373-HMDB05398-HMDB05460-HMDB05471-HMDB05472-HMDB06460-HMDB10384-HMDB10461-HMDB10468-HMDB10486-HMDB10525-HMDB10542-HMDB11128-HMDB11551-HMDB11581-HMDB12555-HMDB29851-HMDB32296-HMDB33634-HMDB42202-HMDB42230-HMDB42236-HMDB42265-HMDB42434-HMDB42463-HMDB42469-HMDB42479-HMDB42497-HMDB42504-HMDB42555-HMDB42614-HMDB42636-HMDB42683-HMDB42688-HMDB42695…	C27H48O4-C27H48O4-C27H48O4-C27H48O4-C27H48O4-C59H106O6-C59H106O6-C59H106O6-C61H104O6-C59H106O6-C27H53NO4-C26H54NO7P-C59H106O6-C61H104O6-C61H104O6-C63H102O6-C63H102O6-C26H54NO7P-C25H50O4-C25H50O4-C29H48O4-C27H48O4-C25H50O4-C29H48O4-C59H106O6-C59H106O6-C59H106O6-C59H106O6-C59H106O6-C59H106O6-C59H106O6-C61H104O6-C59H106O6-C59H106O6-C59H106O6-C59H106O6-C59H106O6-C61H104O6-C61H104O6-C59H106O6-C61H104O…	5a-Cholestane-3a,7a,12a,25-tetrol//5b-Cholestane-3a,7a,12a,25-tetrol//Cholestane-3,7,12,25-tetrol//27-Deoxy-5b-cyprinol//5b-Cholestane-3a,7a,12a,23-Tetrol//TG(16:0/20:0/20:4(5Z,8Z,11Z,14Z))[iso6]//TG(18:0/18:0/20:4(5Z,8Z,11Z,14Z))[iso3]//TG(18:1(9Z)/18:2(9Z,12Z)/20:1(11Z))[iso6]//TG(18:2(9Z,12Z)/20:1(11Z)/20:4(5Z,8Z,11Z,14Z))[iso6]//TG(18:2(9Z,12Z)/18:2(9Z,12Z)/20:0)[iso3]//Arachidyl carnitine//L…	null-null-null-C05446-null-C00422-C00422-C00422-C00422-C00422-null-C04230-null-null-null-null-null-null-null-null-null-null-null-null-null-null-null-null-null-null-null-null-null-null-null-null-null-null-null-null-null-null-null-null-null-null-null-null-null-null-null-null-null-null-null-null-null-null-null-null-null-null-null-null-null-null-null-null-null-null-null-null-null-null-null-null-null-…	C27H53NO4	Arachidyl carnitine
299.2586_7.16	4353.8	3532.11	3556.63	4925.23	3805.14	2291.28	2136.03	3619.77	0.129267	0.127692	0.973703	0	HMDB00753-HMDB01318-HMDB01551-HMDB02939-HMDB05842-HMDB05846-HMDB05994-HMDB10736-HMDB10737-HMDB13239-HMDB13482-HMDB13495-HMDB13496-HMDB13523-HMDB13524-HMDB13538-HMDB13539-HMDB13552-HMDB13565-HMDB13566-HMDB13580-HMDB13581-HMDB29350-HMDB30003-HMDB30428-HMDB30952-HMDB30979-HMDB30980-HMDB30981-HMDB31039-HMDB31040-HMDB31050-HMDB31052-HMDB31089-HMDB31127-HMDB31220-HMDB31383-HMDB31384-HMDB31502-HMDB31503…	C6H12O-C6H12O-C16H32O-C6H12O-C6H12O-C6H12O-C6H12O-C18H34O3-C18H36O3-C12H26NO2-C42H76O13P2-C42H76O13P2-C42H76O13P2-C42H76O13P2-C42H76O13P2-C42H76O13P2-C42H76O13P2-C42H76O13P2-C42H76O13P2-C42H76O13P2-C42H76O13P2-C42H76O13P2-C15H26O2-C6H12O-C15H26O2-C6H12O-C18H34O3-C18H34O3-C18H34O3-C17H34O-C17H34O-C17H30O2-C16H32O-C36H68O6-C18H34O3-C6H12O-C15H26O2-C15H26O2-C6H12O-C6H12O-C6H12O-C15H26O2-C15H26O2-C15…	3-Hexanone//4-Methylpentanal//Palmitaldehyde//Methyl isobutyl ketone//2-Oxohexane//Ethyl isopropyl ketone//Hexanal//3-Oxooctadecanoic acid//(R)-3-Hydroxy-Octadecanoic acid//Heptanoylcholine//PGP(16:0/20:4(5Z,8Z,11Z,14Z))//PGP(16:1(9Z)/20:3(5Z,8Z,11Z))//PGP(16:1(9Z)/20:3(8Z,11Z,14Z))//PGP(18:1(11Z)/18:3(6Z,9Z,12Z))//PGP(18:1(11Z)/18:3(9Z,12Z,15Z))//PGP(18:1(9Z)/18:3(6Z,9Z,12Z))//PGP(18:1(9Z)/18:3(…	null-C02373-C00517-C19263-null-null-C02373-null-null-null-null-null-null-null-null-null-null-null-null-null-null-null-null-C08492-null-null-null-null-null-null-null-null-null-null-null-null-null-null-null-null-null-null-null-null-null-null-null-C08365-null-C09652-null-null-null-null-null-null-null-null-null-null-C16773-C16774-null-null-null-null-null-null-null-null-null-null-null-null-null-null-n…	C18H36O3-C18H36O3-C18H36O3-C18H36O3-C18H36O3-C18H36O3-C18H36O3-C18H36O3-C18H36O3-C18H36O3-C18H36O3-C18H36O3-C18H36O3-C18H36O3-C18H36O3-C18H36O3-C18H36O3-C18H34O3-C18H34O3-C18H34O3-C18H34O3-C18H34O3-C18H34O3-C18H34O3-C18H34O3-C18H34O3-C18H36O3-C18H34O3-C18H34O3-C18H34O3-C18H34O3-C18H34O3-C18H34O3-C18H34O3-C18H34O3-C18H34O3-C18H34O3-C18H34O3-C18H34O3-C18H34O3-C18H34O3-C18H34O3-C18H34O3-C18H34O3-C18…	DL-2-hydroxy stearic acid//DL-3-hydroxy stearic acid//DL-4-hydroxy stearic acid//DL-5-hydroxy stearic acid//DL-6-hydroxy stearic acid//DL-7-hydroxy stearic acid//DL-8-hydroxy stearic acid//DL-9-hydroxy stearic acid//DL-10-hydroxy stearic acid//DL-11-hydroxy stearic acid//DL-12-hydroxy stearic acid//DL-13-hydroxy stearic acid//14-hydroxy stearic acid//15-hydroxy stearic acid//16-hydroxy stearic ac…	------------------------C19616-C08365-C03045---------------------C19418--C03042-C03195---------------------------------------------------------
359.1934_4.82	3006.31	3377.96	3375.71	3096.71	3160.87	3416.26	3241.26	4747.26	0.250341	0.789668	0.111235	0	HMDB00279-HMDB01830-HMDB13121-HMDB13130-HMDB14333-HMDB14613-HMDB15324-HMDB30785-HMDB31924-HMDB31965-HMDB34496-HMDB38533-HMDB40964-HMDB41865-HMDB60164-HMDB62045-HMDB62118	C11H20N2O6-C21H30O2-C21H30O2-C12H21NO6-C16H25NO4-C21H30O2-C18H28N2O4-C25H24O5-C21H30O2-C53H86O22-C19H36O-C21H30O2-C53H86O22-C21H30O2-C35H52N6O10-C6H14O4-C6H14O4	Saccharopine//Progesterone//7-Dehydropregnenolone//Glutarylcarnitine//Esmolol//Dronabinol//Acebutolol//Mammeigin//4-Nerolidylcatechol//null//6,10,14-Trimethyl-2-methylenepentadecanal//Cardoltriene//null//delta9-Tetrahydrocannabinol//null//null//null	C00449-C00410-null-null-C06980-C06972-C06803-null-null-null-null-null-null-C06972-null-null-null	C15H28N4O6-C15H28N4O6-C15H26N4O6-C15H28N4O6-C15H28N4O6-C15H26N4O6-C15H28N4O6-C15H28N4O6-C15H28N4O6-C15H28N4O6-C15H28N4O6-C15H28N4O6-C15H28N4O6-C15H28N4O6-C15H28N4O6-C15H28N4O6-C15H28N4O6-C15H28N4O6-C15H28N4O6-C15H28N4O6-C15H26N4O6-C15H26N4O6-C15H28N4O6-C15H28N4O6-C15H28N4O6-C15H28N4O6-C15H26N4O6-C15H28N4O6-C15H28N4O6-C15H28N4O6-C15H28N4O6-C15H28N4O6-C15H26N4O6-C15H28N4O6-C15H28N4O6-C15H28N4O6-C15…	Ala Ala Ile Ser//Ala Ala Leu Ser//Ala Ala Pro Thr//Ala Ala Ser Ile//Ala Ala Ser Leu//Ala Ala Thr Pro//Ala Ala Thr Val//Ala Ala Val Thr//Ala Gly Ile Thr//Ala Gly Leu Thr//Ala Gly Thr Ile//Ala Gly Thr Leu//Ala Ile Ala Ser//Ala Ile Gly Thr//Ala Ile Ser Ala//Ala Ile Thr Gly//Ala Leu Ala Ser//Ala Leu Gly Thr//Ala Leu Ser Ala//Ala Leu Thr Gly//Ala Pro Ala Thr//Ala Pro Thr Ala//Ala Ser Ala Ile//Ala Ser …	0
139.0075_11.61	2715.53	3469.78	3496.73	3140.72	3072.4	4353.7	3410.34	3568.74	0.05961	0.585676	0.833876	0	HMDB04983-HMDB61375-HMDB62027	C2H6O2S-C3H8O4S-C6H4N2	Dimethyl sulfone//null//null	C11142-null-null	C6H4N2-C6H4N2	2-Cyanopyridine//4-Cyanopyridine	C02221-C02234
102.0345_12.82	2734.03	3838.05	3210.61	2642.01	3597.19	3946.28	3291.88	3545.8	0.021703	0.899726	0.999694	0	HMDB40693	C12H15N3O5	N2-(gamma-Glutamyl)-4-carboxyphenylhydrazine	null	-	-	-
390.2049_5.21	2130.09	2751.91	3187.76	2583.67	2634.44	3392.13	3821.73	3214.23	0.042103	0.006085	0.376244	0	HMDB15092-HMDB30221-HMDB30222-HMDB30223-HMDB30225-HMDB30262-HMDB30289-HMDB30318-HMDB40793-HMDB61099	C23H31NO3-C23H25NO-C23H25NO-C23H25NO-C23H25NO-C23H25NO-C23H25NO-C23H25NO-C25H31NO4-C18H25N3O3	Norgestimate//null//Bicyclomahanimbine//(+/-)-Currayangine//(+)-Mahanimbicine//null//Currayanine//(+)-Mahanimbine//Acidissiminol epoxide//null	null-null-null-null-null-null-null-C09220-null-null	C20H29N3O5-C20H29N3O5-C20H29N3O5-C20H29N3O5-C20H29N3O5-C20H29N3O5-C20H29N3O5-C20H29N3O5-C20H29N3O5-C20H29N3O5-C20H29N3O5-C20H29N3O5	Ile Tyr Pro//Ile Pro Tyr//Pro Leu Tyr//Tyr Leu Pro//Tyr Ile Pro//Tyr Pro Leu//Pro Ile Tyr//Tyr Pro Ile//Pro Tyr Ile//Pro Tyr Leu//Leu Tyr Pro//Leu Pro Tyr	-----------
300.0812_4.48	1697.13	3191.35	5403	1887.08	1980.34	3725.71	2781.83	2844.02	0.008315	0.003138	0.785669	0	HMDB29745-HMDB61304	C15H13N3O2S-C14H18ClNO2S	Fenbendazole//null	null-null	C9H15N3O7-C9H15N3O7-C9H15N3O7-C9H15N3O7-C9H15N3O7-C9H15N3O7-C15H13N3O2S-C9H15N3O7	Asp Gly Ser//Gly Ser Asp//Ser Asp Gly//Asp Ser Gly//Ser Gly Asp//Gly Asp Ser//fenbendazole//Lycomarasmine B	0
112.9857_12.04	2297.65	3537.01	2582.76	2450.04	2992.08	3602.4	2400.77	3012.81	0.004541	0.890246	0.9689	0	HMDB14118	C2HF3O2	Trifluoroacetic acid	null	C2HF3O2	trifluoroacetic acid
391.2732_5.4	3240.69	2723.74	2410.22	3088.66	3748.53	2572.31	2246.38	2737.71	0.046753	0.007015	0.695845	0	ECMDB23584-ECMDB23622-HMDB15029	C39H74NO11P-C39H74NO11P-C17H28N2O3	null//null//Oxybuprocaine	null-null-null	C26H34N2O	AM1248
282.2792_8.07	2291.54	3022.2	2522.44	2189.5	3303.11	3416.17	2798.53	3109.55	0.046308	0.916617	0.9689	0	HMDB01551-HMDB02117-HMDB31052-HMDB37543-HMDB62168	C16H32O-C18H35NO-C16H32O-C18H32O-C16H32O	Palmitaldehyde//Oleamide//2-Hexadecanone//(+/-)-(Z)-2-(5-Tetradecenyl)cyclobutanone//null	C00517-C19670-null-null-null	C18H35NO-C18H35NO-C18H35NO	Elaidamide//Oleamide//Dodemorph	0
293.1828_7.01	6047.14	1330.97	4463.39	5138.78	771.206	1658.2	1962.33	916.332	0.361593	0.793746	0.979358	0	HMDB11684	C14H28N2O3	N(6)-(Octanoyl)lysine	null	-	-	-
309.1746_6.52	7358.73	742.685	3625.27	7441.5	207.31	1053.01	1430.66	219.376	0.31334	0.911704	0.9689	0	HMDB14441-HMDB34579-HMDB37992	C17H26N2O-C20H26NO3-C17H26N2O	Ropivacaine//null//Cyanidin 3-(diferuloylsophoroside) 5-glucoside	C07532-null-null	C17H26N2O-C16H31ClO-C17H26N2O-C17H26N2O-C17H26N2O-C17H26N2O	Ropivacaine//2-chloropalmitaldehyde//alpha-Obscurine//Sauroxine//5-Methoxydiisopropyltryptamine//Cyanidin 3-(diferuloylsophoroside) 5-glucoside	C07532--C09889-C09895--
389.2692_5.86	3113.01	2744.86	1923.59	3033.51	3128.3	2483.96	1414.94	2614.93	0.348479	0.001207	0.9689	0	HMDB00312-HMDB00320-HMDB00326-HMDB00328-HMDB00330-HMDB00364-HMDB00371-HMDB00376-HMDB00390-HMDB00395-HMDB00404-HMDB00414-HMDB00415-HMDB00419-HMDB00427-HMDB00432-HMDB00460-HMDB00467-HMDB00503-HMDB00505-HMDB00506-HMDB00527-HMDB00619-HMDB00760-HMDB00865-HMDB00917-HMDB01976-HMDB06528-HMDB12866-HMDB32257-HMDB35024-HMDB35581-HMDB35582-HMDB38073-HMDB38909-HMDB39133-HMDB39530-HMDB41454-HMDB60113	C24H40O5-C24H40O5-C24H40O5-C24H38O4-C24H40O5-C24H40O5-C24H40O5-C24H40O5-C24H40O5-C24H40O5-C24H40O5-C24H40O5-C24H40O5-C24H40O5-C24H40O5-C24H40O5-C24H38O4-C24H38O4-C24H38O4-C24H40O5-C24H40O5-C24H40O5-C24H40O5-C24H40O5-C24H40O5-C24H40O5-C22H34O2-C22H34O2-C24H38O4-C22H34O2-C22H34O2-C22H34O2-C23H36O2-C22H40O4-C22H34O2-C22H34O2-C22H34O2-C24H38O4-C22H34O2	3a,7a,12b-Trihydroxy-5b-cholanoic acid//3a,4b,7a-Trihydroxy-5b-cholanoic acid//1b,3a,12a-Trihydroxy-5b-cholanoic acid//12-Ketodeoxycholic acid//3a,4b,12a-Trihydroxy-5b-cholanoic acid//3a,6a,7b-Trihydroxy-5b-cholanoic acid//1,3,12-Trihydroxycholan-24-oic acid//3b,7a,12a-Trihydroxy-5a-Cholanoic acid//3a,7b,12b-Trihydroxy-5b-cholanoic acid//3b,7b,12a-Trihydroxy-5b-cholanoic acid//2b,3a,7a-Trihydroxy…	null-null-null-null-null-C17727-null-null-null-null-null-null-C17726-null-null-null-null-null-null-null-null-null-C00695-null-null-C17644-null-C16513-null-null-null-null-null-null-null-null-C16184-null-null	C24H38O4-C24H38O4-C24H38O4-C24H38O4-C24H38O4-C24H38O4-C24H38O4-C24H38O4-C24H38O4-C24H38O4-C24H38O4-C24H38O4-C24H38O4-C24H38O4-C24H38O4-C24H38O4-C24H38O4-C24H38O4-C24H38O4-C24H38O4-C24H38O4-C24H38O4-C24H38O4-C24H38O4-C24H38O4-C24H38O4-C24H38O4-C24H38O4-C24H38O4-C24H38O4-C24H38O4-C24H38O4-C24H38O4-C24H38O4-C24H38O4-C24H38O4-C24H38O4-C24H38O4-C24H38O4-C24H38O4-C24H38O4-C24H38O4-C24H38O4-C24H38O4-C24…	Pregnan-20-one, 17-(acetyloxy)-3-hydroxy-6-methyl-, (3b,5b,6a)-//Pregnan-20-one, 17-(acetyloxy)-3-hydroxy-6-methyl-, (3a,5b,6a)-//Pregnan-20-one, 17-(acetyloxy)-3-hydroxy-6-methyl-, (3a,5a,6a)-//Pregnan-20-one, 17-(acetyloxy)-3-hydroxy-6-methyl-, (3b,5a,6a)-//Bis(2-ethylhexyl) phthalate//Nutriacholic acid//3&alpha;-Hydroxy-6-oxo-5&beta;-cholan-24-oic Acid//3&beta;-Hydroxy-6-oxo-5&beta;-cholan-24-…	----------------------------------C11637----C15375-------------------C03690---C14227-C14577------------------------------------------------------
325.184_6.99	2482.35	4599.79	2623.45	3126.38	1140.47	3094.17	1484.87	1581.1	0.004153	0.848205	0.772408	0	HMDB31031-HMDB59915	C18H30O3S-C18H30O3S	2-Dodecylbenzenesulfonic acid//4-Dodecylbenzenesulfonic Acid	null-null	C18H30O3S	2-Dodecylbenzenesulfonic acid
239.1494_9.07	2175.61	2712.41	2304.64	1992.75	2467.61	2910.06	2506.36	2830.42	0.079918	0.92411	0.9689	0	HMDB29422-HMDB29569-HMDB30353-HMDB31093-HMDB33789-HMDB34210-HMDB40348-HMDB62098	C9H15N3O2-C8H18S2-C8H13NO2-C39H65O8P-C7H14O5-C12H22N2-C8H18S2-C8H13NO2	L-Histidine trimethylbetaine//Dibutyl disulfide//Arecoline//9,12,15-Octadecatrienoic acid 1-[(phosphonoxy)methyl]-1,2-ethanediyl ester//null//3-Nonyl-1H-pyrazole//1,8-Octanedithiol//null	C05575-null-C10129-null-null-null-null-null	C11H18N4O2	Pirimicarb	C11079
391.2502_5.15	2154.47	2868.47	2419.6	2327.36	2119.45	2391.49	2665.91	2251.56	0.16403	0.542578	0.9689	0	HMDB00315-HMDB00363-HMDB03851-HMDB04026-HMDB11653-HMDB31462-HMDB31465-HMDB33897-HMDB33918-HMDB34944-HMDB36722-HMDB41001-HMDB41302-HMDB60407-HMDB60424-HMDB60730	C21H32O3-C21H32O3-C21H32O3-C21H32O3-C21H32O3-C21H32O3-C22H34O3-C22H34O3-C21H32O3-C22H34O3-C22H34O3-C22H34O3-C22H34O3-C21H32O3-C21H32O3-C23H36O5	16-a-Hydroxypregnenolone//17a-Hydroxypregnenolone//3a,7a-Dihydroxy-5b-cholestanate//21-Hydroxypregnenolone//17-alpha,20-alpha-Dihydroxypregn-4-en-3-one//[10]-Shogaol//null//Ginkgoic acid//null//null//ent-17-Acetoxy-16b-kauran-19-al//null//null//5alpha-Dihydrodeoxycorticosterone//7alpha-Hydroxypregnenolone//null	C06390 -C05138-null-C05485-C04518-null-null-C10794-null-null-null-null-null-C18040-C18038-null	C23H36O5-C23H36O5	Acetoxy-10-gingerol//CAY10408	-
248.961_12.04	1913.73	2966.79	2153.38	2044.88	2506.72	2963.49	1976.75	2504.71	0.004821	0.864352	0.9689	0	HMDB33269-HMDB59586	C12H9ClOS2-C8HF17O3S	null//Perfluorooctanesulfonic acid	null-C18142	-	-	-
166.0867_0.71	2136.68	2660.03	1994.6	2124.73	1906.66	2885.79	2986.27	1842.49	0.200078	0.730789	0.999504	0	ECMDB23435-HMDB00053-HMDB00159-HMDB00567-HMDB00873-HMDB00930-HMDB01007-HMDB01398-HMDB02720-HMDB04094-HMDB04992-HMDB06044-HMDB11480-HMDB11510-HMDB11724-HMDB15690-HMDB29365-HMDB29575-HMDB29696-HMDB29757-HMDB29774-HMDB30288-HMDB30996-HMDB31460-HMDB31725-HMDB32390-HMDB32917-HMDB32947-HMDB33357-HMDB33485-HMDB33515-HMDB33589-HMDB34169-HMDB34666-HMDB34877-HMDB35226-HMDB35243-HMDB36381-HMDB36626-HMDB3803…	C19H26O2-C19H26O2-C9H11NO2-C9H8O2-C7H8O2-C9H8O2-C9H11NO2-C7H8O2-C21H24O2-C8H7NO-C9H11NO2-C9H11NO2-C23H40NO7P-C23H40NO7P-C7H8O2-C16H20ClN3-C18H19NO4-C14H16O4-C7H8O2-C8H7NO-C14H16O4-C18H19NO4-C18H28O3-C15H11O-C9H8O2-C8H7NO-C7H8O2-C9H8O2-C18H19NO4-C9H11NO2-C14H16O4-C9H11NO2-C9H11NO2-C8H7NO-C7H8O2-C7H8O2-C9H8O2-C18H19NO4-C9H8O2-C18H28O3-C19H26O2-C7H8O2-C7H8O2-C18H28O3-C18H19NO4-C9H8O2-C14H16O4-C16H19…	null//Androstenedione//L-Phenylalanine//Cinnamic acid//4-Methylcatechol//trans-Cinnamic acid//3-Pyridinebutanoic acid//Guaiacol//Gestrinone//Indoxyl//Benzocaine//Norsalsolinol//LysoPE(0:0/18:4(6Z,9Z,12Z,15Z))//LysoPE(18:4(6Z,9Z,12Z,15Z)/0:0)//4-Hydroxybenzyl alcohol//Chloropyramine//Moupinamide//(+)-cis-5,6-Dihydro-5-hydroxy-4-methoxy-6-(2-phenylethyl)-2H-pyran-2-one//Mequinol//4-Hydroxybenzeneac…	null-C00280-C00079-C10438-C06730-C00423-null-C01502-null-C05658-C07527-null-null-null-C17467-null-C02717-null-null-C03766-null-null-C16320-C15549-null-null-null-null-null-null-null-null-null-null-null-null-C17268-null-C02274-null-null-null-null-null-C16984-C05608-C10487-null-null-C02323-C03351-null-null-C00561-null	C9H11NO2-C9H11NO2-C9H11NO2-C9H11NO2-C9H11NO2-C9H11NO2-C9H11NO2-C9H11NO2-C9H11NO2-C9H11NO2-C9H11NO2-C9H11NO2-C9H11NO2-C9H11NO2-C9H11NO2	2-amino-4\'-hydroxy-Propiophenone//2-Propylisonicotinic acid//L-Phenylalanine//benzocaine//4-(3-Pyridyl)-butanoic acid//D-Phenylalanine//DL-Phenylalanine//Tricaine//Metolcarb//4-Hydroxy-1-(3-pyridinyl)-1-butanone//5-(3-Pyridyl)-2-hydroxytetrahydrofuran//N-(4-Hydroxyphenyl)propanamide//Gentiatibetine//Ethyl 2-aminobenzoate//Methyl N-methylanthranilate	--C00079-C07527--C02265-C02057-C18090-C18747-C19565-C19578----
100.9337_9.44	1762.16	2931.86	2023.55	1940.78	2441.34	3037.01	1932.04	2468.4	0.004173	0.911704	0.9689	0	HMDB00692-HMDB12943-HMDB15531	Fe-Fe-Fe	Fe2+//Fe3+//Iron	C14818-C14819-C00023	-	-	-
315.2319_11.5	2041.92	2331.3	2231.45	1915.27	2213.78	3021.87	2496.53	2215.55	0.184768	0.843664	0.981169	0	HMDB01830-HMDB07023-HMDB07024-HMDB07051-HMDB07104-HMDB07105-HMDB07132-HMDB07244-HMDB07272-HMDB07301-HMDB07415-HMDB07443-HMDB07472-HMDB10539-HMDB13121-HMDB14613-HMDB31924-HMDB35695-HMDB38533-HMDB40436-HMDB40643-HMDB41865-HMDB48389-HMDB53193-HMDB53219-HMDB53245-HMDB54283-HMDB54303-HMDB55103-HMDB55321-HMDB55333-HMDB55345-HMDB55457-HMDB55473-HMDB55489-HMDB55499-HMDB55504-HMDB55509-HMDB55514-HMDB55519…	C21H30O2-C37H66O5-C37H66O5-C37H66O5-C37H66O5-C37H66O5-C37H66O5-C37H66O5-C37H66O5-C37H66O5-C37H66O5-C37H66O5-C37H66O5-C61H92O6-C21H30O2-C21H30O2-C21H30O2-C20H26O-C21H30O2-C34H50N4O2-C20H26O-C21H30O2-C61H92O6-C61H92O6-C61H92O6-C61H92O6-C61H92O6-C61H92O6-C61H92O6-C61H92O6-C61H92O6-C61H92O6-C61H92O6-C61H92O6-C61H92O6-C61H92O6-C61H92O6-C61H92O6-C61H92O6-C61H92O6-C61H92O6-C61H92O6-C61H92O6-C37H66O5-C37…	Progesterone//DG(14:0/20:3(5Z,8Z,11Z)/0:0)//DG(14:0/20:3(8Z,11Z,14Z)/0:0)//DG(14:1(9Z)/20:2(11Z,14Z)/0:0)//DG(16:0/18:3(6Z,9Z,12Z)/0:0)//DG(16:0/18:3(9Z,12Z,15Z)/0:0)//DG(16:1(9Z)/18:2(9Z,12Z)/0:0)//DG(18:2(9Z,12Z)/16:1(9Z)/0:0)//DG(18:3(6Z,9Z,12Z)/16:0/0:0)//DG(18:3(9Z,12Z,15Z)/16:0/0:0)//DG(20:2(11Z,14Z)/14:1(9Z)/0:0)//DG(20:3(5Z,8Z,11Z)/14:0/0:0)//DG(20:3(8Z,11Z,14Z)/14:0/0:0)//TG(20:5(5Z,8Z,1…	C00410-null-null-null-null-null-C00165-null-null-null-null-null-null-null-null-C06972-null-C05918-null-null-null-C06972-null-null-null-null-null-null-null-null-null-null-null-null-null-null-null-null-null-null-null-null-null-null-null-null-null-null	C21H30O2-C21H30O2-C21H30O2-C21H30O2-C21H30O2-C21H30O2-C21H30O2-C21H30O2-C21H30O2-C21H30O2-C21H30O2-C21H30O2-C21H30O2-C21H30O2-C21H30O2-C21H30O2-C21H30O2-C21H30O2-C21H30O2-C21H30O2-C21H30O2-C21H30O2-C21H30O2	Cannabis(Dronabinol)//20a-Hydroxydydrogesterone//Methyl dehydroabietate//3&alpha;-Hydroxytibolone//3&beta;-Hydroxytibolone//(3b,5a,17a)-18,19-Dinorpregn-15-en-20-yne-3,17-diol//(3a,5a,17a)-18,19-Dinorpregn-15-en-20-yne-3,17-diol//progesterone//Cannabidiol//14-methyl-20,14-retro-retinoic acid//14-methyl-all-trans-retinoic acid//20-oxo-22,23,24,25,26,27-hexanorvitamin D3 / 20-oxo-22,23,24,25,26,27-…	C06972-------C00410-C07578-----C06392-C08998-C14661-C15158-C15260-C15342-C15402-C15468--
415.2121_5.59	2152.2	2884.94	2728.17	2332.64	2213.19	1950.98	1762.96	2318.98	0.200873	0.981988	0.89336	0	HMDB14354-HMDB14838-HMDB29319-HMDB30404-HMDB30716-HMDB30735-HMDB34025-HMDB34048-HMDB34264-HMDB34321-HMDB34414-HMDB34662-HMDB34838-HMDB35002-HMDB35371-HMDB35428-HMDB36226-HMDB37039-HMDB37324-HMDB37479-HMDB37725-HMDB37734-HMDB38756-HMDB39067-HMDB39380-HMDB41407	C25H30NO3-C24H30O6-C21H22O5-C24H30O6-C21H22O5-C21H22O5-C21H22O5-C21H22O5-C21H22O5-C41H64O17-C21H22O5-C22H32O6-C21H22O5-C21H22O5-C21H22O5-C21H22O5-C11H16O3-C24H30O6-C14H25N3O4S-C21H22O5-C11H16O3-C11H16O3-C21H22O5-C21H22O5-C24H30O6-C24H30O6	Trospium//Eplerenone//1-Methoxyphaseollidin//Armillaripin//null//null//Cristacarpin//Isoxanthohumol//Glyceollin IV//null//3'-Hydroxy-4'-methoxyglabridin//null//Lansiumarin C//Xanthogalenol//Licoagrochalcone D//Licoagrochalcone C//2,6-Dimethoxy-4-propylphenol//null//Alitame//Xanthohumol//Hexyl 2-furoate//Isobutyl 2-furanpropionate//Gancaonin I//null//Armillarin//null	null-C12512-null-null-null-null-C10206-null-null-null-null-null-null-null-null-null-null-null-null-C16417-null-null-null-null-null-null	C17H30N6O4S1-C17H30N6O4S1-C17H30N6O4S1-C17H30N6O4S1-C17H30N6O4S1-C17H30N6O4S1-C23H28N4O2-C22H32O6-C24H30O6-C24H30O6-C24H30O6-C24H30O6-C22H33ClN2O2-C22H32O6-C25H30NO3-C24H30O6-C22H32O6-C24H30O6-C24H30O6-C24H30O6	His Lys Met//Lys His Met//Met His Lys//Met Lys His//Lys Met His//His Met Lys//PAC-1//Isodomedin//Magnoshinin//Eplerenone//Estra-1,3,5(10)-triene-3,6alpha,17beta-triol triacetate//Estra-1,3,5(10)-triene-3,6beta,17beta-triol triacetate//Kalihinol A//Nigakilactone B//Trospium//Armillaripin//Dihydrofukinolide//4-O-Methylmelleolide//Armillarin//Clausarinol	-------C09115-C10658-C12512-C15382-C15440-C17004-C17013------
353.1998_6.77	5860.08	640.141	3037.11	6268.13	192.97	904.712	1168.12	157.789	0.378974	0.906162	0.9689	0	-	-	-	-	-	-	-
122.0247_3.4	1785.81	2429.74	2070.95	1984.1	2069.21	3007.68	2066.54	2588.72	0.003755	0.809209	0.508955	0	HMDB01280-HMDB01488-HMDB02243-HMDB14467-HMDB14863-HMDB31713-HMDB41950-HMDB60406-HMDB60665	C6H7NO3-C6H5NO2-C6H5NO2-C9H11FN2O5-C17H24BrNO3-C6H5NO2-C6H5NO2-C9H11FN2O5-C6H5NO2	2-Aminomuconic acid semialdehyde//Nicotinic acid//Picolinic acid//Floxuridine//Homatropine Methylbromide//null//Nitrobenzene//5'-Deoxy-5-fluorouridine//Isonicotinic acid	C03824-C00253-C10164-C11736-null-null-C06813-C12739-C07446	C6H5NO2-C6H5NO2-C6H5NO2-C6H5NO2	Niacin (Nicotinic acid)//Nitrobenzene//Picolinic acid//Isonicotinic acid	C00253-C06813-C10164-C07446
424.2079_4.55	1888.13	2087.33	2565.02	2175.59	1853.75	2298.14	2904.6	2157.78	0.345058	0.071598	0.869115	0	HMDB14948	C21H29NO	Biperiden	C07941	C16H27N9O5-C16H27N9O5-C16H27N9O5-C16H27N9O5-C16H27N9O5-C16H27N9O5-C16H27N9O5-C16H27N9O5-C16H27N9O5-C15H31N7O5-C15H31N7O5-C15H31N7O5-C16H27N9O5-C16H27N9O5-C15H31N7O5-C16H27N9O5-C16H27N9O5-C15H31N7O5-C16H27N9O5-C16H27N9O5-C16H27N9O5-C15H31N7O5-C16H27N9O5-C16H27N9O5-C18H36NO8P-C18H36NO8P	Gly Gly His Arg//Gly Gly Arg His//Gly His Gly Arg//Gly His Arg Gly//Gly Arg Gly His//Gly Arg His Gly//His Gly Gly Arg//His Gly Arg Gly//His Arg Gly Gly//Lys Ser Arg//Lys Arg Ser//Ser Lys Arg//Asn His Arg//Arg His Asn//Arg Lys Ser//His Arg Asn//Arg Asn His//Arg Ser Lys//Arg Gly Gly His//Arg Gly His Gly//Arg His Gly Gly//Ser Arg Lys//His Asn Arg//Asn Arg His//PC(5:0/5:0)//PC(5:0/5:0)[U]	-------------------------
125.9869_12.82	1850.51	2551.18	2137.35	1777.72	2399.65	2612.1	2139.64	2374.6	0.0128	0.945797	0.997704	0	HMDB31548	CH2Cl2	Dichloromethane	C02271	-	-	-
206.0456_2.02	1125.22	1267.68	2246.1	1762.59	1862.39	2053.7	4269.44	3245.42	0.72386	0.055763	0.446348	0	HMDB00978-HMDB02285-HMDB03320-HMDB04077-HMDB06779-HMDB30481-HMDB31172-HMDB37264-HMDB60026-HMDB60289-HMDB60328-HMDB61933	C10H9NO4-C9H7NO2-C9H7NO2-C9H7NO2-C8H5NO2-C8H5NO2-C9H7NO2-C10H11NO5-C10H11NO5-C9H7NO2-C10H9NO4-C8H5NO2	4-(2-Aminophenyl)-2,4-dioxobutanoic acid//2-Indolecarboxylic acid//Indole-3-carboxylic acid//4,6-Dihydroxyquinoline//Indole-5,6-quinone//Agrocybin//3-Formyl-6-hydroxyindole//2-Hydroxy-4,7-dimethoxy-2H-1,4-benzoxazin-3(4H)-one//Vanilloylglycine//null//null//null	C01252-null-C19837-C05639-C05579-null-null-null-null-null-null-null	C10H9NO4-C10H9NO4-C10H9NO4-C10H9NO4	4-(2-Aminophenyl)-2,4-dioxobutanoic acid//2-Formaminobenzoylacetate//3-Amino-4,7-dihydroxy-8-methylcoumarin//1-Nitro-5,6-dihydroxy-dihydronaphthalene	C01252-C05835-C12466-C14801
173.0791_9.12	1658.83	2388.89	1935.61	1603.5	2316.1	2567.95	2216.49	2316.5	0.019729	0.860444	0.992504	0	HMDB31694-HMDB34007-HMDB38463-HMDB61928-HMDB62045-HMDB62118	C14H26O8-C13H11ClO-C11H10N2OS-C5H7F3O-C6H14O4-C6H14O4	null//null//3-(Isothiocyanatomethyl)-1-methoxy-1H-indole//null//null//null	null-null-null-null-null-null	-	-	-
176.1186_2.37	1822.23	2216.61	1973.3	1877.13	1990.73	2650.69	1995.21	2424.66	0.012297	0.885057	0.67142	0	HMDB00212-HMDB00215-HMDB00803-HMDB00853-HMDB00926-HMDB01129-HMDB02183-HMDB03012-HMDB06543-HMDB15334-HMDB15345-HMDB30053-HMDB30347-HMDB30446-HMDB31323-HMDB31419-HMDB33154-HMDB34168-HMDB34891-HMDB35185-HMDB35924-HMDB36150-HMDB37148-HMDB37149-HMDB38153-HMDB38154-HMDB38165-HMDB38503-HMDB38751-HMDB38908-HMDB39990-HMDB39991-HMDB39992-HMDB39993-HMDB39994-HMDB39997-HMDB60428-HMDB60570-HMDB61887-HMDB61888…	C8H15NO6-C8H15NO6-C8H15NO6-C8H15NO6-C5H5N-C8H15NO6-C22H32O2-C6H7N-C10H13N3-C17H27NO4-C17H27NO4-C22H32O2-C18H22NO-C22H32O2-C4H5N-C2H6N2O-C8H10N2-C7H8-C8H10N2-C22H32O2-C4H5N-C15H24O4-C8H10N2-C8H10N2-C15H24O4-C15H24O4-C15H24O4-C15H24O4-C8H15NO6-C22H32O2-C8H10N2-C8H10N2-C8H10N2-C8H10N2-C8H10N2-C8H10N2-C2H6N2O-C15H24O4-C6H7N-C6H7N-C7H8-C7H8	N-Acetylgalactosamine//N-Acetyl-D-glucosamine//Beta-N-Acetylglucosamine//N-Acetyl-b-D-galactosamine//Pyridine//N-Acetylmannosamine//Docosahexaenoic acid//Aniline//Debrisoquine//Nadolol//Metipranolol//Neogrifolin//N-(p-Hydroxyphenethyl)actinidine//Grifolin//3-Butenenitrile//N-Nitrosodimethylamine//5,6,7,8-Tetrahydroquinoxaline//Toluene//3,5-Dimethyl-2-vinylpyrazine//Retinol acetate//Pyrrole//null/…	C01074-C00140-C03878-C05021-C00747-C00645-C06429-C00292-C13650-null-C07915-null-C09984-null-null-C14704-null-C01455-null-null-C19907-null-null-null-null-null-null-null-null-null-null-null-null-null-null-null-null-null-null-null-null-null	C10H13N3	Debrisoquine	C13650
166.0146_3.41	1822.23	2216.61	1973.3	1877.13	1990.73	2650.69	1995.21	2424.66	0.012297	0.885057	0.67142	0	HMDB00232-HMDB01330-HMDB33161	C7H5NO4-C7H7NO5-C7H5NO4	Quinolinic acid//2-Amino-3-carboxymuconic acid semialdehyde//2,6-Pyridinedicarboxylic acid	C03722-C04409-null	C7H5NO4-C7H5NO4-C7H5NO4-C7H5NO4	2,3-Pyridinedicarboxylic acid//Dipicolinic acid//o-Nitrobenzoate//4-Nitrobenzoic acid	C03722--C16234-C18625
313.2378_5.59	2093.77	2716.59	1947.42	2219.78	2225.55	1792.01	1686.11	2112.28	0.645708	0.370553	0.979358	0	HMDB00782-HMDB02186-HMDB03229-HMDB04704-HMDB04705-HMDB10735-HMDB12328-HMDB30935-HMDB30997-HMDB31046-HMDB31053-HMDB31145-HMDB31679-HMDB31711-HMDB32638-HMDB33791-HMDB34295-HMDB35877-HMDB37647-HMDB38958-HMDB40888-HMDB41220-HMDB41422-HMDB60038-HMDB61858-HMDB61979	C18H34O4-C16H30O2-C16H30O2-C18H34O4-C18H34O4-C16H30O2-C16H30O2-C18H36O5-C17H32O2-C17H32O2-C16H30O2-C16H30O2-C18H34O4-C16H30O2-C16H30O2-C16H30O2-C18H36O5-C16H30O2-C16H30O2-C16H30O2-C17H32O2-C18H34O4-C16H30O2-C17H32O2-C17H32O2-C16H30O2	Octadecanedioic acid//Hypogeic acid//Palmitoleic acid//9,10-DHOME//12,13-DHOME//Trans-Hexa-dec-2-enoic acid//Palmitelaidic acid//null//Cyclohexaneundecanoic acid//(Z)-9-Heptadecenoic acid//(E)-6-Hexadecenoic acid//5-Dodecyldihydro-2(3H)-furanone//(9xi,10xi,12xi)-9,10-Dihydroxy-12-octadecenoic acid//15-Hexadecanolide//(Z)-5-Hexadecenoic acid//(E)-3-Hexadecenoic acid//Floionolic acid//(Z)-13-Hexade…	null-null-C08362-C14828-C14829-null-null-null-C12100-C16536-null-null-null-null-null-null-C19621-null-null-null-null-null-null-null-null-null	C18H34O4-C18H34O4-C18H34O4-C18H34O4-C18H34O4-C18H34O4-C18H34O4-C18H34O4-C18H34O4-C18H34O4-C18H34O4-C18H34O4-C18H34O4-C18H34O4-C18H34O4-C18H34O4-C18H34O4-C18H34O4-C18H34O4-C18H34O4-C18H34O4-C18H34O4-C18H34O4-C18H34O4-C18H34O4-C18H34O4-C18H34O4-C18H34O4-C18H34O4-C18H34O4-C18H34O4-C18H34O4-C18H34O4-C18H34O4-C18H34O4-C18H34O4-C18H34O4-C18H34O4-C18H34O4-C18H34O4-C18H34O4-C18H34O4-C18H34O4	9,10-dihydroxy-12-octadecenoic acid//9,13-dihydroxy-10-octadecenoic acid//9,13-dihydroxy-11-octadecenoic acid//12,13-dihydroxy-9-octadecenoic acid//7S,8S-DiHOME(9Z)//9,10-DiHOME//12,13-DiHOME//Octadecanedioic acid//18-hydroxy-9R,10S-epoxy-stearic acid//18-hydroxy-9S,10R-epoxy-stearic acid//(&plusmn;)12,13-DiHOME//Octadecanedioic acid//9,10-Epoxy-18-hydroxystearate//11-HpOME//9-HpOME//8-HpOME//10-…	----C07355-C14828-C14829------C19620------------------------------
195.1232_9.06	1794.23	2206.88	1898.89	1696.04	2187.94	2308.46	2039.61	2367.47	0.131148	0.990517	0.9689	0	HMDB00421-HMDB01292-HMDB01441-HMDB03224-HMDB12141-HMDB12485-HMDB13253-HMDB29576-HMDB31163-HMDB31308-HMDB33532-HMDB37837-HMDB37838-HMDB37858-HMDB37859-HMDB37863-HMDB39584-HMDB40148-HMDB41940-HMDB59918	C5H10O4-C5H10O4-C6H6N4-C5H10O4-C5H10O4-C5H10O4-C7H11N3O-C5H10O4-C6H9NO-C6H9NO-C6H18OSi2-C6H9NO-C6H9NO-C6H9NO-C6H9NO-C6H9NO-C6H9NO-C6H9NO-C9H11N3O-C7H14O4	2,3-Dihydroxyvaleric acid//1-Deoxy-D-xylulose//Dihydropteridine//Deoxyribose//(R)-2,3-Dihydroxy-isovalerate//(R)-glycerol 1-acetate//N-Acetylhistamine //2,3-Dihydroxy-2-methylbutanoic acid//N-Acetyl-2,3-dihydro-1H-pyrrole//5-Acetyl-3,4-dihydro-2H-pyrrole//Dimethicone//2-Ethyl-4-methyloxazole//4-Ethyl-2-methyloxazole//2-Ethyl-5-methyloxazole//5-Ethyl-2-methyloxazole//5-Ethyl-4-methyloxazole//null/…	null-C06257-C05649-C01801-C04272-null-C05135-null-null-null-null-null-null-null-null-null-null-null-C16452-null	-	-	-
208.061_1.98	1399.1	1604.06	2071.5	1680.72	1967.34	2050.43	3174.54	2449.19	0.521892	0.021249	0.60305	0	HMDB00978-HMDB02107-HMDB02334-HMDB02428-HMDB06555-HMDB11634-HMDB30081-HMDB30439-HMDB30802-HMDB31552-HMDB32105-HMDB32613-HMDB32731-HMDB32944-HMDB33648-HMDB33906-HMDB34836-HMDB34867-HMDB35003-HMDB35108-HMDB35499-HMDB36780-HMDB38114-HMDB38236-HMDB39032-HMDB39045-HMDB39147-HMDB39575-HMDB60328	C10H9NO4-C8H6O4-C8H6O4-C8H6O4-C10H13N4O7P-C6H17N3-C20H24O7-C21H22O6-C16H12O8-C21H22O6-C20H24O7-C8H6O4-C20H24O7-C10H6O4-C16H12O8-C20H24O7-C21H22O6-C21H22O6-C21H22O6-C20H24O7-C21H22O6-C20H24O7-C21H22O6-C21H22O6-C20H24O7-C10H6O4-C10H6O4-C20H24O7-C10H9NO4	4-(2-Aminophenyl)-2,4-dioxobutanoic acid//Phthalic acid//Benzoquinoneacetic acid//Terephthalic acid//dIMP//Norspermidine//Carissanol//null//Patuletin//null//null//3,4-Methylenedioxybenzoic acid//null//Coumarin-4-carboxylic acid//null//null//Lansiumarin B//Xanthohumol B//Xanthohumol D//null//Isoxanthohumol B//Diosbulbin F//4'-O-Methylkievitone//(+)-Fargesin//null//8H-1,3-Dioxolo[4,5-h][1]benzopyra…	C01252-C01606-null-C06337-C06196-C03375-null-null-C10118-null-null-null-null-null-null-null-null-null-null-null-null-null-null-null-null-null-null-null-null	C10H9NO4-C10H9NO4-C10H9NO4-C10H9NO4	4-(2-Aminophenyl)-2,4-dioxobutanoic acid//2-Formaminobenzoylacetate//3-Amino-4,7-dihydroxy-8-methylcoumarin//1-Nitro-5,6-dihydroxy-dihydronaphthalene	C01252-C05835-C12466-C14801
226.9522_12.01	1605.03	2104.72	2038.73	1595.22	1896.45	2383.67	2081.72	2198.27	0.252578	0.789668	0.9689	0	HMDB01587-HMDB31515-HMDB32598-HMDB32612-HMDB40528-HMDB59920-HMDB60345-HMDB60363-HMDB60368	C8H6O3-C8H6O3-C8H6O3-C8H6O3-C8H6O3-H2O8S2-C7H5ClO4-C6H4Cl2O5-C7H5ClO4	Phenylglyoxylic acid//null//4-Hydroxyphthalide//3,4-Methylenedioxybenzaldehyde//1,4-Benzodioxin-2(3H)-one//Peroxydisulfuric acid//null//null//null	C02137-null-null-C10812-null-null-null-null-null	C6H4Cl2O5	2,5-Dichloro-4-oxohex-2-enedioate	C12835
116.1743_11.65	266.863	6385.82	288.299	3004.81	4556.97	498.215	451.148	380.649	0.037233	0.83714	0.9689	0	HMDB06320-HMDB13288	C16H31NO4-C16H31NO4	2,6 Dimethylheptanoyl carnitine//Nonanoylcarnitine	null-null	-	-	-
201.0089_12.82	1629.84	2305.55	1803.18	1502.3	2129.78	2235.96	1763.13	2017.24	0.020517	0.907213	0.9689	0	HMDB31414-HMDB31582-HMDB31686-HMDB31804-HMDB32446-HMDB32447-HMDB33238-HMDB35400-HMDB36617-HMDB36932-HMDB39844-HMDB40246-HMDB40272-HMDB61898-HMDB62073	C8H12O-C8H12O-C8H12O-C5H10N2O2S-C8H12O-C8H12O-C8H12O-C13H6-C14H12O11-C13H14O12-C8H12O-C8H12O-C8H12O-C8H12O-C8H12O	2,3-Dimethyl-2-cyclohexen-1-one//6-Methyl-3,5-heptadien-2-one//(E,E)-2,4-Octadienal//Methomyl//trans, trans-3,5-Octadien-2-one//1,5-Octadien-3-one//2-Isopropyl-5-methylfuran//1-Tridecene-3,5,7,9,11-pentayne//(+)-Chebulic acid//null//(E,E)-2,6-Octadienal//3,5,5-Trimethyl-2-cyclopenten-1-one//2-Butylfuran//null//null	null-null-null-C11196-null-null-null-C08464-null-null-null-null-null-null-null	-	-	-
355.2847_7.65	1293.59	2161.23	2592.14	1474.37	1967.15	2073.63	2051.55	1730.23	0.025691	0.01205	0.991087	0	HMDB01009-HMDB04668-HMDB04669-HMDB05045-HMDB06294-HMDB10200-HMDB10203-HMDB10206-HMDB10220-HMDB10224-HMDB11108-HMDB11538-HMDB11568-HMDB29786-HMDB29969-HMDB30950-HMDB30995-HMDB31088-HMDB31103-HMDB31934-HMDB34586-HMDB36802-HMDB36832-HMDB39603-HMDB60052-HMDB61644-HMDB61645-HMDB61647	C11H17N2-C18H30O3-C18H30O3-C20H34O3-C16H31O3-C18H30O3-C18H30O3-C18H30O3-C18H30O3-C18H30O3-C18H30O3-C21H38O4-C21H38O4-C18H30O3-C18H30O3-C18H30O3-C18H30O3-C18H30O3-C18H30O3-C18H30O3-C18H30O3-C20H34O3-C18H30O3-C18H30O3-C20H34O3-C18H30O3-C20H34O3-C20H34O3	N-Methylnicotinium//13-OxoODE//9-OxoODE//15(S)-Hydroxyeicosatrienoic acid//16-Hydroxy hexadecanoic acid//A-12(13)-EpODE//13-HOTE//15(16)-EpODE//9(10)-EpODE//9-HOTE//17-Hydroxylinolenic acid//MG(0:0/18:2(9Z,12Z)/0:0)//MG(18:2(9Z,12Z)/0:0/0:0)//10-Oxo-11-octadecen-13-olide//null//null//(2'E,4'Z,8E)-Colneleic acid//null//null//(9S,10E,12Z,15Z)-9-Hydroxy-10,12,15-octadecatrienoic acid//(9Z,12Z,14E)-1…	null-C14765-C14766-null-null-null-null-null-null-null-C16346-null-null-null-null-null-C19827-null-null-null-null-null-null-null-null-null-null-null	C21H38O4-C21H38O4-C21H38O4-C21H38O4-C21H38O4-C21H38O4-C21H38O4-C21H38O4	PGF2&alpha; Alcohol methyl ether//MG(18:2(9Z,12Z)/0:0/0:0)[rac]//1-Linoleoyl Glycerol//Ceriporic acid B//MG(0:0/18:2(9Z,12Z)/0:0)//MG(18:2(9Z,12Z)/0:0/0:0)//2-Linoleoyl Glycerol//Methyl acetyl ricinoleate	0
815.5659_4.49	3181.85	1488.39	1440.72	2870.53	2566.43	638.134	1780.15	1284.53	0.000485	0.163689	0.63591	0	HMDB00312-HMDB00320-HMDB00326-HMDB00330-HMDB00364-HMDB00371-HMDB00376-HMDB00390-HMDB00395-HMDB00404-HMDB00414-HMDB00415-HMDB00419-HMDB00427-HMDB00432-HMDB00505-HMDB00506-HMDB00527-HMDB00619-HMDB00760-HMDB00865-HMDB00917-HMDB04666-HMDB11549-HMDB11578-HMDB11579-HMDB13330-HMDB35273-HMDB36356-HMDB36568	C24H40O5-C24H40O5-C24H40O5-C24H40O5-C24H40O5-C24H40O5-C24H40O5-C24H40O5-C24H40O5-C24H40O5-C24H40O5-C24H40O5-C24H40O5-C24H40O5-C24H40O5-C24H40O5-C24H40O5-C24H40O5-C24H40O5-C24H40O5-C24H40O5-C24H40O5-C23H38O4-C23H38O4-C23H38O4-C23H38O4-C21H39NO5-C23H38O4-C23H38O4-C23H38O4	3a,7a,12b-Trihydroxy-5b-cholanoic acid//3a,4b,7a-Trihydroxy-5b-cholanoic acid//1b,3a,12a-Trihydroxy-5b-cholanoic acid//3a,4b,12a-Trihydroxy-5b-cholanoic acid//3a,6a,7b-Trihydroxy-5b-cholanoic acid//1,3,12-Trihydroxycholan-24-oic acid//3b,7a,12a-Trihydroxy-5a-Cholanoic acid//3a,7b,12b-Trihydroxy-5b-cholanoic acid//3b,7b,12a-Trihydroxy-5b-cholanoic acid//2b,3a,7a-Trihydroxy-5b-cholanoic acid//1b,3a…	null-null-null-null-C17727-null-null-null-null-null-null-C17726-null-null-null-null-null-null-C00695-null-null-C17644-C13856-null-null-null-null-null-null-null	C49H80O7	16:3-Glc-Cholesterol
329.2474_11.48	1551.56	2016.91	1722.84	1500.35	2113.08	2297.2	2003.79	1955.64	0.149105	0.94627	0.969382	0	HMDB02183-HMDB02925-HMDB07059-HMDB07110-HMDB07111-HMDB07138-HMDB07162-HMDB07163-HMDB07190-HMDB07219-HMDB07246-HMDB07247-HMDB07274-HMDB07303-HMDB07418-HMDB07446-HMDB07475-HMDB07647-HMDB10378-HMDB11155-HMDB29653-HMDB29768-HMDB30053-HMDB30446-HMDB31058-HMDB31311-HMDB31454-HMDB31624-HMDB31625-HMDB31866-HMDB32060-HMDB33775-HMDB34204-HMDB34354-HMDB34419-HMDB35185-HMDB35601-HMDB35989-HMDB36719-HMDB36814…	C22H32O2-C20H34O2-C39H70O5-C39H70O5-C39H70O5-C39H70O5-C39H70O5-C39H70O5-C39H70O5-C39H70O5-C39H70O5-C39H70O5-C39H70O5-C39H70O5-C39H70O5-C39H70O5-C39H70O5-C39H70O5-C20H34O2-C37H69O7P-C11H16O-C35H58O6-C22H32O2-C22H32O2-C20H34O2-C11H16O-C11H16O-C11H16O-C11H16O-C11H16O-C11H16O-C35H58O6-C35H58O6-C35H58O6-C35H58O6-C22H32O2-C11H16O-C11H16O-C11H16O-C11H16O-C11H16O-C20H34O2-C11H16O-C22H32O2-C60H102O6-C60H1…	Docosahexaenoic acid//8,11,14-Eicosatrienoic acid//DG(14:1(9Z)/22:2(13Z,16Z)/0:0)//DG(16:0/20:3(5Z,8Z,11Z)/0:0)//DG(16:0/20:3(8Z,11Z,14Z)/0:0)//DG(16:1(9Z)/20:2(11Z,14Z)/0:0)//DG(18:0/18:3(6Z,9Z,12Z)/0:0)//DG(18:0/18:3(9Z,12Z,15Z)/0:0)//DG(18:1(11Z)/18:2(9Z,12Z)/0:0)//DG(18:1(9Z)/18:2(9Z,12Z)/0:0)//DG(18:2(9Z,12Z)/18:1(11Z)/0:0)//DG(18:2(9Z,12Z)/18:1(9Z)/0:0)//DG(18:3(6Z,9Z,12Z)/18:0/0:0)//DG(18:…	C06429-C03242-null-null-null-null-null-null-null-C00165-null-null-null-null-null-null-null-null-null-C15647-null-null-null-null-null-null-null-null-null-null-null-null-null-null-null-null-C08490-null-null-null-null-null-null-null-null-null-null-null-null-null-null-null-null-null-null-null-null-null-null-null-null-null-null-null-null-null-null-null-null-null-null-null-null-null-null-null-null-null…	C22H32O2-C20H34O2-C20H34O2-C20H34O2-C22H32O2-C20H34O2-C20H34O2-C20H34O2-C20H34O2-C20H34O2-C20H34O2-C20H34O2-C20H34O2-C20H34O2-C20H34O2-C20H34O2-C20H34O2-C20H34O2-C20H34O2-C22H32O2-C22H32O2-C20H34O2-C20H34O2-C20H34O2-C20H34O2-C20H34O2-C20H34O2-C20H34O2-C20H34O2-C20H34O2-C20H34O2-C22H32O2-C20H34O2-C22H32O2-C20H34O2-C20H34O2-C22H32O2-C22H32O2-C22H32O2-C20H34O2-C20H34O2-C20H34O2-C20H34O2-C20H34O2-C20…	3a-OH-5aH-Degestrel//Eicosatrienoic acid//Isoincensole//Incensole//(4Z,7Z,10Z,13Z,16Z,19Z)-4,7,10,13,1 6,19-Docosahexaenoic acid//5,8,11-eicosatrienoic acid//Dihomo-&gamma;-Linolenic Acid//11,14,17-eicosatrienoic acid//Podocarpric acid//11(Z),14(Z),17(Z)-Eicosatrienoic Acid//2E,4E,8Z-eicosatrienoic acid//5(Z),11(Z),14(Z)-Eicosatrienoic acid//5(Z),8(Z),11(Z)-Eicosatrienoic Acid//7,10,13-Eicosatrie…	----C06429--C03242---C16522---------------------C13273--C09072-C14586-C14882-C15058-C15116-C15265-C15299-C15376-C15399-----------------------
387.1844_4.99	1418.36	1652.61	2053.26	1677.43	1638.75	2112.06	2523.17	2073.03	0.160772	0.023484	0.512303	0	HMDB15049-HMDB15359-HMDB28956	C22H28N2O2-C22H28N2O2-C12H26N4O3	Anileridine//Encainide//null	null-C06978-null	C22H28N2O2-C22H28N2O2-C22H28N2O2-C22H28N2O2	2-Pyrrolidinone, 1-ethyl-4-[2-[(2-hydroxyethyl)amino]ethyl]-3,3-diphenyl- (7CI,8CI,9CI)//anileridine//Encainide//Tebufenozide	0
317.0791_3.64	2066.62	2010.19	2027.99	1798.32	2167.17	1450.01	1723.29	1896.82	0.165458	0.633571	0.854443	0	HMDB14911-HMDB29364-HMDB29534-HMDB30766-HMDB31975-HMDB33262-HMDB33566-HMDB34453-HMDB36049-HMDB36052-HMDB36662-HMDB36932-HMDB37325-HMDB38613-HMDB39160	C29H32O13-C18H14O4-C18H14O4-C15H18O5-C18H14O4-C15H18O5-C9H14OS3-C12H10OS2-C15H18O5-C15H18O5-C15H18O5-C13H14O12-C15H18O5-C10H18N2O6S-C11H20N4O2	Etoposide//7-Acetoxy-2-methylisoflavone//Glyzarin//11-Hydroxy-12-methoxydihydrokawain//null//null//Ajoene//4-[2,2'-Bithiophen-5-yl]-3-butyn-1-ol//null//null//null//null//null//gamma-L-Glutamyl-L-methionine sulfoxide//L-Gizzerosine	C01576-null-null-null-null-null-C16757-C04486-null-null-null-null-null-null-null	C18H14O4-C18H14O4-C18H14O4-C18H14O4-C18H14O4-C18H14O4-C12H16N2O6S-C18H14O4-C20H12O4-C20H12O4-C20H12O4-C18H14O4-C10H18N2O6S	7-Acetyloxy-2-methylisoflavone//Glyzarin//9-O-Methylneodunol//Pongamol//Castillene A//6-Methoxy-[2\'\',3\'\':7,8]furanoflavanone//Cysteinyldopa//Dehydrocycloguanandin//cis-4-(7-Hydroxtpyren-8-yl)-2-oxobut-3-enoate//cis-4-(8-Hydroxypyren-7-yl)-2-oxobut-3-enoate//4,5-Chrysenedicarboxylate//3-Methoxy-2-(4-methylbenzoyl)-4H-1-benzopyran-4-one//gamma-L-Glutamyl-L-methionine sulfoxide	------C17935-C10055-C18271-C18272-C18277--
339.1998_7.52	1952.86	2845.35	1966.98	2205.71	1180.44	2271.02	1260.92	1208.81	0.001038	0.937986	0.961284	0	-	-	-	-	-	-	-
374.2085_5.58	1253.01	1741.23	2108.28	1693.39	1542.41	2036.53	2255.1	2255.11	0.023818	0.001921	0.034061	0	HMDB15358-HMDB15502-HMDB15634-HMDB40383	C23H31NO2-C23H31NO2-C18H25N3O2-C18H25N3O2	Levomethadyl Acetate//Methadyl Acetate//Saxagliptin//null	C08012-null-null-null	C20H29N3O4-C20H29N3O4-C20H29N3O4-C20H29N3O4-C20H29N3O4-C20H29N3O4-C20H29N3O4-C20H29N3O4-C20H29N3O4-C20H29N3O4-C20H29N3O4-C20H29N3O4-C19H33NO4-C19H33NO4	Leu Phe Pro//Ile Pro Phe//Ile Phe Pro//Pro Phe Leu//Pro Leu Phe//Pro Phe Ile//Pro Ile Phe//Phe Pro Leu//Leu Pro Phe//Phe Pro Ile//Phe Ile Pro//Phe Leu Pro//(7R,8R,E)-6-((2R,E)-6,7-dihydroxy-2,5-dimethyloct-4-en-1-ylidene)-8-methyloctahydroindolizine-7,8-diol//Tumonoic Acid A	-------------
352.2199_11.51	1591.45	2002.22	1724.04	1394.16	1933.37	2244.67	1849.73	1945.55	0.062203	0.957632	0.9689	0	-	-	-	-	C16H31N3O4-C16H31N3O4-C16H31N3O4-C16H31N3O4-C16H31N3O4-C16H31N3O4	Val Val Leu//Val Leu Val//Ile Val Val//Val Val Ile//Leu Val Val//Val Ile Val	-----
331.2467_4.57	1424.9	1511.44	1519.38	1722.87	1793.39	1946.56	2534.03	1812.1	0.531987	0.392041	0.944841	0	HMDB07266-HMDB07293-HMDB07294-HMDB07322-HMDB07323-HMDB07350-HMDB07462-HMDB07491-HMDB07518-HMDB07519-HMDB07547-HMDB07548-HMDB07574-HMDB07575-HMDB07686-HMDB07713-HMDB07714-HMDB07742-HMDB07743-HMDB07770-HMDB10734-HMDB30935-HMDB31042-HMDB31057-HMDB34295-HMDB56248-HMDB56302-HMDB56307-HMDB56329-HMDB56332-HMDB56338-HMDB56354-HMDB56360-HMDB56370-HMDB56377-HMDB61658-HMDB61663	C43H68O5-C43H68O5-C43H68O5-C43H68O5-C43H68O5-C43H68O5-C43H68O5-C43H68O5-C43H68O5-C43H68O5-C43H68O5-C43H68O5-C43H68O5-C43H68O5-C43H68O5-C43H68O5-C43H68O5-C43H68O5-C43H68O5-C43H68O5-C16H32O3-C18H36O5-C17H34O3-C16H32O3-C18H36O5-C43H68O5-C43H68O5-C43H68O5-C43H68O5-C43H68O5-C43H68O5-C43H68O5-C43H68O5-C43H68O5-C43H68O5-C16H32O3-C17H34O3	DG(18:2(9Z,12Z)/22:6(4Z,7Z,10Z,13Z,16Z,19Z)/0:0)//DG(18:3(6Z,9Z,12Z)/22:5(4Z,7Z,10Z,13Z,16Z)/0:0)//DG(18:3(6Z,9Z,12Z)/22:5(7Z,10Z,13Z,16Z,19Z)/0:0)//DG(18:3(9Z,12Z,15Z)/22:5(4Z,7Z,10Z,13Z,16Z)/0:0)//DG(18:3(9Z,12Z,15Z)/22:5(7Z,10Z,13Z,16Z,19Z)/0:0)//DG(18:4(6Z,9Z,12Z,15Z)/22:4(7Z,10Z,13Z,16Z)/0:0)//DG(20:3(5Z,8Z,11Z)/20:5(5Z,8Z,11Z,14Z,17Z)/0:0)//DG(20:3(8Z,11Z,14Z)/20:5(5Z,8Z,11Z,14Z,17Z)/0:0)//…	null-null-null-null-null-null-null-null-C00165-null-null-null-null-null-null-null-null-null-null-null-null-null-null-null-C19621-null-null-null-null-null-null-null-null-null-null-null-null	C18H36O5-C18H36O5-C18H36O5-C18H36O5	Phloionolic acid//18-hydroxy-9S,10R-dihydroxy-stearic acid//9R,10S,18-trihydroxy-stearic acid//9,10,13-Trihydroxystearic acid	C19621---
435.0389_5.94	1767.86	1566.17	1693.66	1924.49	1885.07	2112.52	1491.65	1695.06	0.807587	0.688426	0.986254	0	HMDB15264-HMDB31823-HMDB61313	C19H20N2O3S-C12H10S2-C21H20ClFNO	Pioglitazone//Diphenyl disulfide//null	C07675-null-null	-	-	-
397.2258_6.92	4685.79	472.417	2272.24	4907.09	57.4729	651.572	817.49	95.6617	0.418845	0.924363	0.9689	0	HMDB01220-HMDB01320-HMDB01335-HMDB01381-HMDB01403-HMDB01452-HMDB01509-HMDB02122-HMDB02132-HMDB02363-HMDB02400-HMDB02776-HMDB04240-HMDB04385-HMDB05077-HMDB05082-HMDB05844-HMDB12481-HMDB12564-HMDB12587-HMDB14727-HMDB15434-HMDB34651-HMDB34676-HMDB35064-HMDB35338-HMDB35339-HMDB35958-HMDB36756-HMDB38720-HMDB40566-HMDB40567-HMDB40943-HMDB40946-HMDB60041-HMDB60042	C20H32O5-C20H32O5-C20H32O5-C20H32O5-C20H32O5-C20H32O5-C20H32O5-C20H32O5-C20H32O5-C20H32O5-C20H32O5-C20H32O5-C20H32O5-C20H32O5-C20H32O5-C20H32O5-C20H32O5-C20H32O5-C20H32O5-C20H32O5-C20H26N4O-C23H28N8-C42H68O14-C20H32O5-C20H32O5-C20H32O5-C20H32O5-C42H68O14-C20H32O5-C19H30O5-C19H30O5-C19H30O5-C42H68O14-C42H68O14-C20H32O5-C20H32O5	Prostaglandin E2//(13E)-11a-Hydroxy-9,15-dioxoprost-13-enoic acid//Prostaglandin I2//Prostaglandin H2//Prostaglandin D2//Thromboxane A2//20-Hydroxy-leukotriene B4//Prostaglandin F3a//8-iso-PGF3a//Levuglandin E2//Levuglandin D2//13,14-Dihydro-15-keto-PGE2//15-Keto-prostaglandin F2a//Lipoxin A4//8-iso-15-keto-PGF2a//Lipoxin B4//8-isoprostaglandin E2//(5Z)-(15S)-11alpha-Hydroxy-9,15-dioxoprostanoate…	C00584-C04654-C01312-C00427-C00696-C02198-C04853-C06476-null-C13807-C13808-C04671-C05960-C06314-null-C06315-null-C04671-null-null-null-null-null-null-null-null-null-null-null-null-null-null-null-null-null-null	-	-	-
357.279_5.86	1838.69	2033.54	1459.14	1931.16	1351.03	1507.14	1700.03	1511.37	0.710029	0.99498	0.9689	0	HMDB02007-HMDB02823-HMDB07204-HMDB07233-HMDB07261-HMDB07289-HMDB07318-HMDB07371-HMDB07372-HMDB07399-HMDB07427-HMDB07455-HMDB07484-HMDB07597-HMDB07598-HMDB07625-HMDB07652-HMDB07653-HMDB14956-HMDB30407-HMDB31099-HMDB31194-HMDB31568-HMDB31731-HMDB32579-HMDB35055-HMDB36681-HMDB37272-HMDB38107-HMDB38194-HMDB46648-HMDB46653-HMDB46698-HMDB46703-HMDB46816-HMDB46818-HMDB46941-HMDB46943-HMDB47385-HMDB47433…	C24H36O2-C22H38O2-C43H78O5-C43H78O5-C43H78O5-C43H78O5-C43H78O5-C43H78O5-C43H78O5-C43H78O5-C43H78O5-C43H78O5-C43H78O5-C43H78O5-C43H78O5-C43H78O5-C43H78O5-C43H78O5-C12H18O-C18H34N4O6-C22H38O2-C12H18O-C12H18O-C12H18O-C12H18O-C12H18O-C12H18O-C12H18O-C12H18O-C12H18O-C66H114O6-C66H114O6-C66H114O6-C66H114O6-C66H114O6-C66H114O6-C66H114O6-C66H114O6-C66H114O6-C66H114O6-C66H114O6-C66H114O6-C66H114O6-C66H114…	Tetracosahexaenoic acid//Docosatrienoic acid//DG(18:1(11Z)/22:2(13Z,16Z)/0:0)//DG(18:1(9Z)/22:2(13Z,16Z)/0:0)//DG(18:2(9Z,12Z)/22:1(13Z)/0:0)//DG(18:3(6Z,9Z,12Z)/22:0/0:0)//DG(18:3(9Z,12Z,15Z)/22:0/0:0)//DG(20:0/20:3(5Z,8Z,11Z)/0:0)//DG(20:0/20:3(8Z,11Z,14Z)/0:0)//DG(20:1(11Z)/20:2(11Z,14Z)/0:0)//DG(20:2(11Z,14Z)/20:1(11Z)/0:0)//DG(20:3(5Z,8Z,11Z)/20:0/0:0)//DG(20:3(8Z,11Z,14Z)/20:0/0:0)//DG(22:0…	null-null-null-null-null-null-null-null-null-null-null-null-null-null-null-null-null-null-null-null-null-null-null-null-null-null-null-null-null-null-null-null-null-null-null-null-null-null-null-null-null-null-null-null-null-null-null-null-null-null-null-null-null-null-null-null-null-null-null-null-null-null-null-null-null-null-null-null-null-null-null-null-null	C22H38O2-C22H38O2-C22H38O2-C22H38O2-C22H38O2-C24H36O2-C22H38O2-C22H38O2-C22H38O2-C22H38O2-C24H36O2-C24H36O2-C24H36O2-C22H38O2-C24H36O2-C24H36O2-C24H36O2-C22H38O2-C24H36O2-C24H36O2-C22H38O2-C22H38O2-C22H38O2-C22H38O2-C24H36O2-C22H38O2-C22H38O2-C22H38O2-C24H36O2-C22H38O2-C24H36O2-C24H36O2-C24H36O2-C22H38O2-C22H38O2	Docosatrienoic Acid//7,7-dimethyl-5Z,8Z,11Z-eicosatrienoic acid//10,10-dimethyl-5Z,8Z,11Z-eicosatrienoic acid//7,10,13-docosatrienoic acid//8,11,14-docosatriennoic acid//4,8,12,15,19,21-tetracosahexaenoic acid//13,16,19-docosatrienoic acid//3Z,9Z,15Z-docosatrienoic acid//5Z,11Z,17Z-docosatrienoic acid//7Z,10Z,13Z-docosatrienoic acid//5&beta;-Chola-8(14),11-dien-24-oic Acid//5&beta;-Chola-7,9(11)-…	------C16534-------------C16185---------------
391.1791_4.1	1670.11	1556.74	1450.35	1503.12	1589.5	1751.21	1770.37	1959.62	0.821107	0.997812	0.9689	0	HMDB30361-HMDB30787-HMDB32819-HMDB32896-HMDB34605-HMDB34987-HMDB35041-HMDB35042-HMDB35047-HMDB35812-HMDB36474-HMDB36661-HMDB36690-HMDB36894-HMDB36901-HMDB38014-HMDB38183-HMDB40241-HMDB40795-HMDB41795-HMDB60931	C22H30N2O2-C19H24O5-C20H26O5-C20H26O5-C20H26O5-C19H24O5-C19H24O5-C19H24O5-C20H26O5-C20H26O5-C20H26O5-C20H26O5-C20H26O5-C20H26O5-C20H26O5-C19H24O5-C10H14S-C11H16OS-C20H26O5-C20H26O5-C20H24N	(-)-Aspidospermine//(R)-Marmin//null//null//null//null//Gibberellin A51//null//Gibberellin A37//Epirosmanol//Verimol G//Isorosmanol//null//null//null//null//3-(4-Methyl-3-pentenyl)thiophene//1-(2-Thienyl)-1-heptanone//null//19-Noraldosterone//null	C09042-null-null-null-null-null-C11865-null-C11859-null-null-null-null-null-null-null-null-null-null-null-null	C14H28N6O5S1-C14H28N6O5S1-C14H28N6O5S1-C14H28N6O5S1-C14H28N6O5S1-C14H28N6O5S1-C21H28N2O3-C21H28O7-C21H28O7	Ser Met Arg//Met Arg Ser//Arg Ser Met//Ser Arg Met//Arg Met Ser//Met Ser Arg//WIN I(S)//Viguiestenin//Picrasin G	0
111.0207_8.85	1484.75	1808.83	1583.6	1313.24	1881.34	1958.08	1436.15	1740.22	0.271092	0.78341	0.9689	0	HMDB00246-HMDB00474-HMDB03543-HMDB13860-HMDB31243-HMDB31324-HMDB31334-HMDB33858-HMDB34431-HMDB41066	C4H8O-C4H8O-C4H8O-C2H3ClO-C4H8O-C4H8O-C3H7ClO2-C4H8O-C4H8O-C3H8O3S2	Tetrahydrofuran//Butanone//Butanal//Chloroacetaldehyde//2-Methylpropanal//3-Buten-1-ol//Glycerol alpha-monochlorohydrin//2-Buten-1-ol//2,2-Dimethyloxirane//S-Propyl thiosulfate	null-C02845-C01412-null-C03219-null-C18676-null-null-null	C2H7O3P-C3H7ClO2-C2H7O3P	Fosetyl//alpha-Chlorohydrin//Dimethyl hydrogen phosphite	C18401-C18676-C19406
316.9495_12.03	1322.82	2040.67	1479.92	1403.48	1730.54	2044.73	1357.09	1715.7	0.005128	0.843547	0.9689	0	-	-	-	-	-	-	-
283.1758_9.07	1448.08	1754.8	1614.56	1357.64	1634.19	1753.89	1603.47	1848.33	0.156631	0.905642	0.9689	0	HMDB02355-HMDB06406-HMDB31820-HMDB32705-HMDB34750-HMDB38388-HMDB42039-HMDB61822	C23H39NO5S-C10H17NO3-C10H17NO3-C9H18O6-C11H22O6-C31H52O6-C15H24N2O4S-C12H26O7	Leukotriene E3//Ecgonine methyl ester//Neotussilagine//Isopropyl beta-D-glucoside//Isopentyl beta-D-glucoside//null//Tiapride//null	null-C12448-null-null-null-null-null-null	-	-	-
596.3221_5.61	1679.1	1601.85	1755.86	1546.12	1921.57	1199.95	1427.9	1855.75	0.03506	0.515652	0.9689	0	HMDB33135	C12H13N3	Pyrimethanil	C11180	C30H43N7O6-C30H43N7O6-C30H43N7O6-C30H43N7O6-C30H43N7O6-C30H43N7O6-C30H43N7O6-C30H43N7O6-C30H43N7O6-C30H43N7O6-C30H43N7O6-C30H43N7O6-C30H43N7O6-C30H43N7O6-C30H43N7O6-C30H43N7O6-C30H43N7O6-C30H43N7O6-C30H43N7O6-C30H43N7O6-C30H43N7O6-C30H43N7O6-C30H43N7O6-C30H43N7O6-C30H43N7O6-C30H43N7O6-C30H43N7O6-C30H43N7O6-C30H43N7O6-C30H43N7O6-C30H43N7O6-C30H43N7O6-C30H43N7O6-C30H43N7O6-C30H43N7O6-C30H43N7O6-C30…	Phe Ile Arg Tyr//Phe Ile Tyr Arg//Phe Leu Arg Tyr//Phe Leu Tyr Arg//Phe Arg Ile Tyr//Phe Arg Leu Tyr//Phe Arg Tyr Ile//Phe Arg Tyr Leu//Phe Tyr Ile Arg//Phe Tyr Leu Arg//Phe Tyr Arg Ile//Phe Tyr Arg Leu//Ile Phe Arg Tyr//Ile Phe Tyr Arg//Ile Arg Phe Tyr//Ile Arg Tyr Phe//Ile Tyr Phe Arg//Ile Tyr Arg Phe//Leu Phe Arg Tyr//Leu Phe Tyr Arg//Leu Arg Phe Tyr//Leu Arg Tyr Phe//Leu Tyr Phe Arg//Leu Tyr …	0
100.9337_11.93	1265.41	1897.2	1382.97	1328.69	1613.08	1991.94	1345.91	1638.28	0.006718	0.908021	0.9689	0	HMDB00692-HMDB12943-HMDB15531	Fe-Fe-Fe	Fe2+//Fe3+//Iron	C14818-C14819-C00023	-	-	-
86.0971_0.54	1474.31	1484.76	1317.38	1584.79	1386	1826.43	2107.73	1255.16	0.481919	0.735237	0.986852	0	HMDB61963	C17H35O	null	null	-	-	-
81.521_12.83	1207.89	1717.25	1433.26	1215.23	1658.22	1826.82	1586.57	1639.21	0.035432	0.83714	0.976776	0	HMDB37285	C7H9NS	2,4-Dimethyl-5-vinylthiazole	null	-	-	-
389.2691_5.49	1793.69	1688.41	967.44	1778.59	2198.08	1260.19	766.721	1428.3	0.189938	0.000443	0.87649	0	HMDB14018-HMDB14495-HMDB30366-HMDB31060-HMDB31840-HMDB32567-HMDB34450-HMDB35126-HMDB35375-HMDB35376-HMDB35801-HMDB37018-HMDB37231-HMDB37389-HMDB38046-HMDB38292-HMDB38391-HMDB39685-HMDB39880-HMDB40439-HMDB41497-HMDB60044	C12H18O2-C21H28O3-C24H36O4-C19H34O3-C12H18O2-C12H18O2-C12H18O2-C12H18O2-C12H18O2-C12H18O2-C12H18O2-C12H18O2-C12H18O2-C12H18O2-C12H18O2-C12H18O2-C21H28O3-C12H18O2-C23H32O3-C12H18O2-C12H18O2-C23H32O3	4-Hydroxypropofol//Megestrol//null//null//(S,Z)-Lyratol acetate//Hexylresorcinol//Neocnidilide//(+/-)-Myrtenyl acetate//null//null//null//(S)-p-Mentha-1,8-dien-10-yl acetate//Perillyl acetate//null//Carvyl acetate//Menthadienyl acetate//null//8-Ocimenyl acetate//null//1-(2-Furanyl)-1-octanone//null//null	null-C07120-null-null-null-null-C17002-null-null-null-null-null-null-null-null-null-null-null-null-null-null-null	C24H36O4-C24H36O4-C24H36O4-C24H36O4-C24H36O4-C24H36O4-C24H36O4-C24H36O4-C24H36O4-C24H36O4-C24H36O4-C24H36O4-C24H36O4-C24H36O4-C24H36O4-C24H36O4-C24H36O4-C24H36O4-C24H36O4-C24H36O4-C24H36O4-C24H36O4-C24H36O4-C24H36O4-C24H36O4-C24H36O4-C24H36O4-C24H36O4-C24H36O4-C24H36O4-C24H36O4-C24H36O4-C24H36O4-C24H36O4-C24H36O4-C24H36O4-C24H36O4-C24H36O4-C24H36O4-C24H36O4-C24H36O4-C24H36O4-C24H36O4-C24H36O4-C24…	Pregn-4-en-20-one, 3b,17-dihydroxy-6a-methyl-, 17-acetate//Pregn-4-en-20-one, 17-(acetyloxy)-3-hydroxy-6-methyl-, (3a,6a)-//1&alpha;-hydroxy-25,26,27-trinorvitamin D3 24-carboxylic acid//3,6-Dioxo-5&beta;-cholan-24-oic Acid//3,6-Dioxo-5&alpha;-cholan-24-oic Acid//3,7-Dioxo-5&beta;-cholan-24-oic Acid//3,7-Dioxo-5&alpha;-cholan-24-oic Acid//3,12-Dioxo-5&beta;-cholan-24-oic Acid//3,12-Dioxo-5&alpha;…	------------------------------------------------------------------
391.2843_4.53	2158.13	970.334	1523.37	1847.72	1880.4	721.23	1582.83	1124.2	0.002609	0.64937	0.72643	0	HMDB00016-HMDB00328-HMDB00374-HMDB00460-HMDB00467-HMDB00503-HMDB00920-HMDB12866-HMDB31062-HMDB31063-HMDB31087-HMDB31272-HMDB31406-HMDB31691-HMDB31843-HMDB32308-HMDB32320-HMDB32396-HMDB32404-HMDB32453-HMDB32461-HMDB32489-HMDB32534-HMDB33126-HMDB33371-HMDB33724-HMDB34428-HMDB34429-HMDB34632-HMDB36140-HMDB36784-HMDB37106-HMDB37185-HMDB37225-HMDB37309-HMDB38073-HMDB38273-HMDB38274-HMDB38277-HMDB38278…	C21H30O3-C24H38O4-C21H30O3-C24H38O4-C24H38O4-C24H38O4-C21H30O3-C24H38O4-C11H20O2-C11H20O2-C11H20O2-C11H20O2-C11H20O2-C11H20O2-C11H20O2-C11H20O2-C11H20O2-C11H20O2-C11H20O2-C11H20O2-C11H20O2-C11H20O2-C11H20O2-C21H30O3-C11H20O2-C11H20O2-C11H20O2-C11H20O2-C21H30O3-C11H20O2-C11H20O2-C11H20O2-C11H20O2-C11H20O2-C11H20O2-C22H40O4-C11H20O2-C11H20O2-C11H20O2-C11H20O2-C11H20O2-C11H20O2-C11H20O2-C21H30O3-C24…	Deoxycorticosterone//12-Ketodeoxycholic acid//17-Hydroxyprogesterone//7-Hydroxy-3-oxocholanoic acid//Nutriacholic acid//7a-Hydroxy-3-oxo-5b-cholanoic acid//11a-Hydroxyprogesterone//9'-Carboxy-alpha-chromanol//null//null//trans-2-Hexyl-1-cyclopropaneacetic acid//null//Ethyl 3-cyclohexylpropionate//cis-3-Hexenyl pentanoate//2,3-Undecanedione//(E)-3-Heptenyl 2-methylpropanoate//3-Hexenyl 2-methylbut…	C03205-null-C01176-null-null-null-C03747-null-null-null-null-null-null-null-null-null-null-null-null-null-null-C13422-null-null-C12295-C13910-null-null-null-null-null-null-null-null-null-null-null-null-null-null-null-null-null-null-null-null-null-null-null-null-null-null-null-null-null-null	C24H38O4-C24H38O4-C24H38O4-C24H38O4-C24H38O4-C24H38O4-C24H38O4-C24H38O4-C24H38O4-C24H38O4-C24H38O4-C24H38O4-C24H38O4-C24H38O4-C24H38O4-C24H38O4-C24H38O4-C24H38O4-C24H38O4-C24H38O4-C24H38O4-C24H38O4-C24H38O4-C24H38O4-C24H38O4-C24H38O4-C24H38O4-C24H38O4-C24H38O4-C24H38O4-C24H38O4-C24H38O4-C24H38O4-C24H38O4-C24H38O4-C24H38O4-C24H38O4-C24H38O4-C24H38O4-C24H38O4-C24H38O4-C24H38O4-C24H38O4-C24H38O4-C24…	Pregnan-20-one, 17-(acetyloxy)-3-hydroxy-6-methyl-, (3b,5b,6a)-//Pregnan-20-one, 17-(acetyloxy)-3-hydroxy-6-methyl-, (3a,5b,6a)-//Pregnan-20-one, 17-(acetyloxy)-3-hydroxy-6-methyl-, (3a,5a,6a)-//Pregnan-20-one, 17-(acetyloxy)-3-hydroxy-6-methyl-, (3b,5a,6a)-//Bis(2-ethylhexyl) phthalate//Nutriacholic acid//3&alpha;-Hydroxy-6-oxo-5&beta;-cholan-24-oic Acid//3&beta;-Hydroxy-6-oxo-5&beta;-cholan-24-…	----------------------------------C11637----C15375-------------------C03690---C14227-C14577-------------------------------------------------------
229.144_2.73	1338.96	1325.04	1353.43	1443.06	1486.54	1613.3	1603.74	1634.31	0.451805	0.797382	0.606816	0	Bicyclo_3-HMDB00623-HMDB04980-HMDB10726-HMDB12183-HMDB29358-HMDB29859-HMDB30031-HMDB30143-HMDB31002-HMDB31003-HMDB31062-HMDB31063-HMDB31087-HMDB31272-HMDB31297-HMDB31362-HMDB31406-HMDB31440-HMDB31441-HMDB31691-HMDB31843-HMDB32119-HMDB32275-HMDB32308-HMDB32320-HMDB32393-HMDB32396-HMDB32404-HMDB32452-HMDB32453-HMDB32461-HMDB32489-HMDB32534-HMDB33203-HMDB33371-HMDB33377-HMDB33724-HMDB34427-HMDB34428…
282.2795_9.01	1244.52	1640.06	1418.55	1130.08	1547.6	1710.23	1375.5	1503.23	0.018046	0.966837	0.9689	0	HMDB01551-HMDB02117-HMDB31052-HMDB37543-HMDB62168	C16H32O-C18H35NO-C16H32O-C18H32O-C16H32O	Palmitaldehyde//Oleamide//2-Hexadecanone//(+/-)-(Z)-2-(5-Tetradecenyl)cyclobutanone//null	C00517-C19670-null-null-null	C18H35NO-C18H35NO-C18H35NO	Elaidamide//Oleamide//Dodemorph	0
421.2154_6.95	3315.58	957.256	1244.29	2810.17	261.665	1915.24	779.657	246.324	0.270487	0.811671	0.9705	0	HMDB00385-HMDB12867-HMDB14913-HMDB15398-HMDB29746-HMDB34952-HMDB36425	C24H34O4-C24H34O4-C22H36N2O5S-C13H13N3-C13H13N3-C25H36O3-C25H36O3	12a-Hydroxy-3-oxocholadienic acid//9'-Carboxy-alpha-tocotrienol//Tirofiban//Varenicline//3-Amino-1,4-dimethyl-5H-pyrido[4,3-b]indole//null//null	null-null-C07965-null-C19306-null-null	C24H34O4-C24H34O4-C24H34O4-C24H34O4-C24H34O4-C24H34O4-C24H34O4-C24H34O4-C24H34O4-C24H34O4-C24H34O4-C24H34O4-C24H34O4-C24H34O4-C24H34O4-C24H34O4-C24H34O4-C24H34O4-C24H34O4-C24H34O4-C24H34O4-C24H34O4-C24H34O4-C24H34O4-C24H34O4-C24H34O4-C24H34O4-C24H34O4-C24H34O4	Medroxyprogesterone acetate//Mepregnol 17-monoacetate//Bufalin//7&alpha;-Hydroxy-3-oxochola-1,4-dien-24-oic Acid//12&alpha;-Hydroxy-3-oxochola-1,4-dien-24-oic Acid//12&alpha;-Hydroxy-3-oxochola-4,6-dien-24-oic Acid//1,7-Dioxo-5&beta;-chol-2-en-24-oic Acid//7&beta;-Hydroxy-3-oxochola-1,4-dien-24-oic Acid//6&alpha;-Hydroxy-3-oxochola-1,4-dien-24-oic Acid//3,12-Dioxo-5&beta;-chol-14-en-24-oic Acid//…	C08150--C16922---C15569-----------------------
437.0338_5.94	1387.49	1327.76	1262.44	1428.95	1514.2	1830.7	1261.94	1416.61	0.407724	0.680423	0.989746	0	HMDB04823-HMDB61116	C6H7NO4S-C6H7NO4S	Lanthionine ketimine//2-aminophenol sulphate	null-null	-	-	-
387.2536_5.48	1674.82	1617.06	853.097	1841.07	1990.21	1229.92	631.027	1319.69	0.277879	0.000116	0.9689	0	HMDB00391-HMDB00400-HMDB00502-HMDB02183-HMDB14018-HMDB29653-HMDB30053-HMDB30366-HMDB30446-HMDB31311-HMDB31454-HMDB31624-HMDB31625-HMDB31840-HMDB31866-HMDB32060-HMDB32567-HMDB33399-HMDB34450-HMDB35126-HMDB35152-HMDB35153-HMDB35185-HMDB35288-HMDB35375-HMDB35376-HMDB35601-HMDB35801-HMDB35989-HMDB36719-HMDB36814-HMDB36816-HMDB37018-HMDB37231-HMDB37294-HMDB37389-HMDB38046-HMDB38292-HMDB38908-HMDB39685…	C24H38O5-C24H38O5-C24H38O5-C22H32O2-C12H18O2-C11H16O-C22H32O2-C24H36O4-C22H32O2-C11H16O-C11H16O-C11H16O-C11H16O-C12H18O2-C11H16O-C11H16O-C12H18O2-C24H38O5-C12H18O2-C12H18O2-C20H34-C20H34-C22H32O2-C24H38O5-C12H18O2-C12H18O2-C11H16O-C12H18O2-C11H16O-C11H16O-C11H16O-C11H16O-C12H18O2-C12H18O2-C11H16O-C12H18O2-C12H18O2-C12H18O2-C22H32O2-C12H18O2-C12H18O2-C12H18O2	7-Ketodeoxycholic acid//3,7-Dihydroxy-12-oxocholanoic acid//3-Oxocholic acid//Docosahexaenoic acid//4-Hydroxypropofol//1-(1-Methoxy-1-methylethyl)-4-methylbenzene//Neogrifolin//null//Grifolin//Benzyl butyl ether//trans-Jasmone//5-Phenyl-1-pentanol//1-Phenyl-2-pentanol//(S,Z)-Lyratol acetate//2-Methyl-4-phenyl-2-butanol//2-Butyl-4-methylphenol//Hexylresorcinol//null//Neocnidilide//(+/-)-Myrtenyl a…	null-null-null-C06429-null-null-null-null-null-null-null-null-null-null-null-null-null-null-C17002-null-null-null-null-null-null-null-C08490-null-null-null-null-null-null-null-null-null-null-null-null-null-null-null	C24H36O4-C24H36O4-C24H36O4-C24H36O4-C24H36O4-C24H36O4-C24H36O4-C24H36O4-C24H36O4-C24H36O4-C24H36O4-C24H36O4-C24H36O4-C24H36O4-C24H36O4-C24H36O4-C24H36O4-C24H36O4-C24H36O4-C24H36O4-C24H36O4-C24H36O4-C24H36O4-C24H36O4-C24H36O4-C24H36O4-C24H36O4-C24H36O4-C24H36O4-C24H36O4-C24H36O4-C24H36O4-C24H36O4-C24H36O4-C24H36O4-C24H36O4-C24H36O4-C24H36O4-C24H36O4-C24H36O4-C24H36O4-C24H36O4-C24H36O4-C24H36O4-C24…	Pregn-4-en-20-one, 3b,17-dihydroxy-6a-methyl-, 17-acetate//Pregn-4-en-20-one, 17-(acetyloxy)-3-hydroxy-6-methyl-, (3a,6a)-//1&alpha;-hydroxy-25,26,27-trinorvitamin D3 24-carboxylic acid//3,6-Dioxo-5&beta;-cholan-24-oic Acid//3,6-Dioxo-5&alpha;-cholan-24-oic Acid//3,7-Dioxo-5&beta;-cholan-24-oic Acid//3,7-Dioxo-5&alpha;-cholan-24-oic Acid//3,12-Dioxo-5&beta;-cholan-24-oic Acid//3,12-Dioxo-5&alpha;…	------------------------------------------------------------------
158.9759_11.96	1113.84	1685.33	1239.76	1190.94	1438.72	1769.03	1163.19	1457.06	0.004882	0.887171	0.9689	0	HMDB31154	C6H10S3	Allitridin	null	-	-	-
392.2881_5.86	1411.91	1928.58	1126.37	1663.18	1054.25	1291.9	1256.97	1297.52	0.340161	0.983658	0.9689	0	-	-	-	-	-	-	-
160.0402_2.47	1362.03	1706.25	1125.06	1150.81	1242.87	1545.88	1729.61	1079.89	0.381141	0.914007	0.9689	0	HMDB00714-HMDB00992-HMDB02285-HMDB03320-HMDB04077-HMDB12884-HMDB31172-HMDB32398-HMDB32595-HMDB33457-HMDB60289	C9H9NO3-C9H9NO3-C9H7NO2-C9H7NO2-C9H7NO2-C9H9NO3-C9H7NO2-C9H9NO3-C9H9NO3-C18H14N2O4-C9H7NO2	Hippuric acid//3-Succinoylpyridine//2-Indolecarboxylic acid//Indole-3-carboxylic acid//4,6-Dihydroxyquinoline//Adrenochrome//3-Formyl-6-hydroxyindole//Methyl n-formylanthranilate//1-(4-Methoxyphenyl)-2-nitroethylene//null//null	C01586-C19569-null-C19837-C05639-null-null-null-null-null-null	C9H7NO2-C9H7NO2-C9H7NO2-C9H7NO2-C9H7NO2-C9H7NO2-C9H7NO2-C9H7NO2-C9H7NO2	Indole-3-carboxylic acid//4,6-Dihydroxyquinoline//4,8-Dihydroxyquinoline//2-Indolecarboxylic acid//Quinoline-3,4-diol//Quinolin-2,8-diol//3-Hydroxy-1H-quinolin-4-one//4-Hydroxy-2-quinolone//3-Formyl-6-hydroxyindole	C19837-C05639-C05637--C06330-C06342-C11503-C16716-
422.1928_4.7	1091.59	1201.5	1612.11	1380.73	1222.64	1379.31	1659.91	1387.48	0.488498	0.158063	0.802674	0	HMDB02250-HMDB14477-HMDB15361	C19H37NO4-C21H27NO-C21H27NO	Dodecanoylcarnitine//Methadone//Diphenidol	null-C07163-C06961	C15H29N7O5-C15H29N7O5-C15H29N7O5-C15H29N7O5-C15H29N7O5-C15H29N7O5-C15H29N7O5-C15H29N7O5-C15H29N7O5-C20H29N3O7-C15H29N7O5-C20H29N3O7-C20H29N3O7-C20H29N3O7-C15H29N7O5-C15H29N7O5-C20H29N3O7-C15H29N7O5-C20H29N3O7-C15H29N7O5-C20H29N3O7-C20H29N3O7-C15H29N7O5-C15H29N7O5-C15H29N7O5-C20H29N3O7-C20H29N3O7-C20H29N3O7-C15H29N7O5-C20H29N3O7-C15H29N7O5-C15H29N7O5-C15H29N7O5-C15H29N7O5	Ala Ala Ala Arg//Ala Ala Arg Ala//Ala Arg Ala Ala//Gly Gly Arg Val//Gly Gly Val Arg//Gly Arg Gly Val//Gly Arg Val Gly//Gly Val Gly Arg//Gly Val Arg Gly//Tyr Glu Ile//Val Asn Arg//Ile Tyr Glu//Ile Glu Tyr//Glu Tyr Leu//Asn Val Arg//Arg Val Asn//Leu Tyr Glu//Arg Asn Val//Glu Ile Tyr//Asn Arg Val//Tyr Glu Leu//Glu Tyr Ile//Arg Ala Ala Ala//Arg Gly Gly Val//Arg Gly Val Gly//Leu Glu Tyr//Glu Leu Tyr//…	---------------------------------
110.0098_0.36	914.422	917.116	1186.48	1283.74	1513.78	1771.35	1782.86	1521.95	0.347006	0.173455	0.304222	0	HMDB03276-HMDB15684	H2S-C14H11Cl2NO4	Hydrogen sulfide//Diloxanide	C00283-C07637	-	-	-
419.042_6.5	1148.28	1079.89	1404.05	1160.49	1461.48	1917.95	1167.55	1504.33	0.273717	0.9864	0.9689	0	HMDB14933	C18H14N4O5S	Sulfasalazine	C07316	-	-	-
371.2704_5.5	1997.12	1166.4	1658.9	1832.34	1372.87	970.532	939.154	883.539	0.075953	0.609078	0.940215	0	HMDB00077-HMDB00234-HMDB00628-HMDB00899-HMDB03769-HMDB05962-HMDB06035-HMDB13464-HMDB15358-HMDB15434-HMDB15502-HMDB36205-HMDB36683-HMDB59696-HMDB59826-HMDB61712-HMDB61824	C19H28O2-C19H28O2-C19H28O2-C19H28O2-C19H28O2-C19H28O2-C19H28O2-C39H79N2O6P-C23H31NO2-C23H28N8-C23H31NO2-C19H28O2-C13H18-C13H18-C13H18-C39H79N2O6P-C13H18	Dehydroepiandrosterone//Testosterone//Epitestosterone//Androstanedione//Etiocholanedione //Dehydroandrosterone//4-Dihydroboldenone//SM(d18:0/16:1(9Z))//Levomethadyl Acetate//Forasartan//Methadyl Acetate//alpha-Amylcinnamyl isovalerate//5,7alpha-Dihydro-1,4,4,7a-tetramethyl-4H-indene//1,2,3,4,Tetrahydro-1,5,7-trimethylnapthalene//alpha-Ionene//null//null	C01227-C00535-null-C00674-C03772-null-null-C00550-C08012-null-null-null-null-null-null-null-null	C23H34N2O2	Methyldopexamine
349.1838_9.23	1099.65	1575.73	1304.76	1038.87	1447.47	1621.04	1340.34	1387.65	0.024112	0.894141	0.969858	0	HMDB00145-HMDB00893-HMDB02023-HMDB15011-HMDB32673-HMDB33009-HMDB33011-HMDB33219-HMDB33236-HMDB33643-HMDB33645-HMDB33838-HMDB34786-HMDB34874-HMDB35136-HMDB39014-HMDB39469-HMDB41546-HMDB59727-HMDB59757-HMDB60684-HMDB61835	C18H22O2-C8H14O4-C8H14O4-C21H27ClO5-C18H22O2-C16H28O8-C16H28O8-C16H28O8-C16H28O8-C15H24O7-C16H28O8-C8H14O4-C16H28O8-C16H28O8-C15H24O7-C16H28O8-C16H28O8-C16H28O8-C8H14O4-C8H14O4-C8H14O4-C14H30O8	Estrone//Suberic acid//Ethyladipic acid//Loteprednol//null//null//null//null//null//null//null//Diethyl succinate//null//null//null//null//null//null//2,4-Dimethyladipic acid//3-Methylpimelic acid//2-Propylglutaric acid//null	C00468-C08278-null-null-null-null-null-null-null-null-null-null-null-null-null-null-null-null-null-null-null-null	C12H24N6O6-C12H24N6O6-C12H24N6O6-C16H28O8-C16H28O8-C16H28O8-C16H28O8-C16H28O8-C16H28O8-C16H28O8-C16H28O8-C16H28O8-C16H28O8-C16H28O8	Arg Ser Ser//Ser Arg Ser//Ser Ser Arg//Schizonepetoside E//Foeniculoside VIII//Foeniculoside IX//(1S,2S,4R,5S,7S)-2,5,7-Fenchanetriol 2-O-b-D-glucoside//cis-10-Hydroxylinalyl oxide 7-glucoside//(1S,2S,4S,5S)-2,4,7-Thujanetriol 4-glucoside//(1S,2S,4S)-1,8-Epoxy-p-menthane-2,7-diol 2-O-b-D-glucoside//Foeniculoside V//Nepetariaside//(1S,2S,4R)-p-Menth-8-ene-1,2,10-triol 2-glucoside//Foeniculoside VII	---C17638----------
225.2098_11.52	1251.89	1863.62	1257.87	915.01	1386.49	1388.86	1475.66	1251.93	0.295995	0.976844	0.911522	0	HMDB02368-HMDB29799-HMDB34380-HMDB35559-HMDB35560-HMDB35561-HMDB35562-HMDB35563	C24H46O2-C24H46O2-C28H58O-C24H46O2-C24H46O2-C24H46O2-C24H46O2-C24H46O2	Nervonic acid//(E)-2-Tetracosenoic acid//1-Octacosanol//null//null//null//null//null	C08323-null-C08387-null-null-null-null-null	-	-	-
337.2048_7.62	3324.81	409.336	2454.34	2848.89	77.5563	677.047	907.358	83.381	0.652585	0.586503	0.986852	0	HMDB14727-HMDB60931	C20H26N4O-C20H24N	Lisuride//null	null-null	C20H26N4O	Lisuride
394.1982_3.76	1406.92	1246.07	1195.81	1234.2	1335.71	1361.6	1521.31	1475.33	0.887358	0.995253	0.999504	0	HMDB15554-HMDB29225-HMDB38057	C20H27N-C18H27N3O4-C18H37NO3	Alverine//Coutaric acid//Dehydrophytosphingosine	null-C01327-null	C14H29N7O4-C19H29N3O6-C19H29N3O6-C19H29N3O6-C14H29N7O4-C19H29N3O6-C14H29N7O4-C19H29N3O6-C19H29N3O6-C19H29N3O6-C14H29N7O4-C14H29N7O4-C14H29N7O4-C19H29N3O6-C19H29N3O6-C19H29N3O6-C19H29N3O6-C19H29N3O6-C22H33NOS	Lys Gly Arg//Thr Tyr Ile//Tyr Ile Thr//Tyr Thr Ile//Arg Lys Gly//Tyr Leu Thr//Lys Arg Gly//Tyr Thr Leu//Thr Tyr Leu//Ile Thr Tyr//Arg Gly Lys//Gly Lys Arg//Gly Arg Lys//Leu Tyr Thr//Thr Leu Tyr//Leu Thr Tyr//Thr Ile Tyr//Ile Tyr Thr//Curacin D	------------------
146.0609_2.52	909.692	1090.55	1336.04	1083.23	1299.29	1324.4	1840.56	1820.96	0.52219	0.084545	0.415787	0	HMDB00159-HMDB01007-HMDB04992-HMDB05785-HMDB06044-HMDB30204-HMDB33485-HMDB33589-HMDB34169-HMDB40009-HMDB40011-HMDB41061-HMDB59934	C9H11NO2-C9H11NO2-C9H11NO2-C9H9NO-C9H11NO2-C9H9NO-C9H11NO2-C9H11NO2-C9H11NO2-C9H9NO-C9H9NO-C18H18N2O2-C9H11NO2	L-Phenylalanine//3-Pyridinebutanoic acid//Benzocaine//Indole-3-carbinol//Norsalsolinol//1-(2-Furanylmethyl)-1H-pyrrole//Gentiatibetine//Ethyl 2-aminobenzoate//Methyl N-methylanthranilate//null//3-(2-Furanylmethyl)-1H-pyrrole//null//Benzyl glycinate	C00079-null-C07527-null-null-null-null-null-null-null-null-null-null	C9H9NO-C9H9NO-C9H9NO-C9H9NO-C9H9NO-C9H9NO	INDOLE-3-CARBINOL//3-Methyloxindole//2-Indanone oxime//1-(2-Furanylmethyl)-1H-pyrrole//4-(2-Furanylmethylene)-3,4-dihydro-2H-pyrrole//3-(2-Furanylmethyl)-1H-pyrrole	-C02366-C14639---
184.9864_12.25	1127.57	1586.77	1259.6	1047.41	1437.68	1562.89	1219.79	1418.36	0.010095	0.958019	0.970264	0	HMDB33966-HMDB41390-HMDB41393-HMDB61375	C6H10S2-C6H10S2-C6H10S2-C3H8O4S	Di-2-propenyl disulfide, 9CI//(E,E)-Di-1-propenyl disulfide//(E)-1-Propenyl 2-propenyl disulfide//null	C08369-null-null-null	-	-	-
283.2598_7.15	1803.07	1216.87	1375.91	1740.66	1355.19	800.612	908.07	1330.43	0.039375	0.217063	0.986852	0	HMDB01183-HMDB13472-HMDB13818-HMDB30070-HMDB31231-HMDB31589-HMDB34261-HMDB36166-HMDB37791-HMDB59859-HMDB62102	C8H18O-C38H76O13P2-C8H18O-C8H18O-C8H18O-C8H18O-C8H18O-C8H18O-C8H18O-C8H18O-C8H18O	Octanol//PGP(16:0/16:0)//null//(S)-3-Octanol//xi-2-Ethyl-1-hexanol//4-Methyl-2-heptanol//(+/-)-2-Octanol//2,3,4-Trimethyl-3-pentanol//(2xi,4xi)-2,4-Dimethyl-1-hexanol//null//null	C00756-null-null-C17144-C02498-null-null-null-null-null-null	-	-	-
329.2328_4.98	1091.78	1115.72	1097.17	1370.19	1433.13	1369.96	1662.39	1306.38	0.888503	0.789668	0.952103	0	HMDB04708-HMDB04710-HMDB07353-HMDB07578-HMDB07773-HMDB10733-HMDB30936-HMDB30972-HMDB30973-HMDB30978-HMDB35473-HMDB38555-HMDB38685-HMDB56376-HMDB56381	C18H34O5-C18H34O5-C43H64O5-C43H64O5-C43H64O5-C16H30O3-C18H34O5-C16H30O3-C16H30O3-C16H30O3-C17H32O3-C18H34O5-C17H32O3-C43H64O5-C43H64O5	9,12,13-TriHOME//9,10,13-TriHOME//DG(18:4(6Z,9Z,12Z,15Z)/22:6(4Z,7Z,10Z,13Z,16Z,19Z)/0:0)//DG(20:5(5Z,8Z,11Z,14Z,17Z)/20:5(5Z,8Z,11Z,14Z,17Z)/0:0)//DG(22:6(4Z,7Z,10Z,13Z,16Z,19Z)/18:4(6Z,9Z,12Z,15Z)/0:0)//3-Oxohexadecanoic acid//5,8,12-Trihydroxy-9-octadecenoic acid//8-Oxohexadecanoic acid//9-Oxohexadecanoic acid//11-Oxohexadecanoic acid//Avocadyne//(9S,10E,12S,13S)-9,12,13-Trihydroxy-10-octadece…	C14833-C14835-null-null-null-null-null-null-null-null-null-null-null-null-null	C18H34O5-C18H34O5-C18H34O5-C18H34O5-C18H34O5-C18H34O5-C18H34O5-C18H34O5-C18H34O5-C18H34O5-C18H34O5-C18H34O5-C18H34O5-C18H34O5-C18H34O5	11,12,13-trihydroxy-9-octadecenoic acid//9,10,13-trihydroxy-11-octadecenoic acid//9,12,13-trihydroxy-10-octadecenoic acid//5,8,12-trihydroxy-9-octadecenoic acid//9,10,18-trihydroxy-12-octadecenoic acid//(+)-9,10,18-trihydroxy-12Z-octadecenoic acid//9S,12S,13S-trihydroxy-10E-octadecenoic acid//9,10-Dihydroxy-12,13-epoxyoctadecanoate//11,12,13-TriHOME//9,10,13-TriHOME(11)//9,12,13-TriHOME(10)//5,8,…	-C14835-----C14833-C14837-------
125.0852_9.08	1074.34	1472.26	1229.49	1042.22	1395.26	1521.54	1300.88	1394.55	0.022168	0.910634	0.98695	0	HMDB31041-HMDB32525-HMDB32526	C17H22-C14H26O-C14H26O	null//Tetradec-2-enal//(Z)-8-Tetradecenal	null-null-null	-	-	-
256.2639_7.88	1057.05	1429.68	1188.54	1023.59	1440.6	1560.52	1316.14	1396.68	0.020977	0.958019	0.987788	0	HMDB11638-HMDB12273-HMDB34181-HMDB37544-HMDB60482	C14H30O-C16H33NO-C16H30O-C16H30O-C16H30O	Tetradecanol//Palmitic amide//3-Methylcyclopentadecanone//(+/-)-2-Dodecylcyclobutanone//null	null-null-null-null-null	C16H33NO	Palmitic amide
371.0551_11.75	1049.31	1506.69	1199.84	1011.95	1356.4	1520	1245.89	1328	0.006362	0.92687	0.990981	0	HMDB03074-HMDB29367-HMDB30577-HMDB30773-HMDB34067-HMDB34068-HMDB37503-HMDB37504-HMDB39134-HMDB39723-HMDB40320-HMDB40482-HMDB40737-HMDB41061-HMDB61263-HMDB61265-HMDB62154	C15H11ClO7-C20H14NO4-C10H6O3-C10H6O3-C33H28O17-C33H28O17-C17H16O7-C17H16O7-C17H23ClO2-C11H18O11-C17H16O7-C17H16O7-C11H18O11-C18H18N2O2-C4H11ClN2O2P-C4H11ClN2O2P-C9H10OS	Delphinidin//Sanguinarine//null//Juglone//null//null//null//3,3',5-Trihydroxy-4',7-dimethoxyflavanone//Ginsenoyne B//null//null//null//null//null//null//null//null	C05908-C06162-null-C03840-null-null-null-null-null-null-null-null-null-null-null-null-null	C20H12O6-C17H14ClFN2O3	Tephcalostan B//Doxefazepam	0
111.0209_12.37	974.619	1448.71	1173.43	994.342	1332.71	1513.33	1317.29	1388.64	0.022712	0.772394	0.9689	0	HMDB00246-HMDB00474-HMDB03543-HMDB13860-HMDB31243-HMDB31324-HMDB31334-HMDB33858-HMDB34431-HMDB41066	C4H8O-C4H8O-C4H8O-C2H3ClO-C4H8O-C4H8O-C3H7ClO2-C4H8O-C4H8O-C3H8O3S2	Tetrahydrofuran//Butanone//Butanal//Chloroacetaldehyde//2-Methylpropanal//3-Buten-1-ol//Glycerol alpha-monochlorohydrin//2-Buten-1-ol//2,2-Dimethyloxirane//S-Propyl thiosulfate	null-C02845-C01412-null-C03219-null-C18676-null-null-null	C2H7O3P-C3H7ClO2-C2H7O3P	Fosetyl//alpha-Chlorohydrin//Dimethyl hydrogen phosphite	C18401-C18676-C19406
441.254_7.01	3397.83	392.636	1542.03	3554.31	80.2563	440.497	558.785	82.7673	0.339168	0.962226	0.9689	0	HMDB01365	C11H15N2O	Cotinine methonium ion	null	C23H38N2O4	N-linolenoyl-glutamine
118.0865_0.44	1085.45	1002.65	1031.87	1302.27	1310.7	1584.14	1611.27	1119.27	0.683773	0.876888	0.9689	0	HMDB00043-HMDB00509-HMDB00824-HMDB00870-HMDB00883-HMDB01382-HMDB01470-HMDB01862-HMDB01881-HMDB02039-HMDB02141-HMDB02167-HMDB03355-HMDB06202-HMDB06213-HMDB13321-HMDB13716-HMDB14417-HMDB15550-HMDB29599-HMDB29608-HMDB31017-HMDB31028-HMDB31178-HMDB31598-HMDB31602-HMDB31648-HMDB31741-HMDB32351-HMDB32385-HMDB32459-HMDB32792-HMDB33840-HMDB33978-HMDB34286-HMDB35143-HMDB37187-HMDB37226-HMDB37626-HMDB37907…	C5H11NO2-C5H8O2-C10H19NO4-C5H9N3-C5H11NO2-C5H11NO2-C5H8O2-C5H8O2-C3H8O2-C4H7NO-C5H11NO2-C5H8O2-C5H11NO2-C18H35NO4-C3H8O2-C18H35NO4-C5H11NO2-C5H9N3-C5H11NO2-C5H8O2-C5H8O2-C13H24O2-C13H24O2-C5H8O2-C5H8O2-C5H8O2-C5H8O2-C13H24O2-C5H8O2-C5H8O2-C5H8O2-C13H24O2-C5H8O2-C5H8O2-C13H24O2-C5H8O2-C13H24O2-C13H24O2-C13H24O2-C13H24O2-C13H24O2-C13H24O2-C13H24O2-C5H9N3-C4H7NO-C5H11NO2-C3H8O2-C5H11NO2-C3H8O2	Betaine//Senecioic acid//Propionylcarnitine//Histamine//L-Valine//Vaporole//Tiglic acid//2-Ethylacrylic acid//Propylene glycol//2-Pyrrolidinone//N-Methyl-a-aminoisobutyric acid//3-Methylbutyrolactone//5-Aminopentanoic acid//4,8 Dimethylnonanoyl carnitine//(S)-Propane-1,2-diol//Undecanoylcarnitine//Norvaline//Betazole//Amyl Nitrite//Glutaral//Angelic acid//10-Undecenyl acetate//Methyl (E)-2-dodece…	C00719-null-C03017-C00388-C00183-C07457-C08279-null-C00583-C11118-null-null-C00431-null-C02917-null-C01799-null-C07457-C12518-null-null-null-null-null-null-C15499-null-null-C14527-null-null-null-C19238-null-null-null-null-null-null-null-null-null-null-null-null-null-null-null	C5H11NO2-C5H11NO2-C5H11NO2-C5H11NO2-C5H11NO2-C5H11NO2-C5H11NO2-C5H11NO2-C5H11NO2-C5H11NO2-C5H11NO2-C5H11NO2-C5H11NO2-C5H11NO2-C5H11NO2-C5H11NO2-C5H11NO2-C5H11NO2	L-Norvaline//Betaine//L-Valine//4R-aminopentanoic acid//4S-aminopentanoic acid//4-amino-pentanoic acid//2S-amino-pentanoic acid//4-Methylaminobutyrate//N-Methyl-a-aminoisobutyric acid//2-Amino-2-methylbutanoate//isoamyl nitrite//5-Aminopentanoic acid//Valine//Pentanoic acid, 4-amino-, (R)-; Valeric acid, 4-amino-, (R)-(+)-; (R)-(+)-4-Aminovaleric acid; (R)-4-Aminopentanoic acid//Pentanoic acid, 4…	-C00719-C00183----C01826-C15987--C03571-C07457-C00431-C16436-----
174.956_12.82	1006.16	1544.79	1121.48	1064.36	1312.81	1563.81	1039.34	1318.74	0.005069	0.85354	0.9689	0	HMDB01494-HMDB04110-HMDB14966	C2H5O5P-C2H5O5P-C3H7O4P	Acetylphosphate//Phosphonoacetate//Fosfomycin	C00227-C05682-C06454	C2H5O5P-C2H5O5P	Acetyl phosphate//Phosphonoacetate	C00227-C05682
410.1923_3.96	1318.3	1224.46	1157.59	1274.48	1049.3	1216.23	1327.8	1271.22	0.735391	0.885161	0.9689	0	HMDB13327-HMDB15172-HMDB15179-HMDB15196-HMDB29843-HMDB34522-HMDB39250-HMDB39310	C19H35NO6-C23H29N3O2S-C43H58N4O12-C23H29N3O2S-C42H62O16-C42H62O16-C42H62O16-C42H62O16	Dodecanedioylcarnitine//Carphenazine//Rifampin//Acetophenazine//Glycyrrhizin//null//null//Uralsaponin B	null-null-C06688-C06807-C02284-null-null-null	C17H34NO8P-C17H34NO8P-C25H29NO2-C23H29N3O2S-C23H29N3O2S	PE(6:0/6:0)//PE(6:0/6:0)[U]//RCS-8//Acetophenazine//Carphenazine	---C06807-
155.0033_12.81	974.824	1424.97	1127.5	956.222	1389.85	1430.02	1189.84	1314.46	0.016584	0.997812	0.979358	0	HMDB00559-HMDB03332-HMDB14599	C9H12O7S-C9H12O7S-C16H16N2O6S2	3-Methoxy-4-hydroxyphenylethyleneglycol sulfate//3-Methoxy-4-Hydroxyphenylglycol sulfate//Cefalotin	null-null-C07761	-	-	-
343.295_5.03	2960.43	427.509	2049.26	2690.88	45.4316	458.992	988.268	39.0613	0.471641	0.450182	0.976776	0	HMDB11619-HMDB46647-HMDB46697-HMDB46791-HMDB46793-HMDB47378-HMDB47384-HMDB47426-HMDB47432-HMDB47470-HMDB47472-HMDB47614-HMDB47616-HMDB51124-HMDB51126-HMDB51141-HMDB51177-HMDB52110-HMDB52112-HMDB52161-HMDB52171-HMDB52193-HMDB52203-HMDB52206-HMDB52208-HMDB52366-HMDB52368-HMDB52477-HMDB52490-HMDB52496-HMDB52609-HMDB52619-HMDB52701-HMDB53333-HMDB53344-HMDB53350-HMDB53447-HMDB53457-HMDB53527-HMDB54491…	C20H42O-C66H116O6-C66H116O6-C66H116O6-C66H116O6-C66H116O6-C66H116O6-C66H116O6-C66H116O6-C66H116O6-C66H116O6-C66H116O6-C66H116O6-C66H116O6-C66H116O6-C66H116O6-C66H116O6-C66H116O6-C66H116O6-C66H116O6-C68H114O6-C66H116O6-C68H114O6-C66H116O6-C66H116O6-C68H114O6-C68H114O6-C66H116O6-C66H116O6-C66H116O6-C66H116O6-C68H114O6-C66H116O6-C66H116O6-C66H116O6-C66H116O6-C66H116O6-C68H114O6-C66H116O6-C66H116O6-C…	Arachidyl alcohol//null//null//null//null//null//null//null//null//null//null//null//null//null//null//null//null//null//null//null//null//null//null//null//null//null//null//null//null//null//null//null//null//null//null//null//null//null//null//null//null	null-null-null-null-null-null-null-null-null-null-null-null-null-null-null-null-null-null-null-null-null-null-null-null-null-null-null-null-null-null-null-null-null-null-null-null-null-null-null-null-null	-	-	-
158.9764_9.46	902.82	1494.96	1023.52	971.827	1293.62	1627.65	1002.91	1267.3	0.004258	0.875392	0.9689	0	HMDB31154	C6H10S3	Allitridin	null	C7H6Cl2-C7H6Cl2	2,4-Dichlorotoluene//Benzal chloride	C18300-C19165
479.3932_11.57	1046.54	1314.12	1070.63	978.776	1339.57	1438.06	1237.77	1122.09	0.143777	0.948501	0.89939	0	HMDB02869-HMDB05410-HMDB05442-HMDB05454-HMDB05459-HMDB11605-HMDB12116-HMDB30077-HMDB30123-HMDB34224-HMDB34418-HMDB39700-HMDB42223-HMDB42229-HMDB42257-HMDB42264-HMDB42411-HMDB42426-HMDB42547-HMDB42606-HMDB42672-HMDB42757-HMDB43351-HMDB43353-HMDB43407-HMDB43465-HMDB43951-HMDB43957-HMDB43983-HMDB43990-HMDB44099-HMDB44127-HMDB44167-HMDB44280-HMDB44335-HMDB44396-HMDB44397-HMDB44476-HMDB44758-HMDB44764…	C28H48O-C59H108O6-C59H108O6-C59H108O6-C59H108O6-C28H48O-C28H48O-C28H48O-C28H48O-C28H48O-C28H48O-C28H48O-C59H108O6-C59H108O6-C59H108O6-C59H108O6-C59H108O6-C59H108O6-C59H108O6-C59H108O6-C59H108O6-C59H108O6-C59H108O6-C59H108O6-C59H108O6-C59H108O6-C59H108O6-C59H108O6-C59H108O6-C59H108O6-C59H108O6-C59H108O6-C59H108O6-C59H108O6-C59H108O6-C59H108O6-C59H108O6-C59H108O6-C59H108O6-C59H108O6-C59H108O6-C59H1…	Campesterol//TG(18:0/18:2(9Z,12Z)/20:1(11Z))[iso6]//TG(16:1(9Z)/20:1(11Z)/20:1(11Z))[iso3]//TG(18:1(9Z)/18:1(9Z)/20:1(11Z))[iso3]//TG(18:1(9Z)/18:2(9Z,12Z)/20:0)[iso6]//4-alpha-Methyl-5-alpha-cholest-7-en-3-beta-ol //(5Alpha)-campestan-3-one//(3beta,4alpha,5alpha)-4-Methyl-8(14)-cholesten-3-ol//(3beta,5alpha,24S)-Ergost-8(14)-en-3-ol//Dihydrobrassicasterol//Pollinastanol//(5alpha,14alpha)-14-Meth…	C01789-C00422-C00422-C00422-C00422-C08825-null-null-null-null-C08833-null-null-null-null-null-null-null-null-null-null-null-null-null-null-null-null-null-null-null-null-null-null-null-null-null-null-null-null-null-null-null-null-null-null-null-null-null-null-null-null-null-null-null-null-null-null-null-null-null-null-null-null-null-null-null-null-null-null-null-null-null-null-null-null-null-null-…	-	-	-
381.2285_7.97	2751.13	387.263	2091.32	2540.06	163.452	539.117	782.917	156.224	0.407619	0.632622	0.970264	0	HMDB01010-HMDB01085-HMDB01193-HMDB01365-HMDB02236-HMDB02656-HMDB02982-HMDB04243-HMDB04244-HMDB04688-HMDB04690-HMDB04692-HMDB04693-HMDB04696-HMDB04699-HMDB05050-HMDB05087-HMDB05088-HMDB05089-HMDB10204-HMDB10211-HMDB10216-HMDB10219-HMDB11135-HMDB12498-HMDB12839-HMDB13105-HMDB30997-HMDB31046-HMDB31156-HMDB31273-HMDB32219-HMDB32312-HMDB32313-HMDB32319-HMDB32434-HMDB33615-HMDB33700-HMDB34452-HMDB34670…	C10H13N2-C20H32O4-C20H32O4-C11H15N2O-C20H32O4-C20H32O4-C20H32O4-C20H32O4-C20H32O4-C20H32O4-C20H32O4-C20H32O4-C20H32O4-C20H32O4-C20H32O4-C20H32O4-C20H32O4-C20H32O4-C20H32O4-C20H32O4-C20H32O4-C20H32O4-C20H32O4-C20H32O4-C20H32O4-C20H32O4-C10H16O2-C17H32O2-C17H32O2-C10H16O2-C10H16O2-C10H16O2-C10H16O2-C10H16O2-C10H16O2-C10H16O2-C19H30O4-C10H16O2-C10H16O2-C10H16O2-C20H32O4-C10H16O2-C10H16O2-C10H16O2-C1…	Nicotine imine//Leukotriene B4//5(S)-Hydroperoxyeicosatetraenoic acid//Cotinine methonium ion//8-iso-PGA1//Prostaglandin A1//Prostaglandin B1//12(S)-HPETE//15(S)-HPETE//Hepoxilin A3//Hepoxilin B3//12(R)-HPETE//11H-14,15-EETA//11(R)-HPETE//8(S)-HPETE//15H-11,12-EETA//6-trans-Leukotriene B4//6-trans-12-epi-Leukotriene B4//12(S)-Leukotriene B4//14,15-DiHETE//17,18-DiHETE//5,15-DiHETE//8,15-DiHETE//5…	C00745-C02165-C05356-null-null-C04685-C00959-C05965-C05966-C14808-C14810-C14812-C14813-C14820-C14823-C14781-null-null-C04853-null-null-null-null-C05356 -null-null-null-C12100-C16536-null-null-null-null-null-null-null-C17495-null-null-null-null-null-C09836-null-null-C16461-null-null-C02108-null-null-null-null-null-null-C04686-null-null	C21H34O6-C16H34N4O4	Sarcostin//Istamycin C0	C17770-C17994
263.2374_7.62	770.733	1297.54	1564.16	923.957	1183.04	1247.88	1311.43	1032.82	0.016739	0.002079	0.969858	0	HMDB03648-HMDB15029-HMDB34495-HMDB35707-HMDB36416-HMDB36796-HMDB37519-HMDB38125-HMDB59676-HMDB59857-HMDB59878-HMDB59910-HMDB60338-HMDB61837-HMDB61838	C36H60O2-C17H28N2O3-C18H30O-C15H22-C15H22-C15H22-C18H30O-C15H22-C15H22-C15H22-C15H22-C15H22-C36H60O2-C15H22-C15H22	Retinyl palmitate//Oxybuprocaine//6,10,14-Trimethyl-5,9,13-pentadecatrien-2-one//null//null//(1alpha,6alpha,7alphaH)-2,4(15)-Copadiene//null//null//beta-Vatirenene//null//alpha-Curcumene//(E)-Calamene//null//null//null	C02588-null-null-null-null-null-null-null-null-null-null-null-null-null-null	C18H30O-C18H30O-C18H30O-C18H30O-C18H30O-C18H30O-C18H30O-C18H30O-C18H30O-C18H30O	Farnesyl acetone//9Z,12Z,15Z-Octadecatrienal//5-(1-hydroxypropan-2-yl)isolongifol-5-ene//5-(1-hydroxypropan-2-yl)isolongifol-4-ene//5-(2-methoxyethyl)isolongifol-5-ene//4-Dodecylphenol//6-[3]-ladderane-1-hexanol//9,12,15-octadecatrienal//6,10,14-Trimethyl-5,9,13-pentadecatrien-2-one//2-(5,8-Tetradecadienyl)cyclobutanone	-----C14245----
180.9776_12.03	927.79	1424.17	1029.81	975.053	1204.25	1433.43	965.213	1215.16	0.004868	0.865151	0.9689	0	HMDB30878-HMDB33695-HMDB36807-HMDB40199	C4H8Se-C7H4O7-C6H8OS2-C6H8OS2	Methyl 2-propenyl selenide//Poppy acid//(2-Furanylmethyl) methyl disulfide//2-Methyl-3-(methyldithio)furan	null-C20209-null-null	-	-	-
295.2273_6.41	1086.86	1302.06	1397.16	898.859	1366.57	908.159	745.422	1453.96	0.567279	0.620041	0.969858	0	HMDB00782-HMDB04667-HMDB04670-HMDB04701-HMDB04702-HMDB04704-HMDB04705-HMDB10223-HMDB29796-HMDB29978-HMDB29998-HMDB31336-HMDB31679-HMDB31851-HMDB36831-HMDB41220-HMDB41334-HMDB61708-HMDB62074	C18H34O4-C18H32O3-C18H32O3-C18H32O3-C18H32O3-C18H34O4-C18H34O4-C18H32O3-C18H32O3-C18H32O3-C18H32O3-C17H30O-C18H34O4-C16H28O-C16H28O-C18H34O4-C17H30O-C18H32O3-C17H30O	Octadecanedioic acid//13S-hydroxyoctadecadienoic acid//Alpha-dimorphecolic acid//9,10-Epoxyoctadecenoic acid//12,13-EpOME//9,10-DHOME//12,13-DHOME//9-HODE//(Z)-13-Oxo-9-octadecenoic acid//null//null//(Z)-9-Cycloheptadecen-1-one//(9xi,10xi,12xi)-9,10-Dihydroxy-12-octadecenoic acid//3-(5,6,6-Trimethylbicyclo[2.2.1]hept-1-yl)cyclohexanol//Ambronide//Dibutyl decanedioate//null//null//null	null-C14762-C14767-C14825-C14826-C14828-C14829-null-null-null-null-null-null-null-null-null-null-null-null	C18H32O3-C18H32O3-C18H32O3-C18H32O3-C18H32O3-C18H32O3-C18H32O3-C18H32O3-C18H32O3-C18H32O3-C18H32O3-C18H32O3-C18H32O3-C18H32O3-C18H32O3-C18H32O3-C18H32O3-C18H32O3-C18H32O3-C18H32O3-C18H32O3-C18H32O3-C18H32O3-C18H32O3-C18H32O3-C18H32O3-C18H32O3-C18H32O3-C18H32O3-C18H32O3-C18H32O3-C18H32O3-C18H32O3-C18H32O3-C18H32O3-C18H32O3-C18H32O3-C18H32O3-C18H32O3-C18H32O3-C18H32O3-C18H32O3-C18H32O3-C18H32O3-C18…	12S,13R-EpOME//(&plusmn;)9-HODE//Dimorphecolic acid//Densipolic acid//(&plusmn;)13-HODE//alpha-artemisic acid//6-hydroxy-9Z,12Z-octadecadienoic acid//9S-hydroxy-10E,12E-octadecadienoic acid//12R-hydroxy-9Z,15Z-octadecadienoic acid//13R-hydroxy-9E,11Z-octadecadienoic acid//13S-hydroxy-9E,11Z-octadecadienoic acid//8S-HODE//12-oxo-10E-octadecenoic acid//12-oxo-10Z-octadecenoic acid//12-oxo-9E-octade…	C08368-----------C08318-------C08368-C14825---C14767--C14762-----C14826-C19617---------------------
550.6287_9.64	915.986	1385.9	1054.32	854.098	1193.53	1406.21	1097.83	1206.5	0.00819	0.926955	0.993699	0	HMDB33721-HMDB41105	C18H38-C18H38	Octadecane//6-Methylheptadecane	null-null	-	-	-
421.0425_6.53	908.696	962.782	1092.32	906.165	1203.84	1614.6	1049.91	1195.11	0.142075	0.937489	0.981169	0	HMDB39258-HMDB39259-HMDB40442-HMDB41173-HMDB60900	C54H42O36-C54H42O36-C18H18N2O5-C15H18O12S-C18H19ClN4O	null//null//Dictyoquinazol C//null//null	null-null-null-null-null	C18H15ClN2O8-C18H15ClN2O8-C17H16N2Na2O6S-C15H18O12S	Asp-Phe4Cl-OH//Phe4Cl-Asp-OH//Carbenicillin sodium//1-O-Caffeoyl-(b-D-glucose 6-O-sulfate)	--C13967-
151.036_0.36	796.113	785.222	981.725	1031.24	1251.95	1436.2	1388.32	1259.65	0.368743	0.309148	0.430697	0	HMDB31303-HMDB31306-HMDB31847-HMDB33285-HMDB33517-HMDB38072-HMDB38442-HMDB40594-HMDB40732-HMDB60337-HMDB62047	C6H8O3-C6H8O3-C6H8O3-C6H8O3-C6H8O3-C6H8O3-C4H7NS2-C6H8O3-C6H8O3-C18H14O2-C6H8O3	null//3-Hydroxy-4,5-dimethyl-2(5H)-furanone//null//null//5,6-Dihydro-4-methoxy-2H-pyran-2-one//xi-5-Acetyltetrahydro-2(3H)-furanone//1-Isothiocyanato-2-(methylthio)ethane//(+/-)-Furaneol//2,7-Oxepanedione//null//null	null-null-null-null-null-null-null-null-null-null-null	C6H8O3-C6H8O3-C6H8O3-C6H8O3-C6H8O3-C6H8O3-C6H8O3-C6H8O3-C6H8O3-C6H8O3-C6H8O3-C6H8O3-C6H8O3-C6H8O3-C6H8O3-C6H8O3	Methyl 4-oxo-2-pentenoate//6-hydroxy-2-hexynoic acid//2-Oxo-4E-hexenoic acid//Dihydro-4,4-dimethyl-2,3-furandione//Dihydrophloroglucinol//2-Hydroxy-cis-hex-2,4-dienoate//2-Hexynoic acid, 6-hydroxy-//Osmundalactone//3-Hydroxy-4,5-dimethyl-2(5H)-furanone//2-Ethyl-3,4-dihydroxyfuran//L-erythro-5-(1-Hydroxyethyl)-2(5H)-furanone//5,6-Dihydro-4-methoxy-2H-pyran-2-one//xi-5-Acetyltetrahydro-2(3H)-furano…	--C06761-C01125-C06719-C11354----------
162.0555_2.46	1183.03	1262.87	994.2	825.114	1016.65	1158.3	1645.36	798.114	0.737634	0.803403	0.804819	0	HMDB00372-HMDB02285-HMDB03320-HMDB04077-HMDB12941-HMDB12942-HMDB29752-HMDB31172-HMDB33457-HMDB34364-HMDB36006-HMDB38995-HMDB60289	C18H20O3-C9H7NO2-C9H7NO2-C9H7NO2-C18H20O3-C18H20O3-C14H8O4-C9H7NO2-C18H14N2O4-C18H11NO4-C14H8O4-C18H20O3-C9H7NO2	16-Oxoestrone//2-Indolecarboxylic acid//Indole-3-carboxylic acid//4,6-Dihydroxyquinoline//Estrone-2,3-quinone//Estrone-3,4-quinone//Dantron//3-Formyl-6-hydroxyindole//null//Cepharadione A//Xanthopurpurin//(S)-17-Hydroxy-9,11,13,15-octadecatetraynoic acid//null	C14441-null-C19837-C05639-null-null-C10312-null-null-null-C10370-null-null	C9H7NO2-C9H7NO2-C9H7NO2-C9H7NO2-C9H7NO2-C9H7NO2-C9H7NO2-C9H7NO2-C9H7NO2	Indole-3-carboxylic acid//4,6-Dihydroxyquinoline//4,8-Dihydroxyquinoline//2-Indolecarboxylic acid//Quinoline-3,4-diol//Quinolin-2,8-diol//3-Hydroxy-1H-quinolin-4-one//4-Hydroxy-2-quinolone//3-Formyl-6-hydroxyindole	C19837-C05639-C05637--C06330-C06342-C11503-C16716-
284.2943_8.66	958.398	1234.85	1064.04	884.196	1194.03	1296.01	1082.05	1156.21	0.030652	0.981923	0.9689	0	HMDB03424-HMDB30965-HMDB34146-HMDB37517-HMDB61856	C16H34O-C18H34O-C18H37NO-C18H34O-C16H34O	1-Hexadecanol//9-Octadecenal//Octadecanamide//2-Tetradecylcyclobutanone//null	C00823-null-C13846-null-null	C18H37NO	Stearamide	C13846
158.9648_12.01	892.463	1188.69	1121.54	880.131	1063.5	1322.42	1155	1222.43	0.193135	0.766589	0.9689	0	HMDB14118	C2HF3O2	Trifluoroacetic acid	null	-	-	-
391.2847_9.08	926.841	1236.84	1032.92	888.568	1190.48	1243.53	1027.59	1181.97	0.034125	0.966837	0.995726	0	HMDB00016-HMDB00328-HMDB00374-HMDB00460-HMDB00467-HMDB00503-HMDB00920-HMDB12866-HMDB31062-HMDB31063-HMDB31087-HMDB31272-HMDB31406-HMDB31691-HMDB31843-HMDB32308-HMDB32320-HMDB32396-HMDB32404-HMDB32453-HMDB32461-HMDB32489-HMDB32534-HMDB33126-HMDB33371-HMDB33724-HMDB34428-HMDB34429-HMDB34632-HMDB36140-HMDB36784-HMDB37106-HMDB37185-HMDB37225-HMDB37309-HMDB38073-HMDB38273-HMDB38274-HMDB38277-HMDB38278…	C21H30O3-C24H38O4-C21H30O3-C24H38O4-C24H38O4-C24H38O4-C21H30O3-C24H38O4-C11H20O2-C11H20O2-C11H20O2-C11H20O2-C11H20O2-C11H20O2-C11H20O2-C11H20O2-C11H20O2-C11H20O2-C11H20O2-C11H20O2-C11H20O2-C11H20O2-C11H20O2-C21H30O3-C11H20O2-C11H20O2-C11H20O2-C11H20O2-C21H30O3-C11H20O2-C11H20O2-C11H20O2-C11H20O2-C11H20O2-C11H20O2-C22H40O4-C11H20O2-C11H20O2-C11H20O2-C11H20O2-C11H20O2-C11H20O2-C11H20O2-C21H30O3-C24…	Deoxycorticosterone//12-Ketodeoxycholic acid//17-Hydroxyprogesterone//7-Hydroxy-3-oxocholanoic acid//Nutriacholic acid//7a-Hydroxy-3-oxo-5b-cholanoic acid//11a-Hydroxyprogesterone//9'-Carboxy-alpha-chromanol//null//null//trans-2-Hexyl-1-cyclopropaneacetic acid//null//Ethyl 3-cyclohexylpropionate//cis-3-Hexenyl pentanoate//2,3-Undecanedione//(E)-3-Heptenyl 2-methylpropanoate//3-Hexenyl 2-methylbut…	C03205-null-C01176-null-null-null-C03747-null-null-null-null-null-null-null-null-null-null-null-null-null-null-C13422-null-null-C12295-C13910-null-null-null-null-null-null-null-null-null-null-null-null-null-null-null-null-null-null-null-null-null-null-null-null-null-null-null-null-null-null	C24H38O4-C24H38O4-C24H38O4-C24H38O4-C24H38O4-C24H38O4-C24H38O4-C24H38O4-C24H38O4-C24H38O4-C24H38O4-C24H38O4-C24H38O4-C24H38O4-C24H38O4-C24H38O4-C24H38O4-C24H38O4-C24H38O4-C24H38O4-C24H38O4-C24H38O4-C24H38O4-C24H38O4-C24H38O4-C24H38O4-C24H38O4-C24H38O4-C24H38O4-C24H38O4-C24H38O4-C24H38O4-C24H38O4-C24H38O4-C24H38O4-C24H38O4-C24H38O4-C24H38O4-C24H38O4-C24H38O4-C24H38O4-C24H38O4-C24H38O4-C24H38O4-C24…	Pregnan-20-one, 17-(acetyloxy)-3-hydroxy-6-methyl-, (3b,5b,6a)-//Pregnan-20-one, 17-(acetyloxy)-3-hydroxy-6-methyl-, (3a,5b,6a)-//Pregnan-20-one, 17-(acetyloxy)-3-hydroxy-6-methyl-, (3a,5a,6a)-//Pregnan-20-one, 17-(acetyloxy)-3-hydroxy-6-methyl-, (3b,5a,6a)-//Bis(2-ethylhexyl) phthalate//Nutriacholic acid//3&alpha;-Hydroxy-6-oxo-5&beta;-cholan-24-oic Acid//3&beta;-Hydroxy-6-oxo-5&beta;-cholan-24-…	----------------------------------C11637----C15375-------------------C03690---C14227-C14577-------------------------------------------------------
300.2022_9.08	944.737	1177.7	1021.25	883.864	1139.21	1221.16	1085.78	1242.26	0.111004	0.964405	0.9689	0	HMDB06576-HMDB06577-HMDB06696-HMDB06705-HMDB06706-HMDB12230-HMDB15291-HMDB28692-HMDB28944-HMDB29140-HMDB29667-HMDB30224-HMDB31312-HMDB31446-HMDB31627-HMDB31628-HMDB32029-HMDB32149-HMDB32441-HMDB32544-HMDB32621-HMDB32624-HMDB32625-HMDB33962-HMDB34378-HMDB38984-HMDB38985-HMDB38986-HMDB38987-HMDB38988-HMDB39782-HMDB59896-HMDB60442-HMDB61822	C32H55NO25-C32H55NO25-C32H55NO25-C32H55NO25-C32H55NO25-C9H19N3O3-C24H45NO8-C9H19N3O3-C9H19N3O3-C10H20N2O3-C9H12O-C23H23NO2-C9H12O-C9H12O-C9H12O-C9H12O-C9H12O-C9H12O-C9H12O-C9H12O-C9H12O-C9H12O-C9H12O-C9H12O-C9H12O-C9H12O-C9H12O-C9H12O-C9H12O-C9H12O-C9H12O-C9H12O-C9H19N3O3-C12H26O7	Lacto-N-fucopentaose III//Lacto-N-fucopentaose-2//Lex-lactose//Lacto-n-fucopentaose I//Lacto-N-fucopentaose V//Gamma-glutamyl-L-putrescine//Dinoprost Tromethamine//null//null//null//2,3,6-Trimethylphenol//null//Benzyl ethyl ether//p-Isopropylphenol//1-Phenyl-1-propanol//2-Phenyl-1-propanol//2-Isopropylphenol//1-Methoxy-2,4-dimethylbenzene//Nona-2,4,6-trienal//2,4,6-Trimethylphenol//(2-Methoxyethy…	null-null-null-null-null-C15699-C12786-null-null-null-null-null-null-null-null-null-null-null-null-null-null-null-C14311-null-null-null-null-null-null-null-null-null-C05341-null	-	-	-
376.1875_4.53	1136.18	1084.97	978.592	1013.51	1014.61	1077.35	1095.2	1243.41	0.806236	0.958019	0.9689	0	HMDB13648-HMDB15385-HMDB28918-HMDB28940-HMDB29086-HMDB29087-HMDB33449-HMDB61099	C18H35NO2-C15H25N3O-C17H23N3O3-C17H23N3O3-C17H23N3O3-C17H23N3O3-C22H29NO3-C18H25N3O3	Palmitoleoyl Ethanolamide//Lisdexamfetamine//null//null//null//null//Pipercide//null	null-null-null-null-null-null-null-null	C19H27N3O5-C19H27N3O5-C19H27N3O5-C19H27N3O5-C19H27N3O5-C19H27N3O5	Val Pro Tyr//Val Tyr Pro//Pro Val Tyr//Tyr Val Pro//Tyr Pro Val//Pro Tyr Val	-----
750.5578_9.88	983.318	1231.85	963.811	844.637	1185.74	1199.6	952.338	1123.89	0.146868	0.565568	0.933043	0	HMDB02250-HMDB10168-HMDB12321	C19H37NO4-C39H82N2O6P-C38H73NO8	Dodecanoylcarnitine//SM(d18:0/16:0)//Galactosylceramide (d18:1/14:0)	null-C00550-C02686	C42H75N3O8	bacteriohopane-,32,33,34-triol-35-cyclitolguanine
167.0135_12.81	936.502	1223.95	1031.3	824.822	1086.77	1192.74	877.138	1070.27	0.047794	0.885057	0.9689	0	HMDB31548-HMDB31778-HMDB61161	CH2Cl2-C14H9ClF2N2O2-C15H10ClFN2O	Dichloromethane//Diflubenzuron//N-Desalkyl flurazepam	C02271-C14427-null	-	-	-
816.5695_4.48	1706.21	796.66	769.88	1539.03	1375.63	332.607	963.409	692.725	0.00052	0.182132	0.654378	0	HMDB09578-HMDB09579-HMDB11423-HMDB11456-HMDB12315	C45H84NO7P-C45H84NO7P-C45H84NO7P-C45H84NO7P-C44H85NO11S	PE(22:2(13Z,16Z)/P-18:1(11Z))//PE(22:2(13Z,16Z)/P-18:1(9Z))//PE(P-18:1(11Z)/22:2(13Z,16Z))//PE(P-18:1(9Z)/22:2(13Z,16Z))//3-O-Sulfogalactosylceramide (d18:1/20:0)	C00350-C00350-null-null-C06125	C45H84NO7P-C45H84NO7P-C45H84NO7P-C45H84NO7P-C45H84NO7P-C45H84NO7P-C45H84NO7P-C45H84NO7P-C45H84NO7P	PC(O-17:0/20:4(5Z,8Z,11Z,14Z))//PC(O-17:0/20:4(5Z,8Z,11Z,14Z))[U]//PE(22:2(13Z,16Z)/P-18:1(11Z))//PE(22:2(13Z,16Z)/P-18:1(9Z))//PE(P-18:1(11Z)/22:2(13Z,16Z))//PE(P-18:1(9Z)/22:2(13Z,16Z))//PE(O-18:0/22:4(7Z,10Z,13Z,16Z))//PE(O-20:0/20:4(5Z,8Z,11Z,14Z))//PE(P-20:0/20:3(8Z,11Z,14Z))	--C00350-C00350-----
527.2683_4.91	1107.32	947.801	1002.25	862.969	1145.92	871.557	995.181	1176.71	0.147766	0.654504	0.933043	0	HMDB02706-HMDB30102-HMDB30763-HMDB31972-HMDB33227-HMDB33661-HMDB33976-HMDB34719-HMDB35140-HMDB35715-HMDB35797-HMDB35805-HMDB35874-HMDB35895-HMDB36043-HMDB36045-HMDB36046-HMDB36093-HMDB36125-HMDB36130-HMDB36135-HMDB36202-HMDB36607-HMDB36773-HMDB36931-HMDB37055-HMDB37528-HMDB37565-HMDB38156-HMDB38218-HMDB40119-HMDB41227-HMDB41284	C5H12N4O3-C15H20O4-C14H18O3-C15H20O4-C15H20O4-C15H20O4-C30H40O8-C15H20O4-C15H20O4-C15H20O4-C30H40O8-C15H20O4-C15H20O4-C30H40O8-C15H20O4-C15H20O4-C14H18O3-C15H20O4-C15H20O4-C15H20O4-C15H20O4-C15H20O4-C14H18O3-C15H20O4-C15H20O4-C15H20O4-C15H20O4-C30H40O8-C15H20O4-C14H18O3-C15H20O4-C15H20O4-C15H20O4	Canavanine//Hulupinic acid//(10S,11S)-Pterosin C//null//null//null//Physapubenolide//Isoamberboin//(S)-Abscisic acid//null//null//Thellungianin G//(10R,11R)-Pterosin L//null//null//null//null//Abscisic acid//null//Vulgarin//null//null//(S)-Pterosin P//null//Tatridin B//null//Blennin B//null//null//Pterosin N//null//null//2-Methyl-1-[2,4,6-trihydroxy-3-(3-methyl-2-butenyl)phenyl]-1-propanone	C00308-null-null-null-null-null-null-null-C06082-null-null-null-null-null-null-null-null-null-null-C09600-null-null-null-null-null-null-null-null-null-null-null-null-null	C30H40O8-C30H40O8-C30H40O8-C30H40O8-C30H40O8-C30H40O8	3&beta;-ACETOXYDEOXODIHYDROGEDUNIN//Terpenoid EA-I//Physapubenolide//Ganoderenic acid E//20-Hydroxy-3,7,11,15,23-pentaoxolanost-8-en-26-oic acid//Artenolide	-C09198----
211.1942_11.54	972.726	1098.89	1143.6	630.546	901.793	1168.02	1168.1	954.008	0.235118	0.575403	0.939979	0	HMDB02068-HMDB02884-HMDB31013-HMDB32470-HMDB32642-HMDB35566-HMDB35567-HMDB35568-HMDB35569-HMDB61333	C22H42O2-C22H42O2-C22H42O2-C22H42O2-C26H54O-C22H42O2-C22H42O2-C22H42O2-C22H42O2-C41H74O4	Erucic acid//Cetoleic acid//Catelaidic acid//Phytyl acetate//null//7,9-Docosanedione//null//null//null//null	C08316-null-null-null-null-null-null-null-null-null	-	-	-
379.1579_8.13	941.079	971.601	1054.74	1061.65	1506.73	813.942	413.241	1264.8	0.306845	0.116511	0.970264	0	HMDB15613-HMDB29509-HMDB30701-HMDB38552-HMDB40351-HMDB41292	C20H28O5S-C23H24O5-C23H24O5-C23H24O5-C23H24O5-C23H24O5	Ecabet//null//8-Desoxygartanin//null//(E)-4-(3,7-Dimethyl-2,6-octadienyl)-1,3,5-trihydroxyxanthone//Mangostinone	null-null-null-null-null-null	C23H24O5-C23H24O5-C23H24O5-C24H20N4O-C20H28O5S-C23H24O5-C23H24O5-C23H24O5-C23H24O5-C23H24O5	Praecanson A//7-Methoxypraecansone B//2,2-Dimethyl-3-[4-(acetyloxy)phenyl]-4-ethyl-2H-1-benzopyran-7-ol acetate//Scarlet Red//Ecabet//Garcinone A//8-Desoxygartanin//6-Deoxy-gamma-mangostin//(E)-4-(3,7-Dimethyl-2,6-octadienyl)-1,3,5-trihydroxyxanthone//Mangostinone	--C15050-C19520------
425.2061_4.54	841.142	940.838	1122.1	969.898	833.021	1045.88	1321.25	944.519	0.310789	0.074911	0.909153	0	HMDB14905-HMDB15696-HMDB32346-HMDB32372-HMDB32427-HMDB35678-HMDB38527-HMDB38531-HMDB38532-HMDB61203-HMDB61213-HMDB61214	C22H32N2O5-C23H28N2O3-C9H18O2S-C9H18O2S-C9H18O2S-C23H38O2-C23H38O2-C23H38O2-C23H38O2-C25H28N6O2-C25H28N6O2-C25H28N6O2	Benzquinamide//Bopindolol//(+/-)-Isobutyl 3-methylthiobutyrate//3-Mercaptoheptyl acetate//(S)-3-Methylthiohexyl acetate//null//5-(12-Heptadecenyl)-1,3-benzenediol//null//null//null//null//null	null-null-null-null-null-null-C10802-null-null-null-null-null	C19H30N4O7-C19H30N4O7-C19H30N4O7-C19H30N4O7-C19H30N4O7-C19H30N4O7-C19H30N4O7-C19H30N4O7-C19H30N4O7-C19H30N4O7-C19H30N4O7-C19H30N4O7	Asp Pro Pro Val//Asp Pro Val Pro//Asp Val Pro Pro//Pro Asp Pro Val//Pro Asp Val Pro//Pro Pro Asp Val//Pro Pro Val Asp//Pro Val Asp Pro//Pro Val Pro Asp//Val Asp Pro Pro//Val Pro Asp Pro//Val Pro Pro Asp	-----------
338.2043_11.63	866.285	1089.17	919.987	772.229	1060.54	1212.8	981.003	1042.76	0.036697	0.988801	0.9689	0	HMDB03459-HMDB28680-HMDB31411-HMDB33408-HMDB36928	C6H12N2O3-C6H12N2O3-C6H12N2O3-C41H58O5-C40H60O6	D-Alanyl-D-alanine//null//4-Acetamido-2-aminobutanoic acid//null//null	C00993-null-null-null-null	C15H29N3O4-C15H29N3O4-C15H29N3O4-C15H29N3O4-C15H29N3O4-C15H29N3O4-C15H29N3O4-C15H29N3O4-C15H29N3O4-C15H29N3O4-C15H29N3O4-C15H29N3O4-C15H29N3O4	Leu Leu Ala//Ile Ile Ala//Ile Ala Ile//Ala Ile Ile//Ala Ile Leu//Leu Ala Leu//Ile Leu Ala//Leu Ile Ala//Leu Ala Ile//Ala Leu Leu//Ile Ala Leu//Ala Leu Ile//Val Val Val	------------
439.1957_4.56	747.578	898.967	902.917	821.37	977.325	1138.85	1376.68	1059.86	0.202041	0.132872	0.961589	0	HMDB30407-HMDB30760-HMDB31963-HMDB32587-HMDB35166-HMDB35840-HMDB36162-HMDB36486-HMDB41228-HMDB41363-HMDB61378	C18H34N4O6-C20H28O7-C18H30O5-C21H30O7-C20H28O7-C20H28O7-C22H32O9-C66H96O27-C20H28O7-C21H30O7-C18H30O5	null//null//null//null//null//null//null//null//null//null//null	null-null-null-null-null-null-null-null-null-null-null	C18H28N6O7-C18H28N6O7-C23H28N4O5-C23H28N4O5-C23H28N4O5-C18H28N6O7-C18H28N6O7-C17H32N4O7-C17H32N4O7-C17H32N4O7-C17H32N4O7-C17H32N4O7-C17H32N4O7-C18H28N6O7-C18H28N6O7-C18H28N6O7-C18H28N6O7-C18H28N6O7-C18H28N6O7-C18H28N6O7-C18H28N6O7-C18H28N6O7-C18H28N6O7-C18H28N6O7-C18H28N6O7-C18H28N6O7-C18H28N6O7-C18H28N6O7-C18H28N6O7-C18H28N6O7-C18H28N6O7-C18H28N6O7-C18H28N6O7-C18H28N6O7-C18H28N6O7-C18H28N6O7-C18…	Ala Asp His Val//Ala Asp Val His//Ala Phe Phe Gly//Ala Phe Gly Phe//Ala Gly Phe Phe//Ala His Asp Val//Ala His Val Asp//Ala Ile Thr Thr//Ala Leu Thr Thr//Ala Thr Ile Thr//Ala Thr Leu Thr//Ala Thr Thr Ile//Ala Thr Thr Leu//Ala Val Asp His//Ala Val His Asp//Asp Ala His Val//Asp Ala Val His//Asp Gly His Ile//Asp Gly His Leu//Asp Gly Ile His//Asp Gly Leu His//Asp His Ala Val//Asp His Gly Ile//Asp His …	---------------------------------------------------------------------------------------------------------------------------------------------------------------------------------------------------------C11899-
183.0801_6.5	883.954	752.235	1020.33	817.127	1078.07	1335.07	908.91	1025.63	0.633091	0.993335	0.969858	0	HMDB02005-HMDB02006-HMDB03039-HMDB13163-HMDB14602-HMDB29619-HMDB29894-HMDB29918-HMDB31031-HMDB31572-HMDB31950-HMDB32049-HMDB32426-HMDB37057-HMDB38855-HMDB38880-HMDB38881-HMDB38882-HMDB41207-HMDB59802-HMDB59803-HMDB59915-HMDB60494-HMDB62155	C5H11NO3S-C3H8N2O2-C21H26O3-C13H10O-C21H26O3-C10H18O9-C10H18O9-C10H18O9-C18H30O3S-C8H16OS-C5H13N2O6P-C13H10O-C8H16OS-C5H11NO3S-C10H18O9-C10H18O9-C10H18O9-C10H18O9-C14H21NO9-C13H10O-C13H10O-C18H30O3S-C14H24N2O9-C8H16OS	Methionine sulfoxide//2,3-Diaminopropionic acid//Isoacitretin//2-Hydroxyfluorene//Acitretin//null//Xylobiose//null//2-Dodecylbenzenesulfonic acid//2-Methyl-4-propyl-1,3-oxathiane//L-2-Aminoethyl seryl phosphate//Benzophenone//(+/-)-3-(Methylthio)heptanal//Ethiin//null//null//null//null//null//3-Hydroxyfluorene//9-Hydroxyfluorene//4-Dodecylbenzenesulfonic Acid//N-Acetylmuramoyl-Ala//null	null-C03401-null-C14460-null-null-null-null-null-null-C03872-C06354-null-null-null-null-null-null-null-null-C06711-null-C02999-null	C13H10O-C13H10O-C13H10O-C13H10O-C13H10O-C13H10O-C8H16OS-C8H16OS	9-Hydroxyfluorene//2-Hydroxyfluorene//Xanthan//Benzophenone//Carlina oxide//Atractylodin//2-Methyl-4-propyl-1,3-oxathiane//(+/-)-3-(Methylthio)heptanal	C06711-C14460-C01464-C06354-C08399-C16918--
192.0661_2.5	744.634	806.447	968.329	784.844	933.079	894.876	1457.69	1206.28	0.841292	0.104972	0.841303	0	HMDB00592-HMDB00763-HMDB01481-HMDB01587-HMDB14376-HMDB14493-HMDB29492-HMDB29514-HMDB29676-HMDB30577-HMDB30617-HMDB30659-HMDB30667-HMDB30773-HMDB30846-HMDB31515-HMDB31633-HMDB31753-HMDB31889-HMDB32598-HMDB32612-HMDB32665-HMDB32695-HMDB32696-HMDB32955-HMDB33321-HMDB33671-HMDB33672-HMDB33720-HMDB33760-HMDB33782-HMDB34179-HMDB34412-HMDB34443-HMDB35514-HMDB36691-HMDB37339-HMDB37441-HMDB37475-HMDB38219…	C6H13NO8S-C10H9NO3-C6H13NO8S-C8H6O3-C16H13ClN2O2-C16H13ClN2O2-C16H12O6-C21H22O4-C16H12O6-C10H6O3-C16H12O6-C16H12O6-C16H12O6-C10H6O3-C21H22O4-C8H6O3-C21H22O4-C20H24O5-C20H24O5-C8H6O3-C8H6O3-C21H22O4-C16H12O6-C16H12O6-C20H24O5-C16H12O6-C21H22O4-C21H22O4-C16H12O6-C16H12O6-C21H22O4-C20H24O5-C21H22O4-C16H12O6-C10H9NO3-C20H24O5-C16H12O6-C16H12O6-C17H19NO6S-C20H24O5-C20H24O5-C21H22O4-C21H22O4-C21H22O4-C…	Glucosamine 6-sulfate//5-Hydroxyindoleacetic acid//N-Sulfo-D-glucosamine//Phenylglyoxylic acid//Temazepam//Clobazam//3,3',7-Trihydroxy-4'-methoxyflavone//null//Diosmetin//null//Pratensein//Takakin//Chrysoeriol//Juglone//Archangelin//null//Orientanol B//2-(4-Allyl-2-methoxyphenoxy)-1-(4-hydroxy-3-methoxyphenyl)-1-propanol//null//4-Hydroxyphthalide//3,4-Methylenedioxybenzaldehyde//null//Barpisoflav…	C04132-C05635-C01075-C02137-C07125-null-null-null-C10038-null-C10520-null-C04293-C03840-null-null-null-null-null-null-C10812-null-null-C10203-null-null-null-null-null-null-null-null-null-C17811-null-null-null-C10098-null-null-null-null-null-C10264-null-null-null-null-C10534-null-null	C10H9NO3-C10H9NO3-C10H9NO3-C10H9NO3-C10H9NO3	1H-Indole-4-acetic acid, 2,3-dihydro-2-oxo-//5-Hydroxyindoleacetic acid//5,6-Dihydroxy-3-methyl-2-oxo-1,2-dihydroquinoline//5-Phenyl-1,3-oxazinane-2,4-dione//Desmethyldeschlorobenzoyl Indomethacin	-C05635-C06725-C16596-
337.2744_7.64	619.815	1071.64	1313.93	714.665	1009.73	1050.26	1065.15	900.932	0.030434	0.008593	0.980066	0	HMDB01043-HMDB02177-HMDB02697-HMDB04590-HMDB05407-HMDB05450-HMDB05467-HMDB05886-HMDB06036-HMDB06070-HMDB06547-HMDB14996-HMDB31005-HMDB32464-HMDB32672-HMDB34382-HMDB36702-HMDB36721-HMDB36754-HMDB36829-HMDB36830-HMDB37824-HMDB38105-HMDB39687-HMDB39702-HMDB42231-HMDB42405-HMDB42464-HMDB42492-HMDB42666-HMDB43148-HMDB43150-HMDB43400-HMDB43458-HMDB43959-HMDB44093-HMDB44121-HMDB44148-HMDB44202-HMDB44228…	C20H32O2-C20H32O2-C18H28O2-C18H28O2-C61H114O6-C61H114O6-C61H114O6-C18H28O2-C20H32O2-C21H36O3-C18H28O2-C20H32O2-C21H36O3-C18H28O2-C18H28O2-C18H28O2-C20H32O2-C20H32O2-C20H32O2-C20H32O2-C20H32O2-C20H32O2-C21H36O3-C20H32O2-C20H32O2-C61H114O6-C61H114O6-C61H114O6-C61H114O6-C61H114O6-C61H114O6-C61H114O6-C61H114O6-C61H114O6-C61H114O6-C61H114O6-C61H114O6-C61H114O6-C61H114O6-C61H114O6-C61H114O6-C61H114O6-C…	Arachidonic acid//Cis-8,11,14,17-Eicosatetraenoic acid//19-Norandrosterone//19-Nor-5-androstenediol//TG(18:0/20:1(11Z)/20:1(11Z))[iso3]//TG(18:1(9Z)/20:0/20:1(11Z))[iso6]//TG(18:2(9Z,12Z)/20:0/20:0)[iso3]//19-Noretiocholanolone//Mesterolone//Pregnanetriol//Stearidonic acid//Drostanolone//3-Methyl-5-pentyl-2-furanundecanoic acid//Phenethyl decanoate//null//null//null//ent-17-Hydroxy-16beta-kauran-…	C00219-null-null-null-C00422-C00422-C00422-null-null-null-C16300-C14605-null-null-null-null-null-null-null-null-null-null-null-null-null-null-null-null-null-null-null-null-null-null-null-null-null-null-null-null-null-null-null-null-null-null-null-null-null-null-null-null-null-null-null-null-null-null-null-null-null-null-null-null-null-null-null-null-null-null-null-null-null-null-null-null-null-nu…	C21H36O3-C21H36O3-C21H36O3-C21H36O3	5beta-Pregnane-3alpha,17alpha,20alpha-triol//2alpha-(Hydroxymethyl)-17-methyl-5alpha-androstane-3beta,17beta-diol//3-Methyl-5-pentyl-2-furanundecanoic acid//Isolinderanolide	C14680-C14977--
266.1506_6.03	1910.43	923.909	1262.9	2258.08	98.9865	473.165	637.763	108.403	0.545221	0.338504	0.961284	0	HMDB15299-HMDB28964-HMDB29132-HMDB30354-HMDB35885	C12H19N3O-C11H23N3O3-C11H23N3O3-C11H17N3O-C30H46O8	Procarbazine//null//null//Arenaine//null	C07402-null-null-C09912-null	-	-	-
413.2668_9.09	791.359	1056.36	864.926	750.238	1059.52	1124.39	952.698	1052.76	0.053017	0.982261	0.987603	0	HMDB00328-HMDB00460-HMDB00467-HMDB00503-HMDB01925-HMDB12866-HMDB29669-HMDB30057-HMDB31979-HMDB32176-HMDB33196-HMDB34469-HMDB34470-HMDB34472-HMDB34556-HMDB35008-HMDB35016-HMDB35017-HMDB35181-HMDB36025-HMDB36240-HMDB36386-HMDB36391-HMDB37194-HMDB37604-HMDB37623-HMDB37720-HMDB38073-HMDB38605-HMDB39101-HMDB40431-HMDB41454	C24H38O4-C24H38O4-C24H38O4-C24H38O4-C13H18O2-C24H38O4-C13H18O2-C26H36O4-C23H28O3-C13H18O2-C13H18O2-C13H18O2-C13H18O2-C13H18O2-C13H18O2-C13H18O2-C13H18O2-C13H18O2-C13H18O2-C13H18O2-C13H18O2-C13H18O2-C13H18O2-C13H18O2-C13H18O2-C13H18O2-C13H18O2-C22H40O4-C13H18O2-C13H18O2-C13H18O2-C24H38O4	12-Ketodeoxycholic acid//7-Hydroxy-3-oxocholanoic acid//Nutriacholic acid//7a-Hydroxy-3-oxo-5b-cholanoic acid//Ibuprofen//9'-Carboxy-alpha-chromanol//null//null//Methyl (9Z)-8'-oxo-6,8'-diapo-6-carotenoate//Benzyl hexanoate//(E)-6-Methyl-6-(5-methyl-2-furanyl)-3-hepten-2-one//2-Phenylpropyl butyrate//2-Phenylpropyl isobutyrate//3-Phenylpropyl 2-methylpropanoate//3-Acetoxy-3-methyl-1-phenylbutane/…	null-null-null-null-C01588-null-null-null-null-null-null-null-null-C02008-null-null-null-null-null-null-null-null-null-null-null-null-null-null-null-null-C14716-null	C24H38O4-C24H38O4-C24H38O4-C24H38O4-C24H38O4-C24H38O4-C24H38O4-C24H38O4-C24H38O4-C24H38O4-C24H38O4-C24H38O4-C24H38O4-C24H38O4-C24H38O4-C24H38O4-C24H38O4-C24H38O4-C24H38O4-C24H38O4-C24H38O4-C24H38O4-C24H38O4-C24H38O4-C24H38O4-C24H38O4-C24H38O4-C24H38O4-C24H38O4-C24H38O4-C24H38O4-C24H38O4-C24H38O4-C24H38O4-C24H38O4-C24H38O4-C24H38O4-C24H38O4-C24H38O4-C24H38O4-C24H38O4-C24H38O4-C24H38O4-C24H38O4-C24…	Pregnan-20-one, 17-(acetyloxy)-3-hydroxy-6-methyl-, (3b,5b,6a)-//Pregnan-20-one, 17-(acetyloxy)-3-hydroxy-6-methyl-, (3a,5b,6a)-//Pregnan-20-one, 17-(acetyloxy)-3-hydroxy-6-methyl-, (3a,5a,6a)-//Pregnan-20-one, 17-(acetyloxy)-3-hydroxy-6-methyl-, (3b,5a,6a)-//Bis(2-ethylhexyl) phthalate//Nutriacholic acid//3&alpha;-Hydroxy-6-oxo-5&beta;-cholan-24-oic Acid//3&beta;-Hydroxy-6-oxo-5&beta;-cholan-24-…	----------------------------------C11637----C15375-------------------C03690---C14227-C14577-------------------------------------------------------
425.2574_8.22	2349.27	269.637	1610.13	2267.61	32.1183	402.442	607.86	38.1332	0.562014	0.636723	0.9689	0	HMDB00314-HMDB00526-HMDB00949-HMDB02082-HMDB03128-HMDB13043-HMDB13045-HMDB13221-HMDB13653	C21H34O5-C21H34O5-C21H34O5-C22H36O5-C21H34O5-C23H38O7-C23H38O7-C21H34O5-C23H38O7	3b-Allotetrahydrocortisol//5a-Tetrahydrocortisol//Tetrahydrocortisol//Bisnorcholic acid//Cortolone//Prostaglandin PGE2 1-glyceryl ester//Prostaglandin PGE2 glyceryl ester//Beta-Cortolone//Prostaglandin D2-1-glyceryl ester	null-null-C05472-null-C05481-null-null-C05481 -null	C23H38O7-C23H38O7-C23H38O7-C23H38O7-C23H38O7-C23H38O7-C23H38N2O3-C23H38N2O3-C23H38O7-C23H38O7	2-glyceryl-PGD2//1(3)-glyceryl-PGD2//2-glyceryl-PGE2//1(3)-glyceryl-PGE2//2-glyceryl-PGH2//1(3)-glyceryl-PGH2//DL-PDMP (hydrochloride)//DL-threo-PDMP//Prostaglandin PGE2 1-glyceryl ester//Prostaglandin D2-1-glyceryl ester	---------
199.0763_6.08	846.362	887.423	921.24	759.96	1100.02	1187.79	932.842	933.005	0.460322	0.948501	0.906847	0	HMDB00629-HMDB14959-HMDB15667-HMDB29626-HMDB32378-HMDB36185-HMDB38300-HMDB38546-HMDB38920-HMDB60071-HMDB62043	C14H21NO11-C15H12ClNO2-C15H14N4O2S-C30H36O11-C8H16O2S-C13H10O2-C8H16O2S-C26H40O11-C8H16O2S-C14H21NO11-C26H20O4	Chondroitin//Carprofen//Sulfaphenazole//null//Methionyl butyrate//3-(2-Furanyl)-2-phenyl-2-propenal//Methylthiomethyl hexanoate//null//(S)-3-Mercaptohexyl acetate//Hyaluronan biosynthesis, precursor 1//null	C00401-C18364-null-null-null-null-null-null-null-C04794-null	C13H10O2-C13H10O2-C13H10O2-C13H10O2-C13H10O2-C13H10O2-C8H16O2S-C13H10O2-C8H16O2S-C8H16O2S	p-Hydroxybenzophenone//Splitomicin//3,4-Dihydroxyfluorene//1,2-Dihydroxyfluorene//Dehydrosafynol//Capillarin//Methionyl butyrate//3-(2-Furanyl)-2-phenyl-2-propenal//Methylthiomethyl hexanoate//(S)-3-Mercaptohexyl acetate	C14230--C07717-C07724-C08447-C16926----
399.0481_5.63	872.867	853.147	831.448	878.456	1029.57	1194.54	794.184	994.299	0.389979	0.525805	0.98376	0	HMDB01460-HMDB14610-HMDB38591-HMDB38626-HMDB39343-HMDB39344-HMDB39345-HMDB39346	C4H11O3PS-C15H17FN4O3-C9H7NOS-C17H16O9-C35H28O22-C35H28O22-C35H28O22-C35H28O22	Diethylthiophosphate//Enoxacin//Brassicanal A//null//1,3,4,5-Tetra-O-galloylquinic acid//3-Digalloyl-4,5-di-O-galloylquinic acid//5-O-Digalloyl-3,4-di-O-galloylquinic acid//4-O-Digalloyl-3,5-di-O-galloylquinic acid	C06607-C06979-C11048-null-null-null-null-C10220	C9H22O13P2-C17H16O9	Bis(glycerophospho)-glycerol//Xanthotoxol glucoside	C03853-
344.2284_9.08	783.829	1000.08	851.884	733.185	947.915	1037.12	923.069	1031.22	0.069833	0.930066	0.9689	0	HMDB14539-HMDB15415-HMDB28890-HMDB28953-HMDB29598-HMDB39754-HMDB41845-HMDB61835	C12H24N2O4-C12H21N5O3-C12H21N5O3-C12H21N5O3-C6H12N4-C16H28N2O2-C12H21N5O3-C14H30O8	Carisoprodol//Oxtriphylline//null//null//Metenamine//Phygrine//Cadralazine//null	C07927-null-null-null-null-null-null-null	-	-	-
403.1938_5.04	719.58	796.186	707.899	1022.81	1054.04	941.915	1024.14	960.379	0.948148	0.983658	0.728635	0	HMDB14708-HMDB14920-HMDB29688-HMDB30816-HMDB31621-HMDB31663-HMDB32960-HMDB35066-HMDB38109-HMDB40168-HMDB40605	C26H28N2-C23H30NO3-C12H12O-C13H14O2-C12H12O-C13H14O2-C19H34O10-C26H30O5-C26H30O5-C15H30O5-C26H30O5	Cinnarizine//Propantheline//2-Ethoxynaphthalene//6-Acetyl-2,2-dimethyl-2H-1-benzopyran//Cinnamylideneacetone//3-(3-Methylbutylidene)-1(3H)-isobenzofuranone//1-Octen-3-yl primeveroside//2',4,4'-Trihydroxy-6'-methoxy-3',5'-diprenylchalcone//null//Glycerol 1-(5-hydroxydodecanoate)//null	null-C07506-null-null-null-null-null-null-null-null-null	C15H28N6O7-C15H28N6O7-C15H28N6O7-C15H28N6O7-C15H28N6O7-C15H28N6O7-C15H28N6O7-C15H28N6O7-C15H28N6O7-C15H28N6O7-C15H28N6O7-C15H28N6O7-C15H28N6O7-C26H28N2-C15H28N6O7-C15H28N6O7-C15H28N6O7-C15H28N6O7-C15H28N6O7-C15H28N6O7-C15H28N6O7-C15H28N6O7-C15H28N6O7-C15H28N6O7-C15H28N6O7-C15H28N6O7-C15H28N6O7-C15H28N6O7-C15H28N6O7-C15H28N6O7-C15H28N6O7-C23H32O4S-C26H28O4-C26H28O4-C26H28O4-C23H32O4S	Gly Lys Asn Ser//Gly Lys Ser Asn//Gly Asn Lys Ser//Gly Asn Ser Lys//Gly Ser Lys Asn//Gly Ser Asn Lys//Thr Arg Glu//Lys Gly Asn Ser//Lys Gly Ser Asn//Lys Asn Gly Ser//Lys Asn Ser Gly//Lys Ser Gly Asn//Lys Ser Asn Gly//Cinnarizine//Thr Glu Arg//Arg Glu Thr//Asn Gly Lys Ser//Asn Gly Ser Lys//Asn Lys Gly Ser//Asn Lys Ser Gly//Asn Ser Gly Lys//Asn Ser Lys Gly//Arg Thr Glu//Glu Thr Arg//Ser Gly Lys Asn…	0
384.9371_12.03	724.753	1122.62	807.863	769.851	946.334	1124.22	737.47	939.207	0.004499	0.827689	0.9689	0	-	-	-	-	-	-	-
90.5265_12.82	703.304	1043.58	864.512	695.879	969.535	1024.95	890.554	958.455	0.01911	0.811094	0.981169	0	-	-	-	-	-	-	-
281.2478_6.56	1139.98	1021.94	843.463	878.887	1015.89	571.576	627.982	962.812	0.0447	0.015572	0.831279	0	HMDB00207-HMDB00573-HMDB00673-HMDB03231-HMDB03797-HMDB05047-HMDB05048-HMDB06270-HMDB10737-HMDB11702-HMDB11705-HMDB11709-HMDB11711-HMDB11712-HMDB11713-HMDB13688-HMDB29800-HMDB30232-HMDB30430-HMDB30932-HMDB30957-HMDB30958-HMDB31051-HMDB31097-HMDB31262-HMDB31269-HMDB31834-HMDB32220-HMDB32535-HMDB33554-HMDB33794-HMDB33826-HMDB34661-HMDB34718-HMDB34758-HMDB34761-HMDB34764-HMDB34845-HMDB34940-HMDB35020…	C18H34O2-C18H34O2-C18H32O2-C18H34O2-C18H32O2-C18H32O2-C18H32O2-C18H32O2-C18H36O3-C54H96O6-C52H98O6-C54H96O6-C54H96O6-C52H98O6-C52H98O6-C15H24O-C18H32O2-C15H24O-C18H32O2-C17H28O-C9H16O-C9H16O-C18H32O2-C18H32O2-C9H16O-C9H16O-C9H16O-C15H24O-C9H16O-C9H16O-C9H16O-C15H24O-C15H24O-C15H24O-C9H16O-C9H16O-C9H16O-C9H16O-C15H24O-C15H24O-C15H24O-C15H24O-C15H24O-C15H24O-C15H24O-C15H24O-C15H24O-C15H24O-C15H24O-…	Oleic acid//Elaidic acid//Linoleic acid//Vaccenic acid//Bovinic acid//9E,11E-Octadecadienoic acid//10E,12Z-Octadecadienoic acid//Linoelaidic acid//(R)-3-Hydroxy-Octadecanoic acid//TG(15:0/16:0/20:4(5Z,8Z,11Z,14Z))[iso6]//TG(15:0/18:1(9Z)/16:0)[iso6]//TG(15:0/18:1(9Z)/18:3(9Z,12Z,15Z))[iso6]//TG(15:0/18:2(9Z,12Z)/18:2(9Z,12Z))[iso3]//TG(15:0/20:0/14:1(9Z))[iso6]//TG(15:0/20:1(11Z)/14:0)[iso6]//Noo…	C00712-C00712-C01595-C08367-C04056-null-null-null-null-null-null-null-null-null-null-C17915-null-C09720-null-null-null-null-null-null-null-null-null-null-null-null-null-C14693-null-null-null-null-null-null-null-null-C16945-null-null-null-null-null-null-null-null-null-null-null-null-null-null-null-null-C09720-null-null-C16908-null-null-null-null-null-null-null-null-null-null-null-null-null-null-nu…	C18H34O2-C18H32O2-C18H32O2-C18H32O2-C18H34O2-C18H34O2-C18H34O2-C18H34O2-C18H34O2-C18H34O2-C18H34O2-C18H34O2-C18H34O2-C18H34O2-C18H34O2-C18H34O2-C18H34O2-C18H34O2-C18H34O2-C18H34O2-C18H34O2-C18H34O2-C18H32O2-C18H32O2-C18H32O2-C18H32O2-C18H32O2-C18H32O2-C18H32O2-C18H32O2-C18H32O2-C18H32O2-C18H32O2-C18H32O2-C18H32O2-C18H32O2-C18H32O2-C18H32O2-C18H34O2-C18H34O2-C18H34O2-C18H34O2-C18H34O2-C18H34O2-C18…	Oleic Acid//Linoleic acid//9(Z),11(E)-Conjugated Linoleic Acid//Stearolic acid//Elaidic Acid//Vaccenic acid//2Z-octadecenoic acid//trans-2-oleic acid//3-octadecylenic acid//4-octadecylenic acid//5-octadecylenic acid//Petroselaidic acid//7Z-octadecenoic acid//7E-octadecenoic acid//cis-8-oleic acid//trans-8-elaidic acid//cis-10-oleic acid//10E-octadecenoic acid//cis-12-oleic acid//trans-12-elaidic …	C00712-C01595-C04056-C08459-C01712-C08367--------------------------------------------------------------------------------------C08367-C08363-C08321---C12103------------------------------C08282-------------------------------------------------------------------------------------------------------------
329.2325_4.37	723.667	1205.66	935.272	789.377	841.999	821.434	613.37	1128.72	0.11273	0.967868	0.515813	0	HMDB04708-HMDB04710-HMDB07353-HMDB07578-HMDB07773-HMDB10733-HMDB30936-HMDB30972-HMDB30973-HMDB30978-HMDB35473-HMDB38555-HMDB38685-HMDB56376-HMDB56381	C18H34O5-C18H34O5-C43H64O5-C43H64O5-C43H64O5-C16H30O3-C18H34O5-C16H30O3-C16H30O3-C16H30O3-C17H32O3-C18H34O5-C17H32O3-C43H64O5-C43H64O5	9,12,13-TriHOME//9,10,13-TriHOME//DG(18:4(6Z,9Z,12Z,15Z)/22:6(4Z,7Z,10Z,13Z,16Z,19Z)/0:0)//DG(20:5(5Z,8Z,11Z,14Z,17Z)/20:5(5Z,8Z,11Z,14Z,17Z)/0:0)//DG(22:6(4Z,7Z,10Z,13Z,16Z,19Z)/18:4(6Z,9Z,12Z,15Z)/0:0)//3-Oxohexadecanoic acid//5,8,12-Trihydroxy-9-octadecenoic acid//8-Oxohexadecanoic acid//9-Oxohexadecanoic acid//11-Oxohexadecanoic acid//Avocadyne//(9S,10E,12S,13S)-9,12,13-Trihydroxy-10-octadece…	C14833-C14835-null-null-null-null-null-null-null-null-null-null-null-null-null	C18H34O5-C18H34O5-C18H34O5-C18H34O5-C18H34O5-C18H34O5-C18H34O5-C18H34O5-C18H34O5-C18H34O5-C18H34O5-C18H34O5-C18H34O5-C18H34O5-C18H34O5	11,12,13-trihydroxy-9-octadecenoic acid//9,10,13-trihydroxy-11-octadecenoic acid//9,12,13-trihydroxy-10-octadecenoic acid//5,8,12-trihydroxy-9-octadecenoic acid//9,10,18-trihydroxy-12-octadecenoic acid//(+)-9,10,18-trihydroxy-12Z-octadecenoic acid//9S,12S,13S-trihydroxy-10E-octadecenoic acid//9,10-Dihydroxy-12,13-epoxyoctadecanoate//11,12,13-TriHOME//9,10,13-TriHOME(11)//9,12,13-TriHOME(10)//5,8,…	-C14835-----C14833-C14837-------
485.28_7.1	2302.84	287.943	1076.46	2638.55	29.1009	293.498	382.05	35.6304	0.450938	0.914007	0.9689	0	ECMDB23431-HMDB13021	C31H44O2-C26H40N4O6	null//Neuromedin N (1-4)	null-null	C23H47O6P	PA(P-20:0/0:0)
279.2322_8.14	816.096	833.397	887.236	903.497	1202.34	766.698	386.448	1049.8	0.421088	0.111768	0.979358	0	HMDB00673-HMDB01388-HMDB03073-HMDB03797-HMDB05047-HMDB05048-HMDB06270-HMDB10736-HMDB11702-HMDB11709-HMDB11711-HMDB13687-HMDB13693-HMDB29800-HMDB30430-HMDB30926-HMDB30927-HMDB30933-HMDB30957-HMDB30958-HMDB30962-HMDB30963-HMDB30964-HMDB30979-HMDB30980-HMDB30981-HMDB31051-HMDB31097-HMDB31127-HMDB31262-HMDB31269-HMDB31834-HMDB32535-HMDB33554-HMDB33794-HMDB34074-HMDB34297-HMDB34758-HMDB34761-HMDB34764…	C18H32O2-C18H30O2-C18H30O2-C18H32O2-C18H32O2-C18H32O2-C18H32O2-C18H34O3-C54H96O6-C54H96O6-C54H96O6-C15H22O-C15H22O-C18H32O2-C18H32O2-C17H26O-C17H26O-C17H26O-C9H16O-C9H16O-C18H30O2-C18H30O2-C18H30O2-C18H34O3-C18H34O3-C18H34O3-C18H32O2-C18H32O2-C18H34O3-C9H16O-C9H16O-C9H16O-C9H16O-C9H16O-C9H16O-C18H34O3-C18H34O3-C9H16O-C9H16O-C9H16O-C9H16O-C15H22O-C15H22O-C15H22O-C15H22O-C15H22O-C15H22O-C15H22O-C9H…	Linoleic acid//Alpha-Linolenic acid//Gamma-Linolenic acid//Bovinic acid//9E,11E-Octadecadienoic acid//10E,12Z-Octadecadienoic acid//Linoelaidic acid//3-Oxooctadecanoic acid//TG(15:0/16:0/20:4(5Z,8Z,11Z,14Z))[iso6]//TG(15:0/18:1(9Z)/18:3(9Z,12Z,15Z))[iso6]//TG(15:0/18:2(9Z,12Z)/18:2(9Z,12Z))[iso3]//Nookatone//Sinensal//Mangiferic acid//Linalyl caprylate//null//null//Avocadynofuran//(3Z,6Z)-3,6-Non…	C01595-C06427-C06426-C04056-null-null-null-null-null-null-null-null-C09729-null-null-null-null-null-null-null-null-C08364-null-null-null-null-null-null-null-null-null-null-null-null-null-null-C08365-null-null-null-null-null-null-null-null-null-null-C09685-null-null-null-C16779-null-null-null-null-null-null-null-null-null-null-null-null-null-null-null-null-null-null-null-null-null-null-null-null-n…	C18H32O2-C18H30O2-C18H32O2-C18H32O2-C18H32O2-C18H32O2-C18H32O2-C18H32O2-C18H32O2-C18H32O2-C18H32O2-C18H32O2-C18H32O2-C18H32O2-C18H32O2-C18H32O2-C18H32O2-C18H32O2-C18H32O2-C18H32O2-C18H30O2-C18H30O2-C18H30O2-C18H30O2-C18H30O2-C18H30O2-C18H30O2-C18H30O2-C18H30O2-C18H30O2-C18H30O2-C18H32O2-C18H32O2-C18H32O2-C18H32O2-C18H32O2-C18H32O2-C18H32O2-C18H32O2-C18H32O2-C18H32O2-C18H32O2-C18H32O2-C18H32O2-C18…	Linoleic acid//&alpha;-Linolenic Acid//9(Z),11(E)-Conjugated Linoleic Acid//Stearolic acid//5Z,12Z-otadecadienoic acid//5Z,12E-otadecadienoic acid//5E,12Z-otadecadienoic acid//5E,12E-otadecadienoic acid//6, 8-octadecadienoic acid//8E,10E-octadecadienoic acid//8Z,11Z-octadecadienoic acid//9Z,11Z-octadecadienoic acid//9(E),11(E)-Conjugated Linoleic Acid//9Z,12E-octadecadienoic acid//9E,12Z-octadeca…	C01595-C06427-C04056-C08459----------------------C08364-C08315---C06427-------------------------------------------------------------------C07289-C08321-C06426-C15201-------------------------------C08282------------------------------------------------------------------------------------------------------------------
347.1903_3.91	1018.14	750.877	847.13	1046.78	900.497	650.762	849.013	704.316	0.005212	0.564052	0.939578	0	HMDB32411-HMDB40244	C6H12S-C6H12S	2-Methyl-1-methylthio-2-butene//1-Propenyl propyl sulfide	null-null	C20H28N2O	Fruticosonine	C09191
297.1095_4.19	440.264	924.766	744.149	835.864	700.982	785.067	1041.09	1268.95	0.004633	0.015979	0.000341	0	HMDB01107-HMDB13940-HMDB13941-HMDB15084-HMDB28699-HMDB28853-HMDB29004-HMDB29046-HMDB29098-HMDB29105-HMDB29451-HMDB30764-HMDB31897-HMDB36470-HMDB40988	C11H16N5O5-C12H16N2O4-C12H16N2O4-C11H14N2O4-C12H16N2O4-C11H14N2O4-C12H16N2O4-C12H16N2O4-C12H16N2O4-C11H14N2O4-C11H14N2O4-C16H20O4-C12H22O6-C14H16-C11H14N2O4	7-Methylguanosine//3'-Hydroxyhexobarbital//Epoxy-hexobarbital//Felbamate//null//null//null//null//null//null//null//Acetylpterosin C//null//1,4-Dimethyl-7-ethylazulene//Falimint	null-null-null-C07501-null-null-null-null-null-null-null-null-null-C09633-null	C8H18N6O4-C12H22O6	Streptidine//Triethylene glycol diglycidyl ether	C00837-C19537
199.1311_3.52	674.673	1006.76	775.91	589.254	937.874	1048.81	769.12	910.66	0.045881	0.958561	0.9689	0	HMDB02249-HMDB14685-HMDB29862-HMDB36872-HMDB37368-HMDB61883	C7H11N5O-C9H13N2O2-C6H10N6-C40H50O4-C24H22O15-C6H11O2	6-Methyltetrahydropterin//Pyridostigmine//Cyromazine//null//Quercetin 3-(6''-malonyl-glucoside)//null	null-null-C14147-null-null-null	C9H20O3-C9H20O3	1-Hexylglycerol//2-Hexylglycerol	-
329.1029_2.93	860.159	720.76	480.511	1226.75	892.851	819.033	778.864	917.84	0.734343	0.402509	0.793739	0	HMDB00957-HMDB02434-HMDB11672-HMDB12253-HMDB30694-HMDB31180-HMDB31612-HMDB31693-HMDB32037-HMDB32655-HMDB33002-HMDB33127-HMDB33299-HMDB33305-HMDB33691-HMDB33697-HMDB33702-HMDB33759-HMDB33817-HMDB33940-HMDB34376-HMDB37253-HMDB37315-HMDB37319-HMDB37485-HMDB37772-HMDB37955-HMDB38494-HMDB38778-HMDB39381-HMDB39740-HMDB40412-HMDB40833-HMDB40868	C6H6O2-C6H6O2-C18H18O6-C36H62O31-C17H16O4-C6H6O2-C16H14O4-C12H22O8-C6H6O2-C18H18O6-C6H6O2-C6H6O2-C18H18O6-C16H14O4-C17H16O4-C18H18O6-C16H14O4-C16H14O4-C18H18O6-C16H14O4-C16H14O4-C18H18O6-C18H18O6-C16H14O4-C17H16O4-C16H20O6-C18H18O6-C18H18O6-C17H16O4-C18H18O6-C18H18O6-C17H16O4-C14H16O2-C16H14O4	Pyrocatechol//Hydroquinone//Aflatoxin B1 dialcohol//Maltohexaose//(S)-5,7-Dihydroxy-6,8-dimethylflavanone//(E,E)-2,4-Hexadienedial//3,5-Dimethoxy-2,7-phenanthrenediol//null//1,3-Benzenediol//null//5-Methyl-2-furancarboxaldehyde//2-Acetylfuran//7-Hydroxy-3-(3-hydroxy-4-methoxybenzyl)-5-methoxy-4-chromanone//Isomedicarpin//2'-Hydroxy-4',6'-dimethoxychalcone//Melilotocarpan C//Pinostrobin chalcone//…	C00090-C00530-null-C01936-null-null-null-null-C01751-null-C11115-null-null-null-null-null-null-null-null-C08993-C09269-null-null-C15531-null-null-null-null-C10246-null-null-null-null-null	C18H18O6-C18H18O6-C18H18O6-C18H18O6-C18H18O6-C18H18O6-C18H18O6-C18H18O6-C18H18O6-C18H18O6-C18H18O6-C18H18O6-C18H18O6-C18H18O6-C18H18O6-C18H18O6-C18H18O6-C18H18O6-C18H18O6-C18H18O6-C18H18O6-C18H18O6-C18H18O6-C18H18O6-C18H18O6-C18H18O6-C18H18O6-C18H18O6-C18H18O6-C18H18O6-C18H18O6-C18H18O6-C18H18O6-C12H19N6OP-C12H22O8-C18H18O6-C18H18O6-C18H18O6-C18H18O6-C18H18O6-C18H18O6-C18H18O6-C12H22O8	3\',4\'-Methylenedioxy epicatechin 5,7-dimethyl ether//(+)-8-Hydroxy-5,5-dimethylpeltogynan//3\'-O-Methylviolanone//3\'-Methoxyisosativanone//9-O-Methylphilenopteran//Melilotocarpan C//Odoricarpan//4-Hydroxy-2,3,9-trimethoxypterocarpan//Cerasin//3,2\'-Dihydroxy-4,4\',6\'-trimethoxychalcone//2\',4\'-Dihydroxy-2,3\',6\'-trimethoxychalcone//4,6\'-Dihydroxy-2\',3\',4\'-trimethoxychalcone//4,2\'-Dihyd…	----------------------C15019-------C08781-C14894-C14997-C17413-C18927---------
279.2218_6.96	903.12	874.09	864.181	714.348	1047.33	683.472	630.747	972.545	0.094364	0.061264	0.719681	0	ECMDB23432-HMDB15222-HMDB33631-HMDB34514-HMDB38580	C39H56O2-C15H32N2-C18H28O5-C39H56O2-C18H28O5	null//Pentolinium//null//null//Cibaric acid	null-null-null-null-null	-	-	-
484.3019_3.45	708.017	1262.1	613.18	383.081	943.813	1818.85	460.522	431.444	0.01994	0.337963	0.049086	0	ECMDB23403-ECMDB23412-HMDB02409-HMDB02496-HMDB02497-HMDB09795-HMDB09796-HMDB09804-HMDB09832-HMDB09833-HMDB09844-HMDB09845-HMDB09854-HMDB09855-HMDB09883-HMDB09890-HMDB09895-HMDB09896-HMDB09901-HMDB09902-HMDB09908-HMDB09916-HMDB09918-HMDB11471-HMDB11474-HMDB11501-HMDB11504-HMDB61107-HMDB61108-HMDB61109-HMDB61110	C21H42NO7P-C21H42NO7P-C26H43NO8S-C26H43NO8S-C26H43NO8S-C47H81O13P-C47H81O13P-C47H81O13P-C47H81O13P-C47H81O13P-C47H81O13P-C47H81O13P-C47H81O13P-C47H81O13P-C47H81O13P-C47H81O13P-C47H81O13P-C47H81O13P-C47H81O13P-C47H81O13P-C47H81O13P-C47H81O13P-C47H81O13P-C19H38NO7P-C21H42NO7P-C19H38NO7P-C21H42NO7P-C21H31N5O3-C21H31N5O3-C21H31N5O3-C21H31N5O3	null//null//N-[(3a,5b,7b)-7-hydroxy-24-oxo-3-(sulfooxy)cholan-24-yl]-Glycine//N-[(3a,5b,7a)-3-hydroxy-24-oxo-7-(sulfooxy)cholan-24-yl]-Glycine//Glycochenodeoxycholate-3-sulfate//null//null//null//null//null//null//null//null//null//null//null//null//null//null//null//null//null//null//LysoPE(0:0/14:1(9Z))//LysoPE(0:0/16:1(9Z))//LysoPE(14:1(9Z)/0:0)//LysoPE(16:1(9Z)/0:0)//null//null//5-Hydroxybusp…	null-null-null-C15559-null-null-null-null-null-null-null-null-null-null-null-null-null-null-null-null-null-null-null-null-null-null-null-null-null-null-null	C22H46NO8P	PS(O-16:0/0:0)
529.2828_5.04	868.798	774.29	838.995	672.615	889.685	654.951	1007.83	891.884	0.167658	0.869003	0.831443	0	HMDB03218-HMDB14257-HMDB30363-HMDB33023-HMDB33124-HMDB33796-HMDB34415-HMDB35325-HMDB36310-HMDB36437-HMDB38838-HMDB40785-HMDB60840	C28H38O6-C18H19NO-C30H42O8-C30H42O8-C60H84O16-C30H42O8-C28H38O6-C30H42O8-C30H42O8-C28H38O6-C18H19NO-C18H19NO-C18H19NO	Withanolide//E-10-Hydroxydesmethylnortriptyline//null//null//null//null//Withanolide A//null//null//null//null//Mukoenine A//N-Desmethyldoxepin	C08842-null-null-null-null-null-null-null-null-null-null-null-null	C20H38N10O7-C20H38N10O7-C20H38N10O7-C20H38N10O7-C20H38N10O7-C20H38N10O7-C20H38N10O7-C20H38N10O7-C20H38N10O7-C20H38N10O7-C20H38N10O7-C20H38N10O7-C20H38N10O7-C20H38N10O7-C20H38N10O7-C20H38N10O7-C20H38N10O7-C20H38N10O7-C20H38N10O7-C20H38N10O7-C20H38N10O7-C20H38N10O7-C20H38N10O7-C20H38N10O7-C30H42O8-C30H42O8-C30H42O8-C30H42O8-C30H42O8-C30H42O8	Ala Glu Arg Arg//Ala Arg Glu Arg//Ala Arg Arg Glu//Glu Ala Arg Arg//Glu Arg Ala Arg//Glu Arg Arg Ala//Lys Asn Asn Arg//Lys Asn Arg Asn//Lys Arg Asn Asn//Asn Lys Asn Arg//Asn Lys Arg Asn//Asn Asn Lys Arg//Asn Asn Arg Lys//Asn Arg Lys Asn//Asn Arg Asn Lys//Arg Ala Glu Arg//Arg Ala Arg Glu//Arg Glu Ala Arg//Arg Glu Arg Ala//Arg Lys Asn Asn//Arg Asn Lys Asn//Arg Asn Asn Lys//Arg Arg Ala Glu//Arg Arg …	------------------------C12816-----
403.2604_4.31	581.521	837.676	779.164	962.682	811.373	927.409	861.559	724.252	0.119296	0.566614	0.456805	0	HMDB03166-HMDB03318-HMDB06001-HMDB11142-HMDB14523-HMDB36368-HMDB38073-HMDB39675-HMDB39676-HMDB39677-HMDB39683-HMDB39684-HMDB39686-HMDB41930-HMDB41932	C21H32N2O2-C21H32N2O2-C21H32N2O2-C21H43O6P-C11H17NO-C26H38O2-C22H40O4-C11H17NO-C11H17NO-C11H17NO-C11H17NO-C11H17NO-C11H17NO-C11H17NO-C11H17NO	16b-Hydroxystanozolol//4b-Hydroxystanozolol//3'-Hydroxystanozolol //DHAP(18:0e)//Mexiletine//(R)-3,4-Dihydro-2-methyl-2-(4,8,12-trimethyl-3,7,11-tridecatrienyl)-2H-1-benzopyran-6-ol//Octadecyl fumarate//null//5-Ethyl-2-(1-pyrrolidinyl)-2-cyclopenten-1-one//3,4-Dimethyl-2-(1-pyrrolidinyl)-2-cyclopenten-1-one//null//null//trans-4,5-Dimethyl-2-(1-pyrrolidinyl)-2-cyclopenten-1-one//Methoxyphenamine//…	null-null-null-null-C07220-null-null-null-null-null-null-null-null-null-C13639	C22H40O4	Octadecyl fumarate
764.5721_9.88	736.715	936.554	747.417	636.548	890.828	920.772	735.466	853.95	0.077223	0.7077	0.950385	0	-	-	-	-	-	-	-
298.246_6.58	912.763	941.548	730.525	837.628	951.634	599.53	536.293	922.071	0.251749	0.013316	0.9689	0	-	-	-	-	-	-	-
357.3002_8.17	540.386	899.211	1092.03	574.383	877.516	867.421	856.362	697.974	0.062181	0.032961	0.9689	0	HMDB04667-HMDB04670-HMDB04701-HMDB04702-HMDB10223-HMDB11536-HMDB11537-HMDB11566-HMDB11567-HMDB29796-HMDB29797-HMDB29978-HMDB29998-HMDB33372-HMDB34031-HMDB34957-HMDB34958-HMDB61708-HMDB62003-HMDB62009	C18H32O3-C18H32O3-C18H32O3-C18H32O3-C18H32O3-C21H40O4-C21H40O4-C21H40O4-C21H40O4-C18H32O3-C20H36O3-C18H32O3-C18H32O3-C21H40O4-C21H40O4-C20H36O3-C20H36O3-C18H32O3-C21H40O4-C21H40O4	13S-hydroxyoctadecadienoic acid//Alpha-dimorphecolic acid//9,10-Epoxyoctadecenoic acid//12,13-EpOME//9-HODE//MG(0:0/18:1(11Z)/0:0)//MG(0:0/18:1(9Z)/0:0)//MG(18:1(11Z)/0:0/0:0)//MG(18:1(9Z)/0:0/0:0)//(Z)-13-Oxo-9-octadecenoic acid//null//null//null//Stearoyllactic acid//null//null//(13R,14R)-7-Labdene-13,14,15-triol//null//null//null	C14762-C14767-C14825-C14826-null-null-null-null-null-null-null-null-null-null-null-null-null-null-null-null	C21H40O4-C21H40O4-C21H40O4-C21H40O4-C21H40O4-C21H40O4-C21H40O4-C21H40O4-C21H40O4	Heneicosanedioic acid//MG(18:1(11E)/0:0/0:0)[rac]//MG(18:1(9Z)/0:0/0:0)[rac]//MG(0:0/18:1(11Z)/0:0)//MG(0:0/18:1(9Z)/0:0)//MG(18:1(11Z)/0:0/0:0)//MG(18:1(9Z)/0:0/0:0)//Stearoyllactic acid//3-(2-Heptenyloxy)-2-hydroxypropyl undecanoate	--------
437.1937_5.6	719.494	1039.62	914.621	702.933	800.143	794.975	598.51	801.975	0.044892	0.958019	0.989339	0	HMDB11603-HMDB14354-HMDB14838-HMDB30404-HMDB30785-HMDB30849-HMDB33806-HMDB33932-HMDB34321-HMDB34662-HMDB34873-HMDB37039-HMDB39380-HMDB40358-HMDB40797-HMDB40898-HMDB41212-HMDB41407	C10H13N3O2-C25H30NO3-C24H30O6-C24H30O6-C25H24O5-C26H28O6-C26H28O6-C23H20O5-C41H64O17-C22H32O6-C19H25NO8-C24H30O6-C24H30O6-C13H14O3-C17H22O8-C17H22O8-C26H28O6-C24H30O6	4-(Methylnitrosamino)-1-(3-pyridyl)-1-butanone //Trospium//Eplerenone//Armillaripin//Mammeigin//Artocarpin//2'-O-Methylcajanone//Cinnatriacetin A//null//null//null//null//Armillarin//(R)-Bitalin A//null//null//null//null	C16453-null-C12512-null-null-null-null-null-null-null-null-null-null-null-null-null-null-null	C17H30N6O4S1-C17H30N6O4S1-C17H30N6O4S1-C17H30N6O4S1-C17H30N6O4S1-C17H30N6O4S1-C26H28O6-C26H28O6-C26H28O6-C26H28O6-C26H28O6-C26H28O6-C26H28O6-C26H28O6-C26H28O6-C26H28O6-C26H28O6-C26H28O6-C26H28O6-C24H30O6-C24H30O6-C24H30O6-C24H30O6-C24H30O6-C24H30O6-C24H30O6-C26H28O6-C24H30O6	His Lys Met//Lys His Met//Met His Lys//Met Lys His//Lys Met His//His Met Lys//4,6\'-Epoxyorotiniflavan-4-ol//1\'\',2\'\'-Dihydro-O-methylcyclopomiferin//6,8-Diprenylpratensein//2\'-Methoxylupalbigenin//1\'\',2\'\'-Dihydro-2\'-hydroxycycloosajin//2\'-O-Methylcajanone//Isochapelieric acid methyl ester//Chapelieric acid methyl ester//Cannflavin A//Artocarpin//Orotinichalcone//3\'-Methoxylupinifolin/…	-------------------C10658-C12512-C15382-C15440-----
272.9599_0.35	540.794	572.334	705.36	859.522	800.629	1079.64	929.871	871.445	0.246205	0.543165	0.303703	0	HMDB00127-HMDB02545-HMDB02704-HMDB03363-HMDB03402-HMDB06334-HMDB11731-HMDB11732-HMDB12285-HMDB38491-HMDB41503	C6H10O7-C6H10O7-C6H10O7-C6H10O7-C6H10O7-C6H10O7-C6H10O7-C6H10O7-C5H11AsO8-C6H10O7-C10H10O2S	D-Glucuronic acid//Galacturonic acid//Iduronic acid//Pectic acid//Pectin//3-Dehydro-L-gulonate//5-Keto-D-gluconate//2-Keto-L-gluconate//Ribose-1-arsenate//null//Bis(2-furanylmethyl) sulfide	C00191-C08348-C06472-C00470-C08348-C00618-C01062-C15673-null-null-null	C5H11AsO8	Ribose-1-arsenate
126.0673_9.04	655.441	927.173	739.61	612.845	847.793	930.699	797.251	830.519	0.023822	0.925326	0.979358	0	HMDB02012-HMDB12897-HMDB15255-HMDB15337-HMDB31659-HMDB32116-HMDB32392-HMDB38804	C14H18O4-C11H8N2-C13H11N3-C9H16ClN3O2-C5H13N-C14H18O4-C5H13N-C14H18O4	Ubiquinone-1//Beta-Carboline//Proflavine//Lomustine//3-Methyl-1-butylamine//Helinorbisabone//2-Methylbutylamine//3,4-Dihydro-6-hydroxy-2,5,7,8-tetramethyl-2H-1-benzopyran-2-carboxylic acid	C00399-C20157-C11181-C07079-C02640-null-null-null	-	-	-
357.279_5.06	932.133	917.46	842.91	785.22	808.848	574.347	834.361	590.337	0.401682	0.972261	0.679469	0	HMDB02007-HMDB02823-HMDB07204-HMDB07233-HMDB07261-HMDB07289-HMDB07318-HMDB07371-HMDB07372-HMDB07399-HMDB07427-HMDB07455-HMDB07484-HMDB07597-HMDB07598-HMDB07625-HMDB07652-HMDB07653-HMDB14956-HMDB30407-HMDB31099-HMDB31194-HMDB31568-HMDB31731-HMDB32579-HMDB35055-HMDB36681-HMDB37272-HMDB38107-HMDB38194-HMDB46648-HMDB46653-HMDB46698-HMDB46703-HMDB46816-HMDB46818-HMDB46941-HMDB46943-HMDB47385-HMDB47433…	C24H36O2-C22H38O2-C43H78O5-C43H78O5-C43H78O5-C43H78O5-C43H78O5-C43H78O5-C43H78O5-C43H78O5-C43H78O5-C43H78O5-C43H78O5-C43H78O5-C43H78O5-C43H78O5-C43H78O5-C43H78O5-C12H18O-C18H34N4O6-C22H38O2-C12H18O-C12H18O-C12H18O-C12H18O-C12H18O-C12H18O-C12H18O-C12H18O-C12H18O-C66H114O6-C66H114O6-C66H114O6-C66H114O6-C66H114O6-C66H114O6-C66H114O6-C66H114O6-C66H114O6-C66H114O6-C66H114O6-C66H114O6-C66H114O6-C66H114…	Tetracosahexaenoic acid//Docosatrienoic acid//DG(18:1(11Z)/22:2(13Z,16Z)/0:0)//DG(18:1(9Z)/22:2(13Z,16Z)/0:0)//DG(18:2(9Z,12Z)/22:1(13Z)/0:0)//DG(18:3(6Z,9Z,12Z)/22:0/0:0)//DG(18:3(9Z,12Z,15Z)/22:0/0:0)//DG(20:0/20:3(5Z,8Z,11Z)/0:0)//DG(20:0/20:3(8Z,11Z,14Z)/0:0)//DG(20:1(11Z)/20:2(11Z,14Z)/0:0)//DG(20:2(11Z,14Z)/20:1(11Z)/0:0)//DG(20:3(5Z,8Z,11Z)/20:0/0:0)//DG(20:3(8Z,11Z,14Z)/20:0/0:0)//DG(22:0…	null-null-null-null-null-null-null-null-null-null-null-null-null-null-null-null-null-null-null-null-null-null-null-null-null-null-null-null-null-null-null-null-null-null-null-null-null-null-null-null-null-null-null-null-null-null-null-null-null-null-null-null-null-null-null-null-null-null-null-null-null-null-null-null-null-null-null-null-null-null-null-null-null	C22H38O2-C22H38O2-C22H38O2-C22H38O2-C22H38O2-C24H36O2-C22H38O2-C22H38O2-C22H38O2-C22H38O2-C24H36O2-C24H36O2-C24H36O2-C22H38O2-C24H36O2-C24H36O2-C24H36O2-C22H38O2-C24H36O2-C24H36O2-C22H38O2-C22H38O2-C22H38O2-C22H38O2-C24H36O2-C22H38O2-C22H38O2-C22H38O2-C24H36O2-C22H38O2-C24H36O2-C24H36O2-C24H36O2-C22H38O2-C22H38O2	Docosatrienoic Acid//7,7-dimethyl-5Z,8Z,11Z-eicosatrienoic acid//10,10-dimethyl-5Z,8Z,11Z-eicosatrienoic acid//7,10,13-docosatrienoic acid//8,11,14-docosatriennoic acid//4,8,12,15,19,21-tetracosahexaenoic acid//13,16,19-docosatrienoic acid//3Z,9Z,15Z-docosatrienoic acid//5Z,11Z,17Z-docosatrienoic acid//7Z,10Z,13Z-docosatrienoic acid//5&beta;-Chola-8(14),11-dien-24-oic Acid//5&beta;-Chola-7,9(11)-…	------C16534-------------C16185---------------
281.248_7.39	984.374	619.138	833.651	1128.22	815.749	515.398	676.124	710.741	0.005321	0.556787	0.979358	0	HMDB00673-HMDB03797-HMDB05047-HMDB05048-HMDB06270-HMDB11702-HMDB11705-HMDB11709-HMDB11711-HMDB11712-HMDB11713-HMDB13688-HMDB29800-HMDB30232-HMDB30430-HMDB30932-HMDB30957-HMDB30958-HMDB31051-HMDB31097-HMDB31262-HMDB31269-HMDB31834-HMDB32220-HMDB32535-HMDB33554-HMDB33794-HMDB33826-HMDB34661-HMDB34718-HMDB34758-HMDB34761-HMDB34764-HMDB34845-HMDB34940-HMDB35020-HMDB35026-HMDB35097-HMDB35306-HMDB35391…	C18H32O2-C18H32O2-C18H32O2-C18H32O2-C18H32O2-C54H96O6-C52H98O6-C54H96O6-C54H96O6-C52H98O6-C52H98O6-C15H24O-C18H32O2-C15H24O-C18H32O2-C17H28O-C9H16O-C9H16O-C18H32O2-C18H32O2-C9H16O-C9H16O-C9H16O-C15H24O-C9H16O-C9H16O-C9H16O-C15H24O-C15H24O-C15H24O-C9H16O-C9H16O-C9H16O-C9H16O-C15H24O-C15H24O-C15H24O-C15H24O-C15H24O-C15H24O-C15H24O-C15H24O-C15H24O-C15H24O-C15H24O-C15H24O-C9H16O-C9H16O-C9H16O-C15H24O…	Linoleic acid//Bovinic acid//9E,11E-Octadecadienoic acid//10E,12Z-Octadecadienoic acid//Linoelaidic acid//TG(15:0/16:0/20:4(5Z,8Z,11Z,14Z))[iso6]//TG(15:0/18:1(9Z)/16:0)[iso6]//TG(15:0/18:1(9Z)/18:3(9Z,12Z,15Z))[iso6]//TG(15:0/18:2(9Z,12Z)/18:2(9Z,12Z))[iso3]//TG(15:0/20:0/14:1(9Z))[iso6]//TG(15:0/20:1(11Z)/14:0)[iso6]//Nootkatol//Mangiferic acid//(2R,6S,7S,10Z)-beta-Santala-3(15),10-dien-12-ol//…	C01595-C04056-null-null-null-null-null-null-null-null-null-C17915-null-C09720-null-null-null-null-null-null-null-null-null-null-null-null-null-C14693-null-null-null-null-null-null-null-null-C16945-null-null-null-null-null-null-null-null-null-null-null-null-null-null-null-null-C09720-null-null-C16908-null-null-null-null-null-null-null-null-null-null-null-null-null-null-null-null-null-null-null-nul…	C18H32O2-C18H32O2-C18H32O2-C18H32O2-C18H32O2-C18H32O2-C18H32O2-C18H32O2-C18H32O2-C18H32O2-C18H32O2-C18H32O2-C18H32O2-C18H32O2-C18H32O2-C18H32O2-C18H32O2-C18H32O2-C18H32O2-C18H32O2-C18H32O2-C18H32O2-C18H32O2-C18H32O2-C18H32O2-C18H32O2-C18H32O2-C18H32O2-C18H32O2-C18H32O2-C18H32O2-C18H32O2-C18H32O2-C18H32O2-C18H32O2-C18H32O2-C18H32O2-C18H32O2-C18H32O2-C18H32O2-C18H32O2-C18H32O2-C18H32O2-C18H32O2-C18…	Linoleic acid//9(Z),11(E)-Conjugated Linoleic Acid//Stearolic acid//5Z,12Z-otadecadienoic acid//5Z,12E-otadecadienoic acid//5E,12Z-otadecadienoic acid//5E,12E-otadecadienoic acid//6, 8-octadecadienoic acid//8E,10E-octadecadienoic acid//8Z,11Z-octadecadienoic acid//9Z,11Z-octadecadienoic acid//9(E),11(E)-Conjugated Linoleic Acid//9Z,12E-octadecadienoic acid//9E,12Z-octadecadienoic acid//10Z,12Z-oc…	C01595-C04056-C08459---------------------------------------------------------------C08321------------------C08282-----------------------------------------------------------------------------------
[truncated: 4,061 more rows]
