# Supplementary material for: Space-type radiation induces multimodal responses in the mouse gut microbiome and metabolome
Source: Microbiome. 2017 Aug 18;5:105. doi: 10.1186/s40168-017-0325-z (PMC5563039; doi:10.1186/s40168-017-0325-z)
Supplement: Supplementary file 9 — Constrained analysis of principal coordinates (db-RDA method) for LC/MS data. Enrichment analysis of HMDB metabolite classes. (XLS 5550 kb) [file 40168_2017_325_MOESM9_ESM.xls]

## Sheet: dbRDA
Manuscript "Functional perturbations of the mouse gut microenvironment after exposure to high LET radiation"
David Casero, Kirandeep Gill, Vijayalakshmi Sridharan, Igor Koturbash, Gregory Nelson, Martin Hauer-Jensen, Marjan Boerma, Jonathan Braun and Amrita K Cheema
Table S8: Constrained analysis of principal coordinates (db-RDA method) for LC/MS data. Enrichment analysis of HMDB metabolite classes.
	Normalized aveage LC-MS signal								PER-CONDITION INDICATOR VALUES									Annotations
Peak id	Time 10, Dose 0	Time 10, Dose 0.1	Time 10, Dose 0.25	Time 10, Dose 1	Time 30, Dose 0	Time 30, Dose 0.1	Time 30, Dose 0.25	Time 30, Dose 1	Time 10, Dose 0	Time 10, Dose 0.1	Time 10, Dose 0.25	Time 10, Dose 1	Time 30, Dose 0	Time 30, Dose 0.1	Time 30, Dose 0.25	Time 30, Dose 1	dbRDA p-value	HMDB id	HMDB formula	HMDB description	HMDB compound	METLIN formula	METLIN description	METLIN compound
813.5468_4.73	141.074	51.9559	50.3066	146.895	263.153	25.0819	35.5633	50.3938	0.184549	0.067967	0.06581	0.192165	0.34425	0.032812	0.046523	0.065924	0.054	HMDB00391-HMDB00400-HMDB00502-HMDB09413-HMDB09414-HMDB09446-HMDB09447-HMDB09478-HMDB09642-HMDB09675-HMDB11359-HMDB11360-HMDB11387-HMDB11418-HMDB11419-HMDB11451-HMDB11452-HMDB33399-HMDB35288-HMDB60062	C24H38O5-C24H38O5-C24H38O5-C43H76NO7P-C43H76NO7P-C43H76NO7P-C43H76NO7P-C43H76NO7P-C43H76NO7P-C43H76NO7P-C43H76NO7P-C43H76NO7P-C43H76NO7P-C43H76NO7P-C43H76NO7P-C43H76NO7P-C43H76NO7P-C24H38O5-C24H38O5-C19H42NO5P	7-Ketodeoxycholic acid//3,7-Dihydroxy-12-oxocholanoic acid//3-Oxocholic acid//PE(20:4(5Z,8Z,11Z,14Z)/P-18:1(11Z))//PE(20:4(5Z,8Z,11Z,14Z)/P-18:1(9Z))//PE(20:4(8Z,11Z,14Z,17Z)/P-18:1(11Z))//PE(20:4(8Z,11Z,14Z,17Z)/P-18:1(9Z))//PE(20:5(5Z,8Z,11Z,14Z,17Z)/P-18:0)//PE(22:5(4Z,7Z,10Z,13Z,16Z)/P-16:0)//PE(22:5(7Z,10Z,13Z,16Z,19Z)/P-16:0)//PE(P-16:0/22:5(4Z,7Z,10Z,13Z,16Z))//PE(P-16:0/22:5(7Z,10Z,13Z,16…	null-null-null-C00350-C00350-C00350-C00350-C00350-C00350-C00350-null-null-null-null-null-null-null-null-null-null	-	-	-
289.1803_5.94	354.543	29.5473	72.67	68.509	350.451	47.869	129.857	41.5322	0.32379	0.026984	0.066367	0.062567	0.320053	0.043717	0.118593	0.03793	0.012	HMDB29852-HMDB31098-HMDB31471-HMDB31867-HMDB32664-HMDB33243-HMDB34781-HMDB39588-HMDB40867-HMDB61861	C18H28O4-C18H26O3-C18H28O4-C17H24O-C18H28O4-C18H28O4-C18H28O4-C17H24O-C18H28O4-C18H26O3	null//null//null//4-Acetyl-6-tert-butyl-1,1-dimethylindane//Corchorifatty acid A//Corchorifatty acid D//Dihydrocapsiate//Panaxynol//5-O-Methylembelin//null	null-null-null-null-null-null-null-C17447-C10373-null	C18H26O3-C18H26O3-C18H26O3-C18H26O3-C18H26O3-C18H26O3-C18H26O3-C18H26O3-C18H26O3-C18H26O3	Octinoxate//Ecklonialactone A//Cymathere lactone//ML-236C//8-hydroxy-13Z-octadecene-9,11-diynoic acid//8-hydroxy-17-octadecene-9,11-diynoic acid//8-hydroxy-17-octadecene-10,12-diynoic acid//4-oxo-9Z,11Z,13E,15E-octadecatetraenoic acid//8-oxo-9,11-octadecadiynoic acid//(9Z,11E,13E,15Z)-4-Oxo-9,11,13,15-octadecatetraenoic acid	---C14043------
245.1916_5.94	80.7083	8.57226	16.1246	16.1602	79.8828	13.0251	29.1184	10.8968	0.317139	0.033684	0.063361	0.063501	0.313896	0.051181	0.114419	0.042818	0.01	HMDB30926-HMDB30927-HMDB30933-HMDB35910-HMDB36153-HMDB37218-HMDB37224-HMDB37273-HMDB39630-HMDB40373	C17H26O-C17H26O-C17H26O-C17H28O2-C17H28O2-C17H28O2-C17H28O2-C17H28O2-C17H28O2-C17H26O	null//null//Avocadynofuran//Cedryl acetate//null//Guaiol acetate//null//beta-Caryophyllene alcohol acetate//Nerolidyl acetate//null	null-null-null-null-null-null-null-null-null-null	C17H26O-C17H26O-C17H26O-C17H26O-C14H27FO2	Avocadienofuran//Isoavocadienofuran//Avocadynofuran//Ginsenoyne J//14-fluoro-myristic acid	----
290.182_5.94	71.9383	10.2059	16.1476	15.0776	72.1938	13.182	26.3307	11.1504	0.304531	0.043204	0.068356	0.063827	0.305613	0.055802	0.111464	0.047202	0.01	-	-	-	-	-	-	-
116.1743_11.65	266.863	6385.82	288.299	3004.81	4556.97	498.215	451.148	380.649	0.016855	0.403329	0.018209	0.189784	0.287819	0.031467	0.028495	0.024042	0.439	HMDB06320-HMDB13288	C16H31NO4-C16H31NO4	2,6 Dimethylheptanoyl carnitine//Nonanoylcarnitine	null-null	-	-	-
816.5561_4.61	91.7849	28.5373	42.0027	86.0069	131.022	20.6954	38.5917	29.7535	0.195956	0.060926	0.089674	0.183621	0.279726	0.044184	0.082391	0.063522	0.128	HMDB07956-HMDB07957-HMDB08258-HMDB08658-HMDB08691-HMDB09010-HMDB09011-HMDB09042-HMDB09075-HMDB09140-HMDB09173-HMDB09205-HMDB09236-HMDB09267-HMDB09268-HMDB09298-HMDB09299-HMDB09309-HMDB09330-HMDB09340-HMDB09341-HMDB09363-HMDB09373-HMDB09374-HMDB09395-HMDB09405-HMDB09428-HMDB09438-HMDB09460-HMDB09525-HMDB09556-HMDB09557-HMDB09586-HMDB09587-HMDB09596-HMDB09597-HMDB09618-HMDB09628-HMDB09629-HMDB09651…	C45H80NO8P-C45H80NO8P-C42H76NO7P-C45H80NO8P-C45H80NO8P-C45H80NO8P-C45H80NO8P-C45H80NO8P-C45H80NO8P-C45H80NO8P-C45H80NO8P-C45H80NO8P-C45H80NO8P-C45H80NO8P-C45H80NO8P-C45H80NO8P-C45H80NO8P-C47H78NO8P-C45H80NO8P-C47H78NO8P-C47H78NO8P-C45H80NO8P-C47H78NO8P-C47H78NO8P-C45H80NO8P-C47H78NO8P-C45H80NO8P-C47H78NO8P-C45H80NO8P-C45H80NO8P-C45H80NO8P-C45H80NO8P-C45H80NO8P-C45H80NO8P-C47H78NO8P-C47H78NO8P-C45…	PC(15:0/22:5(4Z,7Z,10Z,13Z,16Z))//PC(15:0/22:5(7Z,10Z,13Z,16Z,19Z))//PC(18:4(6Z,9Z,12Z,15Z)/P-16:0)//PC(22:5(4Z,7Z,10Z,13Z,16Z)/15:0)//PC(22:5(7Z,10Z,13Z,16Z,19Z)/15:0)//PE(18:0/22:5(4Z,7Z,10Z,13Z,16Z))//PE(18:0/22:5(7Z,10Z,13Z,16Z,19Z))//PE(18:1(11Z)/22:4(7Z,10Z,13Z,16Z))//PE(18:1(9Z)/22:4(7Z,10Z,13Z,16Z))//PE(18:3(6Z,9Z,12Z)/22:2(13Z,16Z))//PE(18:3(9Z,12Z,15Z)/22:2(13Z,16Z))//PE(18:4(6Z,9Z,12Z,…	C00157-C00157-C00157-C00157-C00157-C00350-C00350-C00350-C00350-C00350-C00350-C00350-C00350-C00350-C00350-C00350-C00350-C00350-C00350-C00350-C00350-C00350-C00350-C00350-C00350-C00350-C00350-C00350-C00350-C00350-C00350-C00350-C00350-C00350-C00350-C00350-C00350-C00350-C00350-C00350-C00350-C00350-C00350-null	C45H80NO8P-C45H80NO8P-C45H80NO8P-C45H80NO8P-C45H80NO8P-C45H80NO8P-C45H80NO8P-C45H80NO8P-C45H80NO8P-C45H80NO8P-C45H80NO8P-C45H80NO8P-C45H80NO8P-C45H80NO8P-C45H80NO8P-C45H80NO8P-C47H78NO8P-C45H80NO8P-C47H78NO8P-C47H78NO8P-C45H80NO8P-C47H78NO8P-C47H78NO8P-C45H80NO8P-C47H78NO8P-C45H80NO8P-C47H78NO8P-C45H80NO8P-C45H80NO8P-C45H80NO8P-C45H80NO8P-C45H80NO8P-C45H80NO8P-C47H78NO8P-C47H78NO8P-C45H80NO8P-C47…	PC(15:0/22:5(4Z,7Z,10Z,13Z,16Z))//PC(15:0/22:5(7Z,10Z,13Z,16Z,19Z))//PC(22:5(4Z,7Z,10Z,13Z,16Z)/15:0)//PC(22:5(7Z,10Z,13Z,16Z,19Z)/15:0)//PE(18:0/22:5(4Z,7Z,10Z,13Z,16Z))//PE(18:0/22:5(7Z,10Z,13Z,16Z,19Z))//PE(18:1(11Z)/22:4(7Z,10Z,13Z,16Z))//PE(18:1(9Z)/22:4(7Z,10Z,13Z,16Z))//PE(18:3(6Z,9Z,12Z)/22:2(13Z,16Z))//PE(18:3(9Z,12Z,15Z)/22:2(13Z,16Z))//PE(18:4(6Z,9Z,12Z,15Z)/22:1(13Z))//PE(20:0/20:5(5Z…	C00157-C00157-C00157-C00157-C00350-C00350-C00350-C00350-C00350-C00350-C00350-C00350-C00350-C00350-C00350-C00350-C00350-C00350-C00350-C00350-C00350-C00350-C00350-C00350-C00350-C00350-C00350-C00350-C00350-C00350-C00350-C00350-C00350-C00350-C00350-C00350-C00350-C00350-C00350-C00350-C00350-C00350--------------
226.1757_4.27	32.0179	45.328	37.718	53.3242	283.252	37.719	179.949	343.603	0.03161	0.04475	0.037237	0.052645	0.279641	0.037238	0.177656	0.339223	0.031	HMDB00601-HMDB03873-HMDB60137	C27H46O5-C27H46O5-C27H46O5	Coprocholic acid//3a,7a,12a-Trihydroxy-5b-cholestanoic acid//null	null-C04722-null	-	-	-
815.5514_4.61	187.269	61.8036	90.4452	179.137	267.522	42.6371	76.8599	62.4624	0.193433	0.063838	0.093422	0.185033	0.276326	0.04404	0.07939	0.064518	0.122	ECMDB23604-ECMDB23626-ECMDB23684-ECMDB23717-HMDB34994	C41H76NO10P-C41H76NO10P-C39H77O10P-C39H77O10P-C41H70O12	null//null//null//null//Chikusetsusaponin Ia	null-null-null-null-C17544	-	-	-
336.283_7.5	50.8108	45.0051	64.9599	54.9219	250.924	38.6333	137.021	298.261	0.054023	0.04785	0.069067	0.058394	0.266788	0.041076	0.145683	0.317118	0.112	ECMDB23321-HMDB07065-HMDB07117-HMDB07145-HMDB07167-HMDB07177-HMDB07178-HMDB07195-HMDB07205-HMDB07224-HMDB07234-HMDB07252-HMDB07291-HMDB07320-HMDB07348-HMDB07364-HMDB07375-HMDB07391-HMDB07392-HMDB07402-HMDB07403-HMDB07419-HMDB07429-HMDB07430-HMDB07457-HMDB07486-HMDB07514-HMDB07543-HMDB07571-HMDB07621-HMDB07628-HMDB07649-HMDB07655-HMDB07656-HMDB07681-HMDB07682-HMDB07709-HMDB07738-HMDB07821-HMDB5602…	C41H76O5-C41H76O5-C41H76O5-C41H76O5-C41H76O5-C43H74O5-C43H74O5-C41H76O5-C43H74O5-C41H76O5-C43H74O5-C41H76O5-C43H74O5-C43H74O5-C43H74O5-C41H76O5-C43H74O5-C41H76O5-C41H76O5-C43H74O5-C43H74O5-C41H76O5-C43H74O5-C43H74O5-C43H74O5-C43H74O5-C43H74O5-C43H74O5-C43H74O5-C41H76O5-C43H74O5-C41H76O5-C43H74O5-C43H74O5-C43H74O5-C43H74O5-C43H74O5-C43H74O5-C41H76O5-C41H76O5-C43H74O5-C43H74O5-C43H74O5-C41H76O5-C41…	null//DG(14:1(9Z)/24:1(15Z)/0:0)//DG(16:0/22:2(13Z,16Z)/0:0)//DG(16:1(9Z)/22:1(13Z)/0:0)//DG(18:0/20:2(11Z,14Z)/0:0)//DG(18:0/22:5(4Z,7Z,10Z,13Z,16Z)/0:0)//DG(18:0/22:5(7Z,10Z,13Z,16Z,19Z)/0:0)//DG(18:1(11Z)/20:1(11Z)/0:0)//DG(18:1(11Z)/22:4(7Z,10Z,13Z,16Z)/0:0)//DG(18:1(9Z)/20:1(11Z)/0:0)//DG(18:1(9Z)/22:4(7Z,10Z,13Z,16Z)/0:0)//DG(18:2(9Z,12Z)/20:0/0:0)//DG(18:3(6Z,9Z,12Z)/22:2(13Z,16Z)/0:0)//DG…	null-null-null-null-null-null-null-null-null-C00165-null-C00165-null-null-null-null-null-null-null-C00165-null-null-null-null-null-null-null-null-null-null-null-null-null-null-null-null-null-null-null-null-null-null-null-null-null-null-null-null-null-null-null-null-null-null	-	-	-
784.6793_10.05	100.962	69.7144	17.8547	75.2207	138.374	20.8755	18.378	79.2788	0.193913	0.133897	0.034293	0.144472	0.265767	0.040094	0.035298	0.152266	0.624	HMDB07960-HMDB08790-HMDB09014-HMDB09046-HMDB09079-HMDB09238-HMDB09270-HMDB09494-HMDB09526-HMDB09718-HMDB09719-HMDB09750	C47H92NO8P-C47H92NO8P-C47H92NO8P-C47H92NO8P-C47H92NO8P-C47H92NO8P-C47H92NO8P-C47H92NO8P-C47H92NO8P-C47H92NO8P-C47H92NO8P-C47H92NO8P	PC(15:0/24:1(15Z))//PC(24:1(15Z)/15:0)//PE(18:0/24:1(15Z))//PE(18:1(11Z)/24:0)//PE(18:1(9Z)/24:0)//PE(20:0/22:1(13Z))//PE(20:1(11Z)/22:0)//PE(22:0/20:1(11Z))//PE(22:1(13Z)/20:0)//PE(24:0/18:1(11Z))//PE(24:0/18:1(9Z))//PE(24:1(15Z)/18:0)	C00157-C00157-C00350-C00350-C00350-C00350-C00350-C00350-C00350-C00350-C00350-C00350	-	-	-
242.1739_4.27	28.9061	66.1257	35.1906	68.5738	250.262	41.7174	129.806	349.679	0.029792	0.068152	0.036269	0.070676	0.257933	0.042996	0.133784	0.360397	0.009	-	-	-	-	-	-	-
263.0202_3.79	5.31227	8.17622	7.11543	14.4156	22.1429	11.4211	11.5078	6.42446	0.061402	0.094506	0.082244	0.166624	0.255941	0.132012	0.133014	0.074258	0.601	HMDB00538-HMDB01440-HMDB11719-HMDB28695-HMDB29010-HMDB32846-HMDB34007-HMDB41648-HMDB41721-HMDB59593-HMDB59967-HMDB61117-HMDB61727	C10H16N5O13P3-C10H16N5O13P3-C9H10O7S-C8H14N2O3-C8H14N2O3-C8H6ClNO3-C13H11ClO-C9H10O7S-C9H10O7S-C10H16N5O13P3-C9H10O7S-C9H10O7S-C10H16N5O13P3	Adenosine triphosphate//dGTP//Homovanillic acid sulfate//null//null//null//null//2-Hydroxy-4-methoxyacetophenone 5-sulfate//Dihydrocaffeic acid 3-sulfate//2-hydroxy-dATP//null//null//null	C00002-C00286-C05582-null-null-null-null-null-null-C19969-null-null-null	C6H7F3N4OS-C9H10O7S-C9H10O7S	Thiazafluron//2-Hydroxy-4-methoxyacetophenone 5-sulfate//Dihydrocaffeic acid 3-sulfate	C19093--
250.1776_4.68	10.5445	23.1778	15.5149	12.307	81.1684	19.3356	53.1489	105.918	0.032837	0.072179	0.048316	0.038326	0.25277	0.060214	0.165513	0.329844	0.021	ECMDB23404-ECMDB23413-HMDB00679-HMDB00947-HMDB02373-HMDB10381-HMDB11129-HMDB11130-HMDB12230-HMDB13075-HMDB15145-HMDB28692-HMDB28917-HMDB28939-HMDB28944-HMDB29064-HMDB29065-HMDB30271-HMDB32044-HMDB32325-HMDB32448-HMDB33618-HMDB33848-HMDB34134-HMDB34456-HMDB34458-HMDB34460-HMDB36034-HMDB36229-HMDB38237-HMDB38267-HMDB39215-HMDB40171-HMDB40193-HMDB40266-HMDB41559-HMDB59831-HMDB59860-HMDB60442-HMDB621…	C23H48NO7P-C23H48NO7P-C7H15N3O3-C11H22O2-C11H22O2-C23H48NO7P-C23H48NO7P-C23H48NO7P-C9H19N3O3-C10H20N2O4-C10H16NO-C9H19N3O3-C10H20N2O4-C10H20N2O4-C9H19N3O3-C10H20N2O4-C10H20N2O4-C28H48N2O4-C11H22O2-C11H22O2-C11H22O2-C11H22O2-C11H22O2-C11H22O2-C11H22O2-C11H22O2-C11H22O2-C11H22O2-C11H22O2-C11H22O2-C11H22O2-C11H22O2-C11H22O2-C11H22O2-C11H22O2-C11H22O2-C11H22O2-C11H22O2-C9H19N3O3-C11H22O2	null//null//Homocitrulline//Undecanoic acid//4,6-Dimethylnonanoic acid//LysoPC(15:0)//LysoPE(0:0/18:0)//LysoPE(18:0/0:0)//Gamma-glutamyl-L-putrescine//Spermic acid 2//Edrophonium//null//null//null//null//null//null//null//Hexyl 3-methylbutanoate//2-Hexyl-4,5-dimethyl-1,3-dioxolane//Octanal propyleneglycol acetal//3-Methylbutyl hexanoate//Methyl decanoate//Octyl propanoate//9-Methyldecanoic acid//…	null-null-C02427-C17715-null-C04230-null-null-C15699-null-C06976-null-null-null-null-null-null-null-null-null-null-null-null-null-null-null-null-null-null-null-null-null-null-null-null-null-null-null-C05341-null	-	-	-
809.5_4.83	41.4037	32.5892	20.9102	73.6153	81.0942	21.6251	17.6303	33.5106	0.128432	0.10109	0.064862	0.22835	0.25155	0.06708	0.054688	0.103948	0.118	HMDB30448-HMDB34953-HMDB59125-HMDB59135-HMDB59137-HMDB59138-HMDB59151-HMDB59161-HMDB59163-HMDB59164-HMDB59168-HMDB59169-HMDB59172-HMDB59173-HMDB59319-HMDB59329-HMDB59331-HMDB59332-HMDB59353-HMDB59375-HMDB59386-HMDB59474-HMDB59476-HMDB59477-HMDB59488-HMDB59500	C43H72O11-C25H34O3-C95H146O17P2-C95H146O17P2-C95H146O17P2-C95H146O17P2-C95H146O17P2-C95H146O17P2-C95H146O17P2-C95H146O17P2-C95H146O17P2-C95H146O17P2-C95H146O17P2-C95H146O17P2-C95H146O17P2-C95H146O17P2-C95H146O17P2-C95H146O17P2-C95H146O17P2-C95H146O17P2-C95H146O17P2-C95H146O17P2-C95H146O17P2-C95H146O17P2-C95H146O17P2-C95H146O17P2	Narasin//null//null//null//null//null//null//null//null//null//null//null//null//null//null//null//null//null//null//null//null//null//null//null//null//null	null-null-null-null-null-null-null-null-null-null-null-null-null-null-null-null-null-null-null-null-null-null-null-null-null-null	C45H74O10-C45H74O10-C45H74O10	1,2 di-(9Z,12Z,15Z-octadecatrienoyl)-3-O-Beta-D-galactosyl-sn-glycerol//Oligomycin C//MGDG(18:3(9Z,12Z,15Z)/18:3(9Z,12Z,15Z))	C13871-C11313-
307.1906_5.93	463.886	110.909	160.018	146.265	430.642	112.183	190.58	123.425	0.266922	0.063818	0.092075	0.084161	0.247793	0.06455	0.10966	0.071019	0.008	HMDB00672-HMDB29852-HMDB31302-HMDB31414-HMDB31471-HMDB31582-HMDB31686-HMDB31963-HMDB32228-HMDB32314-HMDB32442-HMDB32446-HMDB32447-HMDB32501-HMDB32664-HMDB33238-HMDB33243-HMDB33957-HMDB34781-HMDB35135-HMDB36177-HMDB36221-HMDB36239-HMDB36640-HMDB37209-HMDB37276-HMDB37713-HMDB37719-HMDB37832-HMDB38024-HMDB38268-HMDB38697-HMDB38782-HMDB39358-HMDB39844-HMDB40246-HMDB40272-HMDB40285-HMDB40374-HMDB40867…	C16H30O4-C18H28O4-C9H14O2-C8H12O-C18H28O4-C8H12O-C8H12O-C18H30O5-C16H24O2-C9H14O2-C9H14O2-C8H12O-C8H12O-C17H26O2-C18H28O4-C8H12O-C18H28O4-C17H26O2-C18H28O4-C9H14O2-C9H14O2-C16H24O2-C9H14O2-C16H24O2-C17H26O2-C9H14O2-C16H24O2-C16H24O2-C17H26O2-C17H26O2-C9H14O2-C9H14O2-C17H26O2-C17H26O2-C8H12O-C8H12O-C8H12O-C9H14O2-C17H26O2-C18H28O4-C16H30O4-C16H30O4-C9H14O2-C18H30O5-C8H12O-C16H30O4-C17H26O2-C8H12O	Hexadecanedioic acid//null//Methyl 2-octynoate//2,3-Dimethyl-2-cyclohexen-1-one//null//6-Methyl-3,5-heptadien-2-one//(E,E)-2,4-Octadienal//null//null//2,4-Hexadienyl propionate//2-Nonenoic acid gamma-lactone//trans, trans-3,5-Octadien-2-one//1,5-Octadien-3-one//Santalyl acetate//Corchorifatty acid A//2-Isopropyl-5-methylfuran//Corchorifatty acid D//null//Dihydrocapsiate//null//null//[2-(Dimethoxy…	C19615-null-null-null-null-null-null-null-null-null-null-null-null-null-null-null-null-null-null-null-null-null-null-null-null-null-null-null-null-null-null-null-null-null-null-null-null-null-null-C10373-null-null-null-null-null-null-null-null	C16H27F3O2-C16H27F3O2-C18H28O4-C18H28O4-C18H28O4-C18H28O4-C18H28O4-C18H28O4-C18H28O4-C18H28O4	14,14,14-Trifluoro-11E-tetradecenyl acetate//14,14,14-Trifluoro-11Z-tetradecenyl acetate//5-O-Methylembelin//Soraphen O//Methylgingerol//Diplodiatoxin//Corchorifatty acid A//Corchorifatty acid D//Dihydrocapsiate//3,5,5-Trimethyl-1,2-cyclohexanedione	--C10373-C15818------
812.5381_4.79	473.87	163.967	156.756	526.52	548.79	79.0388	97.5511	175.617	0.213252	0.073789	0.070544	0.236946	0.246968	0.035569	0.0439	0.079032	0.066	HMDB09611-HMDB09612-HMDB09643-HMDB09676-HMDB11392-HMDB11393-HMDB11424-HMDB11457-HMDB12378	C45H80NO7P-C45H80NO7P-C45H80NO7P-C45H80NO7P-C45H80NO7P-C45H80NO7P-C45H80NO7P-C45H80NO7P-C42H82NO10P	PE(22:4(7Z,10Z,13Z,16Z)/P-18:1(11Z))//PE(22:4(7Z,10Z,13Z,16Z)/P-18:1(9Z))//PE(22:5(4Z,7Z,10Z,13Z,16Z)/dm18:0)//PE(22:5(7Z,10Z,13Z,16Z,19Z)/P-18:0)//PE(P-18:0/22:5(4Z,7Z,10Z,13Z,16Z))//PE(P-18:0/22:5(7Z,10Z,13Z,16Z,19Z))//PE(P-18:1(11Z)/22:4(7Z,10Z,13Z,16Z))//PE(P-18:1(9Z)/22:4(7Z,10Z,13Z,16Z))//PS(18:0/18:0)	C00350-C00350-C00350-C00350-null-null-null-null-null	C45H80NO7P-C45H80NO7P-C45H80NO7P-C45H80NO7P-C45H80NO7P-C45H80NO7P-C45H80NO7P-C45H80NO7P-C45H80NO7P-C45H80NO7P	PE(22:4(7Z,10Z,13Z,16Z)/P-18:1(11Z))//PE(22:4(7Z,10Z,13Z,16Z)/P-18:1(9Z))//PE(22:5(4Z,7Z,10Z,13Z,16Z)/dm18:0)//PE(22:5(7Z,10Z,13Z,16Z,19Z)/P-18:0)//PE(P-18:0/22:5(4Z,7Z,10Z,13Z,16Z))//PE(P-18:0/22:5(7Z,10Z,13Z,16Z,19Z))//PE(P-18:1(11Z)/22:4(7Z,10Z,13Z,16Z))//PE(P-18:1(9Z)/22:4(7Z,10Z,13Z,16Z))//PE(O-18:0/22:6(4Z,7Z,10Z,13Z,16Z,19Z))//PE(P-20:0/20:5(5Z,8Z,11Z,14Z,17Z))	C00350-C00350-C00350-C00350------
811.5342_4.78	884.845	312.82	299.254	984.598	1023.84	149.57	190.079	336.253	0.211622	0.074815	0.07157	0.235479	0.244863	0.035772	0.04546	0.080419	0.058	ECMDB23680-ECMDB23718-HMDB00391-HMDB00400-HMDB00502-HMDB11550-HMDB11580-HMDB12087-HMDB12868-HMDB13332-HMDB33399-HMDB35288-HMDB39278	C39H77O11P-C39H77O11P-C24H38O5-C24H38O5-C24H38O5-C23H36O4-C23H36O4-C41H85N2O6P-C23H36O4-C21H37NO5-C24H38O5-C24H38O5-C23H36O4	null//null//7-Ketodeoxycholic acid//3,7-Dihydroxy-12-oxocholanoic acid//3-Oxocholic acid//MG(0:0/20:5(5Z,8Z,11Z,14Z,17Z)/0:0)//MG(20:5(5Z,8Z,11Z,14Z,17Z)/0:0/0:0)//SM(d18:0/18:0)//9'-Carboxy-gamma-chromanol//3-Hydroxy-5, 8-tetradecadiencarnitine//null//(6b,7b,13R)-6,7-Diacetoxy-8,14-labdadiene-13-ol//null	null-null-null-null-null-null-null-C00550-null-null-null-null-null	-	-	-
287.183_2.64	69.4826	296.808	282.065	367.054	656.941	372.768	347.846	383.09	0.025029	0.106917	0.101606	0.132222	0.236646	0.13428	0.125302	0.137998	0.003	-	-	-	-	-	-	-
228.1498_3.94	15.4281	25.5219	26.5397	24.531	108.118	37.4472	89.2861	132.833	0.033561	0.055518	0.057732	0.053362	0.23519	0.081459	0.194225	0.288953	0.109	-	-	-	-	-	-	-
814.5531_4.63	447.605	113.233	163.67	462.659	464.611	74.0911	127.79	138.415	0.224693	0.056842	0.082161	0.23225	0.23323	0.037193	0.064149	0.069483	0.09	HMDB09610-HMDB10703-HMDB11391	C45H82NO7P-C40H80NO6P-C45H82NO7P	PE(22:4(7Z,10Z,13Z,16Z)/P-18:0)//CerP(d18:1/22:0)//PE(P-18:0/22:4(7Z,10Z,13Z,16Z))	C00350-null-null	C45H82NO7P-C45H82NO7P-C45H82NO7P-C45H82NO7P	PE(22:4(7Z,10Z,13Z,16Z)/P-18:0)//PE(P-18:0/22:4(7Z,10Z,13Z,16Z))//PE(O-20:0/20:5(5Z,8Z,11Z,14Z,17Z))//PE(P-20:0/20:4(5Z,8Z,11Z,14Z))	C00350---
813.5491_4.63	906.899	245.518	330.275	950.672	949.948	150.902	256.319	294.434	0.222009	0.060103	0.080851	0.232725	0.232547	0.036941	0.062747	0.072077	0.075	-	-	-	-	-	-	-
833.5103_4.77	181.85	83.3571	70.8768	213.585	220.899	47.8949	54.3372	85.7911	0.189705	0.086958	0.073938	0.222812	0.230441	0.049964	0.056684	0.089497	0.033	HMDB10581-HMDB10610-HMDB10623-HMDB10624-HMDB10638-HMDB10639-HMDB35028	C44H79O10P-C44H79O10P-C44H79O10P-C44H79O10P-C44H79O10P-C44H79O10P-C13H26O6	PG(16:0/22:4(7Z,10Z,13Z,16Z))//PG(18:0/20:4(5Z,8Z,11Z,14Z))//PG(18:1(11Z)/20:3(5Z,8Z,11Z))//PG(18:1(11Z)/20:3(8Z,11Z,14Z))//PG(18:1(9Z)/20:3(5Z,8Z,11Z))//PG(18:1(9Z)/20:3(8Z,11Z,14Z))//null	null-null-null-null-null-null-null	C44H79O10P-C44H79O10P-C44H79O10P-C44H79O10P-C44H79O10P-C44H79O10P-C44H79O10P-C44H79O10P-C44H79O10P-C44H79O10P-C44H79O10P-C44H79O10P-C44H79O10P-C44H79O10P-C44H79O10P-C44H79O10P-C44H79O10P	PG(18:0/20:4(5Z,8Z,11Z,14Z))//PG(16:0/22:4(7Z,10Z,13Z,16Z))//PG(18:1(11Z)/20:3(5Z,8Z,11Z))//PG(18:1(11Z)/20:3(8Z,11Z,14Z))//PG(18:1(9Z)/20:3(5Z,8Z,11Z))//PG(18:1(9Z)/20:3(8Z,11Z,14Z))//PG(18:2(9Z,12Z)/20:2(11Z,14Z))//PG(18:3(6Z,9Z,12Z)/20:1(11Z))//PG(18:3(9Z,12Z,15Z)/20:1(11Z))//PG(18:4(6Z,9Z,12Z,15Z)/20:0)//PG(20:1(11Z)/18:3(6Z,9Z,12Z))//PG(20:1(11Z)/18:3(9Z,12Z,15Z))//PG(20:2(11Z,14Z)/18:2(9Z,1…	----------------
997.4614_4.29	483.275	68.0096	384.039	35.0836	553.146	159.282	451.65	336.759	0.19556	0.02752	0.155403	0.014197	0.223833	0.064454	0.182762	0.136271	0.002	HMDB15280-HMDB29311-HMDB34053-HMDB35491-HMDB39490-HMDB39514-HMDB40497-HMDB40535-HMDB40848	C25H32ClN5O2-C45H72O17-C45H72O17-C45H72O17-C48H72O19-C45H72O17-C45H72O17-C45H72O17-C49H74O21	Nefazodone//Deltonin//null//null//null//Graecunin G//Melongoside H//null//null	C07256-C08894-null-null-null-null-null-null-null	C49H74O21	(S)-Nerolidol 3-O-[a-L-Rhamnopyranosyl-(1->4)-a-L-rhamnopyranosyl-(1->2)-[4-(4-hydroxy-3-methoxycinnamoyl)-(E)-a-L-rhamnopyranosyl-(1->6)]-b-D-glucopyranoside]
998.4647_4.29	267.14	37.4707	215.025	20.8592	305.753	90.5405	251.528	187.601	0.194154	0.027233	0.156278	0.01516	0.222218	0.065804	0.182807	0.136346	0.001	-	-	-	-	-	-	-
975.4793_4.28	2023.63	121.432	1773.42	61.2045	2173.85	423.478	2085.65	1242.42	0.204302	0.01226	0.179042	0.006179	0.219468	0.042754	0.210564	0.125432	0.026	HMDB02421-HMDB02504-HMDB09929-HMDB09930-HMDB09952-HMDB09953-HMDB09963-HMDB09976-HMDB09985-HMDB09986-HMDB09993-HMDB09996-HMDB10005-HMDB10010-HMDB15262-HMDB31139-HMDB33353-HMDB34760-HMDB38317-HMDB39007-HMDB39331-HMDB39420-HMDB41019	C24H40O8S-C23H38O7S-C45H82O16P2-C45H82O16P2-C45H82O16P2-C45H82O16P2-C45H82O16P2-C45H82O16P2-C45H82O16P2-C45H82O16P2-C45H82O16P2-C45H82O16P2-C45H82O16P2-C45H82O16P2-C27H36O8-C45H72O19-C45H72O19-C26H34O7-C48H76O18-C45H72O19-C48H76O18-C48H76O18-C48H76O18	7-Sulfocholic acid//3-Sulfodeoxycholic acid//PIP(16:0/20:3(5Z,8Z,11Z))//PIP(16:0/20:3(8Z,11Z,14Z))//null//null//null//null//null//PIP(18:2(9Z,12Z)/18:1(9Z))//null//null//PIP(20:3(5Z,8Z,11Z)/16:0)//PIP(20:3(8Z,11Z,14Z)/16:0)//Prednicarbate//null//null//null//null//null//Dehydrosoyasaponin I//null//null	null-null-C00626-C00626-null-null-null-null-null-C00626-null-null-C00626-C00626-null-null-null-null-null-null-null-null-null	C45H82O16P2-C45H82O16P2-C45H82O16P2-C45H82O16P2-C45H82O16P2-C45H82O16P2-C45H82O16P2-C45H82O16P2-C45H82O16P2-C45H82O16P2-C45H82O16P2-C45H82O16P2-C48H76O18-C48H76O18-C48H76O18-C48H76O18-C48H76O18-C48H76O18	PIP(16:0/20:3(5Z,8Z,11Z))//PIP(16:0/20:3(8Z,11Z,14Z))//PIP(18:0/18:3(6Z,9Z,12Z))//PIP(18:0/18:3(9Z,12Z,15Z))//PIP(18:1(11Z)/18:2(9Z,12Z))//PIP(18:1(9Z)/18:2(9Z,12Z))//PIP(18:2(9Z,12Z)/18:1(11Z))//PIP(18:2(9Z,12Z)/18:1(9Z))//PIP(18:3(6Z,9Z,12Z)/18:0)//PIP(18:3(9Z,12Z,15Z)/18:0)//PIP(20:3(5Z,8Z,11Z)/16:0)//PIP(20:3(8Z,11Z,14Z)/16:0)//Colubrin//Olaxoside//Dehydrosoyasaponin I//Pisumsaponin II//28-Gl…	C00626-C00626-C00626-C00626-C00626-C00626-C00626-C00626-C00626-C00626-C00626-C00626-C08936-C08962-C13837---
656.4369_6.9	48.1231	46.0433	39.9879	60.5017	102.457	63.5051	62.6418	44.3185	0.10292	0.098472	0.085521	0.129393	0.219123	0.135817	0.133971	0.094783	0.071	HMDB10700-HMDB33335-HMDB38564	C34H68NO6P-C33H58O10-C33H52N2O6	CerP(d18:1/16:0)//null//null	null-null-null	-	-	-
976.4824_4.28	1158.11	68.3331	1020.79	36.7422	1238.6	236.084	1192.09	711.882	0.204518	0.012067	0.180268	0.006489	0.218732	0.041692	0.210519	0.125716	0.038	-	-	-	-	-	-	-
834.5097_4.77	100.283	48.1076	39.0213	116.592	115.801	28.5485	31.6568	49.6281	0.189342	0.090831	0.073675	0.220135	0.218642	0.053902	0.059771	0.093702	0.039	ECMDB23488-ECMDB23526-HMDB09342-HMDB09375-HMDB09406-HMDB09407-HMDB09439-HMDB09440-HMDB09471-HMDB09598-HMDB09630-HMDB09631-HMDB09663-HMDB09664-HMDB09694-HMDB09695-HMDB09705	C38H76NO9P-C38H76NO9P-C47H76NO8P-C47H76NO8P-C47H76NO8P-C47H76NO8P-C47H76NO8P-C47H76NO8P-C47H76NO8P-C47H76NO8P-C47H76NO8P-C47H76NO8P-C47H76NO8P-C47H76NO8P-C47H76NO8P-C47H76NO8P-C49H74NO8P	null//null//PE(20:3(5Z,8Z,11Z)/22:6(4Z,7Z,10Z,13Z,16Z,19Z))//PE(20:3(8Z,11Z,14Z)/22:6(4Z,7Z,10Z,13Z,16Z,19Z))//PE(20:4(5Z,8Z,11Z,14Z)/22:5(4Z,7Z,10Z,13Z,16Z))//PE(20:4(5Z,8Z,11Z,14Z)/22:5(7Z,10Z,13Z,16Z,19Z))//PE(20:4(8Z,11Z,14Z,17Z)/22:5(4Z,7Z,10Z,13Z,16Z))//PE(20:4(8Z,11Z,14Z,17Z)/22:5(7Z,10Z,13Z,16Z,19Z))//PE(20:5(5Z,8Z,11Z,14Z,17Z)/22:4(7Z,10Z,13Z,16Z))//PE(22:4(7Z,10Z,13Z,16Z)/20:5(5Z,8Z,11Z…	null-null-C00350-C00350-C00350-C00350-C00350-C00350-C00350-C00350-C00350-C00350-C00350-C00350-C00350-C00350-C00350	C49H74NO8P-C43H78NO10P-C43H78NO10P-C43H78NO10P-C43H78NO10P-C43H78NO10P-C43H78NO10P-C43H78NO10P-C43H78NO10P-C43H78NO10P-C43H78NO10P-C43H78NO10P-C43H78NO10P-C43H78NO10P-C43H78NO10P	PE(22:6(4Z,7Z,10Z,13Z,16Z,19Z)/22:6(4Z,7Z,10Z,13Z,16Z,19Z))//PS(15:1(9Z)/22:2(13Z,16Z))//PS(17:0/20:3(8Z,11Z,14Z))//PS(17:1(9Z)/20:2(11Z,14Z))//PS(17:2(9Z,12Z)/20:1(11Z))//PS(18:2(9Z,12Z)/19:1(9Z))//PS(18:3(6Z,9Z,12Z)/19:0)//PS(18:3(9Z,12Z,15Z)/19:0)//PS(19:0/18:3(6Z,9Z,12Z))//PS(19:0/18:3(9Z,12Z,15Z))//PS(19:1(9Z)/18:2(9Z,12Z))//PS(20:1(11Z)/17:2(9Z,12Z))//PS(20:2(11Z,14Z)/17:1(9Z))//PS(20:3(8Z,…	--------------
214.1772_4.27	23.2458	36.886	26.6783	21.4933	81.5275	33.7242	61.7823	89.954	0.061941	0.098286	0.071087	0.057271	0.217238	0.089861	0.164625	0.239691	0.042	HMDB01345-HMDB01432-HMDB60259	C7H16NO-C5H14N4-C5H14N4	4-Trimethylammoniobutanal//Agmatine//null	C01149-C00179-null	-	-	-
339.3454_9.2	71.4082	94.2666	81.0245	61.7928	183.432	108.203	89.0856	155.623	0.084523	0.11158	0.095906	0.073142	0.217122	0.128075	0.105447	0.184205	0.025	-	-	-	-	-	-	-
999.4644_4.29	134.18	23.6147	110.849	16.3076	155.059	48.7684	130.168	95.826	0.187724	0.033038	0.155082	0.022815	0.216935	0.068229	0.182111	0.134065	0.001	HMDB14432	C26H35F3O6	Travoprost	null	-	-	-
977.4821_4.28	591.468	41.5744	525.02	26.6809	624.931	125.239	611.736	363.768	0.203224	0.014285	0.180393	0.009167	0.214722	0.043031	0.210188	0.124988	0.047	HMDB34649-HMDB38315-HMDB38595-HMDB39074-HMDB39406-HMDB39413-HMDB41030-HMDB41244	C48H78O18-C48H70O17-C19H22N2O3-C48H78O18-C48H78O18-C48H78O18-C48H78O18-C48H78O18	Soyasaponin I//null//null//null//Arvensoside D//Calenduloside B//null//null	C08983-null-null-null-C08923-null-null-null	C48H78O18-C48H78O18-C48H78O18-C48H78O18-C48H78O18-C48H78O18-C48H78O18-C48H78O18-C48H78O18	Carnosifloside III//Arvensoside A//Lemmatoxin//Oleanoglycotoxin-A//Soyasaponin I//Hoduloside V//Calenduloside B//Jujubasaponin IV//Soyasapogenol B 3-O-[a-L-rhamnosyl-(1->4)-b-D-galactosyl-(1->4)-b-D-glucuronide]	C08791-C08923-C08958-C08963-C08983----
612.4124_6.92	73.2048	62.3118	56.4051	81.1875	139.57	91.9159	92.5598	59.6445	0.111457	0.094872	0.085879	0.123611	0.2125	0.139945	0.140926	0.090811	0.073	HMDB15691-HMDB28956-HMDB35480	C20H24N2-C12H26N4O3-C34H65NO3	Dimethindene//null//null	null-null-null	-	-	-
381.1748_8.64	511.539	363.879	407.257	580.899	722.999	243.808	128.107	448.959	0.150124	0.106789	0.11952	0.170479	0.212182	0.071551	0.037596	0.131758	0.21	HMDB29384-HMDB31694-HMDB33237-HMDB34926-HMDB35802-HMDB38975	C6H13N3O4-C14H26O8-C16H30O10-C55H86O25-C19H28O3S-C55H86O25	null//null//null//Camellidin I//null//null	null-null-null-null-null-null	C16H30O10	1,2,10-Trihydroxydihydro-trans-linalyl oxide 7-O-beta-D-glucopyranoside
977.4952_4.28	403.572	22.9436	351.247	12.8345	408.032	78.5955	418.816	227.084	0.209852	0.01193	0.182644	0.006674	0.212172	0.040869	0.217779	0.118081	0.038	HMDB02421-HMDB13561-HMDB13574-HMDB13575-HMDB13589-HMDB13590-HMDB15262-HMDB37530	C24H40O8S-C46H76O13P2-C46H76O13P2-C46H76O13P2-C46H76O13P2-C46H76O13P2-C27H36O8-C29H35NO5	7-Sulfocholic acid//PGP(18:2(9Z,12Z)/22:6(4Z,7Z,10Z,13Z,16Z,19Z))//PGP(18:3(6Z,9Z,12Z)/22:5(4Z,7Z,10Z,13Z,16Z))//PGP(18:3(6Z,9Z,12Z)/22:5(7Z,10Z,13Z,16Z,19Z))//PGP(18:3(9Z,12Z,15Z)/22:5(4Z,7Z,10Z,13Z,16Z))//PGP(18:3(9Z,12Z,15Z)/22:5(7Z,10Z,13Z,16Z,19Z))//Prednicarbate//null	null-null-null-null-null-null-null-null	-	-	-
288.1786_2.64	22.3277	55.1402	58.2792	71.6025	111.603	67.2097	66.7377	73.1337	0.042445	0.104823	0.11079	0.136118	0.212159	0.127767	0.12687	0.139029	0.006	HMDB36911	C40H50O3	null	null	-	-	-
978.4981_4.28	227.439	13.4946	195.948	8.37837	229.295	43.4782	236.154	127.568	0.210251	0.012475	0.181139	0.007745	0.211966	0.040192	0.218306	0.117927	0.032	ECMDB23329-ECMDB23335-ECMDB23363-ECMDB23376	C40H71N3O15P2-C40H71N3O15P2-C40H71N3O15P2-C40H71N3O15P2	null//null//null//null	null-null-null-null	-	-	-
978.4839_4.28	211.827	20.5045	189.843	14.791	224.418	49.7562	220.051	133.086	0.199033	0.019266	0.178378	0.013898	0.210864	0.046751	0.206761	0.125049	0.044	-	-	-	-	-	-	-
336.2616_8.24	14.115	10.7234	17.669	16.6312	36.7557	17.2949	30.0528	31.1709	0.080929	0.061483	0.101305	0.095355	0.21074	0.099161	0.172309	0.178719	0.018	HMDB00477-HMDB29351-HMDB30429-HMDB31086-HMDB32340-HMDB37805-HMDB38255-HMDB39131	C16H28O2-C16H28O2-C16H28O2-C16H28O2-C16H28O2-C16H28O2-C16H28O2-C16H28O2	7Z,10Z-Hexadecadienoic acid//Geranyl hexanoate//Linalyl hexanoate//(Z)-7-Hexadecen-1,16-olide//Isoambrettolide//D6-Ambrettolide//null//null	null-null-null-null-null-null-null-null	-	-	-
836.5501_4.48	64.5887	23.9311	29.6556	48.8801	65.2655	12.752	36.7038	27.9233	0.208552	0.077272	0.095756	0.157831	0.210738	0.041175	0.118514	0.090162	0.169	HMDB08457-HMDB08458-HMDB08490-HMDB08491-HMDB08522-HMDB08685-HMDB08718-HMDB11227-HMDB11228-HMDB11255-HMDB11286-HMDB11287-HMDB11319-HMDB11320-HMDB12280-HMDB13409-HMDB31125-HMDB36015-HMDB38018-HMDB39529-HMDB41202	C46H82NO7P-C46H82NO7P-C46H82NO7P-C46H82NO7P-C46H82NO7P-C46H82NO7P-C46H82NO7P-C46H82NO7P-C46H82NO7P-C46H82NO7P-C46H82NO7P-C46H82NO7P-C46H82NO7P-C46H82NO7P-C18H40NO6P-C46H82NO7P-C21H38O6-C21H38O6-C21H38O6-C46H82NO7P-C41H78O12S	PC(20:4(5Z,8Z,11Z,14Z)/P-18:1(11Z))//PC(20:4(5Z,8Z,11Z,14Z)/P-18:1(9Z))//PC(20:4(8Z,11Z,14Z,17Z)/P-18:1(11Z))//PC(20:4(8Z,11Z,14Z,17Z)/P-18:1(9Z))//PC(20:5(5Z,8Z,11Z,14Z,17Z)/P-18:0)//PC(22:5(4Z,7Z,10Z,13Z,16Z)/P-16:0)//PC(22:5(7Z,10Z,13Z,16Z,19Z)/P-16:0)//PC(P-16:0/22:5(4Z,7Z,10Z,13Z,16Z))//PC(P-16:0/22:5(7Z,10Z,13Z,16Z,19Z))//PC(P-18:0/20:5(5Z,8Z,11Z,14Z,17Z))//PC(P-18:1(11Z)/20:4(5Z,8Z,11Z,14Z…	C00157-C00157-C00157-C00157-C00157-C00157-C00157-null-null-null-null-null-null-null-null-null-null-null-null-null-null	-	-	-
243.6303_4.74	85.0215	73.5276	74.3796	102.492	151.224	73.76	63.691	93.896	0.118416	0.102407	0.103594	0.142748	0.210621	0.102731	0.088707	0.130776	0.001	-	-	-	-	-	-	-
979.498_4.28	111.781	8.37773	97.8602	5.88902	113.57	23.8133	117.122	62.6388	0.206599	0.015484	0.18087	0.010884	0.209906	0.044013	0.216471	0.115772	0.032	ECMDB23329-ECMDB23335-ECMDB23363-ECMDB23376-HMDB03218-HMDB33799-HMDB34415-HMDB36437-HMDB39004	C40H71N3O15P2-C40H71N3O15P2-C40H71N3O15P2-C40H71N3O15P2-C28H38O6-C45H72O18-C28H38O6-C28H38O6-C45H72O18	null//null//null//null//Withanolide//null//Withanolide A//null//null	null-null-null-null-C08842-null-null-null-null	-	-	-
424.3022_4.82	192.237	147.049	107.94	216.423	277.732	115.757	119.712	148.633	0.145032	0.11094	0.081434	0.163279	0.209533	0.087332	0.090316	0.112135	0.016	HMDB07991-HMDB08022-HMDB08024-HMDB08083-HMDB08116-HMDB08147-HMDB08148-HMDB08156-HMDB08178-HMDB08179-HMDB08187-HMDB08188-HMDB08211-HMDB08212-HMDB08220-HMDB08221-HMDB08243-HMDB08252-HMDB08339-HMDB08370-HMDB08371-HMDB08380-HMDB08403-HMDB08404-HMDB08412-HMDB08434-HMDB08443-HMDB08444-HMDB08467-HMDB08476-HMDB08477-HMDB08498-HMDB08499-HMDB08507-HMDB08508-HMDB08634-HMDB08660-HMDB08665-HMDB08666-HMDB08693…	C46H80NO8P-C46H80NO8P-C46H80NO8P-C46H80NO8P-C46H80NO8P-C46H80NO8P-C46H80NO8P-C48H80NO8P-C46H80NO8P-C46H80NO8P-C48H80NO8P-C48H80NO8P-C46H80NO8P-C46H80NO8P-C48H80NO8P-C48H80NO8P-C46H80NO8P-C48H80NO8P-C46H80NO8P-C46H80NO8P-C46H80NO8P-C48H80NO8P-C46H80NO8P-C46H80NO8P-C48H80NO8P-C46H80NO8P-C48H80NO8P-C48H80NO8P-C46H80NO8P-C48H80NO8P-C48H80NO8P-C46H80NO8P-C46H80NO8P-C48H80NO8P-C48H80NO8P-C48H80NO8P-C46…	PC(16:0/22:6(4Z,7Z,10Z,13Z,16Z,19Z))//PC(16:1(9Z)/22:5(4Z,7Z,10Z,13Z,16Z))//PC(16:1(9Z)/22:5(7Z,10Z,13Z,16Z,19Z))//PC(18:1(11Z)/20:5(5Z,8Z,11Z,14Z,17Z))//PC(18:1(9Z)/20:5(5Z,8Z,11Z,14Z,17Z))//PC(18:2(9Z,12Z)/20:4(5Z,8Z,11Z,14Z))//PC(18:2(9Z,12Z)/20:4(8Z,11Z,14Z,17Z))//PC(18:2(9Z,12Z)/22:6(4Z,7Z,10Z,13Z,16Z,19Z))//PC(18:3(6Z,9Z,12Z)/20:3(5Z,8Z,11Z))//PC(18:3(6Z,9Z,12Z)/20:3(8Z,11Z,14Z))//PC(18:3(6…	C00157-C00157-C00157-C00157-C00157-C00157-C00157-C00157-C00157-C00157-C00157-C00157-C00157-C00157-C00157-C00157-C00157-C00157-C00157-C00157-C00157-C00157-C00157-C00157-C00157-C00157-C00157-C00157-C00157-C00157-C00157-C00157-C00157-C00157-C00157-C00157-C00157-C00157-C00157-C00157-C00157-C00157-C00157-C00157-C09675-null-null	C21H46NO3PS	thio-Miltefosine
382.1765_8.64	162.372	118.557	131.068	190.768	231.13	79.2561	42.2604	148.615	0.147072	0.107386	0.118718	0.172793	0.209352	0.071788	0.038279	0.134612	0.241	HMDB37270	C20H33NO	Fenpropimorph	null	C21H25N3O4-C21H25N3O4-C21H25N3O4-C20H29NO4-C20H29NO4	Phe Ala Phe//Ala Phe Phe//Phe Phe Ala//S-4-benzyl-3-((S)-3-hydroxy-2,2-dimethyloctanoyl)oxazolidin-2-one//R-4-benzyl-3-((R)-3-hydroxy-2,2-dimethyloctanoyl)oxazolidin-2-one	----
371.2581_4.73	383.569	240.422	248.977	418.319	526.577	205.884	213.839	282.665	0.152195	0.095396	0.09879	0.165983	0.208938	0.081692	0.084848	0.112158	0.002	HMDB00476-HMDB14324-HMDB15033-HMDB15446-HMDB15668-HMDB29683-HMDB32502-HMDB35477-HMDB36801-HMDB37210-HMDB41206-HMDB60487	C24H34O3-C23H32N2O5-C24H34O3-C21H26O2-C21H26O2-C22H36O3-C23H30O2-C22H36O3-C22H36O3-C23H30O2-C24H34O3-C21H26O2	3-Oxo-4,6-choladienoic acid//Ramipril//Rimexolone//Mestranol//Gestodene//2-Hydroxy-6-pentadecylbenzoic acid//Santalyl phenylacetate//null//ent-16b,19-Kauranediol 19-acetate//null//null//null	null-null-null-C07618-null-C10759-null-null-null-null-null-null	C24H34O3-C24H34O3-C24H34O3-C24H34O3-C24H34O3-C24H34O3-C22H36O3-C22H36O3-C22H36O3-C24H34O3-C22H36O3-C24H34O3-C24H34O3-C24H34O3-C24H34O3-C24H34O3-C24H34O3-C24H34O3-C22H36O3-C22H36O3-C22H36O3-C24H34O3	(20S,22E)-3&beta;-Hydroxychola-5,16,22-trien-24-oic Acid//3-Oxo-5&beta;-chola-8(14),11-dien-24-oic Acid//3-Oxo-5&beta;-chola-7,9(11)-dien-24-oic Acid//3-Oxo-5&beta;-chola-7,11-dien-24-oic Acid//(22E)-3&beta;-Hydroxychola-5,16,22-trien-24-oic Acid//Rimexolone//LARIXOL ACETATE//6-pentadecyl Salicylic Acid//Carbocyclic Thromboxane A2//3-Oxo-4,6-choladienoic acid//17beta-Hydroxy-2alpha-(methoxymethyl…	-------C10759---C14919-----------
800.5248_5.46	136.196	118.583	54.0734	130.05	166.953	69.0881	38.6113	89.2846	0.169643	0.147704	0.067353	0.161988	0.207953	0.086055	0.048093	0.111211	0.063	HMDB03180-HMDB05821-HMDB07892-HMDB07923-HMDB07924-HMDB08017-HMDB08142-HMDB08172-HMDB08173-HMDB08205-HMDB08206-HMDB08237-HMDB08248-HMDB08496-HMDB08503-HMDB08657-HMDB08690-HMDB08722-HMDB09215-HMDB09216-HMDB09477-HMDB11354-HMDB11412-HMDB11445-HMDB37961	C21H36O5-C21H36O5-C44H76NO8P-C44H76NO8P-C44H76NO8P-C44H76NO8P-C44H76NO8P-C44H76NO8P-C44H76NO8P-C44H76NO8P-C44H76NO8P-C44H76NO8P-C46H74NO8P-C44H76NO8P-C46H74NO8P-C44H76NO8P-C44H76NO8P-C44H76NO8P-C41H72NO7P-C41H72NO7P-C41H72NO7P-C41H72NO7P-C41H72NO7P-C41H72NO7P-C21H36O5	Cortol//Beta-Cortol//PC(14:0/22:6(4Z,7Z,10Z,13Z,16Z,19Z))//PC(14:1(9Z)/22:5(4Z,7Z,10Z,13Z,16Z))//PC(14:1(9Z)/22:5(7Z,10Z,13Z,16Z,19Z))//PC(16:1(9Z)/20:5(5Z,8Z,11Z,14Z,17Z))//PC(18:2(9Z,12Z)/18:4(6Z,9Z,12Z,15Z))//PC(18:3(6Z,9Z,12Z)/18:3(6Z,9Z,12Z))//PC(18:3(6Z,9Z,12Z)/18:3(9Z,12Z,15Z))//PC(18:3(9Z,12Z,15Z)/18:3(6Z,9Z,12Z))//PC(18:3(9Z,12Z,15Z)/18:3(9Z,12Z,15Z))//PC(18:4(6Z,9Z,12Z,15Z)/18:2(9Z,12Z)…	C05482-null-C00157-C00157-C00157-C00157-C00157-C00157-C00157-C00157-C00157-C00157-C00157-C00157-C00157-C00157-C00157-C00157-C00350-C00350-C00350-null-null-null-null	C44H76NO8P-C44H76NO8P-C44H76NO8P-C44H76NO8P-C44H76NO8P-C44H76NO8P-C44H76NO8P-C44H76NO8P-C44H76NO8P-C44H76NO8P-C44H76NO8P-C44H76NO8P-C44H76NO8P-C44H76NO8P-C44H76NO8P-C44H76NO8P-C44H76NO8P-C44H76NO8P-C46H74NO8P-C44H76NO8P-C46H74NO8P-C44H76NO8P-C44H76NO8P-C44H76NO8P-C44H76NO8P-C44H76NO8P-C44H76NO8P-C44H76NO8P-C44H76NO8P-C44H76NO8P	PC(14:0/22:6(4Z,7Z,10Z,13Z,16Z,19Z))[U]//PC(18:3(6Z,9Z,12Z)/18:3(6Z,9Z,12Z))[U]//PC(18:3(8E,10E,12E)/18:3(8E,10E,12E))[U]//PC(18:3(9E,11E,13E)/18:3(9E,11E,13E))//PC(18:3(9E,11E,13E)/18:3(9E,11E,13E))[U]//PC(18:3(9Z,11E,13E)/18:3(9Z,11E,13E))//PC(18:3(9Z,12Z,15Z)/18:3(9Z,12Z,15Z))[U]//PC(18:4(9E,11E,13E,15E)/18:2(9Z,12Z))//PC(14:0/22:6(4Z,7Z,10Z,13Z,16Z,19Z))//PC(14:1(9Z)/22:5(4Z,7Z,10Z,13Z,16Z))/…	--------C00157-C00157-C00157-C00157-C00157-C00157-C00157-C00157-C00157-C00157-C00157-C00157-C00157-C00157-C00157-C00157------
1000.4796_4.28	37.8522	5.08242	33.3887	4.26975	40.2295	10.3177	38.9671	23.6324	0.195376	0.026233	0.172338	0.022039	0.207647	0.053256	0.201131	0.12198	0.023	HMDB30155	C27H34O8	null	null	-	-	-
999.4771_4.28	69.7736	7.08138	60.4195	4.95571	70.1811	16.8348	69.0084	40.6749	0.205865	0.020893	0.178266	0.014622	0.207067	0.049671	0.203607	0.12001	0.047	HMDB02421-HMDB15262-HMDB32839-HMDB40848	C24H40O8S-C27H36O8-C22H40O11-C49H74O21	7-Sulfocholic acid//Prednicarbate//null//null	null-null-null-null	C49H74O21	(S)-Nerolidol 3-O-[a-L-Rhamnopyranosyl-(1->4)-a-L-rhamnopyranosyl-(1->2)-[4-(4-hydroxy-3-methoxycinnamoyl)-(E)-a-L-rhamnopyranosyl-(1->6)]-b-D-glucopyranoside]
1013.4342_4.29	60.7522	16.7202	55.1285	11.5814	71.8913	27.2718	58.6353	46.4058	0.174382	0.047993	0.15824	0.033243	0.206355	0.07828	0.168305	0.133202	0.002	HMDB01272-HMDB10033-HMDB10051-HMDB34375	C16H22N2O6-C41H79O19P3-C41H79O19P3-C46H78O19	Nicotine glucuronide//PIP2(16:0/16:1(9Z))//PIP2(16:1(9Z)/16:0)//null	null-C00626-C00626-null	-	-	-
980.5003_4.28	40.0253	4.84285	35.0037	3.98381	41.0839	10.3739	41.6595	23.6289	0.199526	0.024142	0.174493	0.019859	0.204803	0.051714	0.207672	0.11779	0.05	HMDB03141-HMDB30153-HMDB33501	C26H36O8-C26H36O8-C44H74O21	Retinoyl b-glucuronide//null//null	C11061-null-null	-	-	-
801.5184_5.46	141.496	104.062	64.214	129.863	167.349	72.9198	47.7171	89.8361	0.173093	0.1273	0.078553	0.158862	0.204719	0.089203	0.058373	0.109897	0.033	HMDB07587-HMDB07614-HMDB07641-HMDB07642-HMDB07669-HMDB07697-HMDB07725-HMDB07754-HMDB07782-HMDB07839-HMDB08845-HMDB08846-HMDB08877-HMDB08939-HMDB08970-HMDB08971-HMDB09030-HMDB09063-HMDB09094-HMDB09095-HMDB09126-HMDB09137-HMDB09159-HMDB09170-HMDB09190-HMDB09191-HMDB09201-HMDB09202-HMDB09210-HMDB09386-HMDB09393-HMDB09419-HMDB09426-HMDB09451-HMDB09457-HMDB09458-HMDB09467-HMDB09581-HMDB09613-HMDB09646…	C47H80O5-C47H80O5-C47H80O5-C47H80O5-C47H80O5-C47H80O5-C47H80O5-C47H80O5-C47H80O5-C47H80O5-C41H72NO8P-C41H72NO8P-C41H72NO8P-C41H72NO8P-C41H72NO8P-C41H72NO8P-C41H72NO8P-C41H72NO8P-C41H72NO8P-C41H72NO8P-C41H72NO8P-C43H70NO8P-C41H72NO8P-C43H70NO8P-C41H72NO8P-C41H72NO8P-C43H70NO8P-C43H70NO8P-C45H70NO8P-C41H72NO8P-C43H70NO8P-C41H72NO8P-C43H70NO8P-C41H72NO8P-C43H70NO8P-C43H70NO8P-C45H70NO8P-C41H72NO8P-C…	DG(20:5(5Z,8Z,11Z,14Z,17Z)/24:1(15Z)/0:0)//DG(22:0/22:6(4Z,7Z,10Z,13Z,16Z,19Z)/0:0)//DG(22:1(13Z)/22:5(4Z,7Z,10Z,13Z,16Z)/0:0)//DG(22:1(13Z)/22:5(7Z,10Z,13Z,16Z,19Z)/0:0)//DG(22:2(13Z,16Z)/22:4(7Z,10Z,13Z,16Z)/0:0)//DG(22:4(7Z,10Z,13Z,16Z)/22:2(13Z,16Z)/0:0)//DG(22:5(4Z,7Z,10Z,13Z,16Z)/22:1(13Z)/0:0)//DG(22:5(7Z,10Z,13Z,16Z,19Z)/22:1(13Z)/0:0)//DG(22:6(4Z,7Z,10Z,13Z,16Z,19Z)/22:0/0:0)//DG(24:1(15…	null-null-null-null-null-null-null-null-null-null-C00350-C00350-C00350-C00350-C00350-C00350-C00350-C00350-C00350-C00350-C00350-C00350-C00350-C00350-C00350-C00350-C00350-C00350-C00350-C00350-C00350-C00350-C00350-C00350-C00350-C00350-C00350-C00350-C00350-C00350-C00350-C16302-null-null-null-null-null-null-null-null-null-null-null-null-null-null-null-null-null-null-null	-	-	-
207.565_2.42	12.2443	7.57966	20.5333	7.56497	21.4038	8.2739	13.5763	13.5977	0.116864	0.072343	0.195977	0.072203	0.204286	0.078969	0.129577	0.129782	0.011	HMDB10400-HMDB14694-HMDB15178	C30H58NO7P-C15H13N3O4S-C19H22FN3O4	LysoPC(22:2(13Z,16Z))//Piroxicam//Gatifloxacin	C04230-C01608-C07661	-	-	-
799.5315_5.45	289.864	236.54	111.892	274.523	339.321	147.173	80.5676	186.554	0.173943	0.141944	0.067145	0.164737	0.203621	0.088316	0.048347	0.111948	0.063	-	-	-	-	C47H74O10-C45H76O10	MGDG(20:5(5Z,8Z,11Z,14Z,17Z)/18:3(9Z,12Z,15Z))//MGDG(18:2(9Z,12Z)/18:3(9Z,12Z,15Z))	-
389.2689_4.77	2222.46	1304.78	1317.49	2225.2	2692.25	953.442	1058.53	1494.8	0.167493	0.098333	0.099291	0.1677	0.202899	0.071855	0.079775	0.112654	0.003	HMDB14018-HMDB14495-HMDB30366-HMDB31840-HMDB32567-HMDB34450-HMDB35126-HMDB35375-HMDB35376-HMDB35801-HMDB37018-HMDB37231-HMDB37389-HMDB38046-HMDB38292-HMDB38391-HMDB39685-HMDB39880-HMDB40439-HMDB41497-HMDB60044	C12H18O2-C21H28O3-C24H36O4-C12H18O2-C12H18O2-C12H18O2-C12H18O2-C12H18O2-C12H18O2-C12H18O2-C12H18O2-C12H18O2-C12H18O2-C12H18O2-C12H18O2-C21H28O3-C12H18O2-C23H32O3-C12H18O2-C12H18O2-C23H32O3	4-Hydroxypropofol//Megestrol//null//(S,Z)-Lyratol acetate//Hexylresorcinol//Neocnidilide//(+/-)-Myrtenyl acetate//null//null//null//(S)-p-Mentha-1,8-dien-10-yl acetate//Perillyl acetate//null//Carvyl acetate//Menthadienyl acetate//null//8-Ocimenyl acetate//null//1-(2-Furanyl)-1-octanone//null//null	null-C07120-null-null-null-C17002-null-null-null-null-null-null-null-null-null-null-null-null-null-null-null	C24H36O4-C24H36O4-C24H36O4-C24H36O4-C24H36O4-C24H36O4-C24H36O4-C24H36O4-C24H36O4-C24H36O4-C24H36O4-C24H36O4-C24H36O4-C24H36O4-C24H36O4-C24H36O4-C24H36O4-C24H36O4-C24H36O4-C24H36O4-C24H36O4-C24H36O4-C24H36O4-C24H36O4-C24H36O4-C24H36O4-C24H36O4-C24H36O4-C24H36O4-C24H36O4-C24H36O4-C24H36O4-C24H36O4-C24H36O4-C24H36O4-C24H36O4-C24H36O4-C24H36O4-C24H36O4-C24H36O4-C24H36O4-C24H36O4-C24H36O4-C24H36O4-C24…	Pregn-4-en-20-one, 3b,17-dihydroxy-6a-methyl-, 17-acetate//Pregn-4-en-20-one, 17-(acetyloxy)-3-hydroxy-6-methyl-, (3a,6a)-//1&alpha;-hydroxy-25,26,27-trinorvitamin D3 24-carboxylic acid//3,6-Dioxo-5&beta;-cholan-24-oic Acid//3,6-Dioxo-5&alpha;-cholan-24-oic Acid//3,7-Dioxo-5&beta;-cholan-24-oic Acid//3,7-Dioxo-5&alpha;-cholan-24-oic Acid//3,12-Dioxo-5&beta;-cholan-24-oic Acid//3,12-Dioxo-5&alpha;…	------------------------------------------------------------------
390.272_4.75	639.356	368.601	375.099	634.531	767.966	271.41	305.652	423.962	0.168848	0.097344	0.09906	0.167574	0.202813	0.071677	0.08072	0.111964	0.005	HMDB00523-HMDB00540-HMDB00550-HMDB02984-HMDB08845-HMDB08846-HMDB08877-HMDB08939-HMDB08970-HMDB08971-HMDB08979-HMDB09030-HMDB09063-HMDB09094-HMDB09095-HMDB09104-HMDB09126-HMDB09135-HMDB09136-HMDB09159-HMDB09168-HMDB09169-HMDB09190-HMDB09191-HMDB09199-HMDB09200-HMDB09327-HMDB09360-HMDB09386-HMDB09391-HMDB09392-HMDB09419-HMDB09424-HMDB09425-HMDB09451-HMDB09456-HMDB09581-HMDB09613-HMDB09646-HMDB09683…	C19H30O3-C19H30O3-C19H30O3-C19H30O3-C41H72NO8P-C41H72NO8P-C41H72NO8P-C41H72NO8P-C41H72NO8P-C41H72NO8P-C43H72NO8P-C41H72NO8P-C41H72NO8P-C41H72NO8P-C41H72NO8P-C43H72NO8P-C41H72NO8P-C43H72NO8P-C43H72NO8P-C41H72NO8P-C43H72NO8P-C43H72NO8P-C41H72NO8P-C41H72NO8P-C43H72NO8P-C43H72NO8P-C43H72NO8P-C43H72NO8P-C41H72NO8P-C43H72NO8P-C43H72NO8P-C41H72NO8P-C43H72NO8P-C43H72NO8P-C41H72NO8P-C43H72NO8P-C41H72NO8P-…	5-Androstene-3b,16b,17a-triol//5-Androstene-3b,16a,17a-triol//5-Androstenetriol//11-Hydroxyandrosterone//PE(14:0/22:5(4Z,7Z,10Z,13Z,16Z))//PE(14:0/22:5(7Z,10Z,13Z,16Z,19Z))//PE(14:1(9Z)/22:4(7Z,10Z,13Z,16Z))//PE(16:0/20:5(5Z,8Z,11Z,14Z,17Z))//PE(16:1(9Z)/20:4(5Z,8Z,11Z,14Z))//PE(16:1(9Z)/20:4(8Z,11Z,14Z,17Z))//PE(16:1(9Z)/22:6(4Z,7Z,10Z,13Z,16Z,19Z))//PE(18:1(11Z)/18:4(6Z,9Z,12Z,15Z))//PE(18:1(9Z…	null-null-null-C14606-C00350-C00350-C00350-C00350-C00350-C00350-C00350-C00350-C00350-C00350-C00350-C00350-C00350-C00350-C00350-C00350-C00350-C00350-C00350-C00350-C00350-C00350-C00350-C00350-C00350-C00350-C00350-C00350-C00350-C00350-C00350-C00350-C00350-C00350-C00350-C00350-null-null-C07346-C13782-null-null-null-null-null-C16302	C17H35N5O5-C17H35N5O5	Sannamycin A//Istamycin B	C17710-C17991
338.3422_9.2	306.745	440.591	353.262	277.419	721.904	454.67	395.566	617.395	0.085982	0.123499	0.099021	0.077762	0.202353	0.127446	0.110879	0.173058	0.03	HMDB02019-HMDB03208-HMDB15207-HMDB34933	C20H40O-C20H40O-C19H35N-C20H40O	Phytol//Thromboxane//Perhexiline//(Z)-11-Eicosen-1-ol	C01389-C02198-null-null	C22H43NO-C22H43NO-C22H43NO	N-Cyclohexanecarbonylpentadecylamine//13Z-Docosenamide//13E-Docosenamide	--
971.4512_4.18	56.4821	10.9947	47.4151	11.3785	63.8217	19.2972	63.5634	42.83	0.178864	0.034817	0.150151	0.036033	0.202106	0.061109	0.201288	0.135631	0.11	HMDB00600-HMDB14716-HMDB33426-HMDB34870-HMDB38578	C12H24N2O8-C13H20N6O4-C47H72O21-C46H70O19-C55H72MgN4O5	Galactosylhydroxylysine//Valaciclovir//null//null//Chlorophyll a	C05547-C07184-null-null-C05306	C47H72O21	Betavulgaroside VI
509.2186_4.32	894.517	462.59	760.753	284.982	1152.12	635.005	813.809	698.283	0.156876	0.081127	0.133417	0.049979	0.202053	0.111364	0.142722	0.122462	0.001	HMDB00579-HMDB02421-HMDB15262-HMDB29504-HMDB29989-HMDB29990-HMDB33316-HMDB36189-HMDB36605-HMDB39238-HMDB42013	C30H30N4O4-C24H40O8S-C27H36O8-C14H16O3-C28H32O6-C28H32O6-C28H32O6-C14H16O3-C14H16O3-C12H11N5-C27H30O6	null//7-Sulfocholic acid//Prednicarbate//Marindinin//Dulciol B//Dulciol A//Garcinone E//Tetrahydrofurfuryl cinnamate//Pterosin E//Cytokinin B//Sofalcone	null-null-null-null-null-null-null-null-null-C11263-null	C22H34N6O6S-C22H34N6O6S-C22H34N6O6S-C22H34N6O6S-C22H34N6O6S-C22H34N6O6S-C22H34N6O6S-C22H34N6O6S-C22H34N6O6S-C22H34N6O6S-C22H34N6O6S-C22H34N6O6S-C22H34N6O6S-C22H34N6O6S-C22H34N6O6S-C22H34N6O6S-C22H34N6O6S-C22H34N6O6S-C22H34N6O6S-C22H34N6O6S-C22H34N6O6S-C22H34N6O6S-C22H34N6O6S-C22H34N6O6S-C24H34N4O6-C24H34N4O6-C24H34N4O6-C24H34N4O6-C24H34N4O6-C24H34N4O6-C24H34N4O6-C24H34N4O6-C24H34N4O6-C24H34N4O6-C…	Cys Phe Lys Asn//Cys Phe Asn Lys//Cys Lys Phe Asn//Cys Lys Asn Phe//Cys Asn Phe Lys//Cys Asn Lys Phe//Phe Cys Lys Asn//Phe Cys Asn Lys//Phe Lys Cys Asn//Phe Lys Asn Cys//Phe Asn Cys Lys//Phe Asn Lys Cys//Lys Cys Phe Asn//Lys Cys Asn Phe//Lys Phe Cys Asn//Lys Phe Asn Cys//Lys Asn Cys Phe//Lys Asn Phe Cys//Asn Cys Phe Lys//Asn Cys Lys Phe//Asn Phe Cys Lys//Asn Phe Lys Cys//Asn Lys Cys Phe//Asn Lys …	------------------------------------
542.183_4.3	61.6826	25.0243	54.7689	17.2806	76.7479	35.7893	60.0447	49.9392	0.161779	0.065633	0.143646	0.045323	0.201292	0.093867	0.157483	0.130979	0.001	HMDB14438-HMDB30227-HMDB32134-HMDB36592-HMDB38714-HMDB41064-HMDB60941	C21H22N4O6S-C15H10N2O2-C20H30O13-C20H35NO13-C20H30O13-C15H10N2O2-C22H26FN3O5S	Raltitrexed//5-Methoxycanthin-6-one//null//Validamycin A//null//2-Methoxycanthin-6-one//null	C11372-null-null-null-null-null-null	C23H29N5O9-C23H29N5O9-C23H29N5O9-C23H29N5O9-C23H29N5O9-C23H29N5O9-C22H29N7O6S-C22H29N7O6S-C22H29N7O6S-C22H29N7O6S-C22H29N7O6S-C22H29N7O6S-C23H29N5O9-C23H29N5O9-C18H29N7O11-C18H29N7O11-C23H29N5O9-C23H29N5O9-C18H29N7O11-C23H29N5O9-C23H29N5O9-C23H29N5O9-C23H29N5O9-C23H29N5O9-C23H29N5O9-C23H29N5O9-C23H29N5O9-C23H29N5O9-C23H29N5O9-C23H29N5O9-C23H29N5O9-C23H29N5O9-C23H29N5O9-C22H29N7O6S-C22H29N7O6S-C22…	Ala Asp Glu Trp//Ala Asp Trp Glu//Ala Glu Asp Trp//Ala Glu Trp Asp//Ala Trp Asp Glu//Ala Trp Glu Asp//Cys Phe His Asn//Cys Phe Asn His//Cys His Phe Asn//Cys His Asn Phe//Cys Asn Phe His//Cys Asn His Phe//Asp Ala Glu Trp//Asp Ala Trp Glu//Asp Asp Asp Arg//Asp Asp Arg Asp//Asp Glu Ala Trp//Asp Glu Trp Ala//Asp Arg Asp Asp//Asp Trp Ala Glu//Asp Trp Glu Ala//Glu Ala Asp Trp//Glu Ala Trp Asp//Glu Asp …	---------------------------------------------------------------
488.2404_4.3	10682.2	2099.53	8660.63	1308.31	11148.3	4028.06	10590.7	6874.83	0.192845	0.037903	0.15635	0.023619	0.20126	0.072718	0.191194	0.124111	0.01	HMDB14393	C26H37N5O2	Cabergoline	C08187	C20H35N7O5-C20H35N7O5-C20H35N7O5-C20H35N7O5-C20H35N7O5-C20H35N7O5-C20H35N7O5-C20H35N7O5-C20H35N7O5-C20H35N7O5-C20H35N7O5-C20H35N7O5-C20H35N7O5-C20H35N7O5-C20H35N7O5-C20H35N7O5-C20H35N7O5-C20H35N7O5-C20H35N7O5-C20H35N7O5-C20H35N7O5-C20H35N7O5-C20H35N7O5-C20H35N7O5-C20H35N7O5-C20H35N7O5-C20H35N7O5-C20H35N7O5-C20H35N7O5-C20H35N7O5-C20H35N7O5-C20H35N7O5-C20H35N7O5-C20H35N7O5-C20H35N7O5-C20H35N7O5-C20…	Ala His Lys Val//Ala His Val Lys//Ala Lys His Val//Ala Lys Val His//Ala Val His Lys//Ala Val Lys His//Gly His Ile Lys//Gly His Lys Ile//Gly His Lys Leu//Gly His Leu Lys//Gly Ile His Lys//Gly Ile Lys His//Gly Lys His Ile//Gly Lys His Leu//Gly Lys Ile His//Gly Lys Leu His//Gly Leu His Lys//Gly Leu Lys His//His Ala Lys Val//His Ala Val Lys//His Gly Ile Lys//His Gly Lys Ile//His Gly Lys Leu//His Gly …	0
489.2376_4.29	4069.9	807.054	3311.67	514.17	4252.37	1526.15	4030.83	2635.56	0.192451	0.038163	0.156597	0.024313	0.201079	0.072166	0.190604	0.124626	0.009	HMDB12958-HMDB30554-HMDB32106-HMDB37380-HMDB60979	C28H42O2-C28H42O2-C28H42O2-C28H42O2-C27H36N2O5	Gamma-Tocotrienol//epsilon-Tocopherol//null//null//null	C14155-C14154-null-null-null	C17H34N10O5S-C17H34N10O5S-C17H34N10O5S-C24H34N4O7-C24H34N4O7-C24H34N4O7-C24H34N4O7-C24H34N4O7-C21H38N4O7S-C21H38N4O7S-C21H38N4O7S-C21H38N4O7S-C24H34N4O7-C24H34N4O7-C21H38N4O7S-C21H38N4O7S-C21H38N4O7S-C21H38N4O7S-C24H34N4O7-C21H38N4O7S-C21H38N4O7S-C21H38N4O7S-C21H38N4O7S-C24H34N4O7-C24H34N4O7-C24H34N4O7-C24H34N4O7-C24H34N4O7-C24H34N4O7-C21H38N4O7S-C21H38N4O7S-C21H38N4O7S-C21H38N4O7S-C21H38N4O7S-C2…	Cys Gly Arg Arg//Cys Arg Gly Arg//Cys Arg Arg Gly//Asp Phe Ile Pro//Asp Phe Leu Pro//Asp Phe Pro Ile//Asp Phe Pro Leu//Asp Ile Phe Pro//Asp Ile Ile Met//Asp Ile Leu Met//Asp Ile Met Ile//Asp Ile Met Leu//Asp Ile Pro Phe//Asp Leu Phe Pro//Asp Leu Ile Met//Asp Leu Leu Met//Asp Leu Met Ile//Asp Leu Met Leu//Asp Leu Pro Phe//Asp Met Ile Ile//Asp Met Ile Leu//Asp Met Leu Ile//Asp Met Leu Leu//Asp Pro …	-----------------------------------------------------------------------------------------------------------------------------------------------------------------------------------
487.236_4.29	37779.8	6968.53	30609.4	4286.1	38841.6	13542.5	37468.7	23842	0.195407	0.036043	0.15832	0.022169	0.200899	0.070045	0.193798	0.123317	0.016	HMDB02421-HMDB10364-HMDB14437-HMDB15048-HMDB15262-HMDB30158-HMDB30198-HMDB30310-HMDB31958-HMDB39064-HMDB42058-HMDB60963	C24H40O8S-C27H38O9-C14H16N2O2-C27H36N2O4-C27H36O8-C25H32O6-C24H30N4-C13H14N2O-C26H34O6-C26H34O6-C13H14N2O-C13H14N2O	7-Sulfocholic acid//11-Hydroxyprogesterone 11-glucuronide//Etomidate//Repaglinide//Prednicarbate//null//(-)-Folicanthine//Harmaline//3-O-Acetylepisamarcandin//null//Velnacrine//null	null-C03033-C07522-C07670-null-null-null-C06536-null-null-null-null	C20H36N6O6S-C20H36N6O6S-C20H36N6O6S-C20H36N6O6S-C20H36N6O6S-C20H36N6O6S-C20H36N6O6S-C20H36N6O6S-C20H36N6O6S-C20H36N6O6S-C20H36N6O6S-C20H36N6O6S-C20H36N6O6S-C20H36N6O6S-C20H36N6O6S-C20H36N6O6S-C20H36N6O6S-C20H36N6O6S-C20H36N6O6S-C20H36N6O6S-C20H36N6O6S-C20H36N6O6S-C20H36N6O6S-C20H36N6O6S-C27H36N2O4-C27H36O8-C27H37ClN2O4-C24H40O8S-C24H40O8S-C24H40O8S	Lys Met Asn Pro//Lys Met Pro Asn//Lys Asn Met Pro//Lys Asn Pro Met//Lys Pro Met Asn//Lys Pro Asn Met//Met Lys Asn Pro//Met Lys Pro Asn//Met Asn Lys Pro//Met Asn Pro Lys//Met Pro Lys Asn//Met Pro Asn Lys//Asn Lys Met Pro//Asn Lys Pro Met//Asn Met Lys Pro//Asn Met Pro Lys//Asn Pro Lys Met//Asn Pro Met Lys//Pro Lys Met Asn//Pro Lys Asn Met//Pro Met Lys Asn//Pro Met Asn Lys//Pro Asn Lys Met//Pro Asn …	------------------------C07670--C18213---
78.5283_0.42	5.07126	2.85486	6.22277	5.27365	12.1297	9.2019	8.85526	11.0066	0.083662	0.047097	0.102659	0.087001	0.200107	0.151806	0.146088	0.181579	0.043	-	-	-	-	-	-	-
490.24_4.29	887.613	178.416	725.6	127.615	928.663	333.37	886.734	582.251	0.190874	0.038367	0.156034	0.027443	0.199701	0.071688	0.190685	0.125208	0.015	HMDB41085	C28H39NO4	null	null	C22H33N7O6-C22H33N7O6-C22H33N7O6-C22H33N7O6-C22H33N7O6-C22H33N7O6-C22H33N7O6-C22H33N7O6-C22H33N7O6-C22H33N7O6-C22H33N7O6-C22H33N7O6-C22H33N7O6-C22H33N7O6-C22H33N7O6-C22H33N7O6-C22H33N7O6-C22H33N7O6-C22H33N7O6-C22H33N7O6-C22H33N7O6-C22H33N7O6-C22H33N7O6-C22H33N7O6	Gly Pro Arg Tyr//Gly Pro Tyr Arg//Gly Arg Pro Tyr//Gly Arg Tyr Pro//Gly Tyr Pro Arg//Gly Tyr Arg Pro//Pro Gly Arg Tyr//Pro Gly Tyr Arg//Pro Arg Gly Tyr//Pro Arg Tyr Gly//Pro Tyr Gly Arg//Pro Tyr Arg Gly//Arg Gly Pro Tyr//Arg Gly Tyr Pro//Arg Pro Gly Tyr//Arg Pro Tyr Gly//Arg Tyr Gly Pro//Arg Tyr Pro Gly//Tyr Gly Pro Arg//Tyr Gly Arg Pro//Tyr Pro Gly Arg//Tyr Pro Arg Gly//Tyr Arg Gly Pro//Tyr Arg …	-----------------------
835.5073_4.66	177.925	84.8706	94.1725	206.522	199.53	64.1167	76.2613	99.3921	0.17743	0.084634	0.093911	0.205948	0.198975	0.063938	0.076049	0.099116	0.022	HMDB02367-HMDB12109	C45H76O7P2-C20H36O7	Solanesyl-PP//5,6-Dihydroxyprostaglandin F1a	C17438-C06475	C47H77O8P-C47H77O8P-C47H77O8P	PA(22:2(13Z,16Z)/22:6(4Z,7Z,10Z,13Z,16Z,19Z))//PA(22:4(7Z,10Z,13Z,16Z)/22:4(7Z,10Z,13Z,16Z))//PA(22:6(4Z,7Z,10Z,13Z,16Z,19Z)/22:2(13Z,16Z))	--
802.5183_5.46	64.2	47.4096	31.8484	59.3283	75.5235	34.8786	24.3054	42.3435	0.16902	0.124816	0.083847	0.156194	0.198831	0.091825	0.063989	0.111478	0.032	HMDB08260-HMDB08261-HMDB08521-HMDB10250-HMDB10251-HMDB10252-HMDB10253-HMDB11222-HMDB11280-HMDB11313-HMDB56766-HMDB56776-HMDB56902-HMDB57604-HMDB57652-HMDB57712-HMDB57713-HMDB57716-HMDB57720-HMDB57744-HMDB57788-HMDB57819-HMDB57823-HMDB57841-HMDB57842-HMDB57970-HMDB58313-HMDB58413-HMDB58686-HMDB58971-HMDB58981-HMDB59008-HMDB59009-HMDB59012-HMDB59016-HMDB59085-HMDB59095-HMDB59103-HMDB59535-HMDB59536	C44H78NO7P-C44H78NO7P-C44H78NO7P-C87H142O17P2-C87H142O17P2-C87H142O17P2-C87H142O17P2-C44H78NO7P-C44H78NO7P-C44H78NO7P-C87H142O17P2-C87H142O17P2-C87H142O17P2-C87H142O17P2-C87H142O17P2-C87H142O17P2-C87H142O17P2-C87H142O17P2-C87H142O17P2-C87H142O17P2-C87H142O17P2-C87H142O17P2-C87H142O17P2-C87H142O17P2-C87H142O17P2-C87H142O17P2-C87H142O17P2-C87H142O17P2-C87H142O17P2-C87H142O17P2-C87H142O17P2-C87H142O…	PC(18:4(6Z,9Z,12Z,15Z)/P-18:1(11Z))//PC(18:4(6Z,9Z,12Z,15Z)/P-18:1(9Z))//PC(20:5(5Z,8Z,11Z,14Z,17Z)/P-16:0)//CL(18:2(9Z,12Z)/18:2(9Z,12Z)/20:4(5Z,8Z,11Z,14Z)/22:6(4Z,7Z,10Z,13Z,16Z,19Z))//CL(18:2(9Z,12Z)/18:2(9Z,12Z)/20:4(8Z,11Z,14Z,17Z)/22:6(4Z,7Z,10Z,13Z,16Z,19Z))//CL(18:2(9Z,12Z)/20:4(5Z,8Z,11Z,14Z)/20:4(5Z,8Z,11Z,14Z)/20:4(5Z,8Z,11Z,14Z))//CL(18:2(9Z,12Z)/20:4(8Z,11Z,14Z,17Z)/20:4(8Z,11Z,14Z,…	C00157-C00157-C00157-null-null-null-null-null-null-null-null-null-null-null-null-null-null-null-null-null-null-null-null-null-null-null-null-null-null-null-null-null-null-null-null-null-null-null-null-null	-	-	-
879.5153_4.27	204.837	29.8365	183.99	24.1504	203.292	48.7862	206.372	122.04	0.200172	0.029157	0.1798	0.0236	0.198662	0.047675	0.201672	0.11926	0.046	HMDB13483-HMDB13505-HMDB13506-HMDB13512-HMDB13519-HMDB13525-HMDB13526-HMDB13534-HMDB13540-HMDB13541-HMDB15089-HMDB30513-HMDB30536-HMDB30887-HMDB34598-HMDB34604-HMDB34651-HMDB34745-HMDB35012-HMDB35857-HMDB35958-HMDB40416-HMDB40943-HMDB40946-HMDB41471-HMDB61555-HMDB61579-HMDB61583-HMDB61591-HMDB61602-HMDB61605-HMDB61629-HMDB61632	C44H80O13P2-C42H82O13P2-C42H82O13P2-C44H80O13P2-C42H82O13P2-C44H80O13P2-C44H80O13P2-C42H82O13P2-C44H80O13P2-C44H80O13P2-C42H78N2O14-C42H72O14-C42H72O14-C42H72O14-C47H74O15-C47H74O15-C42H68O14-C42H72O14-C42H72O14-C42H72O14-C42H68O14-C42H72O14-C42H68O14-C42H68O14-C42H72O14-C44H72NO12P-C44H72NO12P-C44H72NO12P-C44H72NO12P-C44H72NO12P-C44H72NO12P-C44H72NO12P-C44H72NO12P	PGP(16:0/22:4(7Z,10Z,13Z,16Z))//PGP(18:0/18:1(11Z))//PGP(18:0/18:1(9Z))//PGP(18:0/20:4(5Z,8Z,11Z,14Z))//PGP(18:1(11Z)/18:0)//PGP(18:1(11Z)/20:3(5Z,8Z,11Z))//PGP(18:1(11Z)/20:3(8Z,11Z,14Z))//PGP(18:1(9Z)/18:0)//PGP(18:1(9Z)/20:3(5Z,8Z,11Z))//PGP(18:1(9Z)/20:3(8Z,11Z,14Z))//null//null//null//null//null//null//null//Ginsenoside Rf//null//Ginsenoside A2//null//Ginsenoside A1//null//null//null//null//…	null-null-null-null-null-null-null-null-null-null-null-null-null-null-null-null-null-C08945-null-C08946-null-null-null-null-null-null-null-null-null-null-null-null-null	C47H74O15-C47H74O15	Hebevinoside VIII//Hebevinoside XIV	-
408.2833_4.8	244.851	136.656	165.668	284.725	315.57	120.72	144.467	176.294	0.154096	0.086004	0.104263	0.179191	0.198603	0.075975	0.09092	0.11095	0.007	ECMDB23604-ECMDB23626-HMDB05049-HMDB14750-HMDB15239-HMDB31007-HMDB33503-HMDB41248-HMDB60953-HMDB60954	C41H76NO10P-C41H76NO10P-C18H31NO4-C18H31NO4-C10H17NO2-C19H32O4-C18H31NO4-C18H31NO4-C11H17NO2-C11H17NO2	null//null//10-Nitrolinoleic acid//Bisoprolol//Methyprylon//1-Acetoxy-2-hydroxy-16-heptadecyn-4-one//Small bacteriocin//null//null//null	null-null-C13800-C06852-null-null-null-null-null-null	-	-	-
1019.4592_4.31	43.3447	18.5648	39.132	14.1003	55.1896	27.365	43.322	37.1447	0.155825	0.066741	0.14068	0.050691	0.198407	0.098378	0.155743	0.133536	0.001	HMDB10035-HMDB10059-HMDB15530-HMDB40654	C43H85O19P3-C43H85O19P3-C27H32N2O6-C48H78O22S	PIP2(16:0/18:0)//PIP2(18:0/16:0)//Solifenacin//null	C00626-C00626-null-null	C49H76O20	LANATOSIDE C
1030.419_4.28	13.6598	3.81468	11.9084	3.22986	15.2155	5.47945	13.1731	10.2218	0.178088	0.049733	0.155254	0.042109	0.19837	0.071438	0.171742	0.133265	0.01	HMDB02150-HMDB14856-HMDB40913-HMDB60190	C39H67NO28-C20H32N5O8P-C60H56N2O13-C41H72N7O18P3S	O-b-D-glucopyranosyl-(1->3)-O-2-(acetylamino)-2-deoxy-b-D-glucopyranosyl-(1->3)-O-[6-deoxy-a-L-galactopyranosyl-(1->4)]-O-b-D-galactopyranosyl-(1->4)-O-[6-deoxy-a-L-galactopyranosyl-(1->3)]-D-Glucose//Adefovir Dipivoxil//null//3-Oxoicosanoyl-CoA	null-null-null-null	-	-	-
897.5138_4.38	141.259	16.9672	102.601	17.9195	126.72	33.4173	139.038	60.9524	0.221106	0.026558	0.160597	0.028049	0.198348	0.052307	0.21763	0.095406	0.033	HMDB15211-HMDB39291-HMDB39560-HMDB39563-HMDB40810	C47H74O19-C47H74O19-C47H74O19-C47H74O19-C47H74O19	Deslanoside//null//null//null//null	null-null-null-null-null	-	-	-
880.5179_4.27	110.109	17.9852	99.3579	14.6559	111.267	27.8199	112.406	67.5367	0.196225	0.032051	0.177065	0.026118	0.198288	0.049578	0.200319	0.120357	0.057	ECMDB23336-ECMDB23342-ECMDB23350-ECMDB23358-ECMDB23371-HMDB04932-HMDB12450-HMDB34651-HMDB35958-HMDB40943-HMDB40946	C42H77N3O15P2-C42H77N3O15P2-C42H77N3O15P2-C42H77N3O15P2-C42H77N3O15P2-C84H150N4O34-C50H74NO10P-C42H68O14-C42H68O14-C42H68O14-C42H68O14	null//null//null//null//null//Ganglioside GD2 (d18:1/24:0)//PS(22:6(4Z,7Z,10Z,13Z,16Z,19Z)/22:6(4Z,7Z,10Z,13Z,16Z,19Z))//null//null//null//null	null-null-null-null-null-null-null-null-null-null-null	C50H74NO10P	PS(22:6(4Z,7Z,10Z,13Z,16Z,19Z)/22:6(4Z,7Z,10Z,13Z,16Z,19Z))
994.5208_4.28	146.36	12.2393	120.746	6.1858	144.714	33.8042	171.063	94.7957	0.200518	0.016768	0.165427	0.008475	0.198263	0.046313	0.234363	0.129873	0.025	ECMDB23341-ECMDB23349-HMDB01036-HMDB02421-HMDB03141-HMDB15262-HMDB30153-HMDB31880	C41H75N3O15P2-C41H75N3O15P2-C46H66N12O9-C24H40O8S-C26H36O8-C27H36O8-C26H36O8-C45H76O21	null//null//Angiotensin III//7-Sulfocholic acid//Retinoyl b-glucuronide//Prednicarbate//null//null	null-null-C15848-null-C11061-null-null-null	-	-	-
387.2579_4.39	75.3732	77.5873	81.887	185.456	164.566	78.7678	98.2124	68.9564	0.090723	0.093388	0.098563	0.223224	0.19808	0.094809	0.118213	0.082999	0.173	HMDB12336-HMDB12339-HMDB12346-HMDB12349-HMDB12366-HMDB12370-HMDB12386-HMDB12396-HMDB12410-HMDB12419-HMDB12429-HMDB30960-HMDB31031-HMDB31091-HMDB31379-HMDB59915-HMDB61634-HMDB61646-HMDB61835	C38H70NO10P-C40H70NO10P-C38H70NO10P-C40H70NO10P-C38H70NO10P-C40H70NO10P-C38H70NO10P-C38H70NO10P-C40H70NO10P-C40H70NO10P-C40H70NO10P-C19H32O3-C18H30O3S-C19H32O3-C19H32O3-C18H30O3S-C15H29NO5-C19H32O3-C14H30O8	PS(14:0/18:2(9Z,12Z))//PS(14:0/20:4(5Z,8Z,11Z,14Z))//PS(14:1(9Z)/18:1(9Z))//PS(14:1(9Z)/20:3(8Z,11Z,14Z))//PS(16:1(9Z)/16:1(9Z))//PS(16:1(9Z)/18:3(9Z,12Z,15Z))//PS(18:1(9Z)/14:1(9Z))//PS(18:2(9Z,12Z)/14:0)//PS(18:3(9Z,12Z,15Z)/16:1(9Z))//PS(20:3(8Z,11Z,14Z)/14:1(9Z))//PS(20:4(5Z,8Z,11Z,14Z)/14:0)//Obtusilactone A//2-Dodecylbenzenesulfonic acid//3-Methyl-5-pentyl-2-furannonanoic acid//Annosquamosi…	null-null-null-null-null-null-null-null-null-null-null-null-null-null-null-null-null-null-null	C18H34N4O5-C18H34N4O5-C18H34N4O5-C18H34N4O5-C18H34N4O5-C18H34N4O5-C18H34N4O5-C18H34N4O5-C18H34N4O5-C18H34N4O5-C18H34N4O5-C18H34N4O5-C18H34N4O5-C18H34N4O5-C18H34N4O5-C18H34N4O5-C18H34N4O5-C18H34N4O5-C18H34N4O5-C18H34N4O5-C18H34N4O5-C18H34N4O5-C18H34N4O5-C18H34N4O5-C18H34N4O5-C18H34N4O5-C18H34N4O5-C18H34N4O5-C18H34N4O5-C18H34N4O5-C18H34N4O5-C18H34N4O5-C18H34N4O5-C18H34N4O5-C18H34N4O5-C18H34N4O5-C18…	Ala Ala Ile Ile//Ala Ala Ile Leu//Ala Ala Leu Ile//Ala Ala Leu Leu//Ala Ile Ala Ile//Ala Ile Ala Leu//Ala Ile Ile Ala//Ala Ile Leu Ala//Ala Leu Ala Ile//Ala Leu Ala Leu//Ala Leu Ile Ala//Ala Leu Leu Ala//Ala Val Val Val//Gly Ile Val Val//Gly Leu Val Val//Gly Val Ile Val//Gly Val Leu Val//Gly Val Val Ile//Gly Val Val Leu//Ile Ala Ala Ile//Ile Ala Ala Leu//Ile Ala Ile Ala//Ile Ala Leu Ala//Ile Gly …	---------------------------------------------------
1015.4465_4.28	24.5868	5.23269	22.0562	3.90096	26.3616	8.87596	24.5529	17.5265	0.184733	0.039316	0.16572	0.02931	0.198068	0.06669	0.184478	0.131685	0.022	HMDB02421-HMDB15262-HMDB33405-HMDB35626-HMDB38983-HMDB41352	C24H40O8S-C27H36O8-C48H74O20-C25H36O10-C48H74O20-C48H74O20	7-Sulfocholic acid//Prednicarbate//null//Glaucarubin//null//null	null-null-null-C08760-null-null	-	-	-
973.4639_4.27	88.5907	15.0841	77.3229	14.697	92.9583	26.3479	94.9521	59.6853	0.188636	0.032119	0.164643	0.031294	0.197936	0.056102	0.202181	0.127088	0.103	HMDB09931-HMDB09932-HMDB09987-HMDB10015-HMDB10019-HMDB31775-HMDB31880-HMDB33636-HMDB35947-HMDB38383	C45H80O16P2-C45H80O16P2-C45H80O16P2-C45H80O16P2-C45H80O16P2-C48H74O18-C45H76O21-C43H72O17-C43H72O17-C45H70O19	null//null//null//null//null//null//null//null//null//null	null-null-null-null-null-null-null-null-null-null	C45H80O16P2-C45H80O16P2-C45H80O16P2-C45H80O16P2-C45H80O16P2-C48H74O18	PIP(16:0/20:4(5Z,8Z,11Z,14Z))//PIP(16:0/20:4(8Z,11Z,14Z,17Z))//PIP(18:2(9Z,12Z)/18:2(9Z,12Z))//PIP(20:4(5Z,8Z,11Z,14Z)/16:0)//PIP(20:4(8Z,11Z,14Z,17Z)/16:0)//AzI	C00626-C00626-C00626-C00626-C00626-
380.2104_8.64	111.748	92.9471	92.8915	101.67	153.452	69.0263	40.0308	113.869	0.144073	0.119834	0.119762	0.131079	0.19784	0.088993	0.05161	0.146808	0.054	HMDB00259-HMDB01046-HMDB13195-HMDB32562-HMDB34327-HMDB39534-HMDB60200-HMDB60782-HMDB61250-HMDB61251	C10H12N2O-C10H12N2O-C12H11N-C12H11N-C38H62O15-C17H25ClO2-C43H66N7O18P3S-C18H20N2O2-C19H22N4O2-C19H22N4O2	Serotonin//Cotinine//4-Aminobiphenyl//Diphenylamine//null//Panaxydol chlorohydrin//null//null//null//null	C00780-null-C10998-C11016-null-null-null-null-null-null	-	-	-
346.2702_7.21	59.4424	95.5139	69.7663	63.3165	120.524	58.0035	50.0885	93.0823	0.097489	0.156648	0.11442	0.103842	0.197665	0.095129	0.082148	0.15266	0.005	HMDB00207-HMDB00269-HMDB00573-HMDB03231-HMDB07469-HMDB07498-HMDB07525-HMDB07526-HMDB07554-HMDB07555-HMDB07582-HMDB07694-HMDB07721-HMDB07722-HMDB07750-HMDB07751-HMDB07777-HMDB07778-HMDB12252-HMDB40423-HMDB41480-HMDB56250-HMDB56331-HMDB56335-HMDB56340-HMDB56356-HMDB56362-HMDB56379-HMDB59871-HMDB62093	C18H34O2-C18H39NO2-C18H34O2-C18H34O2-C45H70O5-C45H70O5-C45H70O5-C45H70O5-C45H70O5-C45H70O5-C45H70O5-C45H70O5-C45H70O5-C45H70O5-C45H70O5-C45H70O5-C45H70O5-C45H70O5-C20H37NO2-C18H33NaO2-C18H34O2-C45H70O5-C45H70O5-C45H70O5-C45H70O5-C45H70O5-C45H70O5-C45H70O5-C18H34O2-C18H34O2	Oleic acid//Sphinganine//Elaidic acid//Vaccenic acid//DG(20:3(5Z,8Z,11Z)/22:6(4Z,7Z,10Z,13Z,16Z,19Z)/0:0)//DG(20:3(8Z,11Z,14Z)/22:6(4Z,7Z,10Z,13Z,16Z,19Z)/0:0)//DG(20:4(5Z,8Z,11Z,14Z)/22:5(4Z,7Z,10Z,13Z,16Z)/0:0)//DG(20:4(5Z,8Z,11Z,14Z)/22:5(7Z,10Z,13Z,16Z,19Z)/0:0)//DG(20:4(8Z,11Z,14Z,17Z)/22:5(4Z,7Z,10Z,13Z,16Z)/0:0)//DG(20:4(8Z,11Z,14Z,17Z)/22:5(7Z,10Z,13Z,16Z,19Z)/0:0)//DG(20:5(5Z,8Z,11Z,14Z,…	C00712-C00836-C00712-C08367-null-null-null-null-null-null-null-null-null-null-null-null-null-null-null-null-null-null-null-null-null-null-null-null-null-null	C20H37NO2	Linoleoyl Ethanolamide
568.2299_4.3	88.7571	32.1104	77.7403	21.3997	103.395	46.9116	85.4451	67.5363	0.169612	0.061362	0.148559	0.040894	0.197584	0.089647	0.163283	0.12906	0.003	HMDB02409-HMDB02496-HMDB02497-HMDB15256-HMDB34660-HMDB35733-HMDB36378	C26H43NO8S-C26H43NO8S-C26H43NO8S-C12H18N2O3S-C30H32O7-C26H28O9-C23H27N2O11	N-[(3a,5b,7b)-7-hydroxy-24-oxo-3-(sulfooxy)cholan-24-yl]-Glycine//N-[(3a,5b,7a)-3-hydroxy-24-oxo-7-(sulfooxy)cholan-24-yl]-Glycine//Glycochenodeoxycholate-3-sulfate//Tolbutamide//Heterophyllin//null//null	null-C15559-null-C07148-null-null-null	C28H31N7O5-C28H31N7O5-C28H31N7O5-C28H31N7O5-C28H31N7O5-C28H31N7O5-C28H31N7O5-C28H31N7O5-C28H31N7O5-C28H31N7O5-C28H31N7O5-C28H31N7O5-C28H31N7O5-C28H31N7O5-C28H31N7O5-C28H31N7O5-C28H31N7O5-C28H31N7O5-C25H37N5O6S2-C25H37N5O6S2-C25H37N5O6S2-C25H37N5O6S2-C25H37N5O6S2-C25H37N5O6S2-C25H37N5O6S2-C25H37N5O6S2-C25H37N5O6S2-C28H31N7O5-C28H31N7O5-C28H31N7O5-C28H31N7O5-C28H31N7O5-C28H31N7O5-C25H37N5O6S2-C25H3…	Phe Gly His Trp//Phe Gly Trp His//Phe His Gly Trp//Phe His Trp Gly//Phe Trp Gly His//Phe Trp His Gly//Gly Phe His Trp//Gly Phe Trp His//Gly His Phe Trp//Gly His Trp Phe//Gly Trp Phe His//Gly Trp His Phe//His Phe Gly Trp//His Phe Trp Gly//His Gly Phe Trp//His Gly Trp Phe//His Trp Phe Gly//His Trp Gly Phe//Met Met Thr Trp//Met Met Trp Thr//Met Thr Met Trp//Met Thr Trp Met//Met Trp Met Thr//Met Trp …	-----------------------------------
995.5209_4.27	85.2252	8.14311	69.8022	5.00053	84.301	20.6111	99.2696	54.6065	0.19961	0.019072	0.163487	0.011712	0.197445	0.048274	0.232504	0.127896	0.024	ECMDB23341-ECMDB23349-HMDB12025-HMDB40660	C41H75N3O15P2-C41H75N3O15P2-C90H158N4O42-C46H76O18	null//null//Ganglioside GT2 (d18:0/18:0)//null	null-null-null-null	-	-	-
1029.4203_4.28	30.6265	11.4728	25.2584	10.3012	35.6188	15.3752	28.3334	24.1241	0.169104	0.063347	0.139464	0.056878	0.196669	0.084894	0.156443	0.133201	0.002	HMDB10038-HMDB10054-HMDB10055-HMDB10057-HMDB10061-HMDB10073-HMDB10086-HMDB10098-HMDB39401-HMDB39402	C43H81O19P3-C43H81O19P3-C43H81O19P3-C43H81O19P3-C43H81O19P3-C43H81O19P3-C43H81O19P3-C43H81O19P3-C47H68O22-C47H68O22	PIP2(16:0/18:2(9Z,12Z))//PIP2(16:1(9Z)/18:1(11Z))//PIP2(16:1(9Z)/18:1(9Z))//PIP2(16:2(9Z,12Z)/18:0)//PIP2(18:0/16:2(9Z,12Z))//PIP2(18:1(11Z)/16:1(9Z))//PIP2(18:1(9Z)/16:1(9Z))//PIP2(18:2(9Z,12Z)/16:0)//null//null	C00626-C00626-C00626-C00626-C00626-C00626-C00626-C00626-null-null	C43H81O19P3-C43H81O19P3-C43H81O19P3-C43H81O19P3-C43H81O19P3-C43H81O19P3-C43H81O19P3-C43H81O19P3	PIP2(16:0/18:2(9Z,12Z))//PIP2(16:1(9Z)/18:1(11Z))//PIP2(16:1(9Z)/18:1(9Z))//PIP2(16:2(9Z,12Z)/18:0)//PIP2(18:0/16:2(9Z,12Z))//PIP2(18:1(11Z)/16:1(9Z))//PIP2(18:1(9Z)/16:1(9Z))//PIP2(18:2(9Z,12Z)/16:0)	C00626-C00626-C00626-C00626-C00626-C00626-C00626-C00626
507.2029_4.16	304.889	108.226	265.593	111.931	379.739	166.642	322.42	271.755	0.157876	0.056041	0.137528	0.057959	0.196634	0.08629	0.166954	0.140719	0.002	HMDB15377-HMDB15678-HMDB29793-HMDB30155-HMDB30379-HMDB35074-HMDB35317-HMDB39903-HMDB60676-HMDB60701-HMDB60702	C12H13N3O2-C15H14N2O2-C25H30O4-C27H34O8-C14H12N2O-C25H30O4-C25H30O4-C28H30O6-C15H14N2O2-C15H14N2O2-C15H14N2O2	Isocarboxazid//Nepafenac//null//null//N-Methoxy-1-vinyl-beta-carboline//null//null//Mangostenone B//10-Hydroxycarbazepine//(R)-MHD//(S)-MHD	null-null-null-null-null-null-null-null-null-null-null	C19H36N6O6S2-C19H36N6O6S2-C19H36N6O6S2-C19H36N6O6S2-C19H36N6O6S2-C19H36N6O6S2-C19H36N6O6S2-C19H36N6O6S2-C19H36N6O6S2-C19H36N6O6S2-C19H36N6O6S2-C19H36N6O6S2-C24H32N4O6-C19H36N6O6S2-C19H36N6O6S2-C19H36N6O6S2-C19H36N6O6S2-C19H36N6O6S2-C19H36N6O6S2-C24H32N4O6-C24H32N4O6-C24H32N4O6-C24H32N4O6-C19H36N6O6S2-C19H36N6O6S2-C19H36N6O6S2-C19H36N6O6S2-C19H36N6O6S2-C19H36N6O6S2-C24H32N4O6-C24H32N4O6-C17H32N8O8S	Cys Lys Met Gln//Cys Lys Gln Met//Cys Met Lys Gln//Cys Met Gln Lys//Cys Gln Lys Met//Cys Gln Met Lys//Lys Cys Met Gln//Lys Cys Gln Met//Lys Met Cys Gln//Lys Met Gln Cys//Lys Gln Cys Met//Lys Gln Met Cys//Tyr Lys Tyr//Met Cys Lys Gln//Met Cys Gln Lys//Met Lys Cys Gln//Met Lys Gln Cys//Met Gln Cys Lys//Met Gln Lys Cys//Lys Tyr Tyr//Pro Pro Pro Tyr//Pro Pro Tyr Pro//Pro Tyr Pro Pro//Gln Cys Lys Met/…	-------------------------------
493.2409_4.89	232.788	78.5865	182.693	58.9334	246.266	86.0329	195.286	173.499	0.185624	0.062664	0.145679	0.046993	0.196371	0.068602	0.15572	0.138347	0.001	HMDB02082-HMDB12994-HMDB14801-HMDB33655	C22H36O5-C25H38N2O6S-C27H36F2O6-C26H38O9	Bisnorcholic acid//Leukotriene D5//Flumethasone Pivalate//null	null-null-null-null	C17H34N10O5-C22H34N6O7-C22H34N6O7-C22H34N6O7-C22H34N6O7-C17H34N10O5-C17H34N10O5-C22H34N6O7-C22H34N6O7-C21H38N4O7-C21H38N4O7-C21H38N4O7-C21H38N4O7-C21H38N4O7-C21H38N4O7-C21H38N4O7-C21H38N4O7-C21H38N4O7-C21H38N4O7-C21H38N4O7-C21H38N4O7-C22H34N6O7-C22H34N6O7-C22H34N6O7-C22H34N6O7-C22H34N6O7-C22H34N6O7-C21H38N4O7-C22H34N6O7-C22H34N6O7-C21H38N4O7-C22H34N6O7-C22H34N6O7-C22H34N6O7-C22H34N6O7-C21H38N4O7-…	Ala Gly Arg Arg//Ala Lys Asn Tyr//Ala Lys Tyr Asn//Ala Asn Lys Tyr//Ala Asn Tyr Lys//Ala Arg Gly Arg//Ala Arg Arg Gly//Ala Tyr Lys Asn//Ala Tyr Asn Lys//Asp Ile Ile Val//Asp Ile Leu Val//Asp Ile Val Ile//Asp Ile Val Leu//Asp Leu Ile Val//Asp Leu Leu Val//Asp Leu Val Ile//Asp Leu Val Leu//Asp Val Ile Ile//Asp Val Ile Leu//Asp Val Leu Ile//Asp Val Leu Leu//Glu His Ile Pro//Glu His Leu Pro//Glu His …	----------------------------------------------------------------------------------------------------------------------------------------------------------------------------------------------------------------
264.1439_4.77	376.345	299.197	258.286	387.473	509.491	234.301	202.177	329.534	0.144926	0.115217	0.099463	0.149212	0.196199	0.090227	0.077856	0.1269	0.001	HMDB00726-HMDB00953-HMDB04076-HMDB12311-HMDB13021-HMDB13319-HMDB30397-HMDB31642-HMDB32201-HMDB32202-HMDB32565-HMDB32705-HMDB33952-HMDB38437-HMDB38440-HMDB41109-HMDB60281	C10H17NO5-C10H17NO5-C9H12N2O2-C36H69NO11S-C26H40N4O6-C9H12N2O2-C9H12N2O2-C4H8N2O-C10H19NS-C10H19NS-C9H12N2O2-C9H18O6-C4H8N2O-C10H19NS-C9H17NS2-C9H12N2O2-C9H12N2O2	Isovalerylglutamic acid//Suberylglycine//5-Hydroxykynurenamine//3-O-Sulfogalactosylceramide (d18:1/12:0)//Neuromedin N (1-4)//Tyrosinamide//L-2-Amino-3-(4-aminophenyl)propanoic acid//N-Nitroso-pyrrolidine//null//null//(4-Ethoxyphenyl)urea//Isopropyl beta-D-glucoside//Gyromitrin//9-(Methylthio)nonanenitrile//1-Isothiocyanato-7-(methylthio)heptane//null//null	null-null-C05638-C06125-null-null-null-C19285-null-null-C19415-null-C08305-null-null-null-null	-	-	-
281.2478_8.62	91.2784	77.1325	85.0926	108.233	134.654	65.4897	30.31	94.5965	0.132906	0.112309	0.1239	0.157594	0.196063	0.095357	0.044133	0.137738	0.178	HMDB00207-HMDB00573-HMDB00673-HMDB03231-HMDB03797-HMDB05047-HMDB05048-HMDB06270-HMDB10737-HMDB11702-HMDB11705-HMDB11709-HMDB11711-HMDB11712-HMDB11713-HMDB13688-HMDB29800-HMDB30232-HMDB30430-HMDB30932-HMDB30957-HMDB30958-HMDB31051-HMDB31097-HMDB31262-HMDB31269-HMDB31834-HMDB32220-HMDB32535-HMDB33554-HMDB33794-HMDB33826-HMDB34661-HMDB34718-HMDB34758-HMDB34761-HMDB34764-HMDB34845-HMDB34940-HMDB35020…	C18H34O2-C18H34O2-C18H32O2-C18H34O2-C18H32O2-C18H32O2-C18H32O2-C18H32O2-C18H36O3-C54H96O6-C52H98O6-C54H96O6-C54H96O6-C52H98O6-C52H98O6-C15H24O-C18H32O2-C15H24O-C18H32O2-C17H28O-C9H16O-C9H16O-C18H32O2-C18H32O2-C9H16O-C9H16O-C9H16O-C15H24O-C9H16O-C9H16O-C9H16O-C15H24O-C15H24O-C15H24O-C9H16O-C9H16O-C9H16O-C9H16O-C15H24O-C15H24O-C15H24O-C15H24O-C15H24O-C15H24O-C15H24O-C15H24O-C15H24O-C15H24O-C15H24O-…	Oleic acid//Elaidic acid//Linoleic acid//Vaccenic acid//Bovinic acid//9E,11E-Octadecadienoic acid//10E,12Z-Octadecadienoic acid//Linoelaidic acid//(R)-3-Hydroxy-Octadecanoic acid//TG(15:0/16:0/20:4(5Z,8Z,11Z,14Z))[iso6]//TG(15:0/18:1(9Z)/16:0)[iso6]//TG(15:0/18:1(9Z)/18:3(9Z,12Z,15Z))[iso6]//TG(15:0/18:2(9Z,12Z)/18:2(9Z,12Z))[iso3]//TG(15:0/20:0/14:1(9Z))[iso6]//TG(15:0/20:1(11Z)/14:0)[iso6]//Noo…	C00712-C00712-C01595-C08367-C04056-null-null-null-null-null-null-null-null-null-null-C17915-null-C09720-null-null-null-null-null-null-null-null-null-null-null-null-null-C14693-null-null-null-null-null-null-null-null-C16945-null-null-null-null-null-null-null-null-null-null-null-null-null-null-null-null-C09720-null-null-C16908-null-null-null-null-null-null-null-null-null-null-null-null-null-null-nu…	C18H34O2-C18H32O2-C18H32O2-C18H32O2-C18H34O2-C18H34O2-C18H34O2-C18H34O2-C18H34O2-C18H34O2-C18H34O2-C18H34O2-C18H34O2-C18H34O2-C18H34O2-C18H34O2-C18H34O2-C18H34O2-C18H34O2-C18H34O2-C18H34O2-C18H34O2-C18H32O2-C18H32O2-C18H32O2-C18H32O2-C18H32O2-C18H32O2-C18H32O2-C18H32O2-C18H32O2-C18H32O2-C18H32O2-C18H32O2-C18H32O2-C18H32O2-C18H32O2-C18H32O2-C18H34O2-C18H34O2-C18H34O2-C18H34O2-C18H34O2-C18H34O2-C18…	Oleic Acid//Linoleic acid//9(Z),11(E)-Conjugated Linoleic Acid//Stearolic acid//Elaidic Acid//Vaccenic acid//2Z-octadecenoic acid//trans-2-oleic acid//3-octadecylenic acid//4-octadecylenic acid//5-octadecylenic acid//Petroselaidic acid//7Z-octadecenoic acid//7E-octadecenoic acid//cis-8-oleic acid//trans-8-elaidic acid//cis-10-oleic acid//10E-octadecenoic acid//cis-12-oleic acid//trans-12-elaidic …	C00712-C01595-C04056-C08459-C01712-C08367--------------------------------------------------------------------------------------C08367-C08363-C08321---C12103------------------------------C08282-------------------------------------------------------------------------------------------------------------
363.2882_7.27	17.4336	30.4716	23.6158	14.835	39.5256	28.4062	22.7926	24.6168	0.086435	0.151076	0.117085	0.073551	0.195965	0.140836	0.113004	0.122048	0.054	HMDB11153-HMDB11544-HMDB11574-HMDB13657-HMDB29764-HMDB32093-HMDB33872-HMDB35959-HMDB36865-HMDB61648	C21H42O3-C23H42O4-C23H42O4-C23H40O3-C21H42O3-C23H40O3-C21H36O-C23H42O4-C23H42O4-C23H40O3	MG(P-18:0e/0:0/0:0)//MG(0:0/20:2(11Z,14Z)/0:0)//MG(20:2(11Z,14Z)/0:0/0:0)//2-Arachidonyl Glycerol ether//Propylene glycol stearate//null//3-Pentadecylphenol//null//Lepidiumterpenyl ester//null	null-null-null-null-null-null-null-null-null-null	C23H40O3-C23H40O3-C23H40O3-C23H40O3-C23H40O3-C23H40O3-C23H40O3-C23H40O3-C23H40O3	24-Nor-5&beta;-cholane-3&alpha;,6&alpha;,23-triol//24-Nor-5&beta;-cholane-3&alpha;,7&alpha;,12&alpha;-triol//24-Nor-5&beta;-cholane-3&alpha;,7&alpha;,23-triol//24-Nor-5&beta;-cholane-3&alpha;,7&beta;,23-triol//24-Nor-5&beta;-cholane-3&alpha;,12&alpha;,23-triol//2-AG ether//Noladin Ether//2-(8-[3]-ladderane-octanyl)-sn-glycerol//4-Hydroxy-3-(16-methylheptadecyl)-2H-pyran-2-one	--------
1028.4044_4.28	42.7432	11.2731	32.4994	8.72091	44.1794	18.0667	38.4458	30.4791	0.188789	0.049791	0.143544	0.038519	0.195132	0.079797	0.169808	0.134621	0.007	-	-	-	-	-	-	-
162.9079_9.18	83.0585	117.527	106.03	33.8207	157.411	126.134	64.5847	118.216	0.102951	0.145674	0.131423	0.041921	0.19511	0.156342	0.080052	0.146528	0.181	-	-	-	-	-	-	-
1000.4671_4.28	51.4852	13.4682	43.1111	10.8268	55.1216	22.7586	46.9904	38.7855	0.182218	0.047667	0.15258	0.038319	0.195088	0.080548	0.16631	0.137271	0.005	-	-	-	-	-	-	-
568.387_6.95	78.4907	69.3402	59.0316	87.7925	133.925	97.7279	95.7219	64.7615	0.114286	0.100963	0.085953	0.12783	0.195	0.142297	0.139376	0.094296	0.104	HMDB39015-HMDB40459	C34H44O2-C15H26O4	null//Ethylene brassylate	null-null	C31H53NO8	5-O-&beta;-D-Mycaminosyltylactone	C12001
898.5162_4.38	76.2166	10.6262	56.8134	11.099	68.748	19.0821	75.8585	34.3621	0.21603	0.030119	0.161033	0.031459	0.194861	0.054087	0.215015	0.097397	0.039	HMDB04934-HMDB09212-HMDB09241-HMDB09242-HMDB09273-HMDB09338-HMDB09371-HMDB09403-HMDB09436-HMDB09468-HMDB09500-HMDB09531-HMDB09532-HMDB09562-HMDB09563-HMDB09593-HMDB09625-HMDB09658-HMDB09756-HMDB31757	C85H152N4O34-C47H84NO8P-C47H84NO8P-C47H84NO8P-C47H84NO8P-C47H84NO8P-C47H84NO8P-C47H84NO8P-C47H84NO8P-C47H84NO8P-C47H84NO8P-C47H84NO8P-C47H84NO8P-C47H84NO8P-C47H84NO8P-C47H84NO8P-C47H84NO8P-C47H84NO8P-C47H84NO8P-C42H74O16	Ganglioside GD2 (d18:1/25:0)//PE(18:4(6Z,9Z,12Z,15Z)/24:1(15Z))//PE(20:0/22:5(4Z,7Z,10Z,13Z,16Z))//PE(20:0/22:5(7Z,10Z,13Z,16Z,19Z))//PE(20:1(11Z)/22:4(7Z,10Z,13Z,16Z))//PE(20:3(5Z,8Z,11Z)/22:2(13Z,16Z))//PE(20:3(8Z,11Z,14Z)/22:2(13Z,16Z))//PE(20:4(5Z,8Z,11Z,14Z)/22:1(13Z))//PE(20:4(8Z,11Z,14Z,17Z)/22:1(13Z))//PE(20:5(5Z,8Z,11Z,14Z,17Z)/22:0)//PE(22:0/20:5(5Z,8Z,11Z,14Z,17Z))//PE(22:1(13Z)/20:4(5…	null-C00350-C00350-C00350-C00350-C00350-C00350-C00350-C00350-C00350-C00350-C00350-C00350-C00350-C00350-C00350-C00350-C00350-C00350-null	-	-	-
1016.453_4.28	15.248	4.03941	13.9895	3.34434	16.8929	6.23006	15.8734	11.1314	0.175772	0.046564	0.161264	0.038552	0.194734	0.071817	0.18298	0.128317	0.01	HMDB15181-HMDB33412-HMDB37084-HMDB38610	C26H32F2O7-C25H34O10-C25H34O10-C25H34O10	Fluocinonide//null//null//null	C07007-null-null-null	-	-	-
406.2953_5.49	464.978	410.153	239.938	489.481	588.515	287.768	194.337	347.4	0.153835	0.135697	0.079382	0.161942	0.194707	0.095206	0.064295	0.114935	0.027	HMDB14018-HMDB15498-HMDB30006-HMDB30366-HMDB30424-HMDB31840-HMDB32050-HMDB32463-HMDB32567-HMDB34450-HMDB34708-HMDB34730-HMDB35126-HMDB35156-HMDB35375-HMDB35376-HMDB35801-HMDB36191-HMDB36215-HMDB36803-HMDB36804-HMDB37018-HMDB37231-HMDB37388-HMDB37389-HMDB37829-HMDB38005-HMDB38046-HMDB38068-HMDB38079-HMDB38245-HMDB38279-HMDB38292-HMDB39685-HMDB40439-HMDB40595-HMDB41497-HMDB47902-HMDB48276-HMDB59816	C12H18O2-C22H30N2-C11H18O2-C24H36O4-C11H18O2-C12H18O2-C11H18O2-C11H18O2-C12H18O2-C12H18O2-C11H18O2-C11H18O2-C12H18O2-C11H18O2-C12H18O2-C12H18O2-C12H18O2-C11H18O2-C11H18O2-C22H36O4-C22H36O4-C12H18O2-C12H18O2-C11H18O2-C12H18O2-C11H18O2-C11H18O2-C12H18O2-C11H18O2-C11H18O2-C11H18O2-C11H18O2-C12H18O2-C12H18O2-C12H18O2-C11H18O2-C12H18O2-C49H82O6-C49H82O6-C11H18O2	4-Hydroxypropofol//Aprindine//2,2,7,7-Tetramethyl-1,6-dioxaspiro[4.4]non-3-ene//null//Linalyl formate//(S,Z)-Lyratol acetate//alpha-Terpineol formate//5-Pentyl-3h-furan-2-one//Hexylresorcinol//Neocnidilide//null//Methyl (2E,4Z)-decadienoate//(+/-)-Myrtenyl acetate//Neryl formate//null//null//null//4-Hydroxy-4-methyl-7-decenoic acid gamma-lactone//Ethyl octynecarboxylate//null//null//(S)-p-Mentha-…	null-null-null-null-null-null-null-null-null-C17002-null-null-null-C12294-null-null-null-null-null-null-null-null-null-null-null-null-null-null-null-null-null-null-null-null-null-null-null-null-null-null	C24H39NO4-C22H41NO4-C24H39NO4-C24H39NO4-C22H41NO4-C24H39NO4-C24H39NO4-C23H33D5O4-C23H33D5O4	N-Arachidonoyl-3-hydroxy-&gamma;-Aminobutyric Acid//AX 048//P-Nitrophenyl stearate//Cassaine//N-oleoyl threonine//12-HETE-GABA//15-HETE-GABA//1-Arachidonoyl Glycerol-d5//2-arachidonoyl glycerol-d5	---C08670-----
407.2777_4.78	915.326	564.313	661.714	983.888	1187.96	526.736	595.82	672.645	0.149847	0.092383	0.108328	0.161071	0.19448	0.086231	0.097541	0.110118	0.008	HMDB00015-HMDB00391-HMDB00400-HMDB00502-HMDB01547-HMDB04030-HMDB06472-HMDB06756-HMDB12612-HMDB12849-HMDB15213-HMDB29476-HMDB30198-HMDB33399-HMDB35130-HMDB35288-HMDB36624-HMDB37378-HMDB38031-HMDB61195-HMDB61322	C21H30O4-C24H38O5-C24H38O5-C24H38O5-C21H30O4-C21H30O4-C23H34O4-C21H30O4-C21H30O4-C21H30O4-C30H32N2O2-C21H30O4-C24H30N4-C24H38O5-C21H30O4-C24H38O5-C21H30O4-C21H30O4-C21H30O4-C21H30O4-C21H30O4	Cortexolone//7-Ketodeoxycholic acid//3,7-Dihydroxy-12-oxocholanoic acid//3-Oxocholic acid//Corticosterone//21-Deoxycortisol//Calcitroic acid //21-Hydroxy-5b-pregnane-3,11,20-trione//19-Hydroxydeoxycorticosterone//7'-Carboxy-alpha-tocotrienol//Diphenoxylate//null//(-)-Folicanthine//null//Pinusolide//(6b,7b,13R)-6,7-Diacetoxy-8,14-labdadiene-13-ol//4-Deoxyhumulone//null//null//null//null	C05488-null-null-null-C02140-C05497-null-C05477-null-null-C07872-null-null-null-null-null-null-null-null-null-null	C24H38O5-C24H38O5-C24H38O5-C24H38O5-C24H38O5-C24H38O5-C24H38O5-C24H38O5-C24H38O5-C24H38O5-C24H38O5-C24H38O5-C24H38O5-C24H38O5-C24H38O5-C24H38O5-C24H38O5-C24H38O5-C24H38O5-C24H38O5-C24H38O5-C24H38O5-C24H38O5-C24H38O5-C24H38O5-C24H38O5-C24H38O5-C24H38O5-C24H38O5-C24H38O5-C24H38O5-C24H38O5-C24H38O5-C24H38O5-C24H38O5-C24H38O5-C24H38O5-C22H40O5-C24H38O5-C24H38O5-C24H38O5-C24H38O5-C24H38O5-C24H38O5-C24…	6&alpha;,7&alpha;-Dihydroxy-3-oxo-5&beta;-cholan-24-oic Acid//2&beta;,3&beta;-Dihydroxy-6-oxo-5&alpha;-cholan-24-oic Acid//3&alpha;,6&alpha;-Dihydroxy-7-oxo-5&beta;-cholan-24-oic Acid//3&alpha;,7&alpha;-Dihydroxy-6-oxo-5&beta;-cholan-24-oic Acid//3&alpha;,7&beta;-Dihydroxy-6-oxo-5&alpha;-cholan-24-oic Acid//3&alpha;,7&beta;-Dihydroxy-12-oxo-5&beta;-cholan-24-oic Acid//3&beta;,7&alpha;-Dihydroxy-1…	----------C01292----C04643----------------------------C10298-----------------------------------------
333.1335_2.43	365.616	191.846	657.875	232.988	600.896	239.907	420.184	387.005	0.118081	0.061959	0.21247	0.075247	0.194068	0.077481	0.135705	0.124989	0.021	HMDB12996-HMDB13817-HMDB15086-HMDB29873-HMDB29972-HMDB30019-HMDB33178-HMDB33921-HMDB34132-HMDB34175-HMDB36389-HMDB37606-HMDB37714-HMDB37718-HMDB38996-HMDB39044-HMDB39539-HMDB39660-HMDB39858-HMDB40217-HMDB40226-HMDB40929-HMDB60362	C14H26N2O3S2-C14H20O2-C6H7N3O-C7H9N3O2-C18H24O7-C17H20O4-C9H8N2-C16H18O4-C16H18O4-C9H8N2-C14H20O2-C14H20O2-C14H20O2-C14H20O2-C14H20O2-C17H20O4-C14H20O2-C16H18O4-C17H20O4-C14H20O2-C14H20O2-C16H18O4-C7H9N3O2	Lipoyllysine//2,6-Di-tert-butylbenzoquinone//Isoniazid//(S)-Spinacine//null//null//5-Methylquinoxaline//3-(1,1-Dimethyl-2-propenyl)-7,8-dimethoxy-2H-1-benzopyran-2-one//Rutacultin//2-Aminoquinoline//3-Phenylpropyl isovalerate//null//Hexyl phenylacetate//2-Phenylethyl hexanoate//null//null//13-Tetradecene-1,3-diyne-6,7-diol//Gossyvertin//null//3,4-Dihydro-2,2,5,7,8-pentamethyl-2H-1-benzopyran-6-ol…	null-null-C07054-null-null-null-null-null-null-null-null-null-null-null-null-null-null-null-null-null-null-null-null	C11H22N6O4S1-C11H22N6O4S1-C11H22N6O4S1-C11H22N6O4S1-C11H22N6O4S1-C11H22N6O4S1	Gly Cys Arg//Gly Arg Cys//Arg Cys Gly//Cys Arg Gly//Cys Gly Arg//Arg Gly Cys	-----
996.5171_4.27	43.4841	5.47426	36.3558	3.81018	43.5129	11.4132	51.4101	29.0513	0.193683	0.024383	0.161933	0.016971	0.193811	0.050836	0.228986	0.129398	0.033	HMDB12038-HMDB15499	C86H148N4O42-C26H29F2N7	Ganglioside GT2 (d18:1/14:0)//Almitrine	null-null	-	-	-
485.221_4.17	5318.45	995.441	4282.42	745.964	5582.25	2166.1	5784.04	3932.7	0.184621	0.034555	0.148657	0.025895	0.193778	0.075192	0.200783	0.136517	0.028	HMDB15396-HMDB30155-HMDB32589-HMDB33426-HMDB37492-HMDB39122-HMDB40424-HMDB61823-HMDB61942	C23H27FN4O3-C27H34O8-C13H16O3-C47H72O21-C13H16O3-C27H36O9-C13H16O3-C13H16O3-C13H16O3	Paliperidone//null//null//null//Ethyl methyl-p-tolylglycidate//Crocin 4//Ethyl 2-benzylacetoacetate//null//null	null-null-null-null-null-C00744-null-null-null	C20H34N6O6S-C20H34N6O6S-C20H34N6O6S-C20H34N6O6S-C20H34N6O6S-C20H34N6O6S-C20H34N6O6S-C20H34N6O6S-C20H34N6O6S-C20H34N6O6S-C20H34N6O6S-C20H34N6O6S-C20H34N6O6S-C20H34N6O6S-C20H34N6O6S-C20H34N6O6S-C20H34N6O6S-C20H34N6O6S-C20H34N6O6S-C20H34N6O6S-C20H34N6O6S-C20H34N6O6S-C20H34N6O6S-C20H34N6O6S-C20H34N6O6S-C20H34N6O6S-C20H34N6O6S-C20H34N6O6S-C20H34N6O6S-C20H34N6O6S-C20H34N6O6S-C20H34N6O6S-C20H34N6O6S-C20…	His Ile Met Ser//His Ile Ser Met//His Leu Met Ser//His Leu Ser Met//His Met Ile Ser//His Met Leu Ser//His Met Ser Ile//His Met Ser Leu//His Met Thr Val//His Met Val Thr//His Ser Ile Met//His Ser Leu Met//His Ser Met Ile//His Ser Met Leu//His Thr Met Val//His Thr Val Met//His Val Met Thr//His Val Thr Met//Ile His Met Ser//Ile His Ser Met//Ile Met His Ser//Ile Met Ser His//Ile Ser His Met//Ile Ser …	-------------------------------------------------------------------------
836.5013_4.65	85.9432	39.4161	47.5219	96.8106	94.8398	33.5801	41.3602	50.048	0.175566	0.08052	0.097079	0.197766	0.19374	0.068598	0.084491	0.102239	0.018	HMDB08182-HMDB08215-HMDB08246-HMDB08247-HMDB08437-HMDB08470-HMDB08501-HMDB08502-HMDB09149-HMDB09150-HMDB09182-HMDB09183-HMDB09214-HMDB09411-HMDB09444-HMDB11352-HMDB11353-HMDB11379-HMDB11410-HMDB11411-HMDB11443-HMDB11444-HMDB41889	C46H76NO8P-C46H76NO8P-C46H76NO8P-C46H76NO8P-C46H76NO8P-C46H76NO8P-C46H76NO8P-C46H76NO8P-C41H74NO7P-C41H74NO7P-C41H74NO7P-C41H74NO7P-C41H74NO7P-C41H74NO7P-C41H74NO7P-C41H74NO7P-C41H74NO7P-C41H74NO7P-C41H74NO7P-C41H74NO7P-C41H74NO7P-C41H74NO7P-C13H21N5O2	PC(18:3(6Z,9Z,12Z)/20:5(5Z,8Z,11Z,14Z,17Z))//PC(18:3(9Z,12Z,15Z)/20:5(5Z,8Z,11Z,14Z,17Z))//PC(18:4(6Z,9Z,12Z,15Z)/20:4(5Z,8Z,11Z,14Z))//PC(18:4(6Z,9Z,12Z,15Z)/20:4(8Z,11Z,14Z,17Z))//PC(20:4(5Z,8Z,11Z,14Z)/18:4(6Z,9Z,12Z,15Z))//PC(20:4(8Z,11Z,14Z,17Z)/18:4(6Z,9Z,12Z,15Z))//PC(20:5(5Z,8Z,11Z,14Z,17Z)/18:3(6Z,9Z,12Z))//PC(20:5(5Z,8Z,11Z,14Z,17Z)/18:3(9Z,12Z,15Z))//PE(18:3(6Z,9Z,12Z)/P-18:1(11Z))//PE…	C00157-C00157-C00157-C00157-C00157-C00157-C00157-C00157-C00350-C00350-C00350-C00350-C00350-C00350-C00350-null-null-null-null-null-null-null-null	C46H76NO8P-C46H76NO8P-C46H76NO8P-C46H76NO8P-C46H76NO8P-C46H76NO8P-C46H76NO8P-C46H76NO8P	PC(18:3(6Z,9Z,12Z)/20:5(5Z,8Z,11Z,14Z,17Z))//PC(18:3(9Z,12Z,15Z)/20:5(5Z,8Z,11Z,14Z,17Z))//PC(18:4(6Z,9Z,12Z,15Z)/20:4(5Z,8Z,11Z,14Z))//PC(18:4(6Z,9Z,12Z,15Z)/20:4(8Z,11Z,14Z,17Z))//PC(20:4(5Z,8Z,11Z,14Z)/18:4(6Z,9Z,12Z,15Z))//PC(20:4(8Z,11Z,14Z,17Z)/18:4(6Z,9Z,12Z,15Z))//PC(20:5(5Z,8Z,11Z,14Z,17Z)/18:3(6Z,9Z,12Z))//PC(20:5(5Z,8Z,11Z,14Z,17Z)/18:3(9Z,12Z,15Z))	C00157-C00157-C00157-C00157-C00157-C00157-C00157-C00157
306.2532_8.03	120.373	46.8329	82.5188	70.26	114.849	35.7041	32.6733	89.6357	0.203042	0.078997	0.139191	0.118513	0.193724	0.060225	0.055113	0.151195	0.182	HMDB04305-HMDB14442-HMDB15137-HMDB30938-HMDB30939-HMDB30951-HMDB33239-HMDB34951-HMDB34982-HMDB35021-HMDB35199-HMDB35351-HMDB35364-HMDB35383-HMDB35662-HMDB35663-HMDB35711-HMDB35811-HMDB35868-HMDB36111-HMDB36197-HMDB36198-HMDB36421-HMDB36445-HMDB36447-HMDB36452-HMDB36579-HMDB36580-HMDB36642-HMDB36645-HMDB36646-HMDB36679-HMDB36732-HMDB36908-HMDB37031-HMDB37066-HMDB37067-HMDB37234-HMDB37394-HMDB38167…	C15H26O-C18H28N2O-C18H28N2O-C15H26O-C15H26O-C14H25NO-C15H26O-C15H26O-C15H26O-C15H26O-C15H26O-C15H26O-C15H26O-C15H26O-C15H26O-C15H26O-C15H26O-C15H26O-C15H26O-C15H26O-C15H26O-C15H26O-C15H26O-C15H26O-C15H26O-C15H26O-C15H26O-C15H26O-C15H26O-C15H26O-C15H26O-C15H26O-C15H26O-C15H26O-C15H26O-C15H26O-C15H26O-C15H26O-C15H26O-C15H26O-C15H26O-C15H26O-C15H26O-C15H26O-C15H26O-C15H26O	Farnesol//Bupivacaine//Levobupivacaine//null//null//(E,E)-2,4-Decadienoic isobutylamide//Pogostol//Valerianol//null//null//Sesquisabinene hydrate//null//6-Epi-beta-bisabolol//null//Nerolidol//(S)-Nerolidol//Panasinsanol A//Shyobunol//Rosifoliol//null//(-)-alpha-Bisabolol//(+)-alpha-Bisabolol//(-)-Valeranone//Bulnesol//null//alpha-Cadinol//Carotol//5,8-Epoxydaucane//Isointermedeol//Globulol//Cedre…	C01126-C07529-C07887-null-null-null-null-null-null-null-null-null-null-null-null-null-null-null-null-null-C09621-null-null-null-null-null-C09628-null-null-null-null-null-null-null-null-null-null-null-null-null-null-null-null-null-null-C03220	-	-	-
1014.4369_4.29	35.0504	11.9256	32.0333	9.32916	41.2614	19.0956	35.5494	29.4083	0.164053	0.055817	0.149931	0.043665	0.193123	0.089377	0.166389	0.137645	0.009	-	-	-	-	-	-	-
275.6499_5.3	13.5769	10.4597	9.77792	11.7312	17.8856	9.95736	8.25748	10.9709	0.146592	0.112935	0.105574	0.126664	0.193113	0.107511	0.089157	0.118454	0.002	HMDB11494-HMDB11495-HMDB11524-HMDB11525-HMDB15396	C27H46NO7P-C27H46NO7P-C27H46NO7P-C27H46NO7P-C23H27FN4O3	LysoPE(0:0/22:5(4Z,7Z,10Z,13Z,16Z))//LysoPE(0:0/22:5(7Z,10Z,13Z,16Z,19Z))//LysoPE(22:5(4Z,7Z,10Z,13Z,16Z)/0:0)//LysoPE(22:5(7Z,10Z,13Z,16Z,19Z)/0:0)//Paliperidone	null-null-null-null-null	-	-	-
510.2219_4.33	250.882	148.883	219.038	93.3246	324.357	196.92	238.185	209.047	0.149278	0.088587	0.13033	0.055529	0.192997	0.11717	0.141723	0.124385	0.001	HMDB29429	C23H39N5O5S2	Malformin	null	C20H33N9O5S-C20H33N9O5S-C20H33N9O5S-C20H33N9O5S-C20H33N9O5S-C20H33N9O5S-C22H33N5O9-C22H33N5O9-C22H33N5O9-C22H33N5O9-C22H33N5O9-C22H33N5O9-C22H33N7O5-C22H33N7O5-C22H33N7O5-C22H33N7O5-C22H33N7O5-C22H33N7O5-C22H33N7O5-C22H33N7O5-C22H33N7O5-C22H33N7O5-C22H33N7O5-C22H33N7O5-C20H33N9O5S-C20H33N9O5S-C20H33N9O5S-C20H33N9O5S-C20H33N9O5S-C20H33N9O5S-C22H33N5O9-C22H33N5O9-C22H33N5O9-C22H33N5O9-C22H33N5O9-C2…	Cys His Pro Arg//Cys His Arg Pro//Cys Pro His Arg//Cys Pro Arg His//Cys Arg His Pro//Cys Arg Pro His//Asp Lys Ser Tyr//Asp Lys Tyr Ser//Asp Ser Lys Tyr//Asp Ser Tyr Lys//Asp Tyr Lys Ser//Asp Tyr Ser Lys//Phe Gly Pro Arg//Phe Gly Arg Pro//Phe Pro Gly Arg//Phe Pro Arg Gly//Phe Arg Gly Pro//Phe Arg Pro Gly//Gly Phe Pro Arg//Gly Phe Arg Pro//Gly Pro Phe Arg//Gly Pro Arg Phe//Gly Arg Phe Pro//Gly Arg …	0
972.4536_4.18	34.7963	9.10633	28.8544	9.51414	38.463	14.1307	38.4634	26.0473	0.174526	0.045674	0.144724	0.04772	0.192917	0.070875	0.192919	0.130645	0.133	ECMDB23338-ECMDB23352-ECMDB23365-ECMDB23384-HMDB61553-HMDB61561-HMDB61565-HMDB61573-HMDB61581-HMDB61589-HMDB61604-HMDB61612-HMDB61620-HMDB61623-HMDB61631	C43H77N3O15P2-C43H77N3O15P2-C43H77N3O15P2-C43H77N3O15P2-C48H80NO12P-C48H80NO12P-C48H80NO12P-C48H80NO12P-C48H80NO12P-C48H80NO12P-C48H80NO12P-C48H80NO12P-C48H80NO12P-C48H80NO12P-C48H80NO12P	null//null//null//null//null//null//null//null//null//null//null//null//null//null//null	null-null-null-null-null-null-null-null-null-null-null-null-null-null-null	-	-	-
974.4675_4.27	49.5167	11.8596	44.5515	11.3421	53.6071	18.1669	53.7077	35.1835	0.178159	0.04267	0.160295	0.040808	0.192876	0.065364	0.193238	0.126589	0.105	ECMDB23351-ECMDB23359	C43H79N3O15P2-C43H79N3O15P2	null//null	null-null	-	-	-
583.2049_4.3	39.3061	19.0864	36.2431	15.0484	49.8711	25.5864	40.2767	33.7608	0.151656	0.073642	0.139838	0.058062	0.192419	0.098721	0.155401	0.130261	0.001	HMDB00706-HMDB11122-HMDB11167-HMDB12477-HMDB14632-HMDB15058-HMDB15081-HMDB28760-HMDB28991-HMDB29808-HMDB30794-HMDB32987-HMDB33198-HMDB33705-HMDB34333-HMDB35217-HMDB36332-HMDB37336-HMDB37491-HMDB39930-HMDB40544-HMDB40728-HMDB41304-HMDB60341-HMDB60419-HMDB60422	C13H16N2O5-C39H62N7O18P3S-C13H16N2O5-C39H62N7O18P3S-C12H20N2O3S-C14H12N6O-C18H16O3-C13H16N2O5-C13H16N2O5-C26H30O13-C33H36O7-C18H16O3-C28H42O8-C24H26O13-C28H39ClO8-C27H34O14-C26H30O13-C24H26O13-C26H30O13-C22H32O13-C26H30O13-C26H30O13-C18H16O3-C20H16O-C20H16O-C20H16O	L-Aspartyl-L-phenylalanine//trans-2-Enoyl-OPC8-CoA//L-beta-aspartyl-L-phenylalanine //(3S)-3-Hydroxylinoleoyl-CoA//Sotalol//Levosimendan//Phenprocoumon//null//null//null//Morellin//Ipriflavone//null//null//Physalolactone//null//null//null//Liquiritin apioside//null//null//Neolicuroside//null//null//null//null	null-C16328-null-null-C07309-null-null-null-null-null-C10085-null-null-null-null-null-null-null-null-null-null-null-null-null-null-null	C26H32N4O10-C26H32N4O10-C26H32N4O10-C26H32N4O10-C26H32N4O10-C26H32N4O10-C26H32N4O10-C26H32N4O10-C26H32N4O10-C26H32N4O10-C26H32N4O10-C26H32N4O10-C26H32N4O10-C26H32N4O10-C26H32N4O10-C26H32N4O10-C26H32N4O10-C26H32N4O10-C26H32N4O10-C26H32N4O10-C26H32N4O10-C26H32N4O10-C26H32N4O10-C26H32N4O10-C27H34O14	Asp Thr Tyr Tyr//Asp Tyr Thr Tyr//Asp Tyr Tyr Thr//Glu Ser Tyr Tyr//Glu Tyr Ser Tyr//Glu Tyr Tyr Ser//Ser Glu Tyr Tyr//Ser Tyr Glu Tyr//Ser Tyr Tyr Glu//Thr Asp Tyr Tyr//Thr Tyr Asp Tyr//Thr Tyr Tyr Asp//Tyr Asp Thr Tyr//Tyr Asp Tyr Thr//Tyr Glu Ser Tyr//Tyr Glu Tyr Ser//Tyr Ser Glu Tyr//Tyr Ser Tyr Glu//Tyr Thr Asp Tyr//Tyr Thr Tyr Asp//Tyr Tyr Asp Thr//Tyr Tyr Glu Ser//Tyr Tyr Ser Glu//Tyr Tyr …	------------------------
490.2054_5.23	57.3792	41.7528	35.4113	43.44	76.7198	49.6279	42.5953	52.2742	0.143735	0.104591	0.088706	0.108818	0.192184	0.124318	0.106702	0.130947	0.001	HMDB01533-HMDB06486-HMDB15227-HMDB15439-HMDB35867-HMDB36028-HMDB61274	C20H23N7O6-C20H23N7O6-C24H26FNO4-C23H21N7O-C21H30O9-C20H20F3N3O3-C21H30O9	5,10-Methylene-THF//5-Methyldihydrofolic acid//Fluvastatin//Tasosartan//null//alpha-(Methoxyimino)-N-methyl-2-[[[1-[3-(trifluoromethyl)phenyl]ethoxy]imino]methyl]benzeneacetamide//null	C00143-null-C07014-null-null-null-null	C18H31N7O7S-C18H31N7O7S-C18H31N7O7S-C18H31N7O7S-C18H31N7O7S-C18H31N7O7S-C18H31N7O7S-C18H31N7O7S-C18H31N7O7S-C18H31N7O7S-C18H31N7O7S-C18H31N7O7S-C21H27N7O7-C21H27N7O7-C21H27N7O7-C21H27N7O7-C21H27N7O7-C21H27N7O7-C21H27N7O7-C21H27N7O7-C21H27N7O7-C21H27N7O7-C21H27N7O7-C21H27N7O7-C19H29N7O7-C19H29N7O7-C21H27N7O7-C19H29N7O7-C19H29N7O7-C19H29N7O7-C19H29N7O7-C19H29N7O7-C19H29N7O7-C19H29N7O7-C19H29N7O7-C1…	Cys Asp Pro Arg//Cys Asp Arg Pro//Cys Pro Asp Arg//Cys Pro Arg Asp//Cys Arg Asp Pro//Cys Arg Pro Asp//Asp Cys Pro Arg//Asp Cys Arg Pro//Asp Pro Cys Arg//Asp Pro Arg Cys//Asp Arg Cys Pro//Asp Arg Pro Cys//Gly His Asn Tyr//Gly His Tyr Asn//Gly Asn His Tyr//Gly Asn Asn Trp//Gly Asn Trp Asn//Gly Asn Tyr His//Gly Trp Asn Asn//Gly Tyr His Asn//Gly Tyr Asn His//His Gly Asn Tyr//His Gly Tyr Asn//His Asn …	-------------------------------------------------------------------------------------------------------------
586.1778_4.29	89.223	49.1617	76.022	35.4327	115.146	69.6551	87.5035	77.4144	0.148815	0.081996	0.126796	0.059098	0.192052	0.116177	0.145946	0.129119	0.002	-	-	-	-	C24H33N5O8S-C24H33N5O8S-C24H33N5O8S-C24H33N5O8S-C24H33N5O8S-C24H33N5O8S-C24H33N5O8S-C24H33N5O8S-C24H33N5O8S-C24H33N5O8S-C24H33N5O8S-C24H33N5O8S-C24H33N5O8S-C24H33N5O8S-C24H33N5O8S-C24H33N5O8S-C24H33N5O8S-C24H33N5O8S-C24H33N5O8S-C24H33N5O8S-C24H33N5O8S-C24H33N5O8S-C24H33N5O8S-C24H33N5O8S-C24H33N5O8S-C24H33N5O8S-C24H33N5O8S-C24H33N5O8S-C24H33N5O8S-C24H33N5O8S-C24H33N5O8S-C24H33N5O8S-C24H33N5O8S-C24…	Asp Met Thr Trp//Asp Met Trp Thr//Asp Thr Met Trp//Asp Thr Trp Met//Asp Trp Met Thr//Asp Trp Thr Met//Glu Met Ser Trp//Glu Met Trp Ser//Glu Ser Met Trp//Glu Ser Trp Met//Glu Trp Met Ser//Glu Trp Ser Met//Met Asp Thr Trp//Met Asp Trp Thr//Met Glu Ser Trp//Met Glu Trp Ser//Met Ser Glu Trp//Met Ser Trp Glu//Met Thr Asp Trp//Met Thr Trp Asp//Met Trp Asp Thr//Met Trp Glu Ser//Met Trp Ser Glu//Met Trp …	-----------------------------------------------
196.8417_0.43	59.5378	45.1135	22.6453	36.2435	63.0445	23.6836	32.5173	45.632	0.181287	0.137366	0.068953	0.110358	0.191964	0.072114	0.099012	0.138945	0.637	-	-	-	-	-	-	-
486.2251_4.17	1619.73	324.947	1319.13	256.467	1699.35	667.821	1780.12	1222.14	0.182203	0.036553	0.148388	0.02885	0.191159	0.075123	0.200245	0.137478	0.034	-	-	-	-	C20H33N7O5-C20H33N7O5-C20H33N7O5-C20H33N7O5-C20H33N7O5-C20H33N7O5-C20H33N7O5-C20H33N7O5-C20H33N7O5-C20H33N7O5-C20H33N7O5-C20H33N7O5-C20H33N7O5-C20H33N7O5-C20H33N7O5-C20H33N7O5-C20H33N7O5-C20H33N7O5-C20H33N7O5-C20H33N7O5-C20H33N7O5-C20H33N7O5-C20H33N7O5-C20H33N7O5	Ala His Lys Pro//Ala His Pro Lys//Ala Lys His Pro//Ala Lys Pro His//Ala Pro His Lys//Ala Pro Lys His//His Ala Lys Pro//His Ala Pro Lys//His Lys Ala Pro//His Lys Pro Ala//His Pro Ala Lys//His Pro Lys Ala//Lys Ala His Pro//Lys Ala Pro His//Lys His Ala Pro//Lys His Pro Ala//Lys Pro Ala His//Lys Pro His Ala//Pro Ala His Lys//Pro Ala Lys His//Pro His Ala Lys//Pro His Lys Ala//Pro Lys Ala His//Pro Lys …	-----------------------
614.8932_6.92	65.1196	63.7784	49.4229	56.2277	102.932	83.8428	68.8713	48.2848	0.120932	0.118442	0.091782	0.104419	0.191153	0.155703	0.1279	0.089669	0.329	HMDB03502-HMDB60271	C6H18O24P6-C6H18O24P6	Myo-inositol hexakisphosphate//null	C01204-null	-	-	-
979.4916_4.28	81.5605	15.7879	75.8948	13.6462	83.584	27.4121	87.7067	52.7207	0.186078	0.03602	0.173152	0.031133	0.190695	0.06254	0.200101	0.120281	0.053	HMDB31376-HMDB36656-HMDB38608-HMDB38886-HMDB39075-HMDB39076-HMDB39517-HMDB39946-HMDB40120-HMDB40942	C48H78O19-C48H78O19-C48H78O19-C48H78O19-C48H78O19-C48H78O19-C48H78O19-C48H78O19-C48H78O19-C48H78O19	Congmuyenoside A//Asiaticoside//Soyasaponin A3//null//null//null//null//null//null//null	null-C15428-null-null-null-null-null-null-null-null	-	-	-
406.2647_4.79	2371.92	1685.41	1474.16	2775.01	3048.58	1455.49	1310.04	1868.82	0.148343	0.105408	0.092196	0.173553	0.190662	0.091028	0.081932	0.116878	0.003	-	-	-	-	-	-	-
1001.4789_4.28	21.4634	4.69284	18.4814	4.16341	21.6231	7.87259	21.3016	13.8205	0.18924	0.041376	0.162949	0.036708	0.190648	0.069412	0.187813	0.121854	0.051	HMDB10033-HMDB10051-HMDB14432	C41H79O19P3-C41H79O19P3-C26H35F3O6	PIP2(16:0/16:1(9Z))//PIP2(16:1(9Z)/16:0)//Travoprost	C00626-C00626-null	-	-	-
651.1251_3.63	136.293	99.4155	115.865	41.8309	143.396	68.5483	75.5673	72.3167	0.180944	0.131985	0.153823	0.055535	0.190374	0.091005	0.100324	0.096008	0.05	HMDB14370-HMDB29199-HMDB29318-HMDB32957-HMDB34620-HMDB39931-HMDB39973	C16H28GdN5O9-C14H14O9-C13H12O8-C13H12O8-C13H12O8-C28H28O18-C38H22O8	Gadodiamide//Fertaric acid//Caffeoylmalic acid//null//null//null//4',4''-Dihydroxyanigorootin	C13106-null-null-null-null-null-null	C28H28O18-C28H28O18-C28H28O18	Luteolin 3\'-methyl ether 7-glucuronosyl-(1->2)-glucuronide//Chrysoeriol 7,4\'-diglucuronide//Chrysoeriol 4&#39;,7-diglucuronide	--
527.2127_4.3	169.717	72.9433	154.23	55.7166	203.409	97.6906	178.063	137.686	0.158695	0.068206	0.144213	0.052098	0.190198	0.091346	0.166499	0.128744	0.003	HMDB01056-HMDB13940-HMDB13941-HMDB14399-HMDB14897-HMDB28699-HMDB29004-HMDB29046-HMDB29098-HMDB35039-HMDB36561-HMDB40649-HMDB42022	C19H21N7O6-C12H16N2O4-C12H16N2O4-C22H24N2O8-C22H24N2O8-C12H16N2O4-C12H16N2O4-C12H16N2O4-C12H16N2O4-C25H34O12-C22H26O11-C25H34O12-C20H29ClN2O5S	Dihydrofolic acid//3'-Hydroxyhexobarbital//Epoxy-hexobarbital//Doxycycline//Tetracycline//null//null//null//null//null//Agnuside//null//Tamsulosin hydrochloride	C00415-null-null-C06973-C06570-null-null-null-null-null-null-null-null	C24H32N4O8-C24H32N4O8-C24H32N4O8-C24H32N4O8-C24H32N4O8-C24H32N4O8-C24H32N4O8-C24H32N4O8-C24H32N4O8-C24H32N4O8-C24H32N4O8-C24H32N4O8-C24H32N4O8-C30H28N6O2-C25H34O12-C25H34O12	Glu Pro Pro Tyr//Glu Pro Tyr Pro//Glu Tyr Pro Pro//Pro Glu Pro Tyr//Pro Glu Tyr Pro//Pro Pro Glu Tyr//Pro Pro Tyr Glu//Pro Tyr Glu Pro//Pro Tyr Pro Glu//Tyr Glu Pro Pro//Tyr Pro Glu Pro//Tyr Pro Pro Glu//Granisetron metabolite 3 glucuronide//GW 4869//Phaseolus e//16,17-Dihydro-16a,17-dihydroxygibberellin A7 17-glucoside	---------------
781.3023_8.13	12.9625	14.6686	14.5142	14.1574	23.1913	14.7101	7.25532	20.5883	0.106209	0.120187	0.118922	0.115999	0.190018	0.120528	0.059447	0.16869	0.078	HMDB01929-HMDB15296-HMDB30261-HMDB61044	C18H20FN3O4-C18H20FN3O4-C40H50N4O8S-C37H48N6O6S2	Levofloxacin//Ofloxacin//null//null	C07660-C07321-null-null	C40H50N4O8S	Quinine sulfate
1020.4745_4.3	33.747	14.3659	30.3017	10.7275	39.6733	20.2654	33.468	26.7127	0.161267	0.06865	0.144803	0.051263	0.189587	0.096842	0.159934	0.127652	0.001	HMDB11977-HMDB12007	C90H154N4O47-C90H154N4O47	Ganglioside GT1b (d18:1/12:0)//Ganglioside GT1c (d18:1/12:0)	null-null	-	-	-
881.5054_4.27	53.8655	11.9487	48.3083	11.3514	53.9889	17.5205	55.5253	32.6261	0.188913	0.041905	0.169423	0.039811	0.189345	0.061446	0.194734	0.114423	0.083	ECMDB23712-ECMDB23725-HMDB13488	C44H85O10P-C44H85O10P-C38H72O13P2	null//null//PGP(16:1(9Z)/16:1(9Z))	null-null-null	-	-	-
293.6447_4.79	47.9402	38.1008	33.5805	48.4888	63.088	30.004	28.3796	43.9893	0.143718	0.114221	0.10067	0.145363	0.189129	0.089948	0.085078	0.131874	0.001	HMDB30794-HMDB35165-HMDB38682	C33H36O7-C26H40O12-C28H40O12	Morellin//null//null	C10085-null-null	-	-	-
380.1619_8.14	311.834	322.734	348.555	355.28	501.784	261.547	135.007	422.509	0.117264	0.121363	0.131073	0.133601	0.188694	0.098353	0.050769	0.158883	0.15	HMDB14516-HMDB14520-HMDB15409-HMDB30340-HMDB33959-HMDB41446-HMDB60615	C22H29N3S2-C20H31NO-C20H27NO4-C21H29NO3-C21H29NO3-C20H27NO4-C24H25NO2	Thiethylperazine//Trihexyphenidyl//Bevantolol//Piperolein B//Isopiperolein B//Rosmaricine//null	C07132-C07171-null-null-null-null-null	C15H27N3O6-C15H27N3O6-C15H27N3O6-C15H27N3O6-C15H27N3O6-C15H27N3O6-C15H27N3O6-C15H27N3O6-C15H27N3O6-C15H27N3O6-C15H27N3O6-C15H27N3O6-C15H27N3O6-C15H27N3O6-C15H27N3O6-C20H27NO4-C20H27NO4	Val Val Glu//Val Asp Ile//Asp Leu Val//Glu Val Val//Asp Val Leu//Asp Ile Val//Val Leu Asp//Ile Asp Val//Asp Val Ile//Ile Val Asp//Leu Val Asp//Val Glu Val//Leu Asp Val//Val Ile Asp//Val Asp Leu//Bevantolol//Rosmaricine	----------------
381.2982_8.83	41.6795	65.3117	54.5114	40.0188	77.2812	50.6476	33.734	46.9811	0.101616	0.159233	0.132901	0.097568	0.188415	0.123481	0.082245	0.114542	0.014	HMDB02190-HMDB02232-HMDB02283-HMDB03876-HMDB04264-HMDB04673-HMDB04679-HMDB04680-HMDB04682-HMDB05998-HMDB06111-HMDB06245-HMDB10222-HMDB10409-HMDB11131-HMDB11134-HMDB11136-HMDB11535-HMDB11545-HMDB11546-HMDB11547-HMDB11575-HMDB11576-HMDB11577-HMDB12508-HMDB12567-HMDB12598-HMDB29683-HMDB31075-HMDB32735-HMDB35477-HMDB36262-HMDB36705-HMDB36801-HMDB36810-HMDB38520-HMDB38688-HMDB38689-HMDB38694-HMDB39403…	C20H32O3-C20H32O3-C20H32O3-C20H32O3-C20H32O3-C20H32O3-C20H32O3-C20H32O3-C20H32O3-C20H32O3-C20H32O3-C20H32O3-C20H32O3-C20H32O3-C21H42O4-C20H32O3-C20H32O3-C21H42O4-C23H40O4-C23H40O4-C23H40O4-C23H40O4-C23H40O4-C23H40O4-C20H32O3-C20H32O3-C20H32O3-C22H36O3-C21H42O4-C23H40O4-C22H36O3-C20H32O3-C20H32O3-C22H36O3-C20H32O3-C20H32O3-C20H32O3-C20H32O3-C20H32O3-C23H40O4-C23H40O4-C20H32O3-C20H32O3-C20H32O3	5,6-Epoxy-8,11,14-eicosatrienoic acid//8,9-Epoxyeicosatrienoic acid//14R,15S-EpETrE//15(S)-HETE//14,15-Epoxy-5,8,11-eicosatrienoic acid//11,12-Epoxyeicosatrienoic acid//8-HETE//16(R)-HETE//11(R)-HETE//20-Hydroxyeicosatetraenoic acid//12-HETE//18-Hydroxyarachidonic acid//9-HETE//11,12-EpETrE//MG(18:0/0:0/0:0)//5-HETE//19(S)-HETE//MG(0:0/18:0/0:0)//MG(0:0/20:3(11Z,14Z,17Z)/0:0)//MG(0:0/20:3(5Z,8Z,1…	C14768-C14769-null-C04742-C14771-C14770-C14776-C14778-C14780-C14748-null-null-null-null-null-C04805-C14749-null-null-null-null-null-null-null-null-null-null-C10759-null-null-null-null-null-null-null-null-null-null-null-null-null-null-null-null	C23H40O4-C21H42O4-C23H40O4-C23H40O4-C23H40O4-C23H40O4-C21H42O4-C21H42O4-C21H42O4-C23H40O4-C23H40O4-C23H40O4-C23H40O4-C23H40O4-C23H40O4-C23H40O4-C23H40O4-C23H40O4-C23H40O4-C23H40O4-C23H40O4	Persin//MG(18:0/0:0/0:0)[rac]//24-Nor-5&beta;-cholane-3&alpha;,7&alpha;,12&alpha;,23-tetrol//24-Nor-5&beta;-cholane-3&alpha;,7&alpha;,22,23-tetrol//24-Nor-5&beta;-cholane-3&alpha;,7&beta;,22,23-tetrol//24-Nor-5&beta;-cholane-3&alpha;,12&alpha;,22,23-tetrol//Hexadecyl Acetyl Glycerol//MG(18:0/0:0/0:0)//MG(0:0/18:0/0:0)//MG(0:0/20:3(11Z,14Z,17Z)/0:0)//MG(0:0/20:3(5Z,8Z,11Z)/0:0)//MG(0:0/20:3(8Z,11Z…	--------------------
587.1838_4.28	159.664	51.3545	131.944	52.0632	172.814	80.3241	148.947	120.637	0.173973	0.055957	0.143769	0.056729	0.188303	0.087523	0.162296	0.131449	0.003	HMDB10358-HMDB34681	C24H32O11S-C10H16O8	17-beta-estradiol 3-sulfate-17-(beta-D-glucuronide)//null	C11289-null	C27H32N6O5S-C27H32N6O5S-C27H32N6O5S-C23H32N6O10-C23H32N6O10-C23H32N6O10-C22H32N8O7S-C22H32N8O7S-C22H32N8O7S-C23H32N6O10-C23H32N6O10-C23H32N6O10-C23H32N6O10-C23H32N6O10-C23H32N6O10-C27H32N6O5S-C27H32N6O5S-C27H32N6O5S-C27H32N6O5S-C27H32N6O5S-C27H32N6O5S-C27H32N6O5S-C22H32N8O7S-C22H32N8O7S-C27H32N6O5S-C27H32N6O5S-C22H32N8O7S-C22H32N8O7S-C22H32N8O7S-C22H32N8O7S-C22H32N8O7S-C22H32N8O7S-C22H32N8O7S-C23…	Cys Phe Phe His//Cys Phe His Phe//Cys His Phe Phe//Asp Gln Gln Tyr//Asp Gln Tyr Gln//Asp Tyr Gln Gln//Glu His His Met//Glu His Met His//Glu Met His His//Glu Asn Gln Tyr//Glu Asn Tyr Gln//Glu Gln Asn Tyr//Glu Gln Tyr Asn//Glu Tyr Asn Gln//Glu Tyr Gln Asn//Phe Cys Phe His//Phe Cys His Phe//Phe Phe Cys His//Phe Phe His Cys//Phe His Cys Phe//Phe His Phe Cys//His Cys Phe Phe//His Glu His Met//His Glu …	------------------------------------------------------------
303.2319_8.03	688.141	344.879	479.682	483.185	705.106	280.149	173.98	591.613	0.183664	0.092048	0.128027	0.128962	0.188192	0.074771	0.046435	0.157901	0.305	HMDB00207-HMDB00573-HMDB01043-HMDB02177-HMDB03231-HMDB03450-HMDB03634-HMDB03667-HMDB05045-HMDB06036-HMDB14996-HMDB30892-HMDB30893-HMDB31854-HMDB32120-HMDB32242-HMDB32536-HMDB34715-HMDB34916-HMDB34973-HMDB34974-HMDB34975-HMDB34985-HMDB35054-HMDB35077-HMDB35078-HMDB35092-HMDB35100-HMDB35120-HMDB35125-HMDB35158-HMDB35203-HMDB35241-HMDB35277-HMDB35280-HMDB35600-HMDB35604-HMDB35622-HMDB35656-HMDB35706…	C18H34O2-C18H34O2-C20H32O2-C20H32O2-C18H34O2-C10H16O-C10H16O-C10H16O-C20H34O3-C20H32O2-C20H32O2-C10H16O-C10H16O-C10H16O-C10H16O-C10H16O-C10H16O-C10H16O-C10H16O-C10H16O-C10H16O-C10H16O-C10H16O-C10H16O-C10H16O-C10H16O-C10H16O-C10H16O-C10H16O-C10H16O-C10H16O-C10H16O-C10H16O-C10H16O-C10H16O-C10H16O-C10H16O-C10H16O-C10H16O-C10H16O-C10H16O-C10H16O-C10H16O-C10H16O-C10H16O-C10H16O-C10H16O-C10H16O-C10H16O…	Oleic acid//Elaidic acid//Arachidonic acid//Cis-8,11,14,17-Eicosatetraenoic acid//Vaccenic acid//(-)-trans-Carveol//Perillyl alcohol//Alpha-Pinene-oxide//15(S)-Hydroxyeicosatrienoic acid//Mesterolone//Drostanolone//null//Isocitral//3-Methyl-5-propyl-2-cyclohexen-1-one//null//(E)-3,7-Dimethyl-1,5,7-octatrien-3-ol//2-(trans-2-Pentenyl)cyclopentanone//null//cis-2-Thujen-4-ol//(R)-Campholenic aldehyd…	C00712-C00712-C00219-null-C08367-C00964-C02452-C02759-null-null-C14605-null-null-null-null-null-null-null-null-null-null-null-C09859-null-null-C01499-C09847-C11938-null-null-C07271-null-null-null-null-null-C09893-C11408-null-null-null-C09885-null-C11941-null-null-C18018-C11415-C11395-null-null-null-C02452-C20260-null-C09906-null-null-null-null-null-null-null-null-null-null-null-null-null-null-nul…	C20H32O2-C20H32O2-C20H32O2-C20H32O2-C20H32O2-C20H32O2-C20H32O2-C20H32O2-C20H32O2-C20H32O2-C20H32O2-C20H32O2-C20H32O2-C20H32O2-C20H32O2-C20H32O2-C20H32O2-C20H32O2-C20H32O2-C20H32O2-C20H32O2-C20H32O2-C20H32O2-C20H32O2-C20H32O2-C20H32O2-C20H32O2-C20H32O2-C20H32O2-C20H32O2-C20H32O2-C20H32O2-C18H33NaO2-C20H32O2-C20H32O2-C20H32O2-C20H32O2-C20H32O2-C20H32O2-C20H32O2-C20H32O2-C20H32O2-C20H32O2-C20H32O2-C…	Arachidonic Acid (peroxide free)//8,11-eicosadiynoic acid//4,8,12,16-eicosatetraenoic acid//6,10,14,18-eicosatetraenoic acid//8,11,14,17-eicosatetraenoic acid//4,7,10,13-Eicosatetraenoic acid//4Z,7Z,10Z,13Z-eicosatetraenoic acid//4Z,8Z,11Z,14Z-eicosatetraenoic acid//5,11,14,17-Eicosatetraenoic acid//5,8,11,14-Eicosatetraenoic acid / 5,8,11,14-icosatetraenoic acid//5Z,11Z,14Z,17Z-eicosatetraenoic …	C00219------------C11897-C14493--------C09057----C09124-C14605-C14956-C15176-C15252-C15367-C17920-C18601------------------------------
379.1579_8.13	941.079	971.601	1054.74	1061.65	1506.73	813.942	413.241	1264.8	0.117228	0.12103	0.131386	0.132247	0.187689	0.101391	0.051476	0.157553	0.159	HMDB15613-HMDB29509-HMDB30701-HMDB38552-HMDB40351-HMDB41292	C20H28O5S-C23H24O5-C23H24O5-C23H24O5-C23H24O5-C23H24O5	Ecabet//null//8-Desoxygartanin//null//(E)-4-(3,7-Dimethyl-2,6-octadienyl)-1,3,5-trihydroxyxanthone//Mangostinone	null-null-null-null-null-null	C23H24O5-C23H24O5-C23H24O5-C24H20N4O-C20H28O5S-C23H24O5-C23H24O5-C23H24O5-C23H24O5-C23H24O5	Praecanson A//7-Methoxypraecansone B//2,2-Dimethyl-3-[4-(acetyloxy)phenyl]-4-ethyl-2H-1-benzopyran-7-ol acetate//Scarlet Red//Ecabet//Garcinone A//8-Desoxygartanin//6-Deoxy-gamma-mangostin//(E)-4-(3,7-Dimethyl-2,6-octadienyl)-1,3,5-trihydroxyxanthone//Mangostinone	--C15050-C19520------
797.5667_4.9	31.1285	11.4243	14.7617	34.674	27.9781	7.15798	11.5197	10.4749	0.208749	0.076612	0.098993	0.232525	0.187622	0.048002	0.077252	0.070245	0.064	HMDB56120-HMDB56122	C46H86O5-C46H86O5	null//null	null-null	-	-	-
284.6574_4.82	202.274	157.697	143.842	200.75	254.306	120.62	106.07	171.925	0.149007	0.116168	0.105962	0.147884	0.187336	0.088856	0.078137	0.12665	0.002	HMDB34362	C29H42O10	Desglucocheirotoxin	null	-	-	-
571.2164_4.31	155.498	107.725	130.353	93.3088	204.062	129.276	133.718	136.287	0.142629	0.09881	0.119565	0.085587	0.187174	0.118577	0.122652	0.125008	0.001	HMDB02504-HMDB28891-HMDB28975-HMDB29626-HMDB29770-HMDB34342-HMDB34760-HMDB37527	C23H38O7S-C11H18N4O3S-C11H18N4O3S-C30H36O11-C25H42O12-C28H32O9-C26H34O7-C25H42O12	3-Sulfodeoxycholic acid//null//null//null//null//null//null//null	null-null-null-null-null-null-null-null	C25H36N4O9-C25H36N4O9-C25H36N4O9-C25H36N4O9-C25H36N4O9-C25H36N4O9-C25H36N4O9-C25H36N4O9-C25H36N4O9-C25H36N4O9-C25H36N4O9-C25H36N4O9-C25H36N4O9-C25H36N4O9-C25H36N4O9-C25H36N4O9-C26H32N8O5-C26H32N8O5-C25H36N4O9-C25H36N4O9-C26H32N8O5-C26H32N8O5-C26H32N8O5-C26H32N8O5-C26H32N8O5-C26H32N8O5-C26H32N8O5-C25H36N4O9-C25H36N4O9-C25H36N4O9-C21H40N6O6S2-C21H40N6O6S2-C21H40N6O6S2-C25H36N4O9-C25H36N4O9-C25H36N4…	Glu Glu Phe Ile//Glu Glu Phe Leu//Glu Glu Ile Phe//Glu Glu Leu Phe//Glu Phe Glu Ile//Glu Phe Glu Leu//Glu Phe Ile Glu//Glu Phe Leu Glu//Glu Ile Glu Phe//Glu Ile Phe Glu//Glu Leu Glu Phe//Glu Leu Phe Glu//Phe Glu Glu Ile//Phe Glu Glu Leu//Phe Glu Ile Glu//Phe Glu Leu Glu//Phe His His Pro//Phe His Pro His//Phe Ile Glu Glu//Phe Leu Glu Glu//Phe Pro His His//His Phe His Pro//His Phe Pro His//His His …	------------------------------------------------------
804.5318_5.4	163.918	97.1597	83.9944	142.644	173.488	90.7025	71.2683	104.704	0.176659	0.104711	0.090523	0.153731	0.186973	0.097752	0.076808	0.112843	0.119	HMDB08194-HMDB08195-HMDB08227-HMDB08228-HMDB08259-HMDB08455-HMDB08488-HMDB10301-HMDB10302-HMDB10303-HMDB10305-HMDB10306-HMDB11220-HMDB11221-HMDB11247-HMDB11278-HMDB11279-HMDB11311-HMDB11312-HMDB13415-HMDB39242-HMDB39528-HMDB56533-HMDB56886-HMDB56913-HMDB56959-HMDB57261-HMDB57399-HMDB57594-HMDB57595-HMDB57599-HMDB57600-HMDB57642-HMDB57643-HMDB57647-HMDB57648-HMDB57732-HMDB57733-HMDB57737-HMDB57738…	C44H80NO7P-C44H80NO7P-C44H80NO7P-C44H80NO7P-C44H80NO7P-C44H80NO7P-C44H80NO7P-C87H146O17P2-C87H146O17P2-C87H146O17P2-C87H146O17P2-C87H146O17P2-C44H80NO7P-C44H80NO7P-C44H80NO7P-C44H80NO7P-C44H80NO7P-C44H80NO7P-C44H80NO7P-C44H80NO7P-C41H68O10-C44H80NO7P-C87H146O17P2-C87H146O17P2-C87H146O17P2-C87H146O17P2-C87H146O17P2-C87H146O17P2-C87H146O17P2-C87H146O17P2-C87H146O17P2-C87H146O17P2-C87H146O17P2-C87H1…	PC(18:3(6Z,9Z,12Z)/P-18:1(11Z))//PC(18:3(6Z,9Z,12Z)/P-18:1(9Z))//PC(18:3(9Z,12Z,15Z)/P-18:1(11Z))//PC(18:3(9Z,12Z,15Z)/P-18:1(9Z))//PC(18:4(6Z,9Z,12Z,15Z)/dm18:0)//PC(20:4(5Z,8Z,11Z,14Z)/P-16:0)//PC(20:4(8Z,11Z,14Z,17Z)/P-16:0)//CL(22:6(4Z,7Z,10Z,13Z,16Z,19Z)/20:2(11Z,14Z)/18:2(9Z,12Z)/18:2(9Z,12Z))//CL(22:6(4Z,7Z,10Z,13Z,16Z,19Z)/20:3(5Z,8Z,11Z)/18:2(9Z,12Z)/18:1(11Z))//CL(22:6(4Z,7Z,10Z,13Z,16Z…	C00157-C00157-C00157-C00157-C00157-C00157-C00157-null-null-null-null-null-null-null-null-null-null-null-null-null-null-null-null-null-null-null-null-null-null-null-null-null-null-null-null-null-null-null-null-null-null-null-null-null-null-null-null-null-null-null-null-null-null-null-null-null-null-null-null-null-null-null-null-null-null-null-null-null-null-null-null-null-null-null-null-null-null-…	C40H80NO11P	PI-Cer(d18:0/16:0)
658.9182_6.89	43.3975	41.1516	33.7325	38.86	67.2483	57.307	45.6751	32.4058	0.120623	0.114381	0.093759	0.108011	0.186916	0.159285	0.126954	0.090072	0.453	HMDB03529	C6H17O21P5	Inositol 1,3,4,5,6-pentakisphosphate	C01284	-	-	-
408.3062_4.27	166.236	69.0557	128.09	50.4937	194.557	92.7246	201.388	138.658	0.159658	0.066323	0.123021	0.048496	0.186858	0.089055	0.193418	0.133171	0.029	HMDB00511-HMDB07868-HMDB07932-HMDB08826-HMDB08923-HMDB08986-HMDB29174-HMDB29760-HMDB30029-HMDB31264-HMDB31739-HMDB31923-HMDB32045-HMDB32070-HMDB32155-HMDB32264-HMDB32302-HMDB32315-HMDB33620-HMDB34457-HMDB34849-HMDB35595-HMDB35723-HMDB36136-HMDB36145-HMDB36228-HMDB37387-HMDB37849-HMDB38038-HMDB38602-HMDB38783-HMDB39218-HMDB40157-HMDB40167-HMDB40195-HMDB40211-HMDB40529-HMDB41216-HMDB61805-HMDB61987…	C10H20O2-C37H74NO8P-C37H74NO8P-C37H74NO8P-C37H74NO8P-C37H74NO8P-C37H74NO8P-C10H20O2-C10H20O2-C10H20O2-C10H20O2-C20H40O4-C10H20O2-C10H20O2-C10H20O2-C10H20O2-C10H20O2-C10H20O2-C10H20O2-C10H20O2-C10H20O2-C10H20O2-C10H20O2-C10H20O2-C10H20O2-C10H20O2-C10H20O2-C10H20O2-C10H20O2-C10H20O2-C10H20O2-C10H20O2-C10H20O2-C10H20O2-C10H20O2-C10H20O2-C10H20O2-C10H20O2-C10H20O2-C10H20O2-C10H20O2	Capric acid//PC(14:0/15:0)//PC(15:0/14:0)//PE(14:0/18:0)//PE(16:0/16:0)//PE(18:0/14:0)//3-Sn-phosphatidylethanolamine//1,1-Diethoxy-2-hexene//Isopentyl isopentanoate//Methyl nonanoate//7-Hydroxy-3,7-dimethyloctanal//null//Pentyl 3-methylbutanoate//Isooctyl acetate//Acetaldehyde 1,3-octanediol acetal//Ethyl 2-ethylhexanoate//Heptanal propyleneglycol acetal//Hexanal butane-2,3-diol acetal//Hexyl bu…	C01571-C00157-C00157-C00350-C00350-C00350-null-null-C12289-null-null-null-null-null-null-null-null-null-null-null-null-null-null-null-null-null-null-null-null-null-null-null-null-null-C12292-null-null-null-null-null-null	-	-	-
268.0927_0.44	18.5095	21.1938	18.9847	23.1963	47.6419	33.5034	49.8549	42.4897	0.07248	0.082991	0.074341	0.090833	0.186557	0.131193	0.195223	0.166382	0.038	HMDB01330-HMDB01866-HMDB01904-HMDB06606-HMDB13126-HMDB13198-HMDB15151-HMDB15168-HMDB29650-HMDB31858-HMDB32974-HMDB32975-HMDB32976-HMDB33303-HMDB33867-HMDB35095-HMDB38460-HMDB39386-HMDB40036-HMDB41346-HMDB59782-HMDB62039	C7H7NO5-C8H8O5-C9H10N2O5-C29H49NO23-C11H19NO4-C8H8O5-C23H28ClN3O5S-C12H17NO3-C8H8O5-C6H7NS-C5H7NS-C5H7NS-C5H7NS-C12H12O3-C5H7NS-C12H12O3-C5H7NS-C22H34O12-C5H7NS-C6H7NS-C14H15NO3-C8H8O5	2-Amino-3-carboxymuconic acid semialdehyde//3,4-Dihydroxymandelic acid//3-Nitrotyrosine//3'-Sialyl-3-fucosyllactose//Butenylcarnitine//4-O-Methylgallic acid//Glyburide//Cerulenin//Methyl 2,4,6-trihydroxybenzoate//4-Methyl-5-vinylthiazole//2,4-Dimethylthiazole//2,5-Dimethylthiazole//4,5-Dimethylthiazole//Anofinic acid//4-Isothiocyanato-1-butene//7-Ethoxy-4-methyl-2H-1-benzopyran-2-one//Thiiranepro…	C04409-C05580-null-null-null-null-C07022-C12058-null-null-null-null-null-null-null-null-null-null-null-null-null-null	-	-	-
535.2265_4.8	109.027	110.34	77.0588	127.947	159.208	93.8387	63.8432	112.474	0.127705	0.129244	0.090261	0.149867	0.186483	0.109915	0.074781	0.131744	0.001	HMDB03828-HMDB12881-HMDB14367-HMDB14524-HMDB14692-HMDB28832-HMDB28865-HMDB28886-HMDB29126-HMDB33065	C22H42N4O8S2-C11H16N4O4-C24H34N4O5S-C11H16N4O4-C11H16N4O4-C10H17N2O5-C11H16N4O4-C11H16N4O4-C10H17N2O5-C9H18O7	D-Pantethine//Acetylcarnosine//Glimepiride//Dexrazoxane//Pentostatin//null//null//null//null//(x)-1,2-Propanediol 1-O-b-D-glucopyranoside	C12661-null-C07669-null-C02267-null-null-null-null-null	C18H36N10O5S2-C18H36N10O5S2-C18H36N10O5S2-C21H36N6O8-C21H36N6O8-C21H36N6O8-C21H36N6O8-C21H36N6O8-C21H36N6O8-C21H36N6O8-C21H36N6O8-C21H36N6O8-C21H36N6O8-C21H36N6O8-C21H36N6O8-C21H36N6O8-C21H36N6O8-C21H36N6O8-C21H36N6O8-C21H36N6O8-C21H36N6O8-C21H36N6O8-C21H36N6O8-C21H36N6O8-C21H36N6O8-C21H36N6O8-C21H36N6O8-C18H36N10O5S2-C18H36N10O5S2-C18H36N10O5S2-C21H36N6O8-C21H36N6O8-C21H36N6O8	Cys Cys Arg Arg//Cys Arg Cys Arg//Cys Arg Arg Cys//Glu Lys Pro Gln//Glu Lys Gln Pro//Glu Pro Lys Gln//Glu Pro Gln Lys//Glu Gln Lys Pro//Glu Gln Pro Lys//Lys Glu Pro Gln//Lys Glu Gln Pro//Lys Pro Glu Gln//Lys Pro Gln Glu//Lys Gln Glu Pro//Lys Gln Pro Glu//Pro Glu Lys Gln//Pro Glu Gln Lys//Pro Lys Glu Gln//Pro Lys Gln Glu//Pro Gln Glu Lys//Pro Gln Lys Glu//Gln Glu Lys Pro//Gln Glu Pro Lys//Gln Lys …	--------------------------------
371.2576_4.14	383.522	110.729	324.683	124.919	411.417	163.694	409.439	278.109	0.173814	0.050183	0.147148	0.056614	0.186456	0.074187	0.185559	0.12604	0.022	HMDB00476-HMDB14324-HMDB15033-HMDB15446-HMDB15668-HMDB29683-HMDB32201-HMDB32202-HMDB32502-HMDB35477-HMDB36801-HMDB37210-HMDB38437-HMDB41206-HMDB60487	C24H34O3-C23H32N2O5-C24H34O3-C21H26O2-C21H26O2-C22H36O3-C10H19NS-C10H19NS-C23H30O2-C22H36O3-C22H36O3-C23H30O2-C10H19NS-C24H34O3-C21H26O2	3-Oxo-4,6-choladienoic acid//Ramipril//Rimexolone//Mestranol//Gestodene//2-Hydroxy-6-pentadecylbenzoic acid//null//null//Santalyl phenylacetate//null//ent-16b,19-Kauranediol 19-acetate//null//9-(Methylthio)nonanenitrile//null//null	null-null-null-C07618-null-C10759-null-null-null-null-null-null-null-null-null	C24H34O3-C24H34O3-C24H34O3-C24H34O3-C24H34O3-C24H34O3-C22H36O3-C22H36O3-C22H36O3-C24H34O3-C22H36O3-C24H34O3-C24H34O3-C24H34O3-C24H34O3-C24H34O3-C24H34O3-C24H34O3-C22H36O3-C22H36O3-C22H36O3-C24H34O3	(20S,22E)-3&beta;-Hydroxychola-5,16,22-trien-24-oic Acid//3-Oxo-5&beta;-chola-8(14),11-dien-24-oic Acid//3-Oxo-5&beta;-chola-7,9(11)-dien-24-oic Acid//3-Oxo-5&beta;-chola-7,11-dien-24-oic Acid//(22E)-3&beta;-Hydroxychola-5,16,22-trien-24-oic Acid//Rimexolone//LARIXOL ACETATE//6-pentadecyl Salicylic Acid//Carbocyclic Thromboxane A2//3-Oxo-4,6-choladienoic acid//17beta-Hydroxy-2alpha-(methoxymethyl…	-------C10759---C14919-----------
1031.4261_4.28	9.88489	3.92048	9.39085	3.39394	11.5027	5.14042	10.1655	8.36751	0.160037	0.063473	0.152038	0.054948	0.18623	0.083224	0.164579	0.13547	0.019	HMDB34660-HMDB35626	C30H32O7-C25H36O10	Heterophyllin//Glaucarubin	null-C08760	-	-	-
1032.4509_4.28	8.96068	3.89625	8.49703	3.11542	10.6758	4.94528	9.57123	7.68329	0.156259	0.067944	0.148174	0.054328	0.186168	0.086237	0.166906	0.133984	0.012	HMDB10033-HMDB10051-HMDB15402-HMDB36268-HMDB36271	C41H79O19P3-C41H79O19P3-C45H69N11O12S-C93H150O47-C93H150O47	PIP2(16:0/16:1(9Z))//PIP2(16:1(9Z)/16:0)//Carbetocin//null//null	C00626-C00626-null-null-null	-	-	-
200.9339_0.35	4.43208	8.51431	6.83411	6.11919	11.4927	9.09302	8.97015	6.28914	0.071781	0.137895	0.110683	0.099105	0.186133	0.147268	0.145278	0.101857	0.226	HMDB31211	C12H8Cl6O	Endrin	null	H4O7P2	Pyrophosphate	C00013
405.26_4.79	8346.53	6114.48	5431.27	9689.57	10685.1	5525.83	5003.43	6744.41	0.145055	0.106264	0.09439	0.168395	0.185696	0.096034	0.086955	0.117211	0.001	HMDB32147	C20H36O	Geranylcitronellol	null	-	-	-
390.2725_5.48	505.794	474.483	268.554	501.46	618.4	353.104	214.976	403.851	0.151407	0.142034	0.08039	0.15011	0.185115	0.1057	0.064352	0.120891	0.047	HMDB00523-HMDB00540-HMDB00550-HMDB02984-HMDB08845-HMDB08846-HMDB08877-HMDB08939-HMDB08970-HMDB08971-HMDB08979-HMDB09030-HMDB09063-HMDB09094-HMDB09095-HMDB09104-HMDB09126-HMDB09135-HMDB09136-HMDB09159-HMDB09168-HMDB09169-HMDB09190-HMDB09191-HMDB09199-HMDB09200-HMDB09327-HMDB09360-HMDB09386-HMDB09391-HMDB09392-HMDB09419-HMDB09424-HMDB09425-HMDB09451-HMDB09456-HMDB09581-HMDB09613-HMDB09646-HMDB09683…	C19H30O3-C19H30O3-C19H30O3-C19H30O3-C41H72NO8P-C41H72NO8P-C41H72NO8P-C41H72NO8P-C41H72NO8P-C41H72NO8P-C43H72NO8P-C41H72NO8P-C41H72NO8P-C41H72NO8P-C41H72NO8P-C43H72NO8P-C41H72NO8P-C43H72NO8P-C43H72NO8P-C41H72NO8P-C43H72NO8P-C43H72NO8P-C41H72NO8P-C41H72NO8P-C43H72NO8P-C43H72NO8P-C43H72NO8P-C43H72NO8P-C41H72NO8P-C43H72NO8P-C43H72NO8P-C41H72NO8P-C43H72NO8P-C43H72NO8P-C41H72NO8P-C43H72NO8P-C41H72NO8P-…	5-Androstene-3b,16b,17a-triol//5-Androstene-3b,16a,17a-triol//5-Androstenetriol//11-Hydroxyandrosterone//PE(14:0/22:5(4Z,7Z,10Z,13Z,16Z))//PE(14:0/22:5(7Z,10Z,13Z,16Z,19Z))//PE(14:1(9Z)/22:4(7Z,10Z,13Z,16Z))//PE(16:0/20:5(5Z,8Z,11Z,14Z,17Z))//PE(16:1(9Z)/20:4(5Z,8Z,11Z,14Z))//PE(16:1(9Z)/20:4(8Z,11Z,14Z,17Z))//PE(16:1(9Z)/22:6(4Z,7Z,10Z,13Z,16Z,19Z))//PE(18:1(11Z)/18:4(6Z,9Z,12Z,15Z))//PE(18:1(9Z…	null-null-null-C14606-C00350-C00350-C00350-C00350-C00350-C00350-C00350-C00350-C00350-C00350-C00350-C00350-C00350-C00350-C00350-C00350-C00350-C00350-C00350-C00350-C00350-C00350-C00350-C00350-C00350-C00350-C00350-C00350-C00350-C00350-C00350-C00350-C00350-C00350-C00350-C00350-null-null-C06849-C07346-C13782-null-null-C16952-null-null-null-C16302	C17H35N5O5-C17H35N5O5	Sannamycin A//Istamycin B	C17710-C17991
803.5317_5.4	311.094	189.067	166.009	270.774	329.222	174.318	140.216	198.379	0.174862	0.106273	0.093312	0.152199	0.185052	0.097982	0.078814	0.111507	0.134	ECMDB23570-ECMDB23619-HMDB07529-HMDB07558-HMDB07586-HMDB07612-HMDB07613-HMDB07640-HMDB07696-HMDB07724-HMDB07753-HMDB07810-HMDB07837-HMDB07838-HMDB07943-HMDB08231-HMDB08844-HMDB08937-HMDB08938-HMDB08968-HMDB08979-HMDB08997-HMDB09028-HMDB09029-HMDB09061-HMDB09062-HMDB09093-HMDB09104-HMDB09124-HMDB09125-HMDB09135-HMDB09136-HMDB09144-HMDB09157-HMDB09158-HMDB09168-HMDB09169-HMDB09177-HMDB09189-HMDB091…	C37H70NO10P-C37H70NO10P-C47H82O5-C47H82O5-C47H82O5-C47H82O5-C47H82O5-C47H82O5-C47H82O5-C47H82O5-C47H82O5-C47H82O5-C47H82O5-C47H82O5-C41H74NO8P-C41H74NO8P-C41H74NO8P-C41H74NO8P-C41H74NO8P-C41H74NO8P-C43H72NO8P-C41H74NO8P-C41H74NO8P-C41H74NO8P-C41H74NO8P-C41H74NO8P-C41H74NO8P-C43H72NO8P-C41H74NO8P-C41H74NO8P-C43H72NO8P-C43H72NO8P-C45H72NO8P-C41H74NO8P-C41H74NO8P-C43H72NO8P-C43H72NO8P-C45H72NO8P-C41…	null//null//DG(20:4(5Z,8Z,11Z,14Z)/24:1(15Z)/0:0)//DG(20:4(8Z,11Z,14Z,17Z)/24:1(15Z)/0:0)//DG(20:5(5Z,8Z,11Z,14Z,17Z)/24:0/0:0)//DG(22:0/22:5(4Z,7Z,10Z,13Z,16Z)/0:0)//DG(22:0/22:5(7Z,10Z,13Z,16Z,19Z)/0:0)//DG(22:1(13Z)/22:4(7Z,10Z,13Z,16Z)/0:0)//DG(22:4(7Z,10Z,13Z,16Z)/22:1(13Z)/0:0)//DG(22:5(4Z,7Z,10Z,13Z,16Z)/22:0/0:0)//DG(22:5(7Z,10Z,13Z,16Z,19Z)/22:0/0:0)//DG(24:0/20:5(5Z,8Z,11Z,14Z,17Z)/0:0)…	null-null-null-null-null-null-null-null-null-null-null-null-null-null-C00157-C00157-C00350-C00350-C00350-C00350-C00350-C00350-C00350-C00350-C00350-C00350-C00350-C00350-C00350-C00350-C00350-C00350-C00350-C00350-C00350-C00350-C00350-C00350-C00350-C00350-C00350-C00350-C00350-C00350-C00350-C00350-C00350-C00350-C00350-C00350-C00350-C00350-C00350-C00350-C00350-C00350-C00350-C00350-C00350-C00350-C00350-…	-	-	-
993.4582_4.2	41.847	11.7166	34.237	11.0866	43.6988	17.5756	44.3287	31.7069	0.17717	0.049605	0.144951	0.046938	0.18501	0.074411	0.187677	0.134239	0.082	HMDB10038-HMDB10054-HMDB10055-HMDB10057-HMDB10061-HMDB10073-HMDB10086-HMDB10098-HMDB33570	C43H81O19P3-C43H81O19P3-C43H81O19P3-C43H81O19P3-C43H81O19P3-C43H81O19P3-C43H81O19P3-C43H81O19P3-C92H148O46	PIP2(16:0/18:2(9Z,12Z))//PIP2(16:1(9Z)/18:1(11Z))//PIP2(16:1(9Z)/18:1(9Z))//PIP2(16:2(9Z,12Z)/18:0)//PIP2(18:0/16:2(9Z,12Z))//PIP2(18:1(11Z)/16:1(9Z))//PIP2(18:1(9Z)/16:1(9Z))//PIP2(18:2(9Z,12Z)/16:0)//null	C00626-C00626-C00626-C00626-C00626-C00626-C00626-C00626-null	C43H81O19P3-C43H81O19P3-C43H81O19P3-C43H81O19P3-C43H81O19P3-C43H81O19P3-C43H81O19P3-C43H81O19P3	PIP2(16:0/18:2(9Z,12Z))//PIP2(16:1(9Z)/18:1(11Z))//PIP2(16:1(9Z)/18:1(9Z))//PIP2(16:2(9Z,12Z)/18:0)//PIP2(18:0/16:2(9Z,12Z))//PIP2(18:1(11Z)/16:1(9Z))//PIP2(18:1(9Z)/16:1(9Z))//PIP2(18:2(9Z,12Z)/16:0)	C00626-C00626-C00626-C00626-C00626-C00626-C00626-C00626
389.2691_5.49	1793.69	1688.41	967.44	1778.59	2198.08	1260.19	766.721	1428.3	0.150966	0.142105	0.081425	0.149695	0.185002	0.106064	0.064531	0.120213	0.04	HMDB14018-HMDB14495-HMDB30366-HMDB31060-HMDB31840-HMDB32567-HMDB34450-HMDB35126-HMDB35375-HMDB35376-HMDB35801-HMDB37018-HMDB37231-HMDB37389-HMDB38046-HMDB38292-HMDB38391-HMDB39685-HMDB39880-HMDB40439-HMDB41497-HMDB60044	C12H18O2-C21H28O3-C24H36O4-C19H34O3-C12H18O2-C12H18O2-C12H18O2-C12H18O2-C12H18O2-C12H18O2-C12H18O2-C12H18O2-C12H18O2-C12H18O2-C12H18O2-C12H18O2-C21H28O3-C12H18O2-C23H32O3-C12H18O2-C12H18O2-C23H32O3	4-Hydroxypropofol//Megestrol//null//null//(S,Z)-Lyratol acetate//Hexylresorcinol//Neocnidilide//(+/-)-Myrtenyl acetate//null//null//null//(S)-p-Mentha-1,8-dien-10-yl acetate//Perillyl acetate//null//Carvyl acetate//Menthadienyl acetate//null//8-Ocimenyl acetate//null//1-(2-Furanyl)-1-octanone//null//null	null-C07120-null-null-null-null-C17002-null-null-null-null-null-null-null-null-null-null-null-null-null-null-null	C24H36O4-C24H36O4-C24H36O4-C24H36O4-C24H36O4-C24H36O4-C24H36O4-C24H36O4-C24H36O4-C24H36O4-C24H36O4-C24H36O4-C24H36O4-C24H36O4-C24H36O4-C24H36O4-C24H36O4-C24H36O4-C24H36O4-C24H36O4-C24H36O4-C24H36O4-C24H36O4-C24H36O4-C24H36O4-C24H36O4-C24H36O4-C24H36O4-C24H36O4-C24H36O4-C24H36O4-C24H36O4-C24H36O4-C24H36O4-C24H36O4-C24H36O4-C24H36O4-C24H36O4-C24H36O4-C24H36O4-C24H36O4-C24H36O4-C24H36O4-C24H36O4-C24…	Pregn-4-en-20-one, 3b,17-dihydroxy-6a-methyl-, 17-acetate//Pregn-4-en-20-one, 17-(acetyloxy)-3-hydroxy-6-methyl-, (3a,6a)-//1&alpha;-hydroxy-25,26,27-trinorvitamin D3 24-carboxylic acid//3,6-Dioxo-5&beta;-cholan-24-oic Acid//3,6-Dioxo-5&alpha;-cholan-24-oic Acid//3,7-Dioxo-5&beta;-cholan-24-oic Acid//3,7-Dioxo-5&alpha;-cholan-24-oic Acid//3,12-Dioxo-5&beta;-cholan-24-oic Acid//3,12-Dioxo-5&alpha;…	------------------------------------------------------------------
642.3951_8.12	51.8369	53.1747	65.9134	82.1625	84.7877	25.8595	18.7571	76.1178	0.113031	0.115948	0.143724	0.179156	0.18488	0.056387	0.0409	0.165975	0.455	HMDB10406	C32H64NO7P	LysoPC(24:1(15Z))	C04230	C31H62NO8P-C31H62NO8P-C31H62NO8P-C31H62NO8P-C31H62NO8P-C31H62NO8P-C31H62NO8P-C31H62NO8P-C31H62NO8P-C31H62NO8P-C31H62NO8P-C31H62NO8P-C31H62NO8P-C31H62NO8P	PC(10:0/13:0)[U]//PC(11:0/12:0)[U]//PC(12:0/11:0)[U]//PC(13:0/10:0)[U]//PC(14:0/9:0)[U]//PC(9:0/14:0)[U]//PE(12:0/14:0)//PE(11:0/15:0)[U]//PE(13:0/13:0)//PE(10:0/16:0)[U]//PE(14:0/12:0)[U]//PE-NMe2(12:0/12:0)//PE-NMe2(12:0/12:0)[U]//PE(14:0/12:0)	-------------
905.3933_3.79	30.3712	44.5722	53.922	29.8187	57.9914	40.8295	22.747	33.4574	0.096813	0.142081	0.171885	0.095052	0.184857	0.130151	0.07251	0.106651	0.107	-	-	-	-	-	-	-
234.625_5.49	126.921	145.952	84.5269	122.954	184.816	128.316	69.4239	136.999	0.126933	0.145966	0.084535	0.122965	0.184833	0.128328	0.06943	0.137011	0.006	HMDB15396	C23H27FN4O3	Paliperidone	null	-	-	-
520.3654_4.78	31.2058	30.4658	19.8906	41.6086	42.1301	13.6186	27.6043	21.5581	0.136818	0.133574	0.087208	0.182428	0.184715	0.059709	0.121028	0.094519	0.336	HMDB39205	C68H44O44	null	null	-	-	-
1074.7063_6.96	10.6755	7.25764	8.3462	10.9456	13.4884	8.60882	7.87231	5.88	0.146091	0.099318	0.114215	0.149787	0.184584	0.117809	0.10773	0.080466	0.312	-	-	-	-	-	-	-
593.3312_5.03	81.4881	28.1385	34.842	59.2821	94.1142	52.2526	89.0791	71.3618	0.159606	0.055113	0.068243	0.116112	0.184336	0.102344	0.174474	0.139772	0.185	HMDB01898-HMDB11493-HMDB11523-HMDB14466-HMDB15069-HMDB38120-HMDB39150-HMDB39376-HMDB41551-HMDB41803-HMDB60891	C33H44N4O6-C27H48NO7P-C27H48NO7P-C20H23N-C20H23N-C16H24O5-C34H42O4-C16H24O5-C16H24O5-C20H23N-C20H23N	Mesobilirubinogen//LysoPE(0:0/22:4(7Z,10Z,13Z,16Z))//LysoPE(22:4(7Z,10Z,13Z,16Z)/0:0)//Amitriptyline//Maprotiline//Ovalicin//null//null//null//2-Ethylidene-1,5-dimethyl-3,3-diphenylpyrrolidine//N-Desmethylterbinafine	C05790-null-null-C06824-C07107-C09674-null-null-null-C16659-null	C33H44N4O6-C32H48O10	Mesobilirubinogen//Debromoaplysiatoxin	C05790-C05148
282.2501_8.62	18.5994	16.6406	18.145	22.9643	26.6643	14.9025	7.25881	19.505	0.128555	0.115017	0.125415	0.158725	0.184298	0.103003	0.050172	0.134815	0.226	-	-	-	-	-	-	-
607.5615_10.09	15.9961	25.0591	17.8888	23.7619	34.7118	25.0508	21.6967	24.1855	0.084927	0.133045	0.094976	0.126158	0.184294	0.133001	0.115193	0.128407	0.127	-	-	-	-	-	-	-
490.2948_4.53	76.7422	47.0524	63.3974	41.5683	111.115	89.9886	94.1264	79.3846	0.127188	0.077982	0.105071	0.068893	0.184155	0.149142	0.156	0.131568	0.024	HMDB15057-HMDB15493-HMDB29559	C29H41NO4-C13H17N3O-C12H18NO3	Buprenorphine//Aminophenazone//(4-Hydroxybenzoyl)choline	C08007-C07539-null	C29H41NO4-C20H39N7O7-C20H39N7O7-C20H39N7O7-C20H39N7O7-C20H39N7O7-C20H39N7O7-C20H39N7O7-C20H39N7O7-C20H39N7O7-C20H39N7O7-C20H39N7O7-C20H39N7O7-C20H39N7O7-C20H39N7O7-C20H39N7O7-C20H39N7O7-C20H39N7O7-C20H39N7O7-C20H39N7O7-C20H39N7O7-C20H39N7O7-C20H39N7O7-C20H39N7O7-C20H39N7O7-C20H39N7O7-C20H39N7O7-C20H39N7O7-C20H39N7O7-C20H39N7O7-C20H39N7O7-C20H39N7O7-C20H39N7O7-C20H39N7O7-C20H39N7O7-C20H39N7O7-C20H…	Buprenorphine//Ile Arg Thr Thr//Ile Thr Arg Thr//Ile Thr Thr Arg//Lys Lys Asn Thr//Lys Lys Gln Ser//Lys Lys Ser Gln//Lys Lys Thr Asn//Lys Asn Lys Thr//Lys Asn Thr Lys//Lys Gln Lys Ser//Lys Gln Ser Lys//Lys Ser Lys Gln//Lys Ser Gln Lys//Lys Thr Lys Asn//Lys Thr Asn Lys//Leu Arg Thr Thr//Leu Thr Arg Thr//Leu Thr Thr Arg//Asn Lys Lys Thr//Asn Lys Thr Lys//Asn Thr Lys Lys//Gln Lys Lys Ser//Gln Lys Se…	C08007----------------------------------------------------
642.5919_10.11	26.2435	28.2222	26.3698	26.1163	42.5042	24.7417	28.6089	28.0169	0.113695	0.122267	0.114242	0.113144	0.184141	0.107189	0.123943	0.121378	0.139	HMDB39258-HMDB39259	C54H42O36-C54H42O36	null//null	null-null	-	-	-
255.1387_5.45	199.65	204.799	133.372	180.914	267.556	176.369	103.762	188.745	0.1372	0.140739	0.091654	0.124325	0.183866	0.121202	0.071306	0.129707	0.005	HMDB15396-HMDB32058-HMDB32349-HMDB35113-HMDB35970-HMDB37766-HMDB38683-HMDB59797-HMDB59798-HMDB59799-HMDB59800-HMDB59801	C23H27FN4O3-C17H18O2-C17H18O2-C29H42O5-C29H42O5-C12H24O2S-C29H42O5-C14H10O-C14H10O-C14H10O-C14H10O-C14H10O	Paliperidone//Isoeugenol benzyl ether//Isoeugenyl benzyl ether//null//null//3-Mercaptohexyl hexanoate//null//1-Hydroxyphenanthrene//2-Hydroxyphenanthrene//3-Hydroxyphenanthrene//4-Hydroxyphenanthrene//9-Hydroxyphenanthrene	null-null-null-null-null-null-null-C11432-null-null-null-C11430	C17H18O2-C17H18O2-C12H24O2S-C17H18O2	Isoeugenol benzyl ether//Isoeugenyl benzyl ether//3-Mercaptohexyl hexanoate//4-(tert-butyl)phenyl benzoate	---
561.4892_8.14	20.891	13.8281	17.9165	19.7185	25.9421	11.0089	7.16815	24.8915	0.147781	0.097819	0.12674	0.139487	0.183512	0.077876	0.050707	0.17608	0.354	HMDB00673-HMDB03797-HMDB05047-HMDB05048-HMDB06270-HMDB29800-HMDB30430-HMDB31051-HMDB31097-HMDB61709	C18H32O2-C18H32O2-C18H32O2-C18H32O2-C18H32O2-C18H32O2-C18H32O2-C18H32O2-C18H32O2-C17H33O2	Linoleic acid//Bovinic acid//9E,11E-Octadecadienoic acid//10E,12Z-Octadecadienoic acid//Linoelaidic acid//Mangiferic acid//Linalyl caprylate//null//5-Octadecynoic acid//null	C01595-C04056-null-null-null-null-null-null-null-null	C34H66O4-C34H66O4-C36H64O4-C36H64O4	12-PAHSA//9-PAHSA//Mayolene-18//2-methylbacteriohopane-32,33,34,35-tetrol	---
411.2521_5.48	346.289	343.501	213.493	339.774	458.581	293.178	188.766	316.259	0.138524	0.137409	0.085402	0.135918	0.183444	0.117279	0.075511	0.126512	0.009	HMDB01083-HMDB07849-HMDB07853-HMDB14018-HMDB15297-HMDB30366-HMDB31840-HMDB31978-HMDB32567-HMDB34450-HMDB34579-HMDB35126-HMDB35375-HMDB35376-HMDB35801-HMDB37018-HMDB37231-HMDB37389-HMDB38046-HMDB38292-HMDB39685-HMDB40439-HMDB41497-HMDB60429-HMDB61062	C55H73CoN11O15-C19H39O7P-C19H39O7P-C12H18O2-C20H27N5O2-C24H36O4-C12H18O2-C25H30O3-C12H18O2-C12H18O2-C20H26NO3-C12H18O2-C12H18O2-C12H18O2-C12H18O2-C12H18O2-C12H18O2-C12H18O2-C12H18O2-C12H18O2-C12H18O2-C12H18O2-C12H18O2-C55H73CoN11O15-C18H24N4O2	Adenosyl cobyrinic acid a,c diamide//LPA(0:0/16:0)//LPA(16:0/0:0)//4-Hydroxypropofol//Cilostazol//null//(S,Z)-Lyratol acetate//null//Hexylresorcinol//Neocnidilide//null//(+/-)-Myrtenyl acetate//null//null//null//(S)-p-Mentha-1,8-dien-10-yl acetate//Perillyl acetate//null//Carvyl acetate//Menthadienyl acetate//8-Ocimenyl acetate//1-(2-Furanyl)-1-octanone//null//adenosylcob(III)yrinic acid a,c-diam…	null-C00416-C00416-null-null-null-null-null-null-C17002-null-null-null-null-null-null-null-null-null-null-null-null-null-null-null	C24H36O4-C24H36O4-C19H39O7P-C24H36O4-C24H36O4-C24H36O4-C24H36O4-C24H36O4-C24H36O4-C24H36O4-C24H36O4-C24H36O4-C24H36O4-C24H36O4-C24H36O4-C24H36O4-C24H36O4-C24H36O4-C24H36O4-C24H36O4-C24H36O4-C24H36O4-C24H36O4-C24H36O4-C24H36O4-C24H36O4-C24H36O4-C24H36O4-C24H36O4-C24H36O4-C24H36O4-C24H36O4-C24H36O4-C24H36O4-C19H39O7P-C24H36O4-C24H36O4-C19H39O7P-C24H36O4-C24H36O4-C24H36O4-C24H36O4-C24H36O4-C24H36O4-…	Pregn-4-en-20-one, 3b,17-dihydroxy-6a-methyl-, 17-acetate//Pregn-4-en-20-one, 17-(acetyloxy)-3-hydroxy-6-methyl-, (3a,6a)-//PA(16:0/0:0)//1&alpha;-hydroxy-25,26,27-trinorvitamin D3 24-carboxylic acid//3,6-Dioxo-5&beta;-cholan-24-oic Acid//3,6-Dioxo-5&alpha;-cholan-24-oic Acid//3,7-Dioxo-5&beta;-cholan-24-oic Acid//3,7-Dioxo-5&alpha;-cholan-24-oic Acid//3,12-Dioxo-5&beta;-cholan-24-oic Acid//3,12-…	----------------------------------C04036---C00416--------------------------------
896.4665_4.31	95.8436	24.7078	102.569	23.7385	114.273	49.3221	142.983	69.5146	0.153854	0.039662	0.16465	0.038106	0.183438	0.079175	0.229525	0.111589	0.008	HMDB09210-HMDB09467-HMDB09690	C45H70NO8P-C45H70NO8P-C45H70NO8P	PE(18:4(6Z,9Z,12Z,15Z)/22:6(4Z,7Z,10Z,13Z,16Z,19Z))//PE(20:5(5Z,8Z,11Z,14Z,17Z)/20:5(5Z,8Z,11Z,14Z,17Z))//PE(22:6(4Z,7Z,10Z,13Z,16Z,19Z)/18:4(6Z,9Z,12Z,15Z))	C00350-C00350-C00350	-	-	-
382.2322_8.62	55.9898	50.5841	52.124	59.8655	77.1395	39.182	27.4709	58.7956	0.132945	0.120109	0.123766	0.142147	0.183163	0.093035	0.065228	0.139607	0.097	ECMDB23662-ECMDB23716-HMDB14943-HMDB15643-HMDB29225-HMDB40057-HMDB41095-HMDB59617-HMDB60474-HMDB60574-HMDB61061	C37H73O11P-C37H73O11P-C17H22N4O-C16H26O5-C18H27N3O4-C8H17NS-C33H60O14-C13H23N4O4-C13H23N4O4-C17H28N2O5-C17H22N4O	null//null//Minaprine//Artemether//Coutaric acid//(+/-)-2-Pentylthiazolidine//null//2-(3-carboxy-3-(trimethylammonio)propyl)-L-histidine//Diphthine//null//null	null-null-null-null-C01327-null-null-null-null-null-null	-	-	-
337.1707_8.15	208.924	205.613	206.202	192.824	314.757	196.032	122.093	272.9	0.121514	0.119588	0.119931	0.11215	0.183068	0.114015	0.071011	0.158723	0.025	HMDB05037-HMDB11106-HMDB14444-HMDB15285-HMDB15317-HMDB15539-HMDB29515-HMDB33148-HMDB33712-HMDB40269-HMDB41102-HMDB41541	C14H21N3O2S-C9H16N4O6-C10H15N5O3-C12H18N2O2S-C19H26N2S-C37H48N4O5-C22H22O6-C22H22O6-C22H22O6-C9H19NO7-C22H22O6-C12H24N4O7	Sumatriptan//5-Amino-6-ribitylamino uracil//Penciclovir//Thiamylal//Pergolide//Lopinavir//Licoricone//Artocarpetin B//Glycyrin//Choline bitartrate//null//null	C07319-C04732-C07417-C07846-C07425-C12871-C17765-null-null-null-null-null	C19H26N2S-C21H21FN2O-C12H24N4O7	Pergolide//YM-53601//N2-Fructopyranosylarginine	C07425--
543.178_4.29	26.7062	24.4778	22.4287	26.9166	42.0448	18.1966	40.3386	29.03	0.116044	0.106361	0.097457	0.116958	0.182693	0.079068	0.175279	0.126141	0.111	HMDB02829-HMDB04484-HMDB06203-HMDB10365-HMDB15010-HMDB31674-HMDB32109-HMDB34660-HMDB40382-HMDB60647	C25H38O8-C25H38O8-C25H38O8-C25H38O8-C32H26N4O2-C24H29ClO7-C15H13NO4-C30H32O7-C15H13NO4-C15H13NO4	Androsterone glucuronide//Etiocholanolone glucuronide//5-alpha-Dihydrotestosterone glucuronide//3-alpha-hydroxy-5-alpha-androstane-17-one 3-D-glucuronide//Conivaptan//Armillarinin//Koeniginequinone B//Heterophyllin//Pummeline//null	C11135-C11136-C03033-C03033-null-null-null-null-null-null	C22H30N4O10S-C22H30N4O10S-C22H30N4O10S-C22H30N4O10S-C22H30N4O10S-C22H28N6O9-C22H28N6O9-C22H30N4O10S-C22H30N4O10S-C22H28N6O9-C22H28N6O9-C22H28N6O9-C22H28N6O9-C22H28N6O9-C22H28N6O9-C22H28N6O9-C22H28N6O9-C22H30N4O10S-C22H28N6O9-C22H30N4O10S-C22H28N6O9-C22H30N4O10S-C22H30N4O10S-C22H30N4O10S-C22H30N4O10S-C22H30N4O10S-C22H30N4O10S-C22H28N6O9-C22H28N6O9-C22H28N6O9-C22H28N6O9-C22H28N6O9-C22H28N6O9-C22H30…	Cys Glu Glu Tyr//Cys Glu Tyr Glu//Cys Tyr Glu Glu//Asp Asp Met Tyr//Asp Asp Tyr Met//Asp His Ser Tyr//Asp His Tyr Ser//Asp Met Asp Tyr//Asp Met Tyr Asp//Asp Asn Ser Trp//Asp Asn Trp Ser//Asp Ser His Tyr//Asp Ser Asn Trp//Asp Ser Trp Asn//Asp Ser Tyr His//Asp Trp Asn Ser//Asp Trp Ser Asn//Asp Tyr Asp Met//Asp Tyr His Ser//Asp Tyr Met Asp//Asp Tyr Ser His//Glu Cys Glu Tyr//Glu Cys Tyr Glu//Glu Glu …	0
554.35_4.97	103.019	97.1667	81.6263	76.2723	139.38	83.9565	89.9078	93.0825	0.134769	0.127113	0.106783	0.099779	0.182337	0.109832	0.117617	0.12177	0.012	HMDB10382-HMDB11481-HMDB11511-HMDB12108	C24H50NO7P-C25H52NO7P-C25H52NO7P-C25H52NO7P	LysoPC(16:0)//LysoPE(0:0/20:0)//LysoPE(20:0/0:0)//LysoPC(17:0)	C04230-null-null-C04230	C23H45N11O5-C23H45N11O5-C23H45N11O5-C23H45N11O5-C23H45N11O5-C23H45N11O5-C23H45N11O5-C23H45N11O5-C23H45N11O5-C23H45N11O5-C23H45N11O5-C23H45N11O5	Lys Pro Arg Arg//Lys Arg Pro Arg//Lys Arg Arg Pro//Pro Lys Arg Arg//Pro Arg Lys Arg//Pro Arg Arg Lys//Arg Lys Pro Arg//Arg Lys Arg Pro//Arg Pro Lys Arg//Arg Pro Arg Lys//Arg Arg Lys Pro//Arg Arg Pro Lys	-----------
570.8669_6.95	73.4148	72.3548	57.5089	63.7162	109.119	93.374	76.1323	53.3628	0.122566	0.120796	0.096011	0.106374	0.182174	0.155888	0.127103	0.089089	0.368	-	-	-	-	-	-	-
777.5222_5.48	96.7261	88.1947	38.3633	100.544	100.052	43.3681	28.8309	53.2719	0.176074	0.160544	0.069834	0.183023	0.182127	0.078944	0.052482	0.096973	0.438	HMDB07297-HMDB07326-HMDB07354-HMDB07379-HMDB07436-HMDB07464-HMDB07493-HMDB07521-HMDB07550-HMDB07605-HMDB07606-HMDB07632-HMDB07633-HMDB07660-HMDB07687-HMDB07802-HMDB07829-HMDB07830-HMDB08847-HMDB08878-HMDB08879-HMDB08972-HMDB09096-HMDB09127-HMDB09128-HMDB09137-HMDB09160-HMDB09161-HMDB09170-HMDB09192-HMDB09201-HMDB09202-HMDB09393-HMDB09426-HMDB09452-HMDB09457-HMDB09458-HMDB09614-HMDB09647-HMDB09679…	C45H80O5-C45H80O5-C45H80O5-C45H80O5-C45H80O5-C45H80O5-C45H80O5-C45H80O5-C45H80O5-C45H80O5-C45H80O5-C45H80O5-C45H80O5-C45H80O5-C45H80O5-C45H80O5-C45H80O5-C45H80O5-C41H70NO8P-C41H70NO8P-C41H70NO8P-C41H70NO8P-C41H70NO8P-C41H70NO8P-C41H70NO8P-C43H70NO8P-C41H70NO8P-C41H70NO8P-C43H70NO8P-C41H70NO8P-C43H70NO8P-C43H70NO8P-C43H70NO8P-C43H70NO8P-C41H70NO8P-C43H70NO8P-C43H70NO8P-C41H70NO8P-C41H70NO8P-C41H70…	DG(18:3(6Z,9Z,12Z)/24:1(15Z)/0:0)//DG(18:3(9Z,12Z,15Z)/24:1(15Z)/0:0)//DG(18:4(6Z,9Z,12Z,15Z)/24:0/0:0)//DG(20:0/22:4(7Z,10Z,13Z,16Z)/0:0)//DG(20:2(11Z,14Z)/22:2(13Z,16Z)/0:0)//DG(20:3(5Z,8Z,11Z)/22:1(13Z)/0:0)//DG(20:3(8Z,11Z,14Z)/22:1(13Z)/0:0)//DG(20:4(5Z,8Z,11Z,14Z)/22:0/0:0)//DG(20:4(8Z,11Z,14Z,17Z)/22:0/0:0)//DG(22:0/20:4(5Z,8Z,11Z,14Z)/0:0)//DG(22:0/20:4(8Z,11Z,14Z,17Z)/0:0)//DG(22:1(13Z)/…	null-null-null-null-null-null-null-null-null-null-null-null-null-null-null-null-null-null-C00350-C00350-C00350-C00350-C00350-C00350-C00350-C00350-C00350-C00350-C00350-C00350-C00350-C00350-C00350-C00350-C00350-C00350-C00350-C00350-C00350-C00350-null-null-null-null-null-null-null-null-null-null-null-null-null-null-null-null-null-null-null-null-null-null-null-null-null-null-null-null-null-null-null-…	-	-	-
584.1997_4.29	23.7594	11.7069	19.8098	9.89338	26.8786	14.7912	21.2841	19.5336	0.160909	0.079284	0.134161	0.067003	0.182034	0.100173	0.144145	0.13229	0.004	HMDB06605-HMDB06614-HMDB12212-HMDB29282-HMDB29813-HMDB32109-HMDB38477-HMDB38943-HMDB40126-HMDB40382-HMDB60647-HMDB61247-HMDB61248	C43H72N2O33-C43H72N2O33-C22H35N5O11-C16H13NO4-C26H30O14-C15H13NO4-C26H30O14-C16H13NO4-C26H30O14-C15H13NO4-C15H13NO4-C13H14N2O5-C13H14N2O5	Sialyl Lewis<sup>a</sup> penta//null//Dihydrozeatin-9-N-glucoside-O-glucoside//Avenanthramide 1p//5'-Hydroxycastavinol//Koeniginequinone B//null//null//null//Pummeline//null//null//null	null-null-null-null-null-null-null-null-null-null-null-null-null	-	-	-
335.2536_8.25	68.8611	46.3603	82.311	80.6976	128.177	80.5411	130.731	87.4985	0.097651	0.065743	0.116724	0.114436	0.181766	0.114214	0.185387	0.12408	0.17	HMDB61635	C16H31NO5	null	null	C19H36O3-C19H33F3O-C19H36O3-C19H36O3-C19H36O3-C19H36O3	Ricinoleic Acid methyl ester//OTK//10-oxo-nonadecanoic acid//18-oxo-nonadecanoic acid//2-oxo-nonadecanoic acid//3-oxo-nonadecanoic acid	-----
259.1091_3.45	71.3208	58.4224	64.9132	61.8717	99.6941	60.809	70.1546	61.3911	0.130011	0.106498	0.11833	0.112786	0.181732	0.110849	0.127885	0.11191	0.364	HMDB11112-HMDB11176-HMDB28996-HMDB29029-HMDB29113-HMDB29670-HMDB29838-HMDB30310-HMDB32679-HMDB32689-HMDB34564-HMDB35593-HMDB36525-HMDB36583-HMDB36790-HMDB36791-HMDB37244-HMDB37605-HMDB37726-HMDB37730-HMDB37736-HMDB37820-HMDB38143-HMDB40178-HMDB42058-HMDB60963	C14H18N2O4-C14H18N2O4-C14H18N2O4-C14H18N2O4-C14H18N2O4-C13H20O3-C12H12N2O-C13H14N2O-C13H20O3-C13H20O3-C13H20O3-C14H22O2-C27H36O10-C13H20O3-C14H22O2-C14H22O2-C13H20O3-C14H22O2-C13H20O3-C13H20O3-C13H20O3-C14H22O2-C27H36O10-C14H22O2-C13H14N2O-C13H14N2O	N1-(alpha-D-ribosyl)-5,6-dimethyl-benzimidazole//L-phenylalanyl-L-hydroxyproline //null//null//null//null//Harmalol//Harmaline//null//Annuionone C//13-Oxo-9,11-tridecadienoic acid//Rishitin//null//Methyl jasmonate//Kobusone//Isokobusone//null//null//Octyl 2-furoate//Furfuryl octanoate//null//Acetaldehyde butyl phenethyl acetal//null//2,6-Di-tert-butyl-1,4-benzenediol//Velnacrine//null	C05775-null-null-null-null-null-C06537-C06536-null-null-null-C09715-null-C11512-null-null-null-null-null-null-null-null-null-null-null-null	C13H20O3-C13H20O3-C13H20O3-C13H20O3-C14H16N2O3-C13H20O3-C13H20O3-C13H20O3-C13H20O3-C13H20O3-C13H20O3-C13H20O3-C13H20O3	Methyl jasmonate//methyl (+)-7-isojasmonate//(6S,9R)-Vomifoliol//(+/-)-6-Hydroxy-3-oxo-alpha-ionol//Maculosin//Epoxyeremopetasinorol//Annuionone A//Annuionone C//13-Oxo-9,11-tridecadienoic acid//(8alpha,10beta,11beta)-3-Hydroxy-4,15-dinor-1(5)-xanthen-12,8-olide//Octyl 2-furoate//Furfuryl octanoate//3-Methylbutyl 2-furanbutanoate	C11512-C16318-C01760-C04166-C10605--------
511.2216_4.32	99.334	62.5582	89.0803	50.9043	127.519	83.1188	100.681	89.0638	0.141449	0.089081	0.126848	0.072487	0.181584	0.118359	0.143367	0.126825	0.001	HMDB15190-HMDB35091-HMDB36600-HMDB36885-HMDB37158-HMDB38558-HMDB38560-HMDB38561	C9H23NO3PS-C30H40O2-C24H34O9-C30H40O2-C12H18O2S-C24H34O9-C23H32O9-C23H32O9	Echothiophate//null//T2 Toxin//null//3-[(2-Methyl-3-furanyl)thio]-4-heptanone//null//null//8-Isobutanoylneosolaniol	C06975-null-C09738-null-null-null-null-null	C18H36N8O5S-C18H36N8O5S-C26H32N4O7-C26H32N4O7-C26H32N4O7-C21H32N8O5-C21H32N8O5-C21H32N8O5-C21H32N8O5-C21H32N8O5-C18H36N8O5S-C18H36N8O5S-C21H32N8O5-C26H32N4O7-C18H36N8O5S-C18H36N8O5S-C26H32N4O7-C26H32N4O7-C18H36N8O5S-C18H36N8O5S-C18H36N8O5S-C18H36N8O5S-C18H36N8O5S-C18H36N8O5S-C26H32N4O7-C26H32N4O7-C26H32N4O7-C26H32N4O7-C26H32N4O7-C26H32N4O7-C26H32N4O7-C26H32N4O7-C26H32N4O7-C26H32N4O7-C26H32N4O7-C2…	Ala Cys Lys Arg//Ala Cys Arg Lys//Ala Glu Phe Phe//Ala Phe Glu Phe//Ala Phe Phe Glu//Ala His His Ile//Ala His His Leu//Ala His Ile His//Ala His Leu His//Ala Ile His His//Ala Lys Cys Arg//Ala Lys Arg Cys//Ala Leu His His//Ala Pro Tyr Tyr//Ala Arg Cys Lys//Ala Arg Lys Cys//Ala Tyr Pro Tyr//Ala Tyr Tyr Pro//Cys Ala Lys Arg//Cys Ala Arg Lys//Cys Lys Ala Arg//Cys Lys Arg Ala//Cys Arg Ala Lys//Cys Arg …	------------------------------------------------------------------------------------------------------------------------------------------------------------------------
422.2914_4.5	51.7242	44.4832	43.3619	49.1145	75.1288	41.9972	54.8654	53.3549	0.124929	0.107439	0.104731	0.118626	0.181457	0.101435	0.132515	0.128867	0.04	HMDB00447-HMDB02082-HMDB02250-HMDB14372-HMDB14425-HMDB38152	C24H36O5-C22H36O5-C19H37NO4-C24H36O5-C21H29N3O-C24H36O5	7a,12a-Dihydroxy-3-oxo-4-cholenoic acid//Bisnorcholic acid//Dodecanoylcarnitine//Lovastatin//Disopyramide//null	C15568-null-null-C07074-C06965-null	C24H39NO5-C24H39NO5	U-46619 Glycine methyl ester//Talatizamine	0
652.1299_3.62	51.7704	39.5989	45.8383	18.8341	54.3436	27.5359	31.4977	30.3482	0.172702	0.132099	0.152913	0.062829	0.181286	0.091858	0.105074	0.101239	0.069	-	-	-	-	-	-	-
973.4628_4.17	20.3464	4.34037	16.5299	4.44175	19.8896	6.69805	24.3993	13.0694	0.185448	0.03956	0.150663	0.040485	0.181285	0.06105	0.222388	0.119122	0.025	ECMDB23330-ECMDB23383-HMDB14262-HMDB30155-HMDB33426-HMDB34816	C41H73N3O15P2-C41H73N3O15P2-C49H66N10O10S2-C27H34O8-C47H72O21-C46H68O20	null//null//Octreotide//null//null//null	null-null-C07306-null-null-null	C47H72O21	Betavulgaroside VI
334.1368_2.43	73.5344	48.443	138.854	56.7305	123.272	58.4453	96.6785	84.1868	0.108116	0.071224	0.204153	0.083409	0.181244	0.085931	0.142144	0.123778	0.028	HMDB15299-HMDB28705-HMDB28747	C12H19N3O-C10H19N5O5-C10H19N5O5	Procarbazine//null//null	C07402-null-null	-	-	-
486.2186_5.46	36.5331	38.8784	24.7348	34.095	47.8506	30.4363	18.3057	33.5272	0.138194	0.147065	0.093564	0.128971	0.181005	0.115132	0.069245	0.126823	0.004	HMDB02061-HMDB30452-HMDB33456	C16H27NO12-C17H26N8O5-C14H13NO	Hyaluronic acid//Blasticidin S//2-Methoxy-3-methyl-9H-carbazole	C00518-C02010-null	C18H33N5O9-C18H33N5O9-C18H33N5O9-C18H33N5O9-C18H33N5O9-C18H33N5O9-C18H33N5O9-C18H33N5O9-C18H33N5O9-C18H33N5O9-C18H33N5O9-C18H33N5O9-C18H33N5O9-C18H33N5O9-C18H33N5O9-C18H33N5O9-C18H33N5O9-C18H33N5O9-C18H33N5O9-C18H33N5O9-C18H33N5O9-C18H33N5O9-C18H33N5O9-C18H33N5O9-C18H33N5O9-C18H33N5O9-C18H33N5O9-C18H33N5O9-C18H33N5O9-C18H33N5O9-C18H33N5O9-C18H33N5O9-C18H33N5O9-C18H33N5O9-C18H33N5O9-C18H33N5O9-C18…	Asp Lys Thr Thr//Asp Thr Lys Thr//Asp Thr Thr Lys//Glu Lys Ser Thr//Glu Lys Thr Ser//Glu Ser Lys Thr//Glu Ser Thr Lys//Glu Thr Lys Ser//Glu Thr Ser Lys//Lys Asp Thr Thr//Lys Glu Ser Thr//Lys Glu Thr Ser//Lys Ser Glu Thr//Lys Ser Thr Glu//Lys Thr Asp Thr//Lys Thr Glu Ser//Lys Thr Ser Glu//Lys Thr Thr Asp//Ser Glu Lys Thr//Ser Glu Thr Lys//Ser Lys Glu Thr//Ser Lys Thr Glu//Ser Thr Glu Lys//Ser Thr …	------------------------------------
256.1464_5.4	481.875	387.029	331.248	398.689	581.148	385.489	252.892	394.6	0.149978	0.120458	0.103097	0.124087	0.180876	0.119979	0.07871	0.122815	0.001	HMDB00653-HMDB14362-HMDB31699-HMDB32216-HMDB35112-HMDB35624-HMDB35843-HMDB39467-HMDB41998	C27H46O4S-C10H15N3-C9H16OS-C14H22ClNO-C29H44O5-C29H44O5-C29H44O5-C9H16OS-C15H23N	Cholesterol sulfate//Bethanidine//null//Diethylenetriamine crosslinked with epichlorohydrin//null//null//null//null//Prolintane	C18043-null-null-null-null-null-null-null-null	C14H22ClNO	Diethylenetriamine crosslinked with epichlorohydrin
899.5038_4.36	34.8919	10.0153	27.5839	9.87304	33.3848	13.169	35.6917	20.0197	0.188984	0.054246	0.149402	0.053475	0.180821	0.071326	0.193315	0.108432	0.043	HMDB09787-HMDB09788-HMDB09810-HMDB09811-HMDB09826-HMDB09838-HMDB09848-HMDB09849-HMDB09858-HMDB09862-HMDB09879-HMDB09886-HMDB11841-HMDB11842-HMDB31358-HMDB34547-HMDB35059-HMDB40957-HMDB40994-HMDB41990	C45H81O13P-C45H81O13P-C45H81O13P-C45H81O13P-C45H81O13P-C45H81O13P-C45H81O13P-C45H81O13P-C45H81O13P-C45H81O13P-C45H81O13P-C45H81O13P-C79H139N3O34-C79H139N3O34-C46H74O17-C46H74O17-C46H74O17-C43H66O16-C26H38O5-C27H34N4O	null//null//null//null//null//null//null//null//null//null//null//null//Ganglioside GD2 (d18:0/18:1(11Z))//Ganglioside GD2 (d18:0/18:1(9Z))//null//null//null//null//null//Piritramide	null-null-null-null-null-null-null-null-null-null-null-null-null-null-null-null-null-null-null-null	C46H74O17-C46H74O17-C46H74O17	Pitheduloside D//Medicoside C//Hovenoside I	--
473.2511_4.83	781.608	575.552	611.728	671.259	977.593	514.239	576.243	702.688	0.14445	0.106369	0.113055	0.124057	0.180671	0.095038	0.106497	0.129865	0.001	HMDB34064-HMDB35975-HMDB35976-HMDB36313-HMDB37610	C26H36O5-C27H38O7-C27H38O7-C27H40O8-C27H38O7	null//null//null//null//null	null-null-null-null-null	C23H34N6O5-C23H34N6O5-C23H34N6O5-C23H34N6O5-C18H34N8O7-C18H34N8O7-C18H34N8O7-C18H34N8O7-C18H34N8O7-C18H34N8O7-C23H34N6O5-C23H34N6O5-C18H34N8O7-C18H34N8O7-C18H34N8O7-C18H34N8O7-C18H34N8O7-C18H34N8O7-C18H34N8O7-C18H34N8O7-C18H34N8O7-C18H34N8O7-C18H34N8O7-C18H34N8O7-C22H38N4O5-C22H38N4O5-C22H38N4O5-C22H38N4O5-C22H38N4O5-C22H38N4O5-C23H34N6O5-C23H34N6O5-C18H34N8O7-C18H34N8O7-C18H34N8O7-C18H34N8O7-C18…	Ala Ala Lys Trp//Ala Ala Trp Lys//Ala Lys Ala Trp//Ala Lys Trp Ala//Ala Gln Arg Thr//Ala Gln Thr Arg//Ala Arg Gln Thr//Ala Arg Thr Gln//Ala Thr Gln Arg//Ala Thr Arg Gln//Ala Trp Ala Lys//Ala Trp Lys Ala//Asp Gly Lys Arg//Asp Gly Arg Lys//Asp Lys Gly Arg//Asp Lys Arg Gly//Asp Arg Gly Lys//Asp Arg Lys Gly//Gly Asp Lys Arg//Gly Asp Arg Lys//Gly Lys Asp Arg//Gly Lys Arg Asp//Gly Arg Asp Lys//Gly Arg …	-------------------------------------------------------------------------------------------------------------C09086-C09229---
525.2074_4.18	40.0636	18.0725	35.8091	19.7337	48.1593	22.4969	45.0137	37.3887	0.150199	0.067754	0.134248	0.073982	0.180549	0.084341	0.168756	0.14017	0.013	HMDB10338-HMDB28805-HMDB28869-HMDB28974-HMDB29015-HMDB29031-HMDB29157-HMDB30294-HMDB33654-HMDB35222-HMDB35863-HMDB36161-HMDB38559-HMDB60337	C25H36O9-C10H17N3O4-C10H18N2O4S-C10H18N2O4S-C10H17N3O4-C10H17N3O4-C10H17N3O4-C20H26O11-C25H36O9-C27H34O9-C27H34O9-C25H36O9-C25H36O9-C18H14O2	11-Oxo-androsterone glucuronide//null//null//null//null//null//null//null//null//null//null//null//null//null	C03033-null-null-null-null-null-null-null-null-null-null-null-null-null	C23H30N6O7-C23H30N6O7-C23H30N6O7-C23H30N6O7-C23H30N6O7-C23H30N6O7-C23H30N6O7-C23H30N6O7-C23H30N6O7-C23H30N6O7-C23H30N6O7-C23H30N6O7-C23H30N6O7-C23H30N6O7-C23H30N6O7-C23H30N6O7-C23H30N6O7-C23H30N6O7-C23H30N6O7-C23H30N6O7-C23H30N6O7-C23H30N6O7-C23H30N6O7-C23H30N6O7-C23H30N6O7-C23H30N6O7-C23H30N6O7-C23H30N6O7-C23H30N6O7-C23H30N6O7-C20H34N6O7S-C20H34N6O7S-C20H34N6O7S-C23H30N6O7-C23H30N6O7-C23H30N6O7-…	Ala Glu Phe His//Ala Glu His Phe//Ala Phe Glu His//Ala Phe His Glu//Ala His Glu Phe//Ala His Phe Glu//Glu Ala Phe His//Glu Ala His Phe//Glu Phe Ala His//Glu Phe His Ala//Glu His Ala Phe//Glu His Phe Ala//Phe Ala Glu His//Phe Ala His Glu//Phe Glu Ala His//Phe Glu His Ala//Phe His Ala Glu//Phe His Glu Ala//His Ala Glu Phe//His Ala Phe Glu//His Glu Ala Phe//His Glu Phe Ala//His Phe Ala Glu//His Phe …	-------------------------------------------------------------------------------------C09746--
778.5193_5.47	53.0092	48.1779	21.3938	55.6191	54.5453	23.7845	16.143	29.5236	0.175413	0.159426	0.070794	0.18405	0.180496	0.078705	0.053419	0.097697	0.387	ECMDB23678-ECMDB23707-HMDB08192-HMDB08225-HMDB10269-HMDB10276-HMDB10277-HMDB10278-HMDB10283-HMDB10286-HMDB10291-HMDB10294-HMDB10693-HMDB10694-HMDB10695-HMDB10696-HMDB11212-HMDB11213-HMDB56456-HMDB56483-HMDB56739-HMDB56775-HMDB56901-HMDB57590-HMDB57638-HMDB57697-HMDB57701-HMDB57708-HMDB57709-HMDB57956-HMDB58165-HMDB58399-HMDB58568-HMDB58980-HMDB59004-HMDB59005	C38H73O11P-C38H73O11P-C42H78NO7P-C42H78NO7P-C83H142O17P2-C83H142O17P2-C83H142O17P2-C83H142O17P2-C83H142O17P2-C83H142O17P2-C83H142O17P2-C83H142O17P2-C83H142O17P2-C83H142O17P2-C83H142O17P2-C83H142O17P2-C42H78NO7P-C42H78NO7P-C83H142O17P2-C83H142O17P2-C83H142O17P2-C83H142O17P2-C83H142O17P2-C83H142O17P2-C83H142O17P2-C83H142O17P2-C83H142O17P2-C83H142O17P2-C83H142O17P2-C83H142O17P2-C83H142O17P2-C83H142O…	null//null//PC(18:3(6Z,9Z,12Z)/P-16:0)//PC(18:3(9Z,12Z,15Z)/P-16:0)//CL(20:4(5Z,8Z,11Z,14Z)/18:2(9Z,12Z)/18:2(9Z,12Z)/18:2(9Z,12Z))//CL(20:4(5Z,8Z,11Z,14Z)/20:4(5Z,8Z,11Z,14Z)/18:2(9Z,12Z)/16:0)//CL(20:4(5Z,8Z,11Z,14Z)/20:4(8Z,11Z,14Z,17Z)/18:2(9Z,12Z)/16:0)//CL(20:4(8Z,11Z,14Z,17Z)/18:2(9Z,12Z)/18:2(9Z,12Z)/18:2(9Z,12Z))//CL(20:4(8Z,11Z,14Z,17Z)/20:4(5Z,8Z,11Z,14Z)/18:2(9Z,12Z)/16:0)//CL(20:4(8Z…	null-null-C00157-C00157-null-null-null-null-null-null-null-null-null-null-null-null-null-null-null-null-null-null-null-null-null-null-null-null-null-null-null-null-null-null-null-null	-	-	-
1035.4372_4.31	24.5849	15.798	22.2075	12.168	30.6946	17.5394	24.8554	22.2441	0.144539	0.092879	0.130562	0.071538	0.180459	0.103117	0.146129	0.130777	0.001	HMDB10035-HMDB10059-HMDB35498	C43H85O19P3-C43H85O19P3-C49H74O22	PIP2(16:0/18:0)//PIP2(18:0/16:0)//null	C00626-C00626-null	-	-	-
775.5058_5.47	162.363	153.188	57.394	182.85	166.756	73.8758	37.4736	90.8046	0.175583	0.165662	0.062067	0.197738	0.180334	0.079891	0.040525	0.098198	0.212	HMDB06733-HMDB11145-HMDB41202-HMDB57048-HMDB57373-HMDB57400-HMDB58013-HMDB58014-HMDB58023-HMDB58024-HMDB58079-HMDB58080-HMDB58089-HMDB58090-HMDB58187-HMDB58188-HMDB58197-HMDB58198-HMDB58213-HMDB58214-HMDB58223-HMDB58224-HMDB58235-HMDB58244-HMDB58245-HMDB58260-HMDB58261-HMDB58270-HMDB58271-HMDB58448-HMDB58449-HMDB58458-HMDB58459-HMDB58502-HMDB58503-HMDB58512-HMDB58513-HMDB58590-HMDB58591-HMDB58606…	C49H76O2-C37H75O7P-C41H78O12S-C89H150O17P2-C89H150O17P2-C89H150O17P2-C89H150O17P2-C89H150O17P2-C89H150O17P2-C89H150O17P2-C89H150O17P2-C89H150O17P2-C89H150O17P2-C89H150O17P2-C89H150O17P2-C89H150O17P2-C89H150O17P2-C89H150O17P2-C89H150O17P2-C89H150O17P2-C89H150O17P2-C89H150O17P2-C89H150O17P2-C89H150O17P2-C89H150O17P2-C89H150O17P2-C89H150O17P2-C89H150O17P2-C89H150O17P2-C89H150O17P2-C89H150O17P2-C89H1…	CE(22:6(4Z,7Z,10Z,13Z,16Z,19Z))//PA(16:0e/18:0)//1,2-Di-O-palmitoyl-3-O-(6-sulfoquinovopyranosyl)glycerol//null//null//null//null//null//null//null//null//null//null//null//null//null//null//null//null//null//null//null//null//null//null//null//null//null//null//null//null//null//null//null//null//null//null//null//null//null//null//null//null//null//null//null//null//null//null//null//null//null…	C02530-null-null-null-null-null-null-null-null-null-null-null-null-null-null-null-null-null-null-null-null-null-null-null-null-null-null-null-null-null-null-null-null-null-null-null-null-null-null-null-null-null-null-null-null-null-null-null-null-null-null-null-null-null-null-null-null-null-null	C44H72O11-C42H77O8P-C42H77O8P-C42H77O8P-C42H77O8P-C42H77O8P-C42H77O8P-C42H77O8P-C42H77O8P-C42H77O8P-C42H77O8P-C42H77O8P-C42H77O8P	Oligomycin D//PA(17:1(9Z)/22:2(13Z,16Z))//PA(17:2(9Z,12Z)/22:1(11Z))//PA(18:3(6Z,9Z,12Z)/21:0)//PA(18:3(9Z,12Z,15Z)/21:0)//PA(19:0/20:3(8Z,11Z,14Z))//PA(19:1(9Z)/20:2(11Z,14Z))//PA(20:2(11Z,14Z)/19:1(9Z))//PA(20:3(8Z,11Z,14Z)/19:0)//PA(21:0/18:3(6Z,9Z,12Z))//PA(21:0/18:3(9Z,12Z,15Z))//PA(22:1(11Z)/17:2(9Z,12Z))//PA(22:2(13Z,16Z)/17:1(9Z))	C11314------------
797.4865_5.47	72.8677	74.5351	32.3185	78.7439	82.121	42.7383	23.9141	48.5846	0.15986	0.163518	0.070901	0.172751	0.18016	0.093761	0.052464	0.106586	0.245	HMDB01924-HMDB15411	C14H22N2O3-C14H22N2O3	Atenolol//Practolol	C13235-C11696	C44H75O8P-C44H75O8P	PA(19:0/22:6(4Z,7Z,10Z,13Z,16Z,19Z))//PA(22:6(4Z,7Z,10Z,13Z,16Z,19Z)/19:0)	-
331.6004_4.3	7.76946	6.26229	6.75788	4.08259	10.2674	7.58466	7.27448	7.09388	0.136085	0.109686	0.118367	0.071508	0.179837	0.132848	0.127416	0.124252	0.012	HMDB39523-HMDB40681	C27H22O12-C27H22O12	Isomelitric acid A//Melitric acid A	null-null	-	-	-
347.219_8.15	108.496	130.941	126.902	118.897	185.483	134.717	68.8274	157.454	0.105161	0.126916	0.123001	0.115241	0.179781	0.130576	0.066711	0.152613	0.093	ECMDB23644-ECMDB23673-ECMDB23687-ECMDB23714-HMDB31006-HMDB31047-HMDB31048-HMDB31049-HMDB41082	C35H69O11P-C35H69O11P-C35H69O11P-C35H69O11P-C19H34O4-C19H34O4-C19H34O4-C19H34O4-C17H30	null//null//null//null//1-Acetoxy-2-hydroxy-16-heptadecen-4-one//null//Avocadyne 1-acetate//Avocadyne 4-acetate//null	null-null-null-null-null-null-null-null-null	-	-	-
602.3694_5.47	57.7899	60.9653	27.2602	60.5047	64.1528	29.2644	19.128	37.8815	0.161901	0.170797	0.076371	0.169506	0.179727	0.081985	0.053588	0.106126	0.339	HMDB04845-HMDB11917-HMDB11918-HMDB15304-HMDB30148-HMDB34658-HMDB34706-HMDB34738-HMDB34930-HMDB35687-HMDB36693-HMDB36979-HMDB39275-HMDB40755-HMDB41229-HMDB41249	C59H108N2O21-C59H108N2O21-C59H108N2O21-C18H23NO-C16H24O4-C17H24O4-C32H48O8-C17H24O4-C17H24O4-C17H24O4-C17H24O4-C16H24O4-C17H24O4-C16H24O4-C16H24O4-C17H24O4	Ganglioside GM3 (d18:1/18:0)//Ganglioside GM3 (d18:0/18:1(11Z))//Ganglioside GM3 (d18:0/18:1(9Z))//Orphenadrine//null//null//Cucurbitacin C//null//null//Acetylvalerenolic acid//null//null//[6]-Gingerdione//null//null//6-Hydroxyshogaol	C04730-null-null-C07935-null-null-C08795-null-null-null-null-null-C10459-null-null-null	C24H47N11O7	Arg Leu Ser Ala Arg
471.2417_4.88	3112.2	973.246	2643.52	990.002	3052.81	1124.69	2916.74	2178.75	0.183157	0.057277	0.155575	0.058263	0.179662	0.06619	0.171654	0.128222	0.039	HMDB02522-HMDB02586-HMDB02642-HMDB30157-HMDB35700-HMDB35890-HMDB36968-HMDB41241	C24H40O7S-C24H40O7S-C24H40O7S-C25H32O5-C27H38O8-C27H36O7-C47H76O19-C47H76O19	Chenodeoxycholic acid sulfate//Chenodeoxycholic acid 3-sulfate//Ursodeoxycholic acid 3-sulfate//Austalide K//null//null//null//null	null-null-null-null-null-null-null-null	C24H40O7S-C27H36O7-C27H36O7-C24H40O7S-C24H40O7S-C24H40O7S-C27H36O7	Chenodeoxycholic acid 3-sulfate//3,16-DIDEOXYMEXICANOLIDE-3&beta;-DIOL//3&alpha;-HYDROXY-3-DEOXYANGOLENSIC ACID METHYL ESTER//3-Sulfodeoxycholic acid//Chenodeoxycholic acid sulfate//Ursodeoxycholic acid 3-sulfate//Lucidenic acid K	------
212.1557_3.97	39.1354	34.2892	29.5908	53.2798	81.0105	35.73	78.6297	99.5289	0.086737	0.075997	0.065583	0.118086	0.179547	0.07919	0.17427	0.22059	0.184	HMDB00032-HMDB00876-HMDB00921-HMDB02027-HMDB02719-HMDB06271-HMDB06500-HMDB06505-HMDB06560-HMDB06719-HMDB06842-HMDB12178-HMDB14315-HMDB34399-HMDB59615	C27H44O-C27H44O-C27H44O-C27H44O-C27H44O-C27H44O-C27H44O-C27H44O-C27H44O-C27H44O-C27H44O-C27H44O-C27H44O-C27H44O-C27H44O	7-Dehydrocholesterol//Vitamin D3//Cholestenone//8-Dehydrocholesterol//Desmosterol//Zymosterol intermediate 2//Previtamin D3//Lumisterol 3//Tachysterol 3//5,6-trans-Vitamin D3//5a-Cholesta-7,24-dien-3b-ol//5Alpha-cholesta-8-en-3-one//Cholecalciferol//5alpha-Cholest-7-en-3-one//5-alpha-Cholesta-7,24-dien-3-beta-ol	C01164-C05443-C00599-null-C01802-C05437-C07711-null-null-null-C05439-null-C05443-null-null	-	-	-
276.6598_5.42	90.5794	78.4527	56.1926	71.623	105.597	65.586	47.7925	72.3278	0.154007	0.133389	0.095541	0.121777	0.17954	0.111512	0.081259	0.122975	0.005	HMDB61198	C28H40F3N5O3	null	null	-	-	-
472.2452_4.87	922.135	273.221	782.113	281.172	897.878	326.599	876.143	648.406	0.184145	0.054561	0.156183	0.056148	0.179301	0.06522	0.17496	0.129483	0.045	ECMDB23403-ECMDB23412-HMDB11474-HMDB11480-HMDB11504-HMDB11510-HMDB14388-HMDB35366	C21H42NO7P-C21H42NO7P-C21H42NO7P-C23H40NO7P-C21H42NO7P-C23H40NO7P-C24H33N3O4-C28H37NO4	null//null//LysoPE(0:0/16:1(9Z))//LysoPE(0:0/18:4(6Z,9Z,12Z,15Z))//LysoPE(16:1(9Z)/0:0)//LysoPE(18:4(6Z,9Z,12Z,15Z)/0:0)//Ranolazine//null	null-null-null-null-null-null-null-null	C23H40NO7P-C23H40NO7P-C23H40NO7P	LysoPE(0:0/18:4(6Z,9Z,12Z,15Z))//LysoPE(18:4(6Z,9Z,12Z,15Z)/0:0)//PE(18:4(6Z,9Z,12Z,15Z)/0:0)	--
287.2349_8.03	64.1661	29.494	45.6428	40.8817	61.346	26.8114	21.6533	52.7211	0.187228	0.086059	0.13318	0.119287	0.178999	0.078232	0.063181	0.153833	0.149	HMDB00305-HMDB03071-HMDB06216-HMDB06217-HMDB06221-HMDB15430-HMDB30403-HMDB32255-HMDB34735-HMDB36728-HMDB36841-HMDB36916-HMDB37543-HMDB38709-HMDB41023-HMDB41371	C20H30O-C40H60O2-C20H30O-C20H30O-C20H30O-C35H60N2O4-C20H30O-C15H27NO3-C20H30O-C20H30O-C20H30O-C40H60O2-C18H32O-C20H30O-C35H66O3-C19H26	Vitamin A//5,6-Dihydro-5,6-dihydroxy-y,y-carotene//11-cis-Retinol//9-cis-Retinol//13-cis Retinol//Pancuronium//null//N-[(Ethoxycarbonyl)methyl)-p-menthane-3-carboxamide//Abietinal//ent-16-Kauren-19-al//null//null//(+/-)-(Z)-2-(5-Tetradecenyl)cyclobutanone//null//null//18-Nor-4(19),8,11,13-abietatetraene	C00473-null-C00899-C16682-C19962-C07551-null-null-C11887-null-null-null-null-null-null-null	C20H30O-C20H30O-C20H30O-C20H30O-C20H30O-C20H30O-C18H32O-C18H32O-C18H32O-C18H32O-C18H32O-C18H32O-C18H32O-C18H32O-C18H32O-C20H30O-C20H30O-C20H30O-C20H30O-C20H30O-C20H30O-C20H30O-C20H30O-C20H30O-C20H30O-C20H30O-C20H30O-C20H30O-C18H32O-C20H30O-C20H30O-C20H30O-C18H32O-C20H30O-C18H32O-C18H32O-C18H32O	Retinol / Retinol skeleton//Sandaracopimarinal//11-cis-Retinol//9-cis-retinol//13-cis-retinol//TOTAROL//9,12,15-Octadecatrien-1-ol//11E,14E-Octadecadienal//2E,13Z-Octadecadienal//3E,13Z-Octadecadienal//11Z,13Z-Octadecadienal//13Z,15Z-Octadecadienal//3Z,13Z-Octadecadienal//9Z,12Z-Octadecadienal//5-(1-hydroxypropan-2-yl)isolongifolane//Helicallenal//levopimaradienal//dehydroabietadienol//(+)-Totaro…	C00473--C00899-C16682-C19962------------C11886---C18222----C11887-C11885-C11873-C09092-C18220---------
588.1853_4.29	64.2638	27.3939	54.0518	27.1158	69.6838	36.919	62.5159	47.4225	0.165047	0.070355	0.13882	0.069641	0.178967	0.094818	0.160558	0.121794	0.006	HMDB15558	C24H33N3O3S2	Pipotiazine	null	C27H31N5O8-C27H31N5O8-C27H31N5O8-C27H31N5O8-C27H31N5O8-C27H31N5O8-C27H31N5O8-C27H31N5O8-C27H31N5O8-C27H31N5O8-C27H31N5O8-C27H31N5O8-C27H31N5O8-C27H31N5O8-C27H31N5O8-C27H31N5O8-C27H31N5O8-C27H31N5O8-C27H31N5O8-C27H31N5O8-C27H31N5O8-C27H31N5O8-C27H31N5O8-C27H31N5O8-C27H31N5O8-C27H31N5O8-C27H31N5O8-C27H31N5O8-C27H31N5O8-C27H31N5O8-C27H31N5O8-C27H31N5O8-C27H31N5O8-C27H31N5O8-C27H31N5O8-C27H31N5O8-C27…	Ala Asp Trp Tyr//Ala Asp Tyr Trp//Ala Trp Asp Tyr//Ala Trp Tyr Asp//Ala Tyr Asp Trp//Ala Tyr Trp Asp//Asp Ala Trp Tyr//Asp Ala Tyr Trp//Asp Phe Ser Trp//Asp Phe Trp Ser//Asp Ser Phe Trp//Asp Ser Trp Phe//Asp Trp Ala Tyr//Asp Trp Phe Ser//Asp Trp Ser Phe//Asp Trp Tyr Ala//Asp Tyr Ala Trp//Asp Tyr Trp Ala//Glu Gly Trp Tyr//Glu Gly Tyr Trp//Glu Trp Gly Tyr//Glu Trp Tyr Gly//Glu Tyr Gly Trp//Glu Tyr …	-----------------------------------------------------------------------
304.2341_8.03	157.279	119.539	107.929	109.494	158.635	62.5567	38.8218	132.382	0.177388	0.134823	0.121729	0.123493	0.178918	0.070555	0.043785	0.149308	0.529	-	-	-	-	-	-	-
997.5058_4.27	18.1469	4.30433	16.0012	3.9282	18.1979	6.3964	21.6506	13.1278	0.178342	0.042302	0.157255	0.038605	0.178843	0.062862	0.212775	0.129016	0.026	HMDB30040-HMDB38383-HMDB41134	C45H74O19-C45H70O19-C45H74O19	null//null//null	null-null-null	-	-	-
266.1297_4.02	37.1522	34.6667	45.1939	27.9066	72.8298	39.2861	58.299	92.3796	0.091123	0.085027	0.110847	0.068447	0.17863	0.096357	0.14299	0.226579	0.005	HMDB13163-HMDB14969-HMDB30379-HMDB30704-HMDB32049-HMDB59802-HMDB59803-HMDB60471	C13H10O-C21H24F3N3S-C14H12N2O-C14H17NO7-C13H10O-C13H10O-C13H10O-C14H17NO7	2-Hydroxyfluorene//Trifluoperazine//N-Methoxy-1-vinyl-beta-carboline//Taxiphyllin//Benzophenone//3-Hydroxyfluorene//9-Hydroxyfluorene//Dhurrin	C14460-C07168-null-C01855-C06354-null-C06711-C05143	C15H20ClNO	Pronetalol hydrochloride	C19513
895.4641_4.31	195.719	47.7754	210.269	57.5881	225.195	96.1205	293.464	135.725	0.155104	0.037861	0.166635	0.045638	0.178463	0.076174	0.232565	0.10756	0.009	HMDB34546-HMDB35011-HMDB39647-HMDB41020	C44H68O15-C42H70O13-C42H70O13-C46H72O17	null//null//null//null	null-null-null-null	C47H72O14-C46H72O17	Ivermectin B1b//Momordin Ie	C07970-
506.2802_4.3	141.004	56.2643	120.352	45.4334	157.658	80.3767	164.121	118.483	0.159562	0.06367	0.136192	0.051413	0.178408	0.090956	0.185722	0.134077	0.024	HMDB02421-HMDB32816-HMDB40467-HMDB42042-HMDB60622	C24H40O8S-C50H84O19-C50H84O19-C28H41N3O3-C31H37NO8	7-Sulfocholic acid//null//null//Tiropramide//null	null-null-null-null-null	C22H35N9O5-C22H35N9O5-C22H35N9O5-C22H35N9O5-C22H35N9O5-C22H35N9O5-C22H35N9O5-C22H35N9O5-C22H35N9O5-C22H35N9O5-C22H35N9O5-C22H35N9O5	His Pro Pro Arg//His Pro Arg Pro//His Arg Pro Pro//Pro His Pro Arg//Pro His Arg Pro//Pro Pro His Arg//Pro Pro Arg His//Pro Arg His Pro//Pro Arg Pro His//Arg His Pro Pro//Arg Pro His Pro//Arg Pro Pro His	-----------
387.2536_5.48	1674.82	1617.06	853.097	1841.07	1990.21	1229.92	631.027	1319.69	0.150115	0.144938	0.076464	0.165016	0.178384	0.110239	0.056559	0.118284	0.082	HMDB00391-HMDB00400-HMDB00502-HMDB02183-HMDB14018-HMDB29653-HMDB30053-HMDB30366-HMDB30446-HMDB31311-HMDB31454-HMDB31624-HMDB31625-HMDB31840-HMDB31866-HMDB32060-HMDB32567-HMDB33399-HMDB34450-HMDB35126-HMDB35152-HMDB35153-HMDB35185-HMDB35288-HMDB35375-HMDB35376-HMDB35601-HMDB35801-HMDB35989-HMDB36719-HMDB36814-HMDB36816-HMDB37018-HMDB37231-HMDB37294-HMDB37389-HMDB38046-HMDB38292-HMDB38908-HMDB39685…	C24H38O5-C24H38O5-C24H38O5-C22H32O2-C12H18O2-C11H16O-C22H32O2-C24H36O4-C22H32O2-C11H16O-C11H16O-C11H16O-C11H16O-C12H18O2-C11H16O-C11H16O-C12H18O2-C24H38O5-C12H18O2-C12H18O2-C20H34-C20H34-C22H32O2-C24H38O5-C12H18O2-C12H18O2-C11H16O-C12H18O2-C11H16O-C11H16O-C11H16O-C11H16O-C12H18O2-C12H18O2-C11H16O-C12H18O2-C12H18O2-C12H18O2-C22H32O2-C12H18O2-C12H18O2-C12H18O2	7-Ketodeoxycholic acid//3,7-Dihydroxy-12-oxocholanoic acid//3-Oxocholic acid//Docosahexaenoic acid//4-Hydroxypropofol//1-(1-Methoxy-1-methylethyl)-4-methylbenzene//Neogrifolin//null//Grifolin//Benzyl butyl ether//trans-Jasmone//5-Phenyl-1-pentanol//1-Phenyl-2-pentanol//(S,Z)-Lyratol acetate//2-Methyl-4-phenyl-2-butanol//2-Butyl-4-methylphenol//Hexylresorcinol//null//Neocnidilide//(+/-)-Myrtenyl a…	null-null-null-C06429-null-null-null-null-null-null-null-null-null-null-null-null-null-null-C17002-null-null-null-null-null-null-null-C08490-null-null-null-null-null-null-null-null-null-null-null-null-null-null-null	C24H36O4-C24H36O4-C24H36O4-C24H36O4-C24H36O4-C24H36O4-C24H36O4-C24H36O4-C24H36O4-C24H36O4-C24H36O4-C24H36O4-C24H36O4-C24H36O4-C24H36O4-C24H36O4-C24H36O4-C24H36O4-C24H36O4-C24H36O4-C24H36O4-C24H36O4-C24H36O4-C24H36O4-C24H36O4-C24H36O4-C24H36O4-C24H36O4-C24H36O4-C24H36O4-C24H36O4-C24H36O4-C24H36O4-C24H36O4-C24H36O4-C24H36O4-C24H36O4-C24H36O4-C24H36O4-C24H36O4-C24H36O4-C24H36O4-C24H36O4-C24H36O4-C24…	Pregn-4-en-20-one, 3b,17-dihydroxy-6a-methyl-, 17-acetate//Pregn-4-en-20-one, 17-(acetyloxy)-3-hydroxy-6-methyl-, (3a,6a)-//1&alpha;-hydroxy-25,26,27-trinorvitamin D3 24-carboxylic acid//3,6-Dioxo-5&beta;-cholan-24-oic Acid//3,6-Dioxo-5&alpha;-cholan-24-oic Acid//3,7-Dioxo-5&beta;-cholan-24-oic Acid//3,7-Dioxo-5&alpha;-cholan-24-oic Acid//3,12-Dioxo-5&beta;-cholan-24-oic Acid//3,12-Dioxo-5&alpha;…	------------------------------------------------------------------
776.5061_5.46	88.3348	83.4179	32.1624	100.65	90.0336	40.7706	20.7392	48.7047	0.174985	0.165245	0.063712	0.199381	0.17835	0.080764	0.041083	0.096481	0.186	HMDB29206	C36H74NO7P	null	null	C41H73O8P	PA(18:0/20:4(5Z,8Z,11Z,14Z))
460.3598_6.95	25.2662	26.1722	36.9949	20.4192	45.5175	23.0079	33.6592	44.2259	0.098981	0.10253	0.144929	0.079993	0.178316	0.090134	0.131861	0.173256	0.058	-	-	-	-	-	-	-
641.4593_9.39	96.0056	70.7198	146.028	89.2801	151.92	72.6887	111.492	114.168	0.112643	0.082975	0.171334	0.104752	0.178246	0.085285	0.130812	0.133953	0.115	HMDB12065-HMDB12147-HMDB34770-HMDB39143	C89H160N4O37-C38H58O3-C43H60O4-C40H52O3	Ganglioside GT3 (d18:0/26:0)//2-Hexaprenyl-3-methyl-6-methoxy-1,4-benzoquinol//null//null	null-null-null-null	C34H66O9-C34H66O9-C34H66O9-C43H60O4	1-(O-alpha-D-glucopyranosyl)-3-keto-(1,25R,27R)-octacosanetriol//1-(O-alpha-D-glucopyranosyl)-25-keto-(1,3R,27R)-octacosanetriol//1-(O-alpha-D-mannopyranosyl)-25-keto-(1,3R,27R)-octacosanetriol//6-Geranylgeranyl 8&#39;-methyl 6,8&#39;-diapocarotene-6,8&#39;-dioate	---
567.4597_8.17	23.4205	23.7743	24.1549	34.7471	37.6313	16.5892	17.4891	33.7731	0.110694	0.112366	0.114165	0.164227	0.177859	0.078407	0.08266	0.159624	0.383	HMDB02186-HMDB03229-HMDB10735-HMDB12328-HMDB30615-HMDB31053-HMDB31145-HMDB31285-HMDB31711-HMDB32638-HMDB33791-HMDB35473-HMDB35877-HMDB37647-HMDB38685-HMDB38958-HMDB41069-HMDB41422-HMDB61979	C16H30O2-C16H30O2-C16H30O2-C16H30O2-C30H62O2-C16H30O2-C16H30O2-C30H62O2-C16H30O2-C16H30O2-C16H30O2-C17H32O3-C16H30O2-C16H30O2-C17H32O3-C16H30O2-C30H62O2-C16H30O2-C16H30O2	Hypogeic acid//Palmitoleic acid//Trans-Hexa-dec-2-enoic acid//Palmitelaidic acid//1,11-Triacontanediol//(E)-6-Hexadecenoic acid//5-Dodecyldihydro-2(3H)-furanone//null//15-Hexadecanolide//(Z)-5-Hexadecenoic acid//(E)-3-Hexadecenoic acid//Avocadyne//(Z)-13-Hexadecenoic acid//(E)-11-Hexadecenoic acid//Muricatacin//Citronellyl hexanoate//null//null//null	null-C08362-null-null-null-null-null-null-null-null-null-null-null-null-null-null-null-null-null	C41H60O-C41H60O	Spheroidene//Dihydroanhydrorhodovibrine/ Dihydromethoxylycopene	C15900-C15886
914.5156_4.34	26.4646	8.57417	21.3943	7.93165	25.9677	10.6711	29.9189	15.7398	0.180446	0.058462	0.145875	0.054081	0.177058	0.07276	0.203999	0.10732	0.011	HMDB30233-HMDB34309-HMDB34594-HMDB35345-HMDB36246-HMDB40959-HMDB41020	C44H72O17-C44H72O17-C44H72O17-C42H70O16-C44H72O17-C44H72O17-C46H72O17	null//null//null//null//null//null//null	null-null-null-null-null-null-null	-	-	-
459.3465_6.95	95.697	93.1439	123.885	63.2898	157.584	77.5383	120.879	158.007	0.107522	0.104653	0.139193	0.07111	0.177056	0.087119	0.135815	0.177531	0.048	HMDB00501-HMDB01993-HMDB03550-HMDB06721-HMDB06722-HMDB12113-HMDB12169-HMDB12172-HMDB12555-HMDB13162-HMDB15504-HMDB32004-HMDB33634-HMDB34328-HMDB34329-HMDB35585-HMDB35586-HMDB36012-HMDB39871-HMDB41111-HMDB60131-HMDB60132	C27H44O2-C27H44O2-C27H44O2-C27H44O2-C27H44O2-C28H46O2-C28H46O2-C28H46O2-C29H48O4-C11H22NO2-C27H44O2-C28H46O2-C29H48O4-C27H44O2-C28H46O2-C27H44O2-C28H46O2-C27H44O2-C27H44O2-C28H46O2-C27H44O2-C27H44O2	7-Ketocholesterol//7a-Hydroxy-cholestene-3-one//Calcidiol//5,6-trans-25-Hydroxyvitamin D3//25-Hydroxytachysterol3//(22Alpha)-hydroxy-campest-4-en-3-one//4alpha-Formyl-5alpha-cholesta-8-en-3beta-ol//4Alpha-hydroxymethyl-5alpha-cholesta-8,24-dien-3beta-ol//13'-Carboxy-alpha-tocopherol//2-Hexenoylcholine//Alfacalcidol//null//null//null//null//1-Phenyl-1,3-heneicosanedione//null//null//null//null//nu…	null-C05455-C01561-null-null-null-null-null-null-null-null-null-null-null-null-null-null-null-null-null-null-null	C29H48O4-C29H48O4-C29H48O4-C29H48O4-C29H48O4-C29H48O4-C29H48O4-C29H48O4-C29H48O4-C29H48O4-C29H48O4-C29H48O4-C29H48O4-C29H48O4-C29H48O4-C29H48O4-C29H48O4	1&alpha;-hydroxy-2&beta;-(2-hydroxyethoxy)vitamin D3 / 1&alpha;-hydroxy-2&beta;-(2-hydroxyethoxy)cholecalciferol//(20S)-1&alpha;,25-dihydroxy-20-methoxy-24a-homovitamin D3 / (20S)-1&alpha;,25-dihydroxy-20-methoxy-24a-homocholecalciferol//1&alpha;,25-dihydroxy-24a,24b,24c-trihomo-22-oxavitamin D3 / 1&alpha;,25-dihydroxy-24a,24b,24c-trihomo-22-oxacholecalciferol//1&alpha;,25-dihydroxy-26,27-dimethy…	----------------
798.5822_5.41	169.564	88.3196	64.616	163.635	152.57	79.5826	52.2213	91.5061	0.196706	0.102457	0.074959	0.189828	0.176993	0.092322	0.060581	0.106154	0.164	HMDB00328-HMDB00460-HMDB00467-HMDB00503-HMDB04666-HMDB07730-HMDB07759-HMDB07786-HMDB07787-HMDB09247-HMDB09510-HMDB11355-HMDB11380-HMDB11549-HMDB11578-HMDB11579-HMDB12866-HMDB35273-HMDB36356-HMDB36568-HMDB41454-HMDB56365-HMDB56385	C24H38O4-C24H38O4-C24H38O4-C24H38O4-C23H38O4-C47H70O5-C47H70O5-C47H70O5-C47H70O5-C43H86NO7P-C43H86NO7P-C43H86NO7P-C43H86NO7P-C23H38O4-C23H38O4-C23H38O4-C24H38O4-C23H38O4-C23H38O4-C23H38O4-C24H38O4-C47H70O5-C47H70O5	12-Ketodeoxycholic acid//7-Hydroxy-3-oxocholanoic acid//Nutriacholic acid//7a-Hydroxy-3-oxo-5b-cholanoic acid//2-Arachidonylglycerol//DG(22:5(4Z,7Z,10Z,13Z,16Z)/22:6(4Z,7Z,10Z,13Z,16Z,19Z)/0:0)//DG(22:5(7Z,10Z,13Z,16Z,19Z)/22:6(4Z,7Z,10Z,13Z,16Z,19Z)/0:0)//DG(22:6(4Z,7Z,10Z,13Z,16Z,19Z)/22:5(4Z,7Z,10Z,13Z,16Z)/0:0)//DG(22:6(4Z,7Z,10Z,13Z,16Z,19Z)/22:5(7Z,10Z,13Z,16Z,19Z)/0:0)//PE(20:0/dm18:0)//PE…	null-null-null-null-C13856-null-null-null-null-C00350-C00350-null-null-null-null-null-null-null-null-null-null-null-null	-	-	-
1041.4613_4.32	23.978	15.3604	20.4485	11.7981	28.7182	18.4961	22.1438	21.3152	0.147777	0.094666	0.126025	0.072712	0.17699	0.113992	0.136473	0.131366	0.001	HMDB30511-HMDB30886-HMDB34619-HMDB39559-HMDB39944-HMDB39945-HMDB40492-HMDB40843	C48H82O19-C48H82O19-C48H82O19-C48H82O19-C48H82O19-C48H82O19-C48H82O19-C48H82O19	null//null//null//null//null//null//null//Vinaginsenoside R4	null-null-null-null-null-null-null-null	-	-	-
388.2571_5.48	462.992	452.064	229.801	507.504	542.586	336.245	171.383	364.537	0.150954	0.147391	0.074924	0.165466	0.176904	0.109629	0.055878	0.118854	0.103	-	-	-	-	C17H35N5O5-C17H35N5O5	Sannamycin A//Istamycin B	C17710-C17991
265.2531_8.64	127.827	90.3768	110.871	109.064	149.766	72.2153	54.9443	131.66	0.150967	0.106737	0.130941	0.128807	0.176877	0.085288	0.064891	0.155493	0.221	HMDB30644-HMDB30673-HMDB34939-HMDB34943-HMDB34997-HMDB35084-HMDB35146-HMDB35161-HMDB35198-HMDB35361-HMDB35688-HMDB35787-HMDB35810-HMDB35816-HMDB35913-HMDB35992-HMDB36003-HMDB36004-HMDB36065-HMDB36066-HMDB36154-HMDB36163-HMDB36164-HMDB36200-HMDB36364-HMDB36413-HMDB36417-HMDB36418-HMDB36419-HMDB36428-HMDB36444-HMDB36450-HMDB36467-HMDB36575-HMDB36644-HMDB36678-HMDB36682-HMDB36731-HMDB36736-HMDB36737…	C15H24-C15H24-C15H24-C15H24-C15H24-C15H24-C15H24-C15H24-C15H24-C15H24-C15H24-C15H24-C15H24-C15H24-C15H24-C15H24-C15H24-C15H24-C15H24-C15H24-C15H24-C15H24-C15H24-C15H24-C15H24-C15H24-C15H24-C15H24-C15H24-C15H24-C15H24-C15H24-C15H24-C15H24-C15H24-C15H24-C15H24-C15H24-C15H24-C15H24-C15H24-C15H24-C15H24-C15H24-C15H24-C18H32O-C15H24-C15H24-C15H24-C15H24-C15H24-C15H24-C15H24-C15H24-C15H24-C15H24-C15H24…	delta-Amorphene//null//alpha-Santalene//Sesquisabinene//beta-Selinene//(+)-1(10),4-Cadinadiene//Aristolene//2,7,10-Bisabolatriene//Sesquithujene//Daucene//Valencene//null//alpha-Selinene//(-)-beta-Elemene//beta-Farnesene//beta-Bisabolene//alpha-Guaiene//alpha-Cyperene//alpha-Farnesene//(3E,6E)-alpha-Farnesene//(Z)-2,6,10-Bisabolatriene//beta-Sesquiphellandrene//Zingiberene//(R)-2,5,11-Bisabolatri…	null-null-null-null-C09723-C06394-null-null-null-null-C17277-null-null-null-null-null-null-C17505-null-C09665-C19748-C16776-C09750-null-C09718-C09647-null-null-null-null-null-null-C09684-null-null-null-null-null-null-null-C09629-null-null-null-null-null-null-null-null-null-null-null-null-null-null-null-null-null-null-null-C16815-null-C20173-null-null-C09630-null-null-null-null-null-null-null-null…	C18H32O-C18H32O-C18H32O-C18H32O-C18H32O-C18H32O-C18H32O-C18H32O-C18H32O-C18H32O-C18H32O-C18H32O-C18H32O-C18H32O	9,12,15-Octadecatrien-1-ol//11E,14E-Octadecadienal//2E,13Z-Octadecadienal//3E,13Z-Octadecadienal//11Z,13Z-Octadecadienal//13Z,15Z-Octadecadienal//3Z,13Z-Octadecadienal//9Z,12Z-Octadecadienal//5-(1-hydroxypropan-2-yl)isolongifolane//9,12-octadecadienal//(&plusmn;)-(Z)-2-(5-Tetradecenyl)cyclobutanone//9S,10R-Epoxy-6Z-octadecene//6S,7R-Epoxy-3Z,9Z-octadecadiene//3,4-Epoxy-6,9-octadecadiene	-------------
353.2355_4.83	298.624	311.32	282.14	358.878	489.475	299.717	364.843	362.401	0.107908	0.112496	0.101951	0.129681	0.176872	0.108303	0.131836	0.130954	0.022	HMDB01936-HMDB15304-HMDB34610	C17H22N2O-C18H23NO-C44H57NO4	Doxylamine//Orphenadrine//null	null-C07935-null	-	-	-
375.2787_4.39	254.634	110.74	191.339	144.322	260.784	115.417	231.659	166.85	0.172546	0.07504	0.129656	0.097796	0.176713	0.07821	0.156978	0.113062	0.005	HMDB15171-HMDB32099-HMDB32995	C13H17N-C24H36O6-C20H28NO2	Selegiline//null//null	C07245-null-null	-	-	-
798.4844_5.47	40.1238	40.8579	19.0278	43.5369	45.1594	24.4611	15.2526	27.4327	0.156824	0.159693	0.07437	0.170164	0.176506	0.095606	0.059615	0.107221	0.233	HMDB08946-HMDB08977-HMDB08978-HMDB09038-HMDB09071-HMDB09102-HMDB09103-HMDB09133-HMDB09134-HMDB09166-HMDB09167-HMDB09198-HMDB09294-HMDB09325-HMDB09326-HMDB09358-HMDB09359-HMDB09390-HMDB09423-HMDB09454-HMDB09455-HMDB09617-HMDB09650-HMDB09682	C43H74NO8P-C43H74NO8P-C43H74NO8P-C43H74NO8P-C43H74NO8P-C43H74NO8P-C43H74NO8P-C43H74NO8P-C43H74NO8P-C43H74NO8P-C43H74NO8P-C43H74NO8P-C43H74NO8P-C43H74NO8P-C43H74NO8P-C43H74NO8P-C43H74NO8P-C43H74NO8P-C43H74NO8P-C43H74NO8P-C43H74NO8P-C43H74NO8P-C43H74NO8P-C43H74NO8P	PE(16:0/22:6(4Z,7Z,10Z,13Z,16Z,19Z))//PE(16:1(9Z)/22:5(4Z,7Z,10Z,13Z,16Z))//PE(16:1(9Z)/22:5(7Z,10Z,13Z,16Z,19Z))//PE(18:1(11Z)/20:5(5Z,8Z,11Z,14Z,17Z))//PE(18:1(9Z)/20:5(5Z,8Z,11Z,14Z,17Z))//PE(18:2(9Z,12Z)/20:4(5Z,8Z,11Z,14Z))//PE(18:2(9Z,12Z)/20:4(8Z,11Z,14Z,17Z))//PE(18:3(6Z,9Z,12Z)/20:3(5Z,8Z,11Z))//PE(18:3(6Z,9Z,12Z)/20:3(8Z,11Z,14Z))//PE(18:3(9Z,12Z,15Z)/20:3(5Z,8Z,11Z))//PE(18:3(9Z,12Z,15…	C00350-C00350-C00350-C00350-C00350-C00350-C00350-C00350-C00350-C00350-C00350-C00350-C00350-C00350-C00350-C00350-C00350-C00350-C00350-C00350-C00350-C00350-C00350-C00350	C43H74NO8P-C43H74NO8P-C43H74NO8P-C43H74NO8P-C43H74NO8P-C43H74NO8P-C43H74NO8P-C43H74NO8P-C43H74NO8P-C43H74NO8P-C43H74NO8P-C43H74NO8P-C43H74NO8P-C43H74NO8P-C43H74NO8P-C43H74NO8P-C43H74NO8P-C43H74NO8P-C43H74NO8P-C43H74NO8P-C43H74NO8P-C43H74NO8P-C43H74NO8P-C43H74NO8P-C43H74NO8P-C43H74NO8P-C43H74NO8P-C43H74NO8P-C43H74NO8P-C43H74NO8P-C43H74NO8P	PE(16:0/22:6(4Z,7Z,10Z,13Z,16Z,19Z))//PE(16:1(9Z)/22:5(4Z,7Z,10Z,13Z,16Z))//PE(16:1(9Z)/22:5(7Z,10Z,13Z,16Z,19Z))//PE(18:1(11Z)/20:5(5Z,8Z,11Z,14Z,17Z))//PE(18:1(9Z)/20:5(5Z,8Z,11Z,14Z,17Z))//PE(18:2(9Z,12Z)/20:4(5Z,8Z,11Z,14Z))//PE(18:2(9Z,12Z)/20:4(8Z,11Z,14Z,17Z))//PE(18:3(6Z,9Z,12Z)/20:3(5Z,8Z,11Z))//PE(18:3(6Z,9Z,12Z)/20:3(8Z,11Z,14Z))//PE(18:3(9Z,12Z,15Z)/20:3(5Z,8Z,11Z))//PE(18:3(9Z,12Z,15…	-C00350-C00350-C00350-C00350-C00350-C00350-C00350-C00350-C00350-C00350-C00350-C00350-C00350-C00350-C00350-C00350-C00350-C00350-C00350-C00350-C00350-C00350-C00350-------
230.1864_0.43	171.761	117.276	120.713	287.658	252.944	86.9105	278.126	118.283	0.119805	0.081801	0.084198	0.200644	0.176431	0.060621	0.193996	0.082504	0.293	HMDB01325-HMDB29359-HMDB32537-HMDB37635-HMDB38679-HMDB60336-HMDB61817-HMDB61818	C9H20N2O2-C8H18O2-C12H22-C8H18O2-C8H18O2-C11H20N2O2-C12H22-C12H22	N6,N6,N6-Trimethyl-L-lysine//(R)-1,3-Octanediol//trans-2-trans-4-Nonadiene//xi-1-Ethoxy-1-butoxyethane//1-Methoxy-1-pentyloxyethane//null//null//null	C03793-null-null-null-null-null-null-null	C14H25N-C14H25N-C14H25N-C14H25N-C14H25N-C14H25N-C14H25N-C14H25N	(1R,Z)-1-methyl-3-(2-methylpropylidene)octahydro-2H-quinolizine//(5R,8R)-8-methyl-5-(pent-4-en-1-yl)octahydroindolizine//5-allyl-8-propyloctahydroindolizine//(5R,8R)-5,8-dipropyl-1,2,3,5,8,8a-hexahydroindolizine//5-(but-3-en-1-yl)-6,8-dimethyloctahydroindolizine//(1S,4S)-4-allyl-1-ethyloctahydro-2H-quinolizine//6-butyl-9-methyl-1,3,4,6,9,9a-hexahydro-2H-quinolizine//2,8-dimethyl-5-methylene-7-pro…	-------
638.6509_9.99	61.7707	96.0176	53.981	50.5341	101.227	69.3505	56.3867	84.8547	0.107592	0.167242	0.094023	0.08802	0.176316	0.120794	0.098214	0.147799	0.365	HMDB37516-HMDB37532-HMDB38053	C12H5Br5O-C12H5Br5O-Ca3H6O18P6	Pentabromodiphenyl ethers//1,3,5-Tribromo-2-(2,4-dibromophenoxy)benzene//null	C18203-null-null	-	-	-
283.2373_7.9	72.8568	41.0569	43.9673	48.6165	66.2331	32.6832	21.7901	48.6064	0.193866	0.109249	0.116993	0.129365	0.176241	0.086967	0.057982	0.129338	0.147	-	-	-	-	-	-	-
569.4751_8.17	30.1597	22.1319	24.9211	28.3273	35.6145	12.7951	13.6571	34.5554	0.149186	0.109476	0.123273	0.140122	0.176168	0.063291	0.067555	0.170929	0.444	HMDB00561-HMDB02297-HMDB02935-HMDB03000-HMDB03993-HMDB07038-HMDB07041-HMDB07125-HMDB35473-HMDB35776-HMDB36925-HMDB38685-HMDB56134-HMDB56135	C40H56-C40H56-C40H56-C40H56-C40H56-C31H56O5-C33H60O5-C33H60O5-C17H32O3-C40H56-C40H56-C17H32O3-C31H56O5-C33H60O5	B-Carotene//cis-y,y-Carotene//cis-b,b-Carotene//Lycopene//Alpha-Carotene//DG(14:1(9Z)/14:1(9Z)/0:0)//DG(14:1(9Z)/16:1(9Z)/0:0)//DG(16:1(9Z)/14:1(9Z)/0:0)//Avocadyne//Prolycopene//delta-Carotene//Muricatacin//null//null	C02094-null-null-C05432-C05433-null-null-null-null-C15858-C08586-null-null-null	C41H60O-C41H60O	Spheroidene//Dihydroanhydrorhodovibrine/ Dihydromethoxylycopene	C15900-C15886
1041.2033_4.45	31.7192	9.94713	10.1741	20.5515	21.5548	3.20781	15.0149	10.3488	0.258894	0.081189	0.083041	0.167742	0.175931	0.026182	0.122552	0.084467	0.019	HMDB15574-HMDB39863-HMDB40680	C20H20N6O9S-C50H44O22-C27H20O11	Latamoxef//null//null	C07231-null-null	-	-	-
279.2322_8.14	816.096	833.397	887.236	903.497	1202.34	766.698	386.448	1049.8	0.119216	0.121743	0.129608	0.131984	0.17564	0.112	0.056453	0.153356	0.234	HMDB00673-HMDB01388-HMDB03073-HMDB03797-HMDB05047-HMDB05048-HMDB06270-HMDB10736-HMDB11702-HMDB11709-HMDB11711-HMDB13687-HMDB13693-HMDB29800-HMDB30430-HMDB30926-HMDB30927-HMDB30933-HMDB30957-HMDB30958-HMDB30962-HMDB30963-HMDB30964-HMDB30979-HMDB30980-HMDB30981-HMDB31051-HMDB31097-HMDB31127-HMDB31262-HMDB31269-HMDB31834-HMDB32535-HMDB33554-HMDB33794-HMDB34074-HMDB34297-HMDB34758-HMDB34761-HMDB34764…	C18H32O2-C18H30O2-C18H30O2-C18H32O2-C18H32O2-C18H32O2-C18H32O2-C18H34O3-C54H96O6-C54H96O6-C54H96O6-C15H22O-C15H22O-C18H32O2-C18H32O2-C17H26O-C17H26O-C17H26O-C9H16O-C9H16O-C18H30O2-C18H30O2-C18H30O2-C18H34O3-C18H34O3-C18H34O3-C18H32O2-C18H32O2-C18H34O3-C9H16O-C9H16O-C9H16O-C9H16O-C9H16O-C9H16O-C18H34O3-C18H34O3-C9H16O-C9H16O-C9H16O-C9H16O-C15H22O-C15H22O-C15H22O-C15H22O-C15H22O-C15H22O-C15H22O-C9H…	Linoleic acid//Alpha-Linolenic acid//Gamma-Linolenic acid//Bovinic acid//9E,11E-Octadecadienoic acid//10E,12Z-Octadecadienoic acid//Linoelaidic acid//3-Oxooctadecanoic acid//TG(15:0/16:0/20:4(5Z,8Z,11Z,14Z))[iso6]//TG(15:0/18:1(9Z)/18:3(9Z,12Z,15Z))[iso6]//TG(15:0/18:2(9Z,12Z)/18:2(9Z,12Z))[iso3]//Nookatone//Sinensal//Mangiferic acid//Linalyl caprylate//null//null//Avocadynofuran//(3Z,6Z)-3,6-Non…	C01595-C06427-C06426-C04056-null-null-null-null-null-null-null-null-C09729-null-null-null-null-null-null-null-null-C08364-null-null-null-null-null-null-null-null-null-null-null-null-null-null-C08365-null-null-null-null-null-null-null-null-null-null-C09685-null-null-null-C16779-null-null-null-null-null-null-null-null-null-null-null-null-null-null-null-null-null-null-null-null-null-null-null-null-n…	C18H32O2-C18H30O2-C18H32O2-C18H32O2-C18H32O2-C18H32O2-C18H32O2-C18H32O2-C18H32O2-C18H32O2-C18H32O2-C18H32O2-C18H32O2-C18H32O2-C18H32O2-C18H32O2-C18H32O2-C18H32O2-C18H32O2-C18H32O2-C18H30O2-C18H30O2-C18H30O2-C18H30O2-C18H30O2-C18H30O2-C18H30O2-C18H30O2-C18H30O2-C18H30O2-C18H30O2-C18H32O2-C18H32O2-C18H32O2-C18H32O2-C18H32O2-C18H32O2-C18H32O2-C18H32O2-C18H32O2-C18H32O2-C18H32O2-C18H32O2-C18H32O2-C18…	Linoleic acid//&alpha;-Linolenic Acid//9(Z),11(E)-Conjugated Linoleic Acid//Stearolic acid//5Z,12Z-otadecadienoic acid//5Z,12E-otadecadienoic acid//5E,12Z-otadecadienoic acid//5E,12E-otadecadienoic acid//6, 8-octadecadienoic acid//8E,10E-octadecadienoic acid//8Z,11Z-octadecadienoic acid//9Z,11Z-octadecadienoic acid//9(E),11(E)-Conjugated Linoleic Acid//9Z,12E-octadecadienoic acid//9E,12Z-octadeca…	C01595-C06427-C04056-C08459----------------------C08364-C08315---C06427-------------------------------------------------------------------C07289-C08321-C06426-C15201-------------------------------C08282------------------------------------------------------------------------------------------------------------------
280.2347_8.13	168.168	170.794	181.271	187.873	246.783	156.196	78.7275	216.475	0.119583	0.12145	0.1289	0.133595	0.175485	0.11107	0.055983	0.153934	0.237	HMDB11698	C49H100N2O6P	SM(d18:1/26:0)	C00550	-	-	-
919.4692_4.34	23.9009	8.6683	21.3198	8.59212	24.8393	11.6464	26.7317	15.8661	0.168834	0.061232	0.150602	0.060694	0.175463	0.082269	0.188831	0.112077	0.01	HMDB38315-HMDB41020	C48H70O17-C46H72O17	null//null	null-null	C48H70O17-C46H72O17	28-Galloylglucosylpomolate 3-arabinoside//Momordin Ie	-
817.5807_4.5	887.859	300.278	414.729	676.996	697.088	162.488	533.522	308.893	0.222976	0.075412	0.104155	0.17002	0.175066	0.040807	0.133988	0.077575	0.034	HMDB00312-HMDB00320-HMDB00326-HMDB00330-HMDB00364-HMDB00371-HMDB00376-HMDB00390-HMDB00395-HMDB00404-HMDB00414-HMDB00415-HMDB00419-HMDB00427-HMDB00432-HMDB00505-HMDB00506-HMDB00527-HMDB00619-HMDB00760-HMDB00865-HMDB00917-HMDB09314-HMDB09315-HMDB09346-HMDB09379-HMDB09644-HMDB09645-HMDB09677-HMDB09678-HMDB09709-HMDB09786-HMDB09809-HMDB09824-HMDB09825-HMDB09836-HMDB09837-HMDB09847-HMDB09875-HMDB11383…	C24H40O5-C24H40O5-C24H40O5-C24H40O5-C24H40O5-C24H40O5-C24H40O5-C24H40O5-C24H40O5-C24H40O5-C24H40O5-C24H40O5-C24H40O5-C24H40O5-C24H40O5-C24H40O5-C24H40O5-C24H40O5-C24H40O5-C24H40O5-C24H40O5-C24H40O5-C43H80NO7P-C43H80NO7P-C43H80NO7P-C43H80NO7P-C45H78NO7P-C45H78NO7P-C45H78NO7P-C45H78NO7P-C45H78NO7P-C45H83O13P-C45H83O13P-C45H83O13P-C45H83O13P-C45H83O13P-C45H83O13P-C45H83O13P-C45H83O13P-C43H80NO7P-C43…	3a,7a,12b-Trihydroxy-5b-cholanoic acid//3a,4b,7a-Trihydroxy-5b-cholanoic acid//1b,3a,12a-Trihydroxy-5b-cholanoic acid//3a,4b,12a-Trihydroxy-5b-cholanoic acid//3a,6a,7b-Trihydroxy-5b-cholanoic acid//1,3,12-Trihydroxycholan-24-oic acid//3b,7a,12a-Trihydroxy-5a-Cholanoic acid//3a,7b,12b-Trihydroxy-5b-cholanoic acid//3b,7b,12a-Trihydroxy-5b-cholanoic acid//2b,3a,7a-Trihydroxy-5b-cholanoic acid//1b,3a…	null-null-null-null-C17727-null-null-null-null-null-null-C17726-null-null-null-null-null-null-C00695-null-null-C17644-C00350-C00350-C00350-C00350-C00350-C00350-C00350-C00350-C00350-null-null-null-null-null-null-null-null-null-null-null-null-null-null-null-null-null-null	-	-	-
494.2352_4.89	65.7258	31.8753	56.7267	30.5584	69.1951	29.1372	57.5486	55.1613	0.166004	0.080508	0.143275	0.077182	0.174767	0.073592	0.145351	0.139321	0.006	HMDB15603	C24H35N5O5	Ximelagatran	null	C20H37N5O7-C20H37N5O7-C20H37N5O7-C20H37N5O7-C20H37N5O7-C20H37N5O7-C20H37N5O7-C20H37N5O7-C20H37N5O7-C20H37N5O7-C20H37N5O7-C20H37N5O7-C21H33N7O7-C21H33N7O7-C21H33N7O7-C21H33N7O7-C21H33N7O7-C21H33N7O7-C21H33N7O7-C21H33N7O7-C21H33N7O7-C21H33N7O7-C20H37N5O7-C21H33N7O7-C21H33N7O7-C20H37N5O7-C20H37N5O7-C20H37N5O7-C20H37N5O7-C20H37N5O7-C20H37N5O7-C20H37N5O7-C20H37N5O7-C20H37N5O7-C20H37N5O7-C20H37N5O7-C20…	Ala Glu Ile Lys//Ala Glu Lys Ile//Ala Glu Lys Leu//Ala Glu Leu Lys//Ala Ile Glu Lys//Ala Ile Lys Glu//Ala Lys Glu Ile//Ala Lys Glu Leu//Ala Lys Ile Glu//Ala Lys Leu Glu//Ala Leu Glu Lys//Ala Leu Lys Glu//Ala Arg Ser Tyr//Ala Arg Tyr Ser//Ala Ser Arg Tyr//Ala Ser Tyr Arg//Ala Tyr Arg Ser//Ala Tyr Ser Arg//Asp His Lys Pro//Asp His Pro Lys//Asp Lys His Pro//Asp Lys Pro His//Asp Lys Val Val//Asp Pro …	------------------------------------------------------------------------------------------------------------------------------------------------------------------------------------------------------------------------------------------------------------------------------------------------
1017.5002_4.29	32.4047	14.5739	28.9069	12.8232	33.9895	18.2554	28.9776	24.5776	0.166597	0.074927	0.148615	0.065926	0.174745	0.093854	0.148978	0.126357	0.037	HMDB12933-HMDB13862-HMDB13864-HMDB30203-HMDB40783-HMDB60621	C46H72N14O10-C28H29N7O-C29H31N7O2-C27H33N3O5-C48H84O20-C28H29N7O	Dynorphin A 1-8//null//null//Fumitremorgin B//null//null	null-null-null-null-null-null	-	-	-
266.2564_8.64	25.2675	21.6845	22.0958	22.4604	30.5199	14.7052	11.6136	26.4155	0.144582	0.12408	0.126433	0.12852	0.174637	0.084144	0.066453	0.151151	0.334	HMDB32323-HMDB32539	C6H15N-C6H15N	Hexylamine//Triethylamine	C08306-C14691	-	-	-
981.4965_4.28	14.1914	4.32379	12.9263	3.93787	13.9837	5.95397	15.3031	9.48176	0.177167	0.053979	0.161373	0.049161	0.174574	0.07433	0.191045	0.118371	0.015	HMDB12024-HMDB31376-HMDB36656-HMDB38608-HMDB38886-HMDB39075-HMDB39076-HMDB39517-HMDB39946-HMDB40120-HMDB40942	C88H154N4O42-C48H78O19-C48H78O19-C48H78O19-C48H78O19-C48H78O19-C48H78O19-C48H78O19-C48H78O19-C48H78O19-C48H78O19	Ganglioside GT2 (d18:0/16:0)//Congmuyenoside A//Asiaticoside//Soyasaponin A3//null//null//null//null//null//null//null	null-null-C15428-null-null-null-null-null-null-null-null	C48H78O19-C48H78O19-C48H78O19-C48H78O19-C48H78O19-C48H78O19-C48H78O19-C48H78O19-C48H78O19-C48H78O19	Asiaticoside//Congmuyenoside A//Soyasaponin A3//Mabioside A//Hoduloside I//Hoduloside II//Soyasaponin V//Centellasaponin C//Centellasaponin A//Mabiogenin 3-[rhamnosyl-(1->6)-[glucosyl-(1->2)]-glucoside]	C15428---------
643.3974_8.12	31.386	33.3014	38.4921	51.0156	48.5842	17.9164	13.9155	43.7165	0.112766	0.119648	0.138298	0.183293	0.174557	0.064372	0.049997	0.157069	0.338	ECMDB23291-HMDB07016-HMDB07043-HMDB07044-HMDB07128-HMDB07183-HMDB07212-HMDB07240-HMDB15691-HMDB31390-HMDB32094-HMDB32732-HMDB36871-HMDB36918-HMDB38567-HMDB40656-HMDB56136-HMDB56137-HMDB56156	C35H64O5-C35H64O5-C35H64O5-C35H64O5-C35H64O5-C35H64O5-C35H64O5-C35H64O5-C20H24N2-C35H64O5-C35H64O5-C35H64O5-C40H54O4-C40H54O4-C35H54N2O6-C40H54O4-C35H64O5-C35H64O5-C35H64O5	null//DG(14:0/18:2(9Z,12Z)/0:0)//DG(14:1(9Z)/18:1(11Z)/0:0)//DG(14:1(9Z)/18:1(9Z)/0:0)//DG(16:1(9Z)/16:1(9Z)/0:0)//DG(18:1(11Z)/14:1(9Z)/0:0)//DG(18:1(9Z)/14:1(9Z)/0:0)//DG(18:2(9Z,12Z)/14:0/0:0)//Dimethindene//null//null//cis-Solamin//null//null//null//null//null//null//null	null-null-null-null-C00165-null-null-null-null-null-null-null-null-null-null-null-null-null-null	C29H56N8O6S	Leu Arg Met Leu Leu
915.4982_4.32	19.8213	8.59021	19.1798	7.75178	21.6075	10.8172	23.1364	12.891	0.160114	0.069391	0.154931	0.062618	0.174542	0.08738	0.186893	0.104132	0.048	HMDB04930-HMDB09926-HMDB09941-HMDB09942-HMDB09944-HMDB09948-HMDB09959-HMDB09971-HMDB09983	C86H152N4O34-C43H80O16P2-C43H80O16P2-C43H80O16P2-C43H80O16P2-C43H80O16P2-C43H80O16P2-C43H80O16P2-C43H80O16P2	Ganglioside GD2 (d18:1/26:1(15Z))//PIP(16:0/18:2(9Z,12Z))//PIP(16:1(9Z)/18:1(11Z))//PIP(16:1(9Z)/18:1(9Z))//PIP(16:2(9Z,12Z)/18:0)//PIP(18:0/16:2(9Z,12Z))//PIP(18:1(11Z)/16:1(9Z))//PIP(18:1(9Z)/16:1(9Z))//PIP(18:2(9Z,12Z)/16:0)	null-C00626-C00626-C00626-C00626-C00626-C00626-C00626-C00626	C43H80O16P2-C43H80O16P2-C43H80O16P2-C43H80O16P2-C43H80O16P2-C43H80O16P2-C43H80O16P2-C43H80O16P2-C48H77O13P-C48H77O13P	PIP(16:0/18:2(9Z,12Z))//PIP(16:1(9Z)/18:1(11Z))//PIP(16:1(9Z)/18:1(9Z))//PIP(16:2(9Z,12Z)/18:0)//PIP(18:0/16:2(9Z,12Z))//PIP(18:1(11Z)/16:1(9Z))//PIP(18:1(9Z)/16:1(9Z))//PIP(18:2(9Z,12Z)/16:0)//PI(17:2(9Z,12Z)/22:6(4Z,7Z,10Z,13Z,16Z,19Z))//PI(22:6(4Z,7Z,10Z,13Z,16Z,19Z)/17:2(9Z,12Z))	C00626-C00626-C00626-C00626-C00626-C00626-C00626-C00626--
188.6118_6.97	25.6278	28.392	26.0344	17.3232	35.3493	21.4616	17.7158	30.8713	0.126385	0.140017	0.12839	0.085431	0.174327	0.105839	0.087366	0.152244	0.014	-	-	-	-	-	-	-
405.2363_4.78	172.538	141.446	159.077	227.968	239.247	128.647	151.662	153.657	0.125552	0.102926	0.115756	0.165886	0.174094	0.093613	0.110361	0.111812	0.065	HMDB14905-HMDB15118-HMDB15399-HMDB28716-HMDB28989-HMDB32702-HMDB40418-HMDB40781-HMDB41018	C22H32N2O5-C19H24N2O4-C19H24N2O4-C15H23N5O3-C15H23N5O3-C18H26O5-C41H70O14-C41H70O14-C43H68O14	Benzquinamide//Formoterol//Arformoterol//null//null//Zeranol//null//null//null	null-C07805-null-null-null-C14752-null-null-null	C17H32N4O7-C17H32N4O7-C17H32N4O7-C17H32N4O7-C17H32N4O7-C17H32N4O7-C17H32N4O7-C17H32N4O7-C17H32N4O7-C17H32N4O7-C17H32N4O7-C17H32N4O7-C17H32N4O7-C17H32N4O7-C17H32N4O7-C17H32N4O7-C17H32N4O7-C17H32N4O7-C17H32N4O7-C17H32N4O7-C17H32N4O7-C17H32N4O7-C17H32N4O7-C17H32N4O7-C17H32N4O7-C17H32N4O7-C17H32N4O7-C17H32N4O7-C17H32N4O7-C17H32N4O7-C17H32N4O7-C17H32N4O7-C17H32N4O7-C17H32N4O7-C17H32N4O7-C17H32N4O7-C17…	Ala Ile Thr Thr//Ala Leu Thr Thr//Ala Thr Ile Thr//Ala Thr Leu Thr//Ala Thr Thr Ile//Ala Thr Thr Leu//Ile Ala Thr Thr//Ile Ser Ser Val//Ile Ser Val Ser//Ile Thr Ala Thr//Ile Thr Thr Ala//Ile Val Ser Ser//Leu Ala Thr Thr//Leu Ser Ser Val//Leu Ser Val Ser//Leu Thr Ala Thr//Leu Thr Thr Ala//Leu Val Ser Ser//Ser Ile Ser Val//Ser Ile Val Ser//Ser Leu Ser Val//Ser Leu Val Ser//Ser Ser Ile Val//Ser Ser …	------------------------------------------------------------
995.4551_4.26	33.5752	11.7614	28.0607	11.4955	34.3075	16.2095	34.6694	27.0426	0.170327	0.059666	0.142352	0.058317	0.174042	0.082231	0.175878	0.137187	0.067	HMDB29453-HMDB31376-HMDB34397-HMDB34398-HMDB34737-HMDB35494-HMDB35498-HMDB36656-HMDB38608-HMDB38886-HMDB39075-HMDB39076-HMDB39517-HMDB39549-HMDB39946-HMDB40120-HMDB40942	C47H80O17-C48H78O19-C47H80O17-C47H80O17-C47H80O17-C47H80O17-C49H74O22-C48H78O19-C48H78O19-C48H78O19-C48H78O19-C48H78O19-C48H78O19-C47H80O17-C48H78O19-C48H78O19-C48H78O19	null//Congmuyenoside A//null//null//null//null//null//Asiaticoside//Soyasaponin A3//null//null//null//null//null//null//null//null	null-null-null-null-null-null-null-C15428-null-null-null-null-null-null-null-null-null	-	-	-
1030.4249_4.28	17.9867	9.7155	15.9523	9.10339	20.8126	12.0672	18.7285	15.3312	0.150268	0.081167	0.133272	0.076053	0.173876	0.100814	0.156466	0.128083	0.002	ECMDB23345-ECMDB23360-ECMDB23366-ECMDB23378	C44H79N3O15P2-C44H79N3O15P2-C44H79N3O15P2-C44H79N3O15P2	null//null//null//null	null-null-null-null	-	-	-
562.4938_8.13	8.8794	6.18607	7.5223	8.28965	10.3709	5.03942	3.82064	9.59684	0.148721	0.10361	0.125991	0.138843	0.173701	0.084405	0.063992	0.160737	0.396	-	-	-	-	-	-	-
799.4921_5.46	44.5346	39.3631	21.7659	45.8439	48.3618	28.5881	20.1653	29.8197	0.159942	0.141369	0.07817	0.164644	0.173687	0.102672	0.072422	0.107095	0.103	ECMDB23700-ECMDB23722-HMDB07672-HMDB07698-HMDB07784-HMDB10659-HMDB10672-HMDB10673-HMDB10687-HMDB10688-HMDB41891-HMDB56350-HMDB56351	C41H79O10P-C41H79O10P-C47H76O5-C47H76O5-C47H76O5-C46H75O10P-C46H75O10P-C46H75O10P-C46H75O10P-C46H75O10P-C24H31N3O-C47H76O5-C47H76O5	null//null//DG(22:2(13Z,16Z)/22:6(4Z,7Z,10Z,13Z,16Z,19Z)/0:0)//DG(22:4(7Z,10Z,13Z,16Z)/22:4(7Z,10Z,13Z,16Z)/0:0)//DG(22:6(4Z,7Z,10Z,13Z,16Z,19Z)/22:2(13Z,16Z)/0:0)//PG(18:2(9Z,12Z)/22:6(4Z,7Z,10Z,13Z,16Z,19Z))//PG(18:3(6Z,9Z,12Z)/22:5(4Z,7Z,10Z,13Z,16Z))//PG(18:3(6Z,9Z,12Z)/22:5(7Z,10Z,13Z,16Z,19Z))//PG(18:3(9Z,12Z,15Z)/22:5(4Z,7Z,10Z,13Z,16Z))//PG(18:3(9Z,12Z,15Z)/22:5(7Z,10Z,13Z,16Z,19Z))//Famp…	null-null-null-null-null-null-null-null-null-null-null-null-null	-	-	-
500.1655_5.11	37.9263	39.0475	43.6574	28.0571	66.6824	43.7876	57.6942	67.1077	0.098777	0.101697	0.113703	0.073073	0.17367	0.114042	0.150261	0.174778	0.086	HMDB01545-HMDB04290-HMDB34887-HMDB34889-HMDB60374	C8H9NO3-C8H9NO3-C8H9NO3-C8H9NO3-C8H9NO3	Pyridoxal//Isopyridoxal//null//null//null	C00250-C06051-null-null-null	-	-	-
818.5839_4.49	475.85	158.972	220.422	361.708	367.432	84.2564	286.172	162.478	0.224745	0.075083	0.104106	0.170835	0.173539	0.039794	0.13516	0.076739	0.047	HMDB60062	C19H42NO5P	null	null	-	-	-
1001.4696_4.29	27.1322	12.8266	24.8612	12.0466	30.301	17.0319	27.8674	22.5769	0.155358	0.073444	0.142354	0.068978	0.173502	0.097524	0.159567	0.129274	0.004	HMDB09940-HMDB37912	C41H78O16P2-C51H72O17	PIP(16:1(9Z)/18:0)//null	C00626-null	-	-	-
370.2957_7.16	59.8194	43.7848	65.3664	60.8303	89.9807	35.037	60.7561	103.493	0.115244	0.084353	0.12593	0.117191	0.17335	0.0675	0.117048	0.199383	0.702	HMDB02014-HMDB06729-HMDB11534-HMDB11539-HMDB11540-HMDB11565-HMDB11569-HMDB11570-HMDB13329-HMDB31043-HMDB31044-HMDB31045-HMDB34623-HMDB36175-HMDB39979-HMDB39980-HMDB39981-HMDB40001-HMDB47885	C21H39NO4-C49H80O2-C19H36O4-C21H36O4-C21H36O4-C19H36O4-C21H36O4-C21H36O4-C21H39NO4-C19H36O4-C19H36O4-C19H36O4-C40H75NO8-C11H16N2-C10H16N2-C10H16N2-C10H16N2-C10H16N2-C45H80O6	cis-5-Tetradecenoylcarnitine//CE(22:4(7Z,10Z,13Z,16Z)//MG(0:0/16:1(9Z)/0:0)//MG(0:0/18:3(6Z,9Z,12Z)/0:0)//MG(0:0/18:3(9Z,12Z,15Z)/0:0)//MG(16:1(9Z)/0:0/0:0)//MG(18:3(6Z,9Z,12Z)/0:0/0:0)//MG(18:3(9Z,12Z,15Z)/0:0/0:0)//trans-2-Tetradecenoylcarnitine//Avocadene 1-acetate//Avocadene 2-acetate//Avocadene 4-acetate//null//(Cyclohexylmethyl)pyrazine//2,5-Diethyl-3,6-dimethylpyrazine//2,3-Diethyl-5,6-dim…	null-C02530-null-null-null-null-null-null-null-null-null-null-null-null-null-null-null-null-null	C21H39NO4-C21H39NO4	N-Oleoyl-L-Serine//cis-5-Tetradecenoylcarnitine	-
235.633_5.89	36.8283	36.0162	32.2627	36.4752	50.1728	37.4231	20.6663	39.6024	0.127237	0.124431	0.111463	0.126017	0.17334	0.129292	0.071399	0.136821	0.038	-	-	-	-	-	-	-
906.3963_3.79	16.5222	23.5634	28.8786	16.421	29.6345	23.1371	14.065	18.7952	0.096611	0.137784	0.168864	0.09602	0.173284	0.135291	0.082243	0.109902	0.162	HMDB30503-HMDB35865-HMDB38672	C23H28O8-C23H28O8-C42H51N9O12	null//null//null	null-null-null	-	-	-
897.4631_4.31	62.2548	21.5677	57.2861	35.7601	69.9318	34.3247	78.9607	43.4863	0.154259	0.053442	0.141948	0.088609	0.173282	0.085052	0.195654	0.107753	0.018	HMDB13484-HMDB13485-HMDB13498-HMDB13527-HMDB13542-HMDB13555-HMDB13556-HMDB13561-HMDB13574-HMDB13575-HMDB13589-HMDB13590-HMDB14639-HMDB40133	C44H78O13P2-C44H78O13P2-C44H78O13P2-C44H78O13P2-C44H78O13P2-C44H78O13P2-C44H78O13P2-C46H76O13P2-C46H76O13P2-C46H76O13P2-C46H76O13P2-C46H76O13P2-C28H30N2O2-C47H72O15	PGP(16:0/22:5(4Z,7Z,10Z,13Z,16Z))//PGP(16:0/22:5(7Z,10Z,13Z,16Z,19Z))//PGP(16:1(9Z)/22:4(7Z,10Z,13Z,16Z))//PGP(18:1(11Z)/20:4(5Z,8Z,11Z,14Z))//PGP(18:1(9Z)/20:4(5Z,8Z,11Z,14Z))//PGP(18:2(9Z,12Z)/20:3(5Z,8Z,11Z))//PGP(18:2(9Z,12Z)/20:3(8Z,11Z,14Z))//PGP(18:2(9Z,12Z)/22:6(4Z,7Z,10Z,13Z,16Z,19Z))//PGP(18:3(6Z,9Z,12Z)/22:5(4Z,7Z,10Z,13Z,16Z))//PGP(18:3(6Z,9Z,12Z)/22:5(7Z,10Z,13Z,16Z,19Z))//PGP(18:3(9…	null-null-null-null-null-null-null-null-null-null-null-null-null-null	C41H62N12O11	Angiotensin (1-7)	C15850
356.1603_8.55	57.3547	72.7168	57.9078	51.524	84.1893	57.2756	31.4414	73.4496	0.118048	0.149666	0.119186	0.106047	0.173279	0.117885	0.064713	0.151175	0.09	-	-	-	-	-	-	-
819.5838_4.49	146.363	48.5467	67.185	109.59	112.721	26.5597	90.7849	49.3275	0.224801	0.074564	0.103191	0.168321	0.173129	0.040793	0.139438	0.075763	0.046	ECMDB23612-ECMDB23628-ECMDB23684-ECMDB23717-HMDB13468-HMDB31806	C43H80NO10P-C43H80NO10P-C39H77O10P-C39H77O10P-C45H85N2O6P-C4H7Br2Cl2O4P	null//null//null//null//SM(d18:0/22:3(10Z,13Z,16Z))//(+/-)-Naled	null-null-null-null-C00550-C18749	C44H82O13-C44H82O13-C44H82O13	alpha,alpha\'-Trehalose 6,6\'-dipalmitate//&alpha;,&alpha;\'-Trehalose 6-mycolate//alpha,alpha\'-Trehalose 6-mycolate	#VALUE!
397.1399_6.08	14.5753	13.3798	14.8422	11.9728	22.2684	20.858	14.6131	16.1327	0.113301	0.104007	0.115376	0.093071	0.173103	0.162139	0.113595	0.125408	0.301	HMDB01066-HMDB04645-HMDB05798-HMDB14773-HMDB15024-HMDB15496-HMDB15510-HMDB29307-HMDB30544-HMDB30545-HMDB30546-HMDB30784-HMDB30792-HMDB33146-HMDB33255-HMDB33662-HMDB33732-HMDB33989-HMDB34096-HMDB34275-HMDB35208-HMDB37243-HMDB37917-HMDB37918-HMDB41644-HMDB60950-HMDB61129	C13H21N3O8S-C10H16N4O7S-C21H26O5-C21H26O5-C17H20N2O5S-C10H9N3O-C16H12FN3O3-C17H14O6-C17H14O6-C17H14O6-C17H14O6-C21H26O5-C21H26O5-C17H14O6-C17H14O6-C11H15N5O4S-C17H14O6-C17H14O6-C21H26O5-C21H26O5-C17H14O6-C17H14O6-C17H14O6-C17H14O6-C17H14O6-C14H17F3N2O3-C17H17ClO5	S-Lactoylglutathione//S-Nitrosoglutathione//Malabaricone C//Prednisone//Bumetanide//Amrinone//Flunitrazepam//null//Gnaphaliin//5-Hydroxy-7,8-dimethoxyflavonol//4',5-Dihydroxy-7,8-dimethoxyflavone//null//null//null//Muscomosin//null//Pisatin//4',5-Dihydroxy-3',7-dimethoxyisoflavone//null//Mammea B/AC//Aflatoxin B2//Sylpin//2',5-Dihydroxy-4',7-dimethoxyisoflavone//3',7-Dihydroxy-4',8-dimethoxyisofl…	C03451-null-null-C07370-null-C13594-null-null-null-null-null-null-null-null-null-null-null-null-null-null-C16753-null-null-null-null-null-null	C13H24N4O8S-C13H24N4O8S-C13H24N4O8S-C13H24N4O8S-C13H24N4O8S-C13H24N4O8S-C13H24N4O8S-C13H24N4O8S-C13H24N4O8S-C13H24N4O8S-C13H24N4O8S-C13H24N4O8S-C18H24N2O6S-C24H22O4-C19H32Cl3P	Cys Ser Ser Thr//Cys Ser Thr Ser//Cys Thr Ser Ser//Ser Cys Ser Thr//Ser Cys Thr Ser//Ser Ser Cys Thr//Ser Ser Thr Cys//Ser Thr Cys Ser//Ser Thr Ser Cys//Thr Cys Ser Ser//Thr Ser Cys Ser//Thr Ser Ser Cys//Glibornuride M2 (p-carboxyglibornuride)//4\'-Hydroxy-4-(4-hydroxystyryl)-7-methoxyflavan//Chlorphonium chloride	0
489.2479_5.17	95.9718	61.2941	59.7471	75.5215	107.134	68.5254	75.2341	75.8259	0.15498	0.098981	0.096482	0.121956	0.173005	0.110658	0.121492	0.122447	0.016	HMDB02829-HMDB04484-HMDB06203-HMDB10365-HMDB14437-HMDB15262-HMDB15267-HMDB29984-HMDB30850-HMDB33332-HMDB40691-HMDB40836-HMDB41198-HMDB41522-HMDB41907	C25H38O8-C25H38O8-C25H38O8-C25H38O8-C14H16N2O2-C27H36O8-C24H26N2O4-C24H28O7-C24H28O7-C24H28O7-C24H28O7-C24H28O7-C24H28O7-C24H28O7-C20H27N3O6	Androsterone glucuronide//Etiocholanolone glucuronide//5-alpha-Dihydrotestosterone glucuronide//3-alpha-hydroxy-5-alpha-androstane-17-one 3-D-glucuronide//Etomidate//Prednicarbate//Carvedilol//1-Isomangostin hydrate//null//Garcinone D//3'-(1''-(3-Methylbutanoyl))-angeloyl vaginidiol//Heteroflavanone B//null//3-Isomangostin hydrate//Imidapril	C11135-C11136-C03033-C03033-C07522-null-C06875-null-null-null-null-null-null-null-null	C23H32N6O6-C23H32N6O6-C23H32N6O6-C23H32N6O6-C23H32N6O6-C23H32N6O6-C23H32N6O6-C23H32N6O6-C23H32N6O6-C23H32N6O6-C23H32N6O6-C23H32N6O6-C23H32N6O6-C23H32N6O6-C23H32N6O6-C23H32N6O6-C23H32N6O6-C23H32N6O6-C23H32N6O6-C23H32N6O6-C23H32N6O6-C23H32N6O6-C23H32N6O6-C23H32N6O6-C23H32N6O6-C23H32N6O6-C23H32N6O6-C23H32N6O6-C23H32N6O6-C23H32N6O6-C23H32N6O6-C23H32N6O6-C23H32N6O6-C23H32N6O6-C23H32N6O6-C23H32N6O6-C23…	Ala His Val Tyr//Ala His Tyr Val//Ala Asn Val Trp//Ala Asn Trp Val//Ala Val His Tyr//Ala Val Asn Trp//Ala Val Trp Asn//Ala Val Tyr His//Ala Trp Asn Val//Ala Trp Val Asn//Ala Tyr His Val//Ala Tyr Val His//Phe His Ser Val//Phe His Val Ser//Phe Ser His Val//Phe Ser Val His//Phe Val His Ser//Phe Val Ser His//Gly His Ile Tyr//Gly His Leu Tyr//Gly His Tyr Ile//Gly His Tyr Leu//Gly Ile His Tyr//Gly Ile …	------------------------------------------------------------------------------------------------------------------------------------------------------------------------------------------------------------------------C11135--C11136---C03033-C18213-
881.4021_3.84	110.708	84.7103	140.515	93.5347	145.028	83.0952	89.0068	93.1804	0.13183	0.100872	0.167324	0.11138	0.172698	0.098949	0.105988	0.110958	0.072	HMDB29464-HMDB30828-HMDB31368-HMDB34607-HMDB36781-HMDB36929-HMDB38785-HMDB39134-HMDB41061	C23H30O7-C23H30O7-C23H30O7-C23H30O7-C23H30O7-C23H30O7-C23H30O7-C17H23ClO2-C18H18N2O2	null//2-(4-Allyl-2,6-dimethoxyphenoxy)-1-(3,4,5-trimethoxyphenyl)-1-propanol//null//null//null//null//null//Ginsenoyne B//null	null-null-null-null-null-null-null-null-null	C40H74CaO14S2	docusate calcium
779.5221_5.47	53.087	40.4397	25.18	48.886	49.9885	24.6606	18.8906	28.4208	0.183341	0.139662	0.086962	0.168832	0.17264	0.085168	0.065241	0.098154	0.228	ECMDB23583-ECMDB23615-ECMDB23644-ECMDB23673-ECMDB23687-ECMDB23714-HMDB07861-HMDB07862-HMDB07863-HMDB07864-HMDB07865-HMDB10263-HMDB10266-HMDB31129-HMDB56454-HMDB56455-HMDB56463-HMDB56473-HMDB56622-HMDB56678-HMDB56737-HMDB56738-HMDB56749-HMDB56753-HMDB56760-HMDB56761-HMDB56767-HMDB56771-HMDB56803-HMDB56855-HMDB57080-HMDB57243-HMDB57257-HMDB57466-HMDB57572-HMDB57582-HMDB57602-HMDB57603-HMDB57620-HMD…	C39H72NO11P-C39H72NO11P-C35H69O11P-C35H69O11P-C35H69O11P-C35H69O11P-C39H73O8P-C39H73O8P-C39H73O8P-C39H73O8P-C39H73O8P-C83H144O17P2-C83H144O17P2-C39H73O8P-C83H144O17P2-C83H144O17P2-C83H144O17P2-C83H144O17P2-C83H144O17P2-C83H144O17P2-C83H144O17P2-C83H144O17P2-C83H144O17P2-C83H144O17P2-C83H144O17P2-C83H144O17P2-C83H144O17P2-C83H144O17P2-C83H144O17P2-C83H144O17P2-C83H144O17P2-C83H144O17P2-C83H144O17P…	null//null//null//null//null//null//PA(18:0/18:2(9Z,12Z))//PA(18:1(11Z)/18:1(11Z))//PA(18:1(11Z)/18:1(9Z))//PA(18:1(9Z)/18:1(11Z))//PA(18:1(9Z)/18:1(9Z))//CL(20:3(5Z,8Z,11Z)/18:2(9Z,12Z)/18:2(9Z,12Z)/18:2(9Z,12Z))//CL(20:3(8Z,11Z,14Z)/18:2(9Z,12Z)/18:2(9Z,12Z)/18:2(9Z,12Z))//9-Octadecenoic acid 1-[(phosphonoxy)methyl]-1,2-ethanediyl ester//null//null//null//null//null//null//null//null//null//nul…	null-null-null-null-null-null-C00416-C00416-C00416-C00416-C00416-null-null-null-null-null-null-null-null-null-null-null-null-null-null-null-null-null-null-null-null-null-null-null-null-null-null-null-null-null-null-null-null-null-null-null-null-null-null-null-null-null-null-null-null-null-null-null-null-null-null-null-null-null-null-null-null-null-null-null-null-null-null-null	C42H77O9P-C42H77O9P-C42H77O9P-C42H77O9P-C42H77O9P-C44H75O9P	PG(O-18:0/18:4(6Z,9Z,12Z,15Z))//PG(O-16:0/20:4(5Z,8Z,11Z,14Z))//PG(P-16:0/20:3(8Z,11Z,14Z))//PG(P-18:0/18:3(6Z,9Z,12Z))//PG(P-18:0/18:3(9Z,12Z,15Z))//PG(P-16:0/22:6(4Z,7Z,10Z,13Z,16Z,19Z))	-----
548.8538_6.96	73.3879	73.2645	56.8719	66.0441	102.298	91.763	75.4764	53.81	0.123775	0.123567	0.095919	0.111389	0.172533	0.154766	0.127297	0.090755	0.45	-	-	-	-	-	-	-
451.2657_4.82	203.16	143.78	148.132	252.782	250.932	154.238	125.912	177.463	0.139495	0.098723	0.101711	0.173567	0.172296	0.105904	0.086455	0.12185	0.005	HMDB11896-HMDB32564-HMDB38162-HMDB38163	C66H120N2O26-C15H16-C15H16-C15H16	Ganglioside GM2 (d18:0/16:0)//1,3-Diphenylpropane//Lactarazulene//null	null-C14581-null-null	C21H36N6O5-C21H36N6O5-C21H36N6O5-C21H36N6O5-C21H36N6O5-C21H36N6O5-C21H36N6O5-C21H36N6O5-C21H36N6O5-C21H36N6O5-C21H36N6O5-C21H36N6O5-C21H36N6O5-C21H36N6O5-C21H36N6O5-C21H36N6O5-C21H36N6O5-C21H36N6O5-C21H36N6O5-C21H36N6O5-C21H36N6O5-C21H36N6O5-C21H36N6O5-C21H36N6O5-C21H36N6O5-C21H36N6O5-C21H36N6O5-C21H36N6O5-C21H36N6O5-C21H36N6O5-C21H36N6O5-C21H36N6O5-C21H36N6O5-C21H36N6O5-C21H36N6O5-C21H36N6O5-C21…	Ala His Ile Ile//Ala His Ile Leu//Ala His Leu Ile//Ala His Leu Leu//Ala Ile His Ile//Ala Ile His Leu//Ala Ile Ile His//Ala Ile Leu His//Ala Leu His Ile//Ala Leu His Leu//Ala Leu Ile His//Ala Leu Leu His//His Ala Ile Ile//His Ala Ile Leu//His Ala Leu Ile//His Ala Leu Leu//His Ile Ala Ile//His Ile Ala Leu//His Ile Ile Ala//His Ile Leu Ala//His Leu Ala Ile//His Leu Ala Leu//His Leu Ile Ala//His Leu …	---------------------------------------------------
277.2159_7.69	191.983	200.479	217.927	251.521	289.895	172.808	95.2655	263.439	0.114051	0.119097	0.129463	0.14942	0.172216	0.102659	0.056594	0.1565	0.368	HMDB00220-HMDB01388-HMDB02396-HMDB03073-HMDB04667-HMDB04670-HMDB04701-HMDB04702-HMDB10223-HMDB29796-HMDB29978-HMDB29998-HMDB30962-HMDB30963-HMDB30964-HMDB31068-HMDB32065-HMDB32249-HMDB32324-HMDB33166-HMDB33438-HMDB34153-HMDB34498-HMDB36210-HMDB37740-HMDB43190-HMDB43447-HMDB43650-HMDB43671-HMDB43678-HMDB43778-HMDB47768-HMDB48086-HMDB48132-HMDB48284-HMDB48286-HMDB52510-HMDB52867-HMDB53362-HMDB55156…	C16H32O2-C18H30O2-C16H32O2-C18H30O2-C18H32O3-C18H32O3-C18H32O3-C18H32O3-C18H32O3-C18H32O3-C18H32O3-C18H32O3-C18H30O2-C18H30O2-C18H30O2-C16H32O2-C16H32O2-C16H32O2-C16H32O2-C16H32O2-C7H13N3-C16H32O2-C16H26-C16H32O2-C16H26-C54H90O6-C54H90O6-C54H90O6-C54H90O6-C54H90O6-C54H90O6-C54H90O6-C54H90O6-C54H90O6-C54H90O6-C54H90O6-C54H90O6-C54H90O6-C54H90O6-C54H90O6-C16H32O2-C16H32O2-C18H32O3-C17H28	Palmitic acid//Alpha-Linolenic acid//Trimethyltridecanoic acid//Gamma-Linolenic acid//13S-hydroxyoctadecadienoic acid//Alpha-dimorphecolic acid//9,10-Epoxyoctadecenoic acid//12,13-EpOME//9-HODE//(Z)-13-Oxo-9-octadecenoic acid//null//null//Calendic acid//Punicic acid//Linolenelaidic acid//Isopalmitic acid//Butyl dodecanoate//Dodecyl butyrate//Hexyl decanoate//Octyl octanoate//Na,Na-Dimethylhistami…	C00249-C06427-null-C06426-C14762-C14767-C14825-C14826-null-null-null-null-null-C08364-null-null-null-null-null-null-null-null-null-null-null-null-null-null-null-null-null-null-null-null-null-null-null-null-null-null-null-null-null-null	C18H30O2-C18H30O2-C18H30O2-C18H30O2-C18H30O2-C18H30O2-C18H30O2-C18H30O2-C18H30O2-C18H30O2-C18H30O2-C18H30O2-C18H30O2-C18H30O2-C18H30O2-C18H30O2-C18H30O2-C18H30O2-C18H30O2-C18H30O2-C18H30O2-C18H30O2-C18H30O2-C18H30O2-C18H30O2-C18H30O2-C18H30O2-C18H30O2-C18H30O2-C18H30O2-C18H30O2-C18H30O2-C18H30O2-C18H30O2-C18H30O2-C18H30O2-C18H30O2-C18H30O2-C18H30O2-C18H30O2-C18H30O2-C18H30O2-C18H30O2-C18H30O2-C18…	&alpha;-Linolenic Acid//3E,9Z,12Z-octadecatrienoic acid//6,10,14-octadecatrienoic acid//8Z,10E,12Z-octadecatrienoic acid//&alpha;-calendic acid//&beta;-calendic acid//Punicic acid//&alpha;-ESA//&beta;-eleostearic acid//9,12,14-octadecatrienoic acid//Elaidolinoleic acid//10,12,15-octadecatrienoic acid//2E,9Z,12Z-octadecatrienoic acid//octadeca-5S,6,16E-trienoic acid//5,8,11-octadecatrienoic acid//…	C06427------C08364-C08315---C06427---------------------C07289-C06426-C15201--------------------------------------------
617.4782_6.55	27.3631	31.426	19.2404	25.7953	33.2528	12.249	12.3959	31.4729	0.141634	0.162665	0.09959	0.133519	0.17212	0.063402	0.064163	0.162907	0.491	HMDB29792-HMDB31089	C37H64O4-C36H68O6	null//Glycerol triundecanoate	null-null	-	-	-
355.1605_8.55	197.22	244.305	201.051	185.223	287.07	192.157	110.769	250.396	0.118224	0.146449	0.12052	0.111032	0.172085	0.115189	0.0664	0.150101	0.106	HMDB00227-HMDB12140-HMDB29569-HMDB31639-HMDB33789-HMDB34195-HMDB40348-HMDB59629-HMDB59705	C6H12O4-C6H12O4-C8H18S2-C6H12O4-C7H14O5-C35H52O15-C8H18S2-C6H12O4-C6H12O4	Mevalonic acid//(R) 2,3-Dihydroxy-3-methylvalerate//Dibutyl disulfide//Glycerol 1-propanoate//null//Convalloside//1,8-Octanedithiol//(R)-mevalonate//(2-Methoxyethoxy)propanoic acid	C00418-C06007-null-null-null-null-null-C00418-null	C15H24N4O6-C15H24N4O6-C15H24N4O6-C15H24N4O6-C15H24N4O6-C15H24N4O6-C15H24N4O6-C15H24N4O6-C15H24N4O6-C15H24N4O6-C15H24N4O6-C15H24N4O6	Gly Pro Pro Ser//Gly Pro Ser Pro//Gly Ser Pro Pro//Pro Gly Pro Ser//Pro Gly Ser Pro//Pro Pro Gly Ser//Pro Pro Ser Gly//Pro Ser Gly Pro//Pro Ser Pro Gly//Ser Gly Pro Pro//Ser Pro Gly Pro//Ser Pro Pro Gly	-----------
485.2201_5.85	28.0056	23.9512	20.6784	22.7442	33.6812	23.2381	15.9722	27.5249	0.143035	0.122327	0.105612	0.116163	0.172022	0.118686	0.081576	0.14058	0.03	HMDB39148-HMDB39400-HMDB39971-HMDB41091-HMDB41124-HMDB41323	C28H40O2-C47H68O21-C22H30O7-C22H30O7-C31H30O8-C26H28O7	null//null//null//1-(4-Hydroxy-3,5-dimethoxyphenyl)-7-(4-hydroxy-3-methoxyphenyl)-3,5-heptanediol//null//Heteroartonin A	null-null-null-null-null-null	C20H30N8O5-C20H30N8O5-C20H30N8O5-C19H34N4O9-C19H34N4O9-C19H34N4O9-C19H34N4O9-C19H34N4O9-C19H34N4O9-C20H30N8O5-C20H30N8O5-C20H30N8O5-C20H30N8O5-C20H30N8O5-C20H30N8O5-C20H30N8O5-C20H30N8O5-C20H30N8O5-C20H30N8O5-C20H30N8O5-C20H30N8O5-C20H30N8O5-C20H30N8O5-C20H30N8O5-C20H30N8O5-C20H30N8O5-C20H30N8O5-C20H30N8O5-C20H30N8O5-C20H30N8O5-C20H30N8O5-C20H32N6O6S-C20H32N6O6S-C20H32N6O6S-C20H32N6O6S-C20H32N6O6…	Ala His His Val//Ala His Val His//Ala Val His His//Glu Ile Thr Thr//Glu Leu Thr Thr//Glu Thr Ile Thr//Glu Thr Leu Thr//Glu Thr Thr Ile//Glu Thr Thr Leu//Gly His His Ile//Gly His His Leu//Gly His Ile His//Gly His Leu His//Gly Ile His His//Gly Leu His His//His Ala His Val//His Ala Val His//His Gly His Ile//His Gly His Leu//His Gly Ile His//His Gly Leu His//His His Ala Val//His His Gly Ile//His His …	------------------------------------------------------------------------------------
777.5107_5.46	83.0721	67.0411	36.4499	89.6173	80.5027	40.5611	25.3576	45.9004	0.177314	0.143097	0.077801	0.191285	0.17183	0.086576	0.054125	0.097973	0.135	HMDB10582-HMDB10583-HMDB10596-HMDB10625-HMDB10640-HMDB10653-HMDB10654	C44H77O10P-C44H77O10P-C44H77O10P-C44H77O10P-C44H77O10P-C44H77O10P-C44H77O10P	PG(16:0/22:5(4Z,7Z,10Z,13Z,16Z))//PG(16:0/22:5(7Z,10Z,13Z,16Z,19Z))//PG(16:1(9Z)/22:4(7Z,10Z,13Z,16Z))//PG(18:1(11Z)/20:4(5Z,8Z,11Z,14Z))//PG(18:1(9Z)/20:4(5Z,8Z,11Z,14Z))//PG(18:2(9Z,12Z)/20:3(5Z,8Z,11Z))//PG(18:2(9Z,12Z)/20:3(8Z,11Z,14Z))	null-null-null-null-null-null-null	C44H75O9P	PG(P-16:0/22:6(4Z,7Z,10Z,13Z,16Z,19Z))
566.2365_4.11	31.5658	16.0593	28.7436	14.9159	36.5652	20.833	34.3832	29.8394	0.148262	0.075429	0.135006	0.070059	0.171744	0.097851	0.161495	0.140153	0.012	HMDB05777-HMDB10148-HMDB32173-HMDB35222-HMDB35863-HMDB60337	C28H35N5O5-C41H80O22P4-C19H14O2-C27H34O9-C27H34O9-C18H14O2	Morphiceptin//null//Bakers yeast extract//null//null//null	null-null-null-null-null-null	C22H37N7O7S-C22H37N7O7S-C22H37N7O7S-C22H37N7O7S-C22H37N7O7S-C22H37N7O7S-C22H37N7O7S-C22H37N7O7S-C22H37N7O7S-C22H37N7O7S-C22H37N7O7S-C22H37N7O7S-C25H33N7O7-C25H33N7O7-C25H33N7O7-C25H33N7O7-C25H33N7O7-C25H33N7O7-C25H33N7O7-C25H33N7O7-C25H33N7O7-C22H37N7O7S-C22H37N7O7S-C22H37N7O7S-C22H37N7O7S-C22H37N7O7S-C22H37N7O7S-C22H37N7O7S-C22H37N7O7S-C22H37N7O7S-C22H37N7O7S-C22H37N7O7S-C22H37N7O7S-C25H33N7O7-C…	Glu His Lys Met//Glu His Met Lys//Glu Lys His Met//Glu Lys Met His//Glu Met His Lys//Glu Met Lys His//His Glu Lys Met//His Glu Met Lys//His Lys Glu Met//His Lys Met Glu//His Met Glu Lys//His Met Lys Glu//His Pro Gln Tyr//His Pro Tyr Gln//His Gln Pro Tyr//His Gln Tyr Pro//His Thr Thr Trp//His Thr Trp Thr//His Trp Thr Thr//His Tyr Pro Gln//His Tyr Gln Pro//Lys Glu His Met//Lys Glu Met His//Lys His …	-----------------------------------------------------------------------------------
808.4796_3.83	11.9706	12.0494	11.712	9.58663	16.656	9.83538	11.4562	13.7361	0.123405	0.124218	0.12074	0.098829	0.171707	0.101393	0.118102	0.141606	0.034	HMDB09213-HMDB11346	C39H70NO7P-C39H70NO7P	PE(18:4(6Z,9Z,12Z,15Z)/P-16:0)//PE(P-16:0/18:4(6Z,9Z,12Z,15Z))	C00350-null	-	-	-
778.5075_5.46	36.4361	31.9675	18.2718	40.3691	38.3653	20.4611	14.8264	22.7372	0.163073	0.143073	0.081777	0.180675	0.171707	0.091575	0.066357	0.101762	0.167	-	-	-	-	C43H74NO9P	PE(16:0/22:6(54Z,7Z,10Z,12E,16Z,19Z)(14OH))
281.248_8.16	828.146	696.765	815.76	759.523	1069.09	635.775	435.893	994.063	0.132822	0.11175	0.130835	0.121816	0.171466	0.101968	0.06991	0.159432	0.089	HMDB00673-HMDB03797-HMDB05047-HMDB05048-HMDB06270-HMDB11702-HMDB11705-HMDB11709-HMDB11711-HMDB11712-HMDB11713-HMDB13688-HMDB29800-HMDB30232-HMDB30430-HMDB30932-HMDB30957-HMDB30958-HMDB31051-HMDB31097-HMDB31262-HMDB31269-HMDB31834-HMDB32220-HMDB32535-HMDB33554-HMDB33794-HMDB33826-HMDB34661-HMDB34718-HMDB34758-HMDB34761-HMDB34764-HMDB34845-HMDB34940-HMDB35020-HMDB35026-HMDB35097-HMDB35306-HMDB35391…	C18H32O2-C18H32O2-C18H32O2-C18H32O2-C18H32O2-C54H96O6-C52H98O6-C54H96O6-C54H96O6-C52H98O6-C52H98O6-C15H24O-C18H32O2-C15H24O-C18H32O2-C17H28O-C9H16O-C9H16O-C18H32O2-C18H32O2-C9H16O-C9H16O-C9H16O-C15H24O-C9H16O-C9H16O-C9H16O-C15H24O-C15H24O-C15H24O-C9H16O-C9H16O-C9H16O-C9H16O-C15H24O-C15H24O-C15H24O-C15H24O-C15H24O-C15H24O-C15H24O-C15H24O-C15H24O-C15H24O-C15H24O-C15H24O-C9H16O-C9H16O-C9H16O-C15H24O…	Linoleic acid//Bovinic acid//9E,11E-Octadecadienoic acid//10E,12Z-Octadecadienoic acid//Linoelaidic acid//TG(15:0/16:0/20:4(5Z,8Z,11Z,14Z))[iso6]//TG(15:0/18:1(9Z)/16:0)[iso6]//TG(15:0/18:1(9Z)/18:3(9Z,12Z,15Z))[iso6]//TG(15:0/18:2(9Z,12Z)/18:2(9Z,12Z))[iso3]//TG(15:0/20:0/14:1(9Z))[iso6]//TG(15:0/20:1(11Z)/14:0)[iso6]//Nootkatol//Mangiferic acid//(2R,6S,7S,10Z)-beta-Santala-3(15),10-dien-12-ol//…	C01595-C04056-null-null-null-null-null-null-null-null-null-C17915-null-C09720-null-null-null-null-null-null-null-null-null-null-null-null-null-C14693-null-null-null-null-null-null-null-null-C16945-null-null-null-null-null-null-null-null-null-null-null-null-null-null-null-null-C09720-null-null-C16908-null-null-null-null-null-null-null-null-null-null-null-null-null-null-null-null-null-null-null-nul…	C18H32O2-C18H32O2-C18H32O2-C18H32O2-C18H32O2-C18H32O2-C18H32O2-C18H32O2-C18H32O2-C18H32O2-C18H32O2-C18H32O2-C18H32O2-C18H32O2-C18H32O2-C18H32O2-C18H32O2-C18H32O2-C18H32O2-C18H32O2-C18H32O2-C18H32O2-C18H32O2-C18H32O2-C18H32O2-C18H32O2-C18H32O2-C18H32O2-C18H32O2-C18H32O2-C18H32O2-C18H32O2-C18H32O2-C18H32O2-C18H32O2-C18H32O2-C18H32O2-C18H32O2-C18H32O2-C18H32O2-C18H32O2-C18H32O2-C18H32O2-C18H32O2-C18…	Linoleic acid//9(Z),11(E)-Conjugated Linoleic Acid//Stearolic acid//5Z,12Z-otadecadienoic acid//5Z,12E-otadecadienoic acid//5E,12Z-otadecadienoic acid//5E,12E-otadecadienoic acid//6, 8-octadecadienoic acid//8E,10E-octadecadienoic acid//8Z,11Z-octadecadienoic acid//9Z,11Z-octadecadienoic acid//9(E),11(E)-Conjugated Linoleic Acid//9Z,12E-octadecadienoic acid//9E,12Z-octadecadienoic acid//10Z,12Z-oc…	C01595-C04056-C08459---------------------------------------------------------------C08321------------------C08282-----------------------------------------------------------------------------------
528.2197_4.3	51.2406	32.9724	47.7158	20.5154	61.2435	44.9055	55.0805	43.7238	0.143371	0.092257	0.133509	0.057402	0.17136	0.125646	0.154115	0.122339	0.006	HMDB06766-HMDB10333-HMDB10335-HMDB10353-HMDB10354-HMDB15381-HMDB28983-HMDB29067-HMDB30128-HMDB31697-HMDB32981-HMDB34094-HMDB39696-HMDB39697-HMDB60942	C24H32O9-C24H32O9-C24H32O9-C24H32O9-C24H32O9-C27H33N3O6S-C9H18N2O4S-C9H18N2O4S-C28H30O9-C19H27NO11-C16H12N2-C28H30O9-C28H30O9-C28H30O9-C21H26FN3O6S	Estriol-16-Glucuronide//Estriol-17-glucuronide//Estriol-3-glucuronide//15-Hydroxynorandrostene-3,17-dione glucuronide//16-alpha,17-beta-estriol 17-beta-D-glucuronide//Gliquidone//null//null//Physalin B//null//2,3-Diphenylpyrazine//null//null//Isophysalin B//null	C05504-C03033-C03033-C03033-C11346-null-null-null-null-null-null-null-null-null-null	C24H29N7O7-C24H29N7O7-C19H35N7O7S-C19H35N7O7S-C24H29N7O7-C24H29N7O7-C19H35N7O7S-C19H35N7O7S-C19H35N7O7S-C19H35N7O7S-C24H29N7O7-C24H29N7O7-C19H35N7O7S-C19H35N7O7S-C19H35N7O7S-C19H35N7O7S-C19H35N7O7S-C19H35N7O7S-C19H35N7O7S-C19H35N7O7S-C19H35N7O7S-C19H35N7O7S-C19H35N7O7S-C19H35N7O7S-C19H35N7O7S-C19H35N7O7S-C19H35N7O7S-C19H35N7O7S-C19H35N7O7S-C19H35N7O7S-C21H33N7O7S-C19H35N7O7S-C21H33N7O7S-C21H33N7O…	Ala Asp His Trp//Ala Asp Trp His//Ala Glu Met Arg//Ala Glu Arg Met//Ala His Asp Trp//Ala His Trp Asp//Ala Met Glu Arg//Ala Met Arg Glu//Ala Arg Glu Met//Ala Arg Met Glu//Ala Trp Asp His//Ala Trp His Asp//Cys Asp Ile Arg//Cys Asp Leu Arg//Cys Asp Arg Ile//Cys Asp Arg Leu//Cys Glu Arg Val//Cys Glu Val Arg//Cys Ile Asp Arg//Cys Ile Arg Asp//Cys Lys Gln Gln//Cys Leu Asp Arg//Cys Leu Arg Asp//Cys Gln …	------------------------------------------------------------------------------------------------------------------------------------------------------------------------------------------------------------------------
193.1593_8.15	41.9688	35.1109	40.0613	37.2811	53.4749	32.2794	22.2277	49.7413	0.134453	0.112483	0.128342	0.119435	0.171314	0.103411	0.071209	0.159353	0.108	HMDB14562-HMDB29641-HMDB29820-HMDB29821-HMDB29822-HMDB29823-HMDB29824-HMDB29825-HMDB31733-HMDB32498-HMDB32541-HMDB33545-HMDB34671-HMDB34959-HMDB34979-HMDB35682-HMDB35753-HMDB36022-HMDB36027-HMDB36144-HMDB36565-HMDB36684-HMDB36818-HMDB37139-HMDB59883-HMDB61813-HMDB61814-HMDB61996-HMDB62046-HMDB62142	C12H18N2O3-C10H12-C13H20O-C13H20O-C13H20O-C13H20O-C13H20O-C13H20O-C13H20O-C13H20O-C13H20O-C13H20O-C13H20O-C13H20O-C13H20O-C13H20O-C13H20O-C13H20O-C13H20O-C13H20O-C13H20O-C13H20O-C13H20O-C13H20O-C13H20O-C12H16-C12H16-C10H12-C10H12-C10H12	Secobarbital//p-Mentha-1,3,5,8-tetraene//2,6-Diisopropyl-3-methylphenol//2,5-Diisopropyl-4-methylphenol//2,5-Diisopropyl-3-methylphenol//2,4-Diisopropyl-5-methylphenol//2,4-Diisopropyl-3-methylphenol//2,3-Diisopropyl-5-methylphenol//4-(4-Methyl-3-pentenyl)-3-cyclohexene-1-carboxaldehyde//Pseudoionone//4-(2,6,6-Trimethylcyclohex-1-enyl)but-2-en-4-one//(2E,4Z,7Z)-2,4,7-Tridecatrienal//(E)-5,8-Megas…	null-null-null-null-null-null-null-null-null-null-null-null-null-null-null-null-null-null-null-null-C12287-null-null-null-C12286-null-null-null-null-null	C13H20O-C13H20O-C13H20O-C13H20O-C13H20O-C13H20O-C13H20O-C13H20O-C13H20O-C13H20O-C13H20O-C13H20O-C13H20O-C13H20O-C13H20O-C13H20O-C13H20O-C13H20O-C13H20O-C13H20O-C13H20O-C13H20O-C13H20O-C13H20O-C13H20O-C13H20O	alpha-Ionone//beta-Ionone//4-n-Heptylphenol//2,4,7-tridecatrienal//2,6-Diisopropyl-3-methylphenol//2,5-Diisopropyl-4-methylphenol//2,5-Diisopropyl-3-methylphenol//2,4-Diisopropyl-5-methylphenol//2,4-Diisopropyl-3-methylphenol//2,3-Diisopropyl-5-methylphenol//4-(4-Methyl-3-pentenyl)-3-cyclohexene-1-carboxaldehyde//Pseudoionone//4-(2,6,6-Trimethylcyclohex-1-enyl)but-2-en-4-one//(2E,4Z,7Z)-2,4,7-Tri…	C12286-C12287-C14698-----------------------
818.571_4.48	116.179	51.8513	50.2829	101.143	93.7632	22.5996	65.2541	46.5107	0.212167	0.094691	0.091827	0.184708	0.171231	0.041272	0.119167	0.084938	0.083	HMDB09041-HMDB09074-HMDB09106-HMDB09138-HMDB09171-HMDB09232-HMDB09233-HMDB09243-HMDB09264-HMDB09274-HMDB09275-HMDB09296-HMDB09306-HMDB09328-HMDB09361-HMDB09404-HMDB09437-HMDB09469-HMDB09490-HMDB09491-HMDB09522-HMDB09533-HMDB09553-HMDB09554-HMDB09564-HMDB09565-HMDB09594-HMDB09626-HMDB09659-HMDB09691-HMDB10168-HMDB13238	C45H84NO8P-C45H84NO8P-C45H84NO8P-C45H84NO8P-C45H84NO8P-C45H84NO8P-C45H84NO8P-C47H82NO8P-C45H84NO8P-C47H82NO8P-C47H82NO8P-C45H84NO8P-C47H82NO8P-C45H84NO8P-C45H84NO8P-C47H82NO8P-C47H82NO8P-C47H82NO8P-C45H84NO8P-C45H84NO8P-C45H84NO8P-C47H82NO8P-C45H84NO8P-C45H84NO8P-C47H82NO8P-C47H82NO8P-C47H82NO8P-C47H82NO8P-C47H82NO8P-C47H82NO8P-C39H82N2O6P-C14H27NO4	PE(18:1(11Z)/22:2(13Z,16Z))//PE(18:1(9Z)/22:2(13Z,16Z))//PE(18:2(9Z,12Z)/22:1(13Z))//PE(18:3(6Z,9Z,12Z)/22:0)//PE(18:3(9Z,12Z,15Z)/22:0)//PE(20:0/20:3(5Z,8Z,11Z))//PE(20:0/20:3(8Z,11Z,14Z))//PE(20:0/22:6(4Z,7Z,10Z,13Z,16Z,19Z))//PE(20:1(11Z)/20:2(11Z,14Z))//PE(20:1(11Z)/22:5(4Z,7Z,10Z,13Z,16Z))//PE(20:1(11Z)/22:5(7Z,10Z,13Z,16Z,19Z))//PE(20:2(11Z,14Z)/20:1(11Z))//PE(20:2(11Z,14Z)/22:4(7Z,10Z,13Z,…	C00350-C00350-C00350-C00350-C00350-C00350-C00350-C00350-C00350-C00350-C00350-C00350-C00350-C00350-C00350-C00350-C00350-C00350-C00350-C00350-C00350-C00350-C00350-C00350-C00350-C00350-C00350-C00350-C00350-C00350-C00550-null	C47H82NO8P-C47H82NO8P-C47H82NO8P-C47H82NO8P-C47H82NO8P-C47H82NO8P-C47H82NO8P-C47H82NO8P-C47H82NO8P-C47H82NO8P-C47H82NO8P-C47H82NO8P-C47H82NO8P-C47H82NO8P-C47H82NO8P-C47H82NO8P-C47H82NO8P-C47H82NO8P-C47H82NO8P-C47H82NO8P-C47H82NO8P-C47H82NO8P	PC(17:0/22:6(4Z,7Z,10Z,13Z,16Z,19Z))//PE(20:0/22:6(4Z,7Z,10Z,13Z,16Z,19Z))//PE(20:1(11Z)/22:5(4Z,7Z,10Z,13Z,16Z))//PE(20:1(11Z)/22:5(7Z,10Z,13Z,16Z,19Z))//PE(20:2(11Z,14Z)/22:4(7Z,10Z,13Z,16Z))//PE(20:4(5Z,8Z,11Z,14Z)/22:2(13Z,16Z))//PE(20:4(8Z,11Z,14Z,17Z)/22:2(13Z,16Z))//PE(20:5(5Z,8Z,11Z,14Z,17Z)/22:1(13Z))//PE(22:1(13Z)/20:5(5Z,8Z,11Z,14Z,17Z))//PE(22:2(13Z,16Z)/20:4(5Z,8Z,11Z,14Z))//PE(22:2(…	-C00350-C00350-C00350-C00350-C00350-C00350-C00350-C00350-C00350-C00350-C00350-C00350-C00350-C00350-------
1015.4432_4.27	27.7247	12.4493	33.208	11.2597	31.8733	17.1565	27.9256	24.6364	0.148871	0.066848	0.178314	0.06046	0.171147	0.092123	0.149949	0.132288	0.284	HMDB15676-HMDB32692-HMDB39399-HMDB61040-HMDB61149	C27H34F2O7-C44H70O19-C47H70O21-C25H32ClN5O3-C27H34F2O7	Difluprednate//null//null//null//null	C12695-null-null-null-null	-	-	-
911.469_4.33	45.4439	19.3603	37.3759	23.9047	45.0861	23.836	40.2051	28.2608	0.17248	0.073481	0.141859	0.090729	0.171123	0.090469	0.152597	0.107262	0.083	HMDB11116-HMDB14639-HMDB36011-HMDB39295-HMDB41028	C20H42O7P2-C28H30N2O2-C22H34O8-C46H72O18-C44H68O16	Phytyl diphosphate//Darifenacin//null//null//null	null-null-null-null-null	C46H72O18	Medicagenic acid 28-O-[b-D-xylosyl-(1->4)-a-L-rhamnosyl-(1->2)-a-L-arabinosyl] ester
917.4863_4.4	23.3866	12.248	18.3559	14.37	24.1745	12.0084	20.2163	16.6375	0.165396	0.086622	0.129818	0.101629	0.170969	0.084927	0.142975	0.117665	0.011	-	-	-	-	-	-	-
414.253_5.36	137.478	143.525	137.897	144.123	209.33	149.75	139.675	163.071	0.112241	0.117178	0.112583	0.117666	0.170902	0.12226	0.114034	0.133136	0.009	HMDB30221-HMDB30222-HMDB30223-HMDB30225-HMDB30262-HMDB30289-HMDB30318-HMDB61099	C23H25NO-C23H25NO-C23H25NO-C23H25NO-C23H25NO-C23H25NO-C23H25NO-C18H25N3O3	null//Bicyclomahanimbine//(+/-)-Currayangine//(+)-Mahanimbicine//null//Currayanine//(+)-Mahanimbine//null	null-null-null-null-null-null-C09220-null	-	-	-
907.4078_3.99	16.1845	21.2979	29.4548	13.9044	28.0307	21.0924	16.6956	17.3814	0.098661	0.129832	0.179557	0.084761	0.170876	0.128579	0.101777	0.105958	0.03	HMDB30520-HMDB36956-HMDB60754-HMDB61219	C43H49N7O10-C78H122O42-C46H62N4O12-C25H26N6O2	Virginiamycin//null//null//null	C11269-null-null-null	-	-	-
605.3854_5.41	91.1068	56.9872	49.679	82.4971	88.0179	48.3422	40.0464	58.995	0.176676	0.110511	0.096338	0.15998	0.170686	0.093746	0.077659	0.114404	0.206	HMDB00380-HMDB00405-HMDB03955-HMDB03959-HMDB06771-HMDB06773-HMDB06774-HMDB11914-HMDB12782-HMDB14995-HMDB31038-HMDB33125-HMDB33334-HMDB34028-HMDB34167-HMDB36673-HMDB36696-HMDB39568-HMDB40927-HMDB41204-HMDB61034	C19H26O3-C19H26O3-C19H26O3-C19H26O3-C19H26O3-C19H26O3-C19H26O3-C55H102N2O21-C19H26O3-C21H25N-C19H26O3-C19H26O3-C33H58O7-C19H26O3-C19H26O3-C33H50O5-C19H26O3-C19H26O3-C19H26O3-C19H26O3-C30H42N4O4	2-Hydroxyestradiol-3-methyl ether//2-Methoxyestradiol//19-Hydroxyandrost-4-ene-3,17-dione//19-Oxotestosterone//7a-Hydroxyandrost-4-ene-3,17-dione//11b-Hydroxyandrost-4-ene-3,17-dione//16a-Hydroxyandrost-4-ene-3,17-dione//Ganglioside GM3 (d18:0/14:0)//4-Methoxy-17beta-estradiol//Terbinafine//null//null//null//null//null//null//null//null//null//Acetylpanaxydol//null	null-C05302-C05290-C05295-C05296-C05284-C05140-null-C05302-C08079-null-null-null-null-null-null-null-null-null-null-null	C36H54O6	OH-Diaponeurosporene glucoside ester
295.1191_5.59	80.7867	97.077	77.0006	74.721	150.382	183.32	108.328	109.765	0.091659	0.110142	0.087364	0.084777	0.170621	0.207992	0.122908	0.124537	0.061	HMDB14016-HMDB14017-HMDB28825-HMDB28972-HMDB29841-HMDB30201-HMDB30216-HMDB30483-HMDB30882-HMDB32838-HMDB34345-HMDB39027-HMDB39825-HMDB40408-HMDB60550-HMDB60623	C13H16ClNO2-C13H16ClNO2-C10H17N2O5S-C10H17N2O5S-C14H16N2O8-C16H20N2O-C13H9NO2-C12H8N2O2-C14H14O5-C14H14O5-C12H10O5-C14H14O5-C15H18O6-C12H10O5-C13H16ClNO2-C25H40N2O11	null//null//null//null//Vulgaxanthin II//(-)-Fumigaclavine B//Mukonal//Questiomycin A//(S)-Rutaretin//null//7-Acetoxy-6-methoxycoumarin//Celereoin//null//7-Hydroxy-2-methyl-4-oxo-4H-1-benzopyran-5-acetic acid//null//Perindopril Acyl-beta-D-glucuronide	null-null-null-null-null-null-null-C02161-null-null-null-null-null-null-null-null	C13H21ClN2O2-C19H16N2-C15H18O6-C15H18O6	Procaine hydrochloride//Sempervirine//Tutin//Cyclocalopin F	C07894-C09240-C09570-
1035.6392_6.97	14.2069	9.05295	11.0691	12.3246	15.3324	11.5544	8.95315	7.39681	0.158047	0.100711	0.12314	0.137107	0.170568	0.128539	0.099601	0.082287	0.66	HMDB10387-HMDB10388-HMDB61363	C26H48NO7P-C26H48NO7P-C51H94N2O16	LysoPC(18:3(6Z,9Z,12Z))//LysoPC(18:3(9Z,12Z,15Z))//null	C04230-C04230-null	-	-	-
264.2408_8.18	144.399	122.863	146	132.721	186.61	112.149	74.132	175.328	0.131967	0.112285	0.133431	0.121295	0.170545	0.102494	0.06775	0.160233	0.132	HMDB31282-HMDB41078	C32H66O2-C32H66O2	null//null	null-null	-	-	-
509.2312_4.17	43.3129	23.5378	38.212	21.7627	49.1528	26.1573	48.03	38.0578	0.150276	0.081665	0.132578	0.075506	0.170537	0.090754	0.166642	0.132043	0.023	HMDB03218-HMDB10038-HMDB10054-HMDB10055-HMDB10057-HMDB10061-HMDB10073-HMDB10086-HMDB10098-HMDB15676-HMDB28805-HMDB29015-HMDB29031-HMDB29157-HMDB29868-HMDB30593-HMDB30845-HMDB34415-HMDB35134-HMDB36437-HMDB36982-HMDB39912-HMDB41413-HMDB61149	C28H38O6-C43H81O19P3-C43H81O19P3-C43H81O19P3-C43H81O19P3-C43H81O19P3-C43H81O19P3-C43H81O19P3-C43H81O19P3-C27H34F2O7-C10H17N3O4-C10H17N3O4-C10H17N3O4-C10H17N3O4-C24H26O7-C24H26O7-C24H26O7-C28H38O6-C24H29ClO6-C28H38O6-C24H26O7-C24H26O7-C26H34O13-C27H34F2O7	Withanolide//PIP2(16:0/18:2(9Z,12Z))//PIP2(16:1(9Z)/18:1(11Z))//PIP2(16:1(9Z)/18:1(9Z))//PIP2(16:2(9Z,12Z)/18:0)//PIP2(18:0/16:2(9Z,12Z))//PIP2(18:1(11Z)/16:1(9Z))//PIP2(18:1(9Z)/16:1(9Z))//PIP2(18:2(9Z,12Z)/16:0)//Difluprednate//null//null//null//null//Mangostanol//null//Archangelicin//Withanolide A//null//null//Atrovirisidone//Mangostenol//null//null	C08842-C00626-C00626-C00626-C00626-C00626-C00626-C00626-C00626-C12695-null-null-null-null-null-null-C09116-null-null-null-null-null-null-null	C18H36N8O5S2-C18H36N8O5S2-C21H32N8O5S-C21H32N8O5S-C21H32N8O5S-C21H32N8O5S-C21H32N8O5S-C18H36N8O5S2-C18H36N8O5S2-C21H32N8O5S-C18H36N8O5S2-C18H36N8O5S2-C20H34N6O8-C20H34N6O8-C20H34N6O8-C20H34N6O8-C20H34N6O8-C20H34N6O8-C20H34N6O8-C20H34N6O8-C20H34N6O8-C20H34N6O8-C20H34N6O8-C20H34N6O8-C21H32N8O5S-C21H32N8O5S-C21H32N8O5S-C21H32N8O5S-C21H32N8O5S-C21H32N8O5S-C21H32N8O5S-C21H32N8O5S-C21H32N8O5S-C21H32N8O…	Cys Cys Lys Arg//Cys Cys Arg Lys//Cys His His Ile//Cys His His Leu//Cys His Ile His//Cys His Leu His//Cys Ile His His//Cys Lys Cys Arg//Cys Lys Arg Cys//Cys Leu His His//Cys Arg Cys Lys//Cys Arg Lys Cys//Asp Lys Pro Gln//Asp Lys Gln Pro//Asp Pro Lys Gln//Asp Pro Gln Lys//Asp Gln Lys Pro//Asp Gln Pro Lys//Glu Lys Asn Pro//Glu Lys Pro Asn//Glu Asn Lys Pro//Glu Asn Pro Lys//Glu Pro Lys Asn//Glu Pro …	0
235.6318_5.36	69.8069	70.1979	56.199	70.8576	89.7481	65.3508	42.8444	61.4184	0.132606	0.133349	0.106756	0.134602	0.170487	0.124141	0.081388	0.116671	0.001	HMDB30158	C25H32O6	null	null	-	-	-
567.2374_4.31	195.53	101.625	181.559	107.943	218.107	118.128	198.63	157.855	0.152832	0.079433	0.141912	0.084372	0.170479	0.092333	0.155255	0.123384	0.026	HMDB13133-HMDB15676-HMDB30363-HMDB30505-HMDB33023-HMDB33796-HMDB33865-HMDB34346-HMDB34352-HMDB34777-HMDB35325-HMDB36310-HMDB61149-HMDB61152-HMDB61717	C11H19NO6-C27H34F2O7-C30H42O8-C29H34N2O7-C30H42O8-C30H42O8-C11H19NO6-C28H39ClO7-C33H38O7-C11H19NO6-C30H42O8-C30H42O8-C27H34F2O7-C30H36N2O9-C11H19NO6	Methylmalonylcarnitine//Difluprednate//null//null//null//null//Lotaustralin//null//null//null//null//null//null//null//null	null-C12695-null-null-null-null-C08334-null-null-null-null-null-null-null-null	C25H36N6O7-C25H36N6O7-C25H36N6O7-C25H36N6O7-C25H36N6O7-C25H36N6O7-C23H36N8O7S-C23H36N8O7S-C23H36N8O7S-C23H36N8O7S-C23H36N8O7S-C23H36N8O7S-C19H36N10O8-C19H36N10O8-C19H36N10O8-C25H36N6O7-C25H36N6O7-C25H36N6O7-C25H36N6O7-C25H36N6O7-C25H36N6O7-C25H36N6O7-C25H36N6O7-C25H36N6O7-C25H36N6O7-C25H36N6O7-C25H36N6O7-C25H36N6O7-C25H36N6O7-C25H36N6O7-C25H36N6O7-C25H36N6O7-C25H36N6O7-C25H36N6O7-C25H36N6O7-C25H3…	Ala Glu Lys Trp//Ala Glu Trp Lys//Ala Lys Glu Trp//Ala Lys Trp Glu//Ala Trp Glu Lys//Ala Trp Lys Glu//Cys Gln Arg Tyr//Cys Gln Tyr Arg//Cys Arg Gln Tyr//Cys Arg Tyr Gln//Cys Tyr Gln Arg//Cys Tyr Arg Gln//Asp Arg Arg Ser//Asp Arg Ser Arg//Asp Ser Arg Arg//Glu Ala Lys Trp//Glu Ala Trp Lys//Glu Lys Ala Trp//Glu Lys Trp Ala//Glu Trp Ala Lys//Glu Trp Lys Ala//His Ile Thr Tyr//His Ile Tyr Thr//His Leu …	0
248.1625_2.81	10.0522	9.17456	9.74239	11.1987	17.7552	14.207	19.2497	12.7907	0.096498	0.088072	0.093523	0.107503	0.170444	0.136382	0.18479	0.122786	0.138	ECMDB23588-ECMDB23621	C39H74NO10P-C39H74NO10P	null//null	null-null	-	-	-
882.4881_4.27	21.4362	7.66811	19.2432	7.5885	20.8975	9.55066	21.6462	14.6668	0.174708	0.062496	0.156835	0.061847	0.170318	0.077839	0.17642	0.119536	0.084	-	-	-	-	-	-	-
524.3607_6.96	77.3358	70.0306	59.4474	97.9966	110.007	88.1463	81.964	61.2556	0.119681	0.108376	0.091998	0.151655	0.170241	0.136411	0.126843	0.094796	0.248	-	-	-	-	-	-	-
374.2783_6.97	78.8424	84.9421	60.3395	102.743	102.171	55.0824	26.9498	89.1181	0.131363	0.141526	0.100534	0.171184	0.170232	0.091775	0.044902	0.148484	0.282	HMDB00898-HMDB01861-HMDB61685	C6H11N3-C6H11N3-C6H11N3	1-Methylhistamine//3-Methylhistamine//null	C05127-null-null	-	-	-
452.2715_4.82	54.5637	41.001	41.1908	67.3141	71.9714	46.6037	51.6062	49.264	0.128835	0.096811	0.097259	0.158941	0.169938	0.11004	0.121852	0.116322	0.024	-	-	-	-	-	-	-
647.5055_5.63	48.9798	32.4122	25.4317	33.016	44.6983	20.2364	21.7318	36.6511	0.186124	0.123167	0.096641	0.125461	0.169854	0.076899	0.082581	0.139274	0.04	ECMDB23285-ECMDB23317-HMDB07079-HMDB07387-HMDB33087-HMDB55991	C38H72O5-C38H72O5-C38H72O5-C38H72O5-C35H66O8-C38H72O5	null//null//DG(15:0/20:1(11Z)/0:0)//DG(20:1(11Z)/15:0/0:0)//null//null	null-null-null-null-null-null	C36H70O9-C36H70O9-C36H70O9-C36H71O7P-C36H71O7P-C36H71O7P-C36H71O7P-C36H71O7P	1-(O-alpha-D-glucopyranosyl)-3-keto-(1,27R,29R)-triacontanetriol//1-(O-alpha-D-galactopyranosyl)-3-keto-(1,27R,29R)-triacontanetriol//1-(O-alpha-D-glucopyranosyl)-27-keto-(1,3R,29R)-triacontanetriol//PA(O-16:0/17:1(9Z))//PA(O-18:0/15:1(9Z))//PA(P-16:0/17:0)//PA(P-18:0/15:0)//PA(P-20:0/13:0)	-------
263.2374_8.19	712.132	606.739	715.559	642.158	908.835	555.864	370.611	840.456	0.13305	0.113359	0.133691	0.119977	0.169801	0.103854	0.069243	0.157026	0.133	HMDB03648-HMDB15029-HMDB34495-HMDB35707-HMDB36416-HMDB36796-HMDB37519-HMDB38125-HMDB59676-HMDB59857-HMDB59878-HMDB59910-HMDB60338-HMDB61837-HMDB61838	C36H60O2-C17H28N2O3-C18H30O-C15H22-C15H22-C15H22-C18H30O-C15H22-C15H22-C15H22-C15H22-C15H22-C36H60O2-C15H22-C15H22	Retinyl palmitate//Oxybuprocaine//6,10,14-Trimethyl-5,9,13-pentadecatrien-2-one//null//null//(1alpha,6alpha,7alphaH)-2,4(15)-Copadiene//null//null//beta-Vatirenene//null//alpha-Curcumene//(E)-Calamene//null//null//null	C02588-null-null-null-null-null-null-null-null-null-null-null-null-null-null	C18H30O-C18H30O-C18H30O-C18H30O-C18H30O-C18H30O-C18H30O-C18H30O-C18H30O-C18H30O	Farnesyl acetone//9Z,12Z,15Z-Octadecatrienal//5-(1-hydroxypropan-2-yl)isolongifol-5-ene//5-(1-hydroxypropan-2-yl)isolongifol-4-ene//5-(2-methoxyethyl)isolongifol-5-ene//4-Dodecylphenol//6-[3]-ladderane-1-hexanol//9,12,15-octadecatrienal//6,10,14-Trimethyl-5,9,13-pentadecatrien-2-one//2-(5,8-Tetradecadienyl)cyclobutanone	-----C14245----
185.1541_8.15	52.5169	45.3482	52.7903	49.0686	68.3197	41.5525	29.3251	64.268	0.130254	0.112474	0.130932	0.121701	0.169448	0.10306	0.072733	0.159399	0.09	HMDB03450-HMDB03634-HMDB03667-HMDB30892-HMDB30893-HMDB31062-HMDB31063-HMDB31087-HMDB31272-HMDB31406-HMDB31414-HMDB31582-HMDB31686-HMDB31691-HMDB31843-HMDB31854-HMDB32120-HMDB32242-HMDB32308-HMDB32320-HMDB32396-HMDB32404-HMDB32446-HMDB32447-HMDB32453-HMDB32461-HMDB32489-HMDB32534-HMDB32536-HMDB33238-HMDB33371-HMDB33724-HMDB34428-HMDB34429-HMDB34715-HMDB34916-HMDB34973-HMDB34974-HMDB34975-HMDB34985…	C10H16O-C10H16O-C10H16O-C10H16O-C10H16O-C11H20O2-C11H20O2-C11H20O2-C11H20O2-C11H20O2-C8H12O-C8H12O-C8H12O-C11H20O2-C11H20O2-C10H16O-C10H16O-C10H16O-C11H20O2-C11H20O2-C11H20O2-C11H20O2-C8H12O-C8H12O-C11H20O2-C11H20O2-C11H20O2-C11H20O2-C10H16O-C8H12O-C11H20O2-C11H20O2-C11H20O2-C11H20O2-C10H16O-C10H16O-C10H16O-C10H16O-C10H16O-C10H16O-C10H16O-C10H16O-C10H16O-C10H16O-C10H16O-C10H16O-C10H16O-C10H16O-C1…	(-)-trans-Carveol//Perillyl alcohol//Alpha-Pinene-oxide//null//Isocitral//null//null//trans-2-Hexyl-1-cyclopropaneacetic acid//null//Ethyl 3-cyclohexylpropionate//2,3-Dimethyl-2-cyclohexen-1-one//6-Methyl-3,5-heptadien-2-one//(E,E)-2,4-Octadienal//cis-3-Hexenyl pentanoate//2,3-Undecanedione//3-Methyl-5-propyl-2-cyclohexen-1-one//null//(E)-3,7-Dimethyl-1,5,7-octatrien-3-ol//(E)-3-Heptenyl 2-methyl…	C00964-C02452-C02759-null-null-null-null-null-null-null-null-null-null-null-null-null-null-null-null-null-null-null-null-null-null-null-C13422-null-null-null-C12295-C13910-null-null-null-null-null-null-null-C09859-null-null-C01499-C09847-C11938-null-null-C07271-null-null-null-null-null-C09893-C11408-null-null-null-C09885-null-C11941-null-null-C18018-C11415-C11395-null-null-null-C02452-C20260-null…	C11H20O2-C11H20O2-C11H20O2-C11H20O2-C11H20O2-C11H20O2-C11H20O2-C11H20O2-C11H20O2-C11H20O2-C11H20O2-C11H20O2-C11H20O2-C11H20O2-C11H20O2-C11H20O2-C11H20O2-C11H20O2-C11H20O2-C11H20O2-C11H20O2-C11H20O2-C11H20O2-C11H20O2-C11H20O2-C11H20O2-C11H20O2-C11H20O2-C11H20O2-C11H20O2-C11H20O2-C11H20O2-C11H20O2-C11H20O2-C11H20O2-C11H20O2-C11H20O2-C11H20O2-C11H20O2-C11H20O2-C11H20O2-C11H20O2-C11H20O2-C11H20O2-C11…	(2S,6R,8S)-2,8-Dimethyl-1,7-dioxaspiro[5.5]undecane//2-Ethyl-1,7-dioxaspiro[5.5]undecane//2-Methyl-1,7-dioxaspiro[5.6]dodecane//2-Ethyl-7-methyl-1,6-dioxaspiro[4.5]decane//7-Ethyl-2R-methyl-1,6-dioxaspiro[4.5]decane//2,7-Diethyl-1,6-dioxaspiro[4.4]nonane//(2S,6S,8S)-2,8-Dimethyl-1,7-dioxaspiro[5.5]undecane//2S-Ethyl-7-methyl-1,6-dioxaspiro[4.5]decane//2,7-Dimethyl-1,6-dioxaspiro[4.6]undecane//2-M…	----------C12522------------C13823-C12295----C08571-C19420-----------------------------------------
374.2776_4.43	1661.94	825.371	1262.74	1033.78	1668.27	810.183	1498.21	1088.52	0.168742	0.083802	0.12821	0.104962	0.169385	0.08226	0.152118	0.11052	0.018	HMDB00031-HMDB00365-HMDB00490-HMDB00546-HMDB02961-HMDB03818-HMDB05849-HMDB06770-HMDB14347-HMDB15145-HMDB15447-HMDB30326-HMDB31179-HMDB37531-HMDB37711-HMDB38587-HMDB39833-HMDB39834-HMDB41882	C19H30O2-C19H30O2-C19H30O2-C19H30O2-C19H30O2-C19H30O2-C19H30O2-C19H30O2-C14H30N2O4-C10H16NO-C18H29NO2-C9H17NO-C9H17NO-C27H33NO3-C19H30O2-C27H33NO3-C9H17NO-C9H17NO-C22H32N2O2	Androsterone//Epiandrosterone//Etiocholanolone//Epietiocholanolone//Dihydrotestosterone//5-Androstenediol//4-Androstenediol//5b-Dihydrotestosterone//Succinylcholine//Edrophonium//Penbutolol//Methylisopelletierine//2,2,6,6-Tetramethyl-4-piperidinone//null//4-Methylphenyl dodecanoate//null//null//null//Dopexamine	C00523-C07635-C04373-null-C03917-C04295-C14210-C05293-C07546-C06976-C07416-C06184-null-null-null-null-null-null-null	C17H35N5O4-C17H35N5O4-C17H35N5O4	Lys Val Lys//Lys Lys Val//Val Lys Lys	--
392.279_5.4	888.918	686.896	629.861	833.506	1021.7	681.586	568.556	728.701	0.147179	0.11373	0.104286	0.138004	0.169164	0.11285	0.094136	0.120651	0.021	HMDB00268-HMDB00449-HMDB02014-HMDB05972-HMDB06472-HMDB11534-HMDB11541-HMDB11565-HMDB11571-HMDB13329-HMDB14924-HMDB30198-HMDB31043-HMDB31044-HMDB31045-HMDB33616-HMDB38596-HMDB39979-HMDB39980-HMDB39981-HMDB40001-HMDB41997	C21H34O4-C21H34O4-C21H39NO4-C21H34O4-C23H34O4-C19H36O4-C21H34O4-C19H36O4-C21H34O4-C21H39NO4-C15H29N3O5-C24H30N4-C19H36O4-C19H36O4-C19H36O4-C21H34O4-C20H29NO3-C10H16N2-C10H16N2-C10H16N2-C10H16N2-C21H34O4	Tetrahydrocorticosterone//5a-Tetrahydrocorticosterone//cis-5-Tetradecenoylcarnitine//Tetrahydrodeoxycortisol//Calcitroic acid //MG(0:0/16:1(9Z)/0:0)//MG(0:0/18:4(6Z,9Z,12Z,15Z)/0:0)//MG(16:1(9Z)/0:0/0:0)//MG(18:4(6Z,9Z,12Z,15Z)/0:0/0:0)//trans-2-Tetradecenoylcarnitine//Marimastat//(-)-Folicanthine//Avocadene 1-acetate//Avocadene 2-acetate//Avocadene 4-acetate//(S)-[10]-Gingerol//null//2,5-Diethyl…	C05476-null-null-C14594-null-null-null-null-null-null-null-null-null-null-null-C17496-null-null-null-null-null-C15368	C23H37NO4-C23H37NO4-C21H39NO4-C21H39NO4-C23H37NO4-C23H37NO4-C23H37NO4	N-arachidonoyl D-serine//N-Arachidonoyl-L-Serine//N-Oleoyl-L-Serine//cis-5-Tetradecenoylcarnitine//N-arachidonoyl L-serine//15-HETE-Ala//12-HETE-Ala	------
501.2227_4.69	22.0838	21.1045	19.1567	23.7922	29.1911	18.8182	17.446	21.131	0.127856	0.122187	0.11091	0.137747	0.169005	0.10895	0.101005	0.12234	0.001	HMDB00907-HMDB01396-HMDB01833-HMDB10340-HMDB14934-HMDB30452-HMDB30897-HMDB31024-HMDB33406-HMDB36436-HMDB38928-HMDB39068	C24H40O6S-C20H25N7O6-C19H20N8O5-C26H38O7-C24H20N6O3-C17H26N8O5-C27H36O6-C47H72O20-C47H72O20-C27H36O6-C22H26O8-C22H26O8	Sulfolithocholic acid//5-Methyltetrahydrofolic acid//Aminopterin//Retinyl beta-glucuronide//Candesartan//Blasticidin S//null//null//null//null//Lirioresinol A//(R)-Byakangelicinn 2'-(3-methylbutanoate)	null-C00440-null-C03033-C07468-C02010-null-null-null-null-null-null	C19H32N8O6S-C19H32N8O6S-C19H32N8O6S-C19H32N8O6S-C19H32N8O6S-C19H32N8O6S-C19H32N8O6S-C19H32N8O6S-C19H32N8O6S-C19H32N8O6S-C19H32N8O6S-C19H32N8O6S-C19H32N8O6S-C19H32N8O6S-C19H32N8O6S-C19H32N8O6S-C19H32N8O6S-C19H32N8O6S-C19H32N8O6S-C19H32N8O6S-C19H32N8O6S-C19H32N8O6S-C19H32N8O6S-C19H32N8O6S-C25H37ClO8	Cys His Lys Asn//Cys His Asn Lys//Cys Lys His Asn//Cys Lys Asn His//Cys Asn His Lys//Cys Asn Lys His//His Cys Lys Asn//His Cys Asn Lys//His Lys Cys Asn//His Lys Asn Cys//His Asn Cys Lys//His Asn Lys Cys//Lys Cys His Asn//Lys Cys Asn His//Lys His Cys Asn//Lys His Asn Cys//Lys Asn Cys His//Lys Asn His Cys//Asn Cys His Lys//Asn Cys Lys His//Asn His Cys Lys//Asn His Lys Cys//Asn Lys Cys His//Asn Lys …	------------------------
260.0423_0.57	64.9999	47.1615	54.6641	62.5553	95.7335	91.0645	65.7407	85.0374	0.114647	0.083184	0.096417	0.110335	0.168855	0.16062	0.115954	0.149989	0.049	HMDB14513-HMDB35462-HMDB37457-HMDB38262-HMDB38263-HMDB61290	C8H14N3O6P-C23H22O14-C23H22O14-C23H22O14-C23H22O14-C10H9F2N3O	Cidofovir//null//Spinatoside//null//null//null	C06909-null-null-null-null-null	-	-	-
373.2742_4.43	5860.49	2948.51	4462.53	3661.75	5880.61	2907.9	5261.57	3854.49	0.168222	0.084635	0.128094	0.105108	0.168799	0.08347	0.15103	0.110641	0.015	ECMDB23434-HMDB00995-HMDB04626-HMDB13627-HMDB14511-HMDB14522-HMDB14629-HMDB30501-HMDB33786-HMDB39762-HMDB41301-HMDB60580	C23H32O2-C21H28O2-C21H28O2-C24H36O3-C21H28O2-C21H28O2-C24H36O3-C43H69NO8-C23H32O2-C23H32O2-C24H36O3-C21H28O2	null//16-Dehydroprogesterone//Tetrahydrogestrinone//Cervonoyl ethanolamide//Levonorgestrel//Dydrogesterone//Nabilone//null//null//null//null//null	null-C03207-null-C13828-C08149-null-null-null-null-null-null-null	C24H36O3-C24H36O3-C24H36O3-C24H36O3-C24H36O3-C24H36O3-C24H36O3-C24H36O3-C24H36O3-C24H36O3-C24H36O3-C24H36O3-C24H36O3-C24H36O3-C24H36O3-C24H36O3-C24H36O3-C24H36O3-C24H36O3-C24H36O3-C24H36O3-C24H36O3-C24H36O3-C24H36O3-C24H36O3-C24H36O3-C24H36O3-C24H36O3-C24H36O3-C24H36O3-C24H36O3-C24H36O3-C24H36O3-C24H36O3-C24H36O3-C24H36O3-C24H36O3-C24H36O3-C24H36O3-C24H36O3-C24H36O3-C24H36O3-C24H36O3	cholacalcioic acid / 25,26,27-trinorvitamin D3 24-carboxylic acid / 25,26,27-trinorcholecalciferol 24-carboxylic acid//3-Oxochol-4-en-24-oic Acid//3-Oxo-5&beta;-chol-1-en-24-oic Acid//(22E)-3&beta;-Hydroxy-5&alpha;-chola-7,22-dien-24-oic Acid//3-Oxo-5&beta;-chol-9(11)-en-24-oic Acid//3-Oxo-5&beta;-chol-14-en-24-oic Acid//3-Oxo-5&beta;-chol-7-en-24-oic Acid//3&alpha;-Hydroxy-5&beta;-chola-8,14-die…	---------------------C15057--------------------D05099-
568.2404_4.31	68.0291	44.7142	63.8335	44.7468	80.8707	46.7911	68.0769	62.0503	0.14199	0.093327	0.133233	0.093395	0.168793	0.097662	0.14209	0.129511	0.001	-	-	-	-	C26H39N5O5S-C26H39N5O5S-C26H39N5O5S-C26H39N5O5S-C20H39N9O6S-C20H39N9O6S-C26H39N5O5S-C26H39N5O5S-C26H39N5O5S-C26H39N5O5S-C20H39N9O6S-C20H39N9O6S-C20H39N9O6S-C20H39N9O6S-C26H39N5O5S-C26H39N5O5S-C26H39N5O5S-C26H39N5O5S-C28H35N5O8-C28H35N5O8-C25H39N5O8S-C25H39N5O8S-C25H39N5O8S-C25H39N5O8S-C28H35N5O8-C25H39N5O8S-C25H39N5O8S-C28H35N5O8-C28H35N5O8-C28H35N5O8-C28H35N5O8-C28H35N5O8-C28H35N5O8-C23H35N9O6-C…	Cys Ile Ile Trp//Cys Ile Leu Trp//Cys Ile Trp Ile//Cys Ile Trp Leu//Cys Lys Gln Arg//Cys Lys Arg Gln//Cys Leu Ile Trp//Cys Leu Leu Trp//Cys Leu Trp Ile//Cys Leu Trp Leu//Cys Gln Lys Arg//Cys Gln Arg Lys//Cys Arg Lys Gln//Cys Arg Gln Lys//Cys Trp Ile Ile//Cys Trp Ile Leu//Cys Trp Leu Ile//Cys Trp Leu Leu//Glu Phe Phe Gln//Glu Phe Gln Phe//Glu Lys Met Tyr//Glu Lys Tyr Met//Glu Met Lys Tyr//Glu Met …	------------------------------------------------------------------------------------------------------------------------------------------------------------------------
1006.5154_4.29	17.6285	8.85403	15.6215	8.50327	19.2174	11.4068	17.6978	15.0697	0.154637	0.077668	0.137032	0.074591	0.168575	0.100061	0.155245	0.132191	0.032	-	-	-	-	-	-	-
882.4022_3.83	57.1397	46.7698	72.9061	52.495	75.8055	47.5495	48.915	48.4676	0.126964	0.103922	0.161996	0.116643	0.168439	0.105654	0.108688	0.107694	0.096	HMDB15002	C44H69NO12	Tacrolimus	C01375	-	-	-
221.1895_8.07	30.4732	21.1589	26.1636	23.8081	33.7275	19.4158	14.3902	31.1223	0.152168	0.105657	0.130649	0.118886	0.168419	0.096953	0.071858	0.15541	0.142	HMDB00222-HMDB01421-HMDB06461-HMDB06469-HMDB11131-HMDB11535-HMDB13688-HMDB30232-HMDB31075-HMDB32220-HMDB33257-HMDB33826-HMDB34506-HMDB34511-HMDB34661-HMDB34718-HMDB34940-HMDB35020-HMDB35026-HMDB35097-HMDB35306-HMDB35314-HMDB35355-HMDB35391-HMDB35645-HMDB35704-HMDB35718-HMDB35720-HMDB35739-HMDB35793-HMDB36118-HMDB36192-HMDB36402-HMDB36420-HMDB36716-HMDB36717-HMDB36774-HMDB36788-HMDB36789-HMDB36793…	C23H45NO4-C30H48O2-C25H45NO4-C25H45NO4-C21H42O4-C21H42O4-C15H24O-C15H24O-C21H42O4-C15H24O-C30H48O2-C15H24O-C30H48O2-C30H48O2-C15H24O-C15H24O-C15H24O-C15H24O-C15H24O-C15H24O-C15H24O-C30H48O2-C30H48O2-C15H24O-C15H24O-C15H24O-C15H24O-C15H24O-C15H24O-C15H24O-C15H24O-C15H24O-C15H24O-C15H24O-C15H24O-C15H24O-C30H48O2-C15H24O-C15H24O-C15H24O-C15H24O-C30H48O2-C30H48O2-C15H24O-C15H24O-C15H24O-C15H24O-C15H2…	L-Palmitoylcarnitine//4,4-Dimethyl-14a-formyl-5a-cholesta-8,24-dien-3b-ol//Linoelaidyl carnitine//Linoleyl carnitine//MG(18:0/0:0/0:0)//MG(0:0/18:0/0:0)//Nootkatol//(2R,6S,7S,10Z)-beta-Santala-3(15),10-dien-12-ol//Glycerol 1-octadecanoate//Dihydronootkatone//null//2,6-Di-tert-butyl-4-methylphenol//Soyasapogenol C//null//null//null//alpha-Santal-10-en-12-ol//null//alpha-Cyperol//null//Epishyobunon…	C02990-null-null-null-null-null-C17915-C09720-null-null-null-C14693-null-null-null-null-null-null-C16945-null-null-null-null-null-null-null-null-null-null-null-null-null-null-null-C09720-null-null-null-C16908-null-null-null-null-null-null-null-null-null-null-null-null-null-null-null-null-null-null-null-null-C14550-null-null-null-null-null-null-null-null-null	C15H24O-C15H24O-C15H24O-C15H24O-C15H24O-C15H24O-C15H24O-C15H24O-C15H24O-C15H24O-C15H24O-C15H24O-C15H24O-C15H24O-C15H24O-C15H24O-C15H24O-C15H24O-C15H24O-C15H24O-C15H24O-C15H24O-C15H24O-C15H24O-C15H24O-C15H24O-C15H24O-C15H24O-C15H24O-C15H24O-C15H24O-C15H24O-C15H24O-C15H24O-C15H24O-C15H24O-C15H24O-C15H24O-C15H24O-C15H24O-C15H24O-C15H24O-C15H24O-C15H24O-C15H24O-C15H24O-C15H24O-C15H24O-C15H24O-C15H24O…	Longifolenaldehyde//EPOXY (1,11)HUMULENE//DIHYDROCARYOPHYLLEN-5-ONE//4-NONYLPHENOL//Farnesal//2E,6Z-farnesal//(+)-Bicyclohumulenone//(+)-&delta;-Cuprenen-4&alpha;-ol//5-bromo-1-isopropyl-2,5a-dimethyl-decahydro-cyclopropa[a]inden-2-ol//(-)-1(10),11-Eremophiladien-9beta-ol//ent-9-Aristen-8alpha-ol//1beta,10beta-Epoxy-nardosinane//(+)-8-Drimen-7-one//7(14)-Isodaucen-10-one//(+)-2-Sterpurene-6-ol//(…	---C14550-C03461---------------C17955---C09719-C09720----C14693-C16908-C16945-C16974-C17462-C17915-C19676-C19711-C19938--------------------------------------
780.5437_5.38	68.3212	43.7484	29.1482	69.0753	62.7816	38.3864	26.0607	35.5208	0.183146	0.117275	0.078136	0.185167	0.168296	0.102901	0.06986	0.095219	0.288	ECMDB23488-ECMDB23526	C38H76NO9P-C38H76NO9P	null//null	null-null	C40H80NO11P	PI-Cer(d18:0/16:0)
815.5659_4.49	3181.85	1488.39	1440.72	2870.53	2566.43	638.134	1780.15	1284.53	0.208636	0.097595	0.094469	0.188222	0.168282	0.041843	0.116726	0.084227	0.078	HMDB00312-HMDB00320-HMDB00326-HMDB00330-HMDB00364-HMDB00371-HMDB00376-HMDB00390-HMDB00395-HMDB00404-HMDB00414-HMDB00415-HMDB00419-HMDB00427-HMDB00432-HMDB00505-HMDB00506-HMDB00527-HMDB00619-HMDB00760-HMDB00865-HMDB00917-HMDB04666-HMDB11549-HMDB11578-HMDB11579-HMDB13330-HMDB35273-HMDB36356-HMDB36568	C24H40O5-C24H40O5-C24H40O5-C24H40O5-C24H40O5-C24H40O5-C24H40O5-C24H40O5-C24H40O5-C24H40O5-C24H40O5-C24H40O5-C24H40O5-C24H40O5-C24H40O5-C24H40O5-C24H40O5-C24H40O5-C24H40O5-C24H40O5-C24H40O5-C24H40O5-C23H38O4-C23H38O4-C23H38O4-C23H38O4-C21H39NO5-C23H38O4-C23H38O4-C23H38O4	3a,7a,12b-Trihydroxy-5b-cholanoic acid//3a,4b,7a-Trihydroxy-5b-cholanoic acid//1b,3a,12a-Trihydroxy-5b-cholanoic acid//3a,4b,12a-Trihydroxy-5b-cholanoic acid//3a,6a,7b-Trihydroxy-5b-cholanoic acid//1,3,12-Trihydroxycholan-24-oic acid//3b,7a,12a-Trihydroxy-5a-Cholanoic acid//3a,7b,12b-Trihydroxy-5b-cholanoic acid//3b,7b,12a-Trihydroxy-5b-cholanoic acid//2b,3a,7a-Trihydroxy-5b-cholanoic acid//1b,3a…	null-null-null-null-C17727-null-null-null-null-null-null-C17726-null-null-null-null-null-null-C00695-null-null-C17644-C13856-null-null-null-null-null-null-null	C49H80O7	16:3-Glc-Cholesterol
816.5695_4.48	1706.21	796.66	769.88	1539.03	1375.63	332.607	963.409	692.725	0.208682	0.097437	0.094162	0.188234	0.168249	0.04068	0.117832	0.084725	0.085	HMDB09578-HMDB09579-HMDB11423-HMDB11456-HMDB12315	C45H84NO7P-C45H84NO7P-C45H84NO7P-C45H84NO7P-C44H85NO11S	PE(22:2(13Z,16Z)/P-18:1(11Z))//PE(22:2(13Z,16Z)/P-18:1(9Z))//PE(P-18:1(11Z)/22:2(13Z,16Z))//PE(P-18:1(9Z)/22:2(13Z,16Z))//3-O-Sulfogalactosylceramide (d18:1/20:0)	C00350-C00350-null-null-C06125	C45H84NO7P-C45H84NO7P-C45H84NO7P-C45H84NO7P-C45H84NO7P-C45H84NO7P-C45H84NO7P-C45H84NO7P-C45H84NO7P	PC(O-17:0/20:4(5Z,8Z,11Z,14Z))//PC(O-17:0/20:4(5Z,8Z,11Z,14Z))[U]//PE(22:2(13Z,16Z)/P-18:1(11Z))//PE(22:2(13Z,16Z)/P-18:1(9Z))//PE(P-18:1(11Z)/22:2(13Z,16Z))//PE(P-18:1(9Z)/22:2(13Z,16Z))//PE(O-18:0/22:4(7Z,10Z,13Z,16Z))//PE(O-20:0/20:4(5Z,8Z,11Z,14Z))//PE(P-20:0/20:3(8Z,11Z,14Z))	--C00350-C00350-----
287.2108_4.62	70.6631	59.3992	67.486	53.6409	82.508	48.8649	50.4554	58.277	0.14383	0.120904	0.137364	0.109183	0.16794	0.099462	0.102699	0.118619	0.09	HMDB13816-HMDB15304-HMDB15340-HMDB29784-HMDB30951-HMDB31776-HMDB32835-HMDB33019-HMDB33089-HMDB33110-HMDB33215-HMDB33220-HMDB33221-HMDB33644-HMDB34772-HMDB35025-HMDB35634-HMDB36170-HMDB38747-HMDB38980-HMDB38981-HMDB39055-HMDB41482-HMDB60012	C14H20O-C18H23NO-C16H23NO-C16H28O7-C14H25NO-C14H20O-C35H56O6-C16H28O7-C35H56O6-C16H28O7-C16H28O7-C16H28O7-C16H28O7-C16H28O7-C16H28O7-C16H28O7-C16H28O7-C14H20O-C16H28O7-C16H28O7-C16H28O7-C16H28O7-C14H20O-C16H28O7	null//Orphenadrine//Dezocine//null//(E,E)-2,4-Decadienoic isobutylamide//null//null//null//null//null//null//null//null//null//null//null//null//2-Benzylidene-1-heptanol//null//null//null//null//3-Benzyl-4-heptanone//Neomenthol-glucuronide	null-C07935-C08010-null-null-null-null-null-null-null-null-null-null-null-null-null-null-null-null-null-null-null-null-null	-	-	-
1031.462_4.29	21.235	12.9762	20.9534	11.1234	25.3058	15.1159	24.3071	19.7326	0.140863	0.086078	0.138995	0.073787	0.167867	0.100272	0.161242	0.130896	0.03	HMDB30005-HMDB30040-HMDB30155-HMDB41134-HMDB60863	C28H36O9-C45H74O19-C27H34O8-C45H74O19-C23H36N2O11	Austalide A//null//null//null//Perindoprilat glucuronide	null-null-null-null-null	C46H83O19P3-C46H83O19P3	17:0-20:4 PI(3,4)P2//(5Z,8Z,11Z,14Z)-(2R)-1-(heptadecanoyloxy)-3-((hydroxy(((1R,3S)-2,3,6-trihydroxy-4,5-bis(phosphonooxy)cyclohexyl)oxy)phosphoryl)oxy)propan-2-yl icosa-5,8,11,14-tetraenoate	-
1018.5032_4.3	20.9318	11.0291	18.5429	9.86395	22.1546	12.6564	19.6069	17.2439	0.158539	0.083535	0.140445	0.07471	0.1678	0.095861	0.148504	0.130606	0.047	-	-	-	-	-	-	-
1036.436_4.31	15.8476	11.0951	15.5946	10.1776	20.1394	13.7963	16.9711	16.5941	0.131826	0.092293	0.129722	0.084661	0.167527	0.114763	0.141172	0.138036	0.004	-	-	-	-	-	-	-
512.2803_4.51	51.054	45.817	45.9631	55.0616	64.4099	42.9782	38.3485	41.0709	0.13271	0.119097	0.119477	0.143127	0.167428	0.111718	0.099683	0.10676	0.035	HMDB12994-HMDB13862-HMDB13863-HMDB14801-HMDB60621	C25H38N2O6S-C28H29N7O-C29H33N7O2-C27H36F2O6-C28H29N7O	Leukotriene D5//null//null//Flumethasone Pivalate//null	null-null-null-null-null	C22H37N7O7-C22H37N7O7-C22H37N7O7-C22H37N7O7-C22H37N7O7-C22H37N7O7-C22H37N7O7-C22H37N7O7-C22H37N7O7-C22H37N7O7-C22H37N7O7-C22H37N7O7-C22H37N7O7-C22H37N7O7-C22H37N7O7-C22H37N7O7-C22H37N7O7-C22H37N7O7-C22H37N7O7-C22H37N7O7-C22H37N7O7-C22H37N7O7-C22H37N7O7-C22H37N7O7-C22H37N7O7-C22H37N7O7-C22H37N7O7-C22H37N7O7-C22H37N7O7-C22H37N7O7-C22H37N7O7-C22H37N7O7-C22H37N7O7-C22H37N7O7-C22H37N7O7-C22H37N7O7-C22…	Asp His Ile Lys//Asp His Lys Ile//Asp His Lys Leu//Asp His Leu Lys//Asp Ile His Lys//Asp Ile Lys His//Asp Lys His Ile//Asp Lys His Leu//Asp Lys Ile His//Asp Lys Leu His//Asp Leu His Lys//Asp Leu Lys His//Glu His Lys Val//Glu His Val Lys//Glu Lys His Val//Glu Lys Val His//Glu Val His Lys//Glu Val Lys His//His Asp Ile Lys//His Asp Lys Ile//His Asp Lys Leu//His Asp Leu Lys//His Glu Lys Val//His Glu …	--------------------------------------------------------------------------------------------------------------------------
278.2154_7.69	38.3464	40.7287	42.0503	50.9449	56.2582	35.8659	18.9734	52.8507	0.11412	0.12121	0.125143	0.151613	0.167426	0.106738	0.056465	0.157285	0.463	-	-	-	-	-	-	-
817.5709_4.48	527.321	239.78	235.446	474.68	418.735	100.279	297.725	208.805	0.210695	0.095806	0.094074	0.189662	0.167309	0.040067	0.118958	0.083429	0.075	-	-	-	-	C44H82O13-C49H82O7-C44H82O13-C44H82O13	alpha,alpha\'-Trehalose 6,6\'-dipalmitate//16:2-Glc-Cholesterol//&alpha;,&alpha;\'-Trehalose 6-mycolate//alpha,alpha\'-Trehalose 6-mycolate	#VALUE!
517.2103_5.48	51.7772	60.7279	40.7425	54.4783	73.2013	58.5451	43.498	55.6122	0.118056	0.138464	0.092896	0.124214	0.166904	0.133487	0.099179	0.1268	0.061	HMDB10345-HMDB34464-HMDB35684-HMDB36888-HMDB37683-HMDB60499-HMDB60564	C27H36O11-C25H30O8-C26H32O8-C27H36O11-C13H16O4-C28H30N4O6-C13H16O4	Aldosterone 18-glucuronide//null//Deacetylnomilin//Quassimarin//Ethyl vanillin isobutyrate//NPC//null	C03033-null-null-C08777-null-C16543-null	C22H34N4O8-C22H34N4O8-C22H34N4O8-C22H34N4O8-C22H34N4O8-C22H34N4O8-C22H34N4O8-C22H34N4O8-C22H34N4O8-C22H34N4O8-C22H34N4O8-C22H34N4O8-C22H34N4O8-C22H34N4O8-C22H34N4O8-C22H34N4O8-C22H34N4O8-C22H34N4O8-C22H34N4O8-C22H34N4O8-C22H34N4O8-C22H34N4O8-C22H34N4O8-C22H34N4O8-C22H34N4O8-C22H34N4O8-C22H34N4O8-C22H34N4O8-C22H34N4O8-C22H34N4O8-C22H34N4O8-C22H34N4O8-C22H34N4O8-C22H34N4O8-C22H34N4O8-C22H34N4O8-C22…	Ile Ser Thr Tyr//Ile Ser Tyr Thr//Ile Thr Ser Tyr//Ile Thr Tyr Ser//Ile Tyr Ser Thr//Ile Tyr Thr Ser//Leu Ser Thr Tyr//Leu Ser Tyr Thr//Leu Thr Ser Tyr//Leu Thr Tyr Ser//Leu Tyr Ser Thr//Leu Tyr Thr Ser//Ser Ile Thr Tyr//Ser Ile Tyr Thr//Ser Leu Thr Tyr//Ser Leu Tyr Thr//Ser Thr Ile Tyr//Ser Thr Leu Tyr//Ser Thr Tyr Ile//Ser Thr Tyr Leu//Ser Tyr Ile Thr//Ser Tyr Leu Thr//Ser Tyr Thr Ile//Ser Tyr …	------------------------------------------------------------C09533-C16543-
181.1592_8.15	17.1562	15.4219	17.7614	15.9896	22.944	15.1634	11.0643	21.9688	0.1248	0.112184	0.129202	0.116314	0.166902	0.110304	0.080485	0.159809	0.085	HMDB06246-HMDB13733-HMDB30896-HMDB31181-HMDB32531-HMDB34029-HMDB35679-HMDB35680-HMDB38108-HMDB39339-HMDB39590-HMDB40458-HMDB41924-HMDB59819-HMDB59834-HMDB59848-HMDB59877-HMDB59901-HMDB61809-HMDB61810-HMDB61962	C24H40O2-C9H12-C36H60O3-C12H20O-C12H20O-C9H12-C24H40O2-C24H40O2-C12H20O-C12H20O-C12H20O-C9H12-C9H12-C9H12-C11H16-C9H12-C9H12-C9H12-C11H16-C11H16-C9H12	Tetracosatetraenoic acid (24:4n-6)//1,2,4-Trimethylbenzene//null//Homodihydrojasmone//2-trans-6-cis-Dodecadienal//Isopropylbenzene//null//null//null//null//(2E,4E)-2,4-Dodecadienal//1,2,4-Tris(methylene)cyclohexane//Mesitylene//o-Ethyltoluene//Pentylbenzene//m-Ethyl_toluene//Propylbenzene//Hemimellitene//null//null//null	null-C14533-null-null-null-C14396-null-null-null-null-null-null-C14508-C14572-null-C14522-null-C14518-null-null-null	C12H20O-C12H20O-C12H20O-C12H20O-C12H20O-C12H20O-C12H20O-C12H20O-C12H20O-C12H20O-C12H20O-C12H20O-C12H20O-C12H20O-C12H20O-C12H20O-C12H20O-C12H20O-C12H20O	3,6,8-dodecatrien-1-ol//(3Z,6Z,9Z)-dodecatrienol//3Z,6E,8E-Dodecatrien-1-ol//3Z,6Z,8E-Dodecatrien-1-ol//9E,11-Dodecadienal//8E,10E-Dodecadienal//5E,7Z-Dodecadienal//7E,9Z-Dodecadienal//8E,10Z-Dodecadienal//9Z,11-Dodecadienal//5Z,7E-Dodecadienal//8Z,10E-Dodecadienal//5Z,7Z-Dodecadienal//dodeca-3,6,8-trien-1-ol//Homodihydrojasmone//2-trans-6-cis-Dodecadienal//cis-Quinceoxepane//Tricycloekasantalol/…	-C08375-----------------
279.2322_7.71	707.385	624.663	696.942	642.134	906.81	566.57	394.305	894.599	0.130192	0.114967	0.12827	0.118182	0.166895	0.104275	0.07257	0.164648	0.155	HMDB00673-HMDB01388-HMDB03073-HMDB03797-HMDB05047-HMDB05048-HMDB06270-HMDB10736-HMDB11702-HMDB11709-HMDB11711-HMDB13687-HMDB13693-HMDB29800-HMDB30430-HMDB30926-HMDB30927-HMDB30933-HMDB30957-HMDB30958-HMDB30962-HMDB30963-HMDB30964-HMDB30979-HMDB30980-HMDB30981-HMDB31051-HMDB31097-HMDB31127-HMDB31262-HMDB31269-HMDB31834-HMDB32535-HMDB33554-HMDB33794-HMDB34074-HMDB34297-HMDB34758-HMDB34761-HMDB34764…	C18H32O2-C18H30O2-C18H30O2-C18H32O2-C18H32O2-C18H32O2-C18H32O2-C18H34O3-C54H96O6-C54H96O6-C54H96O6-C15H22O-C15H22O-C18H32O2-C18H32O2-C17H26O-C17H26O-C17H26O-C9H16O-C9H16O-C18H30O2-C18H30O2-C18H30O2-C18H34O3-C18H34O3-C18H34O3-C18H32O2-C18H32O2-C18H34O3-C9H16O-C9H16O-C9H16O-C9H16O-C9H16O-C9H16O-C18H34O3-C18H34O3-C9H16O-C9H16O-C9H16O-C9H16O-C15H22O-C15H22O-C15H22O-C15H22O-C15H22O-C15H22O-C15H22O-C9H…	Linoleic acid//Alpha-Linolenic acid//Gamma-Linolenic acid//Bovinic acid//9E,11E-Octadecadienoic acid//10E,12Z-Octadecadienoic acid//Linoelaidic acid//3-Oxooctadecanoic acid//TG(15:0/16:0/20:4(5Z,8Z,11Z,14Z))[iso6]//TG(15:0/18:1(9Z)/18:3(9Z,12Z,15Z))[iso6]//TG(15:0/18:2(9Z,12Z)/18:2(9Z,12Z))[iso3]//Nookatone//Sinensal//Mangiferic acid//Linalyl caprylate//null//null//Avocadynofuran//(3Z,6Z)-3,6-Non…	C01595-C06427-C06426-C04056-null-null-null-null-null-null-null-null-C09729-null-null-null-null-null-null-null-null-C08364-null-null-null-null-null-null-null-null-null-null-null-null-null-null-C08365-null-null-null-null-null-null-null-null-null-null-C09685-null-null-null-C16779-null-null-null-null-null-null-null-null-null-null-null-null-null-null-null-null-null-null-null-null-null-null-null-null-n…	C18H32O2-C18H30O2-C18H32O2-C18H32O2-C18H32O2-C18H32O2-C18H32O2-C18H32O2-C18H32O2-C18H32O2-C18H32O2-C18H32O2-C18H32O2-C18H32O2-C18H32O2-C18H32O2-C18H32O2-C18H32O2-C18H32O2-C18H32O2-C18H30O2-C18H30O2-C18H30O2-C18H30O2-C18H30O2-C18H30O2-C18H30O2-C18H30O2-C18H30O2-C18H30O2-C18H30O2-C18H32O2-C18H32O2-C18H32O2-C18H32O2-C18H32O2-C18H32O2-C18H32O2-C18H32O2-C18H32O2-C18H32O2-C18H32O2-C18H32O2-C18H32O2-C18…	Linoleic acid//&alpha;-Linolenic Acid//9(Z),11(E)-Conjugated Linoleic Acid//Stearolic acid//5Z,12Z-otadecadienoic acid//5Z,12E-otadecadienoic acid//5E,12Z-otadecadienoic acid//5E,12E-otadecadienoic acid//6, 8-octadecadienoic acid//8E,10E-octadecadienoic acid//8Z,11Z-octadecadienoic acid//9Z,11Z-octadecadienoic acid//9(E),11(E)-Conjugated Linoleic Acid//9Z,12E-octadecadienoic acid//9E,12Z-octadeca…	C01595-C06427-C04056-C08459----------------------C08364-C08315---C06427-------------------------------------------------------------------C07289-C08321-C06426-C15201-------------------------------C08282------------------------------------------------------------------------------------------------------------------
259.2377_8.03	43.9397	24.8881	30.87	32.6801	41.3343	21.9892	13.2355	38.8463	0.177331	0.100443	0.124585	0.13189	0.166816	0.088744	0.053416	0.156775	0.369	HMDB01345-HMDB01432-HMDB60259	C7H16NO-C5H14N4-C5H14N4	4-Trimethylammoniobutanal//Agmatine//null	C01149-C00179-null	-	-	-
549.8693_6.96	20.3788	16.314	13.0226	17.0754	26.4024	23.6809	23.6216	17.8093	0.128731	0.103054	0.082263	0.107864	0.166782	0.14959	0.149216	0.1125	0.45	-	-	-	-	-	-	-
138.0557_0.52	82.3066	36.4088	45.9783	87.9275	114.107	96.1412	113.032	108.397	0.120279	0.053206	0.06719	0.128493	0.166751	0.140496	0.16518	0.158405	0.143	HMDB00459-HMDB00926-HMDB00959-HMDB03012-HMDB11112-HMDB11176-HMDB12153-HMDB14755-HMDB28996-HMDB29029-HMDB29113-HMDB30274-HMDB33388-HMDB38174-HMDB59856-HMDB61887-HMDB61888	C7H11NO3-C5H5N-C7H11NO3-C6H7N-C14H18N2O4-C14H18N2O4-C7H9NO2-C7H11NO3-C14H18N2O4-C14H18N2O4-C14H18N2O4-C21H27N3O6-C7H9NO2-C7H9NO2-C7H9NO2-C6H7N-C6H7N	3-Methylcrotonylglycine//Pyridine//Tiglylglycine//Aniline//N1-(alpha-D-ribosyl)-5,6-dimethyl-benzimidazole//L-phenylalanyl-L-hydroxyproline //3,4-Dihydroxybenzylamine//Paramethadione//null//null//null//(E)-Casimiroedine//null//5-Acetyl-2,4-dimethyloxazole//Ethyl 2-pyrrolecarboxylate//null//null	null-C00747-null-C00292-C05775-null-null-C07411-null-null-null-C10577-null-null-null-null-null	C7H9NO2-C7H9NO2-C7H9NO2-C7H9NO2-C7H9NO2-C7H9NO2	Methyl 1-methylpyrrole-2-carboxylate//Ethylmethylmaleimide//3,4-Dihydroxybenzylamine//Gabaculine//Ammonium benzoate//5-Acetyl-2,4-dimethyloxazole	---C12110--
879.4823_4.86	27.4784	11.0703	29.1641	14.1627	30.8514	17.2963	34.9414	20.0596	0.148512	0.059832	0.157623	0.076545	0.166742	0.093481	0.188848	0.108416	0.055	-	-	-	-	C44H77O13P-C44H77O13P-C44H77O13P-C44H77O13P-C44H77O13P-C44H77O13P-C44H77O13P-C44H77O13P-C44H77O13P-C44H77O13P-C44H77O13P-C44H77O13P-C44H77O13P-C44H77O13P	PI(13:0/22:4(7Z,10Z,13Z,16Z))//PI(15:0/20:4(5Z,8Z,11Z,14Z))//PI(15:1(9Z)/20:3(8Z,11Z,14Z))//PI(17:0/18:4(6Z,9Z,12Z,15Z))//PI(17:1(9Z)/18:3(6Z,9Z,12Z))//PI(17:1(9Z)/18:3(9Z,12Z,15Z))//PI(17:2(9Z,12Z)/18:2(9Z,12Z))//PI(18:2(9Z,12Z)/17:2(9Z,12Z))//PI(18:3(6Z,9Z,12Z)/17:1(9Z))//PI(18:3(9Z,12Z,15Z)/17:1(9Z))//PI(18:4(6Z,9Z,12Z,15Z)/17:0)//PI(20:3(8Z,11Z,14Z)/15:1(9Z))//PI(20:4(5Z,8Z,11Z,14Z)/15:0)//PI…	-------------
883.407_4.02	60.397	47.221	73.4196	44.6793	76.9563	48.1707	53.0804	57.769	0.130816	0.102278	0.159023	0.096773	0.166683	0.104335	0.114969	0.125124	0.029	HMDB00569-HMDB14681-HMDB41512-HMDB60754	C18H28N4O7-C46H56N4O10-C17H32O11-C46H62N4O12	Deoxypyridinoline//Vincristine//null//null	null-C07204-null-null	-	-	-
373.2743_6.97	299.172	318.206	224.816	389.761	377.07	214.507	104.34	334.666	0.132228	0.140641	0.099365	0.172267	0.166658	0.094808	0.046116	0.147916	0.272	HMDB00308-HMDB00348-HMDB00361-HMDB00384-HMDB00411-HMDB00438-HMDB00478-HMDB00514-HMDB00518-HMDB00626-HMDB00664-HMDB00686-HMDB00733-HMDB00811-HMDB00946-HMDB02451-HMDB02488-HMDB02536-HMDB02585-HMDB38522-HMDB41453-HMDB60043	C24H38O3-C24H40O4-C24H40O4-C24H40O4-C24H40O4-C24H40O4-C24H40O4-C24H40O4-C24H40O4-C24H40O4-C24H40O4-C24H40O4-C24H40O4-C24H40O4-C24H40O4-C24H40O4-C24H40O4-C24H40O4-C24H40O4-C24H38O3-C24H38O3-C22H34O	3b-Hydroxy-5-cholenoic acid//3b,12a-Dihydroxy-5a-cholanoic acid//3b,7a-Dihydroxy-5b-cholanoic acid//3a,7a-Dihydroxycholanoic acid//3a,12b-Dihydroxy-5b-cholanoic acid//3b,12a-Dihydroxy-5b-cholanoic acid//Allodeoxycholic acid//Allochenodeoxycholic acid//Chenodeoxycholic acid//Deoxycholic acid//Isohyodeoxycholic acid//Isoursodeoxycholic acid//Hyodeoxycholic acid//Murocholic acid//Ursodeoxycholic aci…	null-null-C17660-null-C17646-null-null-null-C02528-C04483-null-C17662-null-C15515-C07880-null-null-C17661-null-null-null-null	C24H38O3-C24H38O3-C24H38O3-C24H38O3-C24H38O3-C24H38O3-C24H38O3-C24H38O3-C24H38O3-C24H38O3-C24H38O3-C24H38O3-C24H38O3-C24H38O3-C24H38O3-C24H38O3-C24H38O3-C24H38O3-C24H38O3-C24H38O3-C24H38O3-C24H38O3-C24H38O3-C24H38O3-C24H38O3-C24H38O3-C24H38O3-C24H38O3-C24H38O3-C24H38O3-C24H38O3-C24H38O3-C24H38O3-C24H38O3-C24H38O3-C24H38O3-C24H38O3-C24H38O3-C24H38O3-C24H38O3-C24H38O3-C24H38O3-C24H38O3-C24H38O3-C24…	1&alpha;,24-dihydroxy-25,26,27-trinorvitamin D3 / 1&alpha;,24-dihydroxy-25,26,27-trinorcholecalciferol//3-Oxo-5&beta;-cholan-24-oic Acid//3-Oxo-5&alpha;-cholan-24-oic Acid//6-Oxo-5&beta;-cholan-24-oic Acid//6-Oxo-5&alpha;-cholan-24-oic Acid//7-Oxo-5&beta;-cholan-24-oic Acid//12-Oxo-5&beta;-cholan-24-oic Acid//12-Oxo-5&alpha;-cholan-24-oic Acid//3&alpha;-Hydroxychol-4-en-24-oic Acid//3&beta;-Hydro…	--C03070--------------------------------C14991-C15345---------------------------------
1021.478_4.3	23.7128	13.1079	22.7198	11.0531	26.595	17.1894	24.8744	20.3861	0.148541	0.08211	0.14232	0.069238	0.166595	0.107677	0.155817	0.127702	0.005	HMDB10040-HMDB10064-HMDB10075-HMDB10076-HMDB10088-HMDB10089-HMDB10099-HMDB10119-HMDB15262	C45H85O19P3-C45H85O19P3-C45H85O19P3-C45H85O19P3-C45H85O19P3-C45H85O19P3-C45H85O19P3-C45H85O19P3-C27H36O8	PIP2(16:0/20:2(11Z,14Z))//PIP2(18:0/18:2(9Z,12Z))//PIP2(18:1(11Z)/18:1(11Z))//PIP2(18:1(11Z)/18:1(9Z))//PIP2(18:1(9Z)/18:1(11Z))//PIP2(18:1(9Z)/18:1(9Z))//PIP2(18:2(9Z,12Z)/18:0)//PIP2(20:2(11Z,14Z)/16:0)//Prednicarbate	C00626-C00626-C00626-C00626-C00626-C00626-C00626-C00626-null	C45H85O19P3-C45H85O19P3-C45H85O19P3-C45H85O19P3-C45H85O19P3-C45H85O19P3-C45H85O19P3-C45H85O19P3	PIP2(16:0/20:2(11Z,14Z))//PIP2(18:0/18:2(9Z,12Z))//PIP2(18:1(11Z)/18:1(11Z))//PIP2(18:1(11Z)/18:1(9Z))//PIP2(18:1(9Z)/18:1(11Z))//PIP2(18:1(9Z)/18:1(9Z))//PIP2(18:2(9Z,12Z)/18:0)//PIP2(20:2(11Z,14Z)/16:0)	C00626-C00626-C00626-C00626-C00626-C00626-C00626-C00626
410.2563_5.38	102.893	81.545	70.5694	95.202	112.066	75.5213	54.4756	80.7034	0.152893	0.121171	0.104862	0.141464	0.166523	0.11222	0.080947	0.11992	0.071	HMDB01908-HMDB01979-HMDB03235-HMDB03247-HMDB04241-HMDB04242-HMDB05099-HMDB12110-HMDB12633-HMDB12635-HMDB14354-HMDB14708-HMDB14920-HMDB15495-HMDB34662-HMDB34678-HMDB36117-HMDB36226-HMDB36854-HMDB36998-HMDB37725-HMDB37734-HMDB39052-HMDB39398-HMDB39710-HMDB40883-HMDB61200-HMDB61636	C20H32O6-C20H32O6-C20H32O6-C20H32O6-C20H32O6-C20H32O6-C20H32O6-C20H32O6-C20H32O6-C20H32O6-C25H30NO3-C26H28N2-C23H30NO3-C20H26N2O2-C22H32O6-C20H32O6-C10H16O3-C11H16O3-C20H32O6-C10H16O3-C11H16O3-C11H16O3-C10H16O3-C42H74O15-C10H16O3-C10H16O3-C18H29N5O-C17H33NO5	19-Hydroxy-PGE2//6,15-Diketo,13,14-dihydro-PGF1a//Prostaglandin G2//20-Hydroxy-PGE2//6-Ketoprostaglandin E1//11-Dehydro-thromboxane B2//Thromboxane B3//5(6)-Epoxy Prostaglandin E1//20-COOH-10,11-dihydro-LTB4//20-dihydroxyleukotriene B4//Trospium//Cinnarizine//Propantheline//Ajmaline//null//null//(1'R)-Nepetalic acid//2,6-Dimethoxy-4-propylphenol//null//(S)-Oleuropeic acid//Hexyl 2-furoate//Isobut…	null-null-C05956-null-C05962-C05964-null-C04741-null-null-null-null-C07506-C06542-null-null-null-null-null-null-null-null-null-null-null-null-null-null	-	-	-
661.3867_8.14	43.6392	50.9322	53.1596	52.224	65.6385	45.7722	25.4933	57.6842	0.110607	0.129092	0.134737	0.132366	0.166366	0.116013	0.064615	0.146205	0.194	-	-	-	-	-	-	-
681.1436_9.13	80.2538	70.2245	84.8011	56.1429	110.295	85.24	99.869	76.3077	0.121022	0.105898	0.127879	0.084663	0.166324	0.128541	0.150601	0.115071	0.027	HMDB12143-HMDB39333-HMDB39421-HMDB39921-HMDB40539	C9H15N5O8-C29H32O16-C21H27N7O14P2-C28H26O15-C29H32O16	2-Amino-4-oxo-4-alpha-hydroxy-6-(erythro-1',2',3'-trihydroxypropyl)-5,6,7,8-tetrahydroxypterin//null//Fenugreekine//null//null	C05252-null-null-null-null	-	-	-
285.2024_4.64	113.525	138.695	111.171	107.181	158.866	109.834	83.6241	132.474	0.118828	0.145174	0.116364	0.112188	0.166287	0.114965	0.087531	0.138662	0.134	-	-	-	-	-	-	-
174.9354_12.08	3.86763	5.39025	4.4967	3.6123	6.35937	5.32354	4.20782	5.00905	0.101071	0.14086	0.11751	0.094398	0.166186	0.139117	0.109961	0.130898	0.28	HMDB39842	C15H8Cl8O2	Butter acids	null	-	-	-
781.5377_5.43	169.724	125.235	86.4574	161.79	164.041	96.4939	88.3488	95.0812	0.17193	0.126862	0.087581	0.163892	0.166173	0.097748	0.089497	0.096317	0.496	ECMDB23584-ECMDB23622-HMDB01916-HMDB02304-HMDB10260-HMDB10261-HMDB14352-HMDB56602-HMDB56603-HMDB56612-HMDB56613-HMDB56624-HMDB56625-HMDB56629-HMDB56630-HMDB56658-HMDB56659-HMDB56668-HMDB56669-HMDB56680-HMDB56681-HMDB56685-HMDB56686-HMDB56790-HMDB56791-HMDB56795-HMDB56796-HMDB56842-HMDB56843-HMDB56847-HMDB56848-HMDB56978-HMDB57041-HMDB57056-HMDB57089-HMDB57374-HMDB57475-HMDB57855-HMDB57856-HMDB578…	C39H74NO11P-C39H74NO11P-C38H72N2O12-C22H37NO4-C83H148O17P2-C83H148O17P2-C38H72N2O12-C83H148O17P2-C83H148O17P2-C83H148O17P2-C83H148O17P2-C83H148O17P2-C83H148O17P2-C83H148O17P2-C83H148O17P2-C83H148O17P2-C83H148O17P2-C83H148O17P2-C83H148O17P2-C83H148O17P2-C83H148O17P2-C83H148O17P2-C83H148O17P2-C83H148O17P2-C83H148O17P2-C83H148O17P2-C83H148O17P2-C83H148O17P2-C83H148O17P2-C83H148O17P2-C83H148O17P2-C83…	null//null//Azythromycin//Leukotriene B4 ethanolamide//CL(20:2(11Z,14Z)/18:2(9Z,12Z)/18:2(9Z,12Z)/18:1(11Z))//CL(20:2(11Z,14Z)/18:2(9Z,12Z)/18:2(9Z,12Z)/18:1(9Z))//Azithromycin//null//null//null//null//null//null//null//null//null//null//null//null//null//null//null//null//null//null//null//null//null//null//null//null//null//null//null//null//null//null//null//null//null//null//null//null//null/…	null-null-C06838-null-null-null-C06838-null-null-null-null-null-null-null-null-null-null-null-null-null-null-null-null-null-null-null-null-null-null-null-null-null-null-null-null-null-null-null-null-null-null-null-null-null-null-null-null-null-null-null-null-null-null-null-null-null-null-null-null-null-null-null-null-null-null-null-null-null-null-null-null-null-null-null-null-null-null	C42H79O9P-C42H79O9P-C42H79O9P-C44H77O9P-C42H79O9P-C42H79O9P-C44H77O9P	PG(O-18:0/18:3(6Z,9Z,12Z))//PG(O-18:0/18:3(9Z,12Z,15Z))//PG(O-16:0/20:3(8Z,11Z,14Z))//PG(O-16:0/22:6(4Z,7Z,10Z,13Z,16Z,19Z))//PG(P-16:0/20:2(11Z,14Z))//PG(P-18:0/18:2(9Z,12Z))//PG(P-18:0/20:5(5Z,8Z,11Z,14Z,17Z))	------
844.5111_4.47	26.2233	12.1499	12.929	20.5281	23.0796	9.95391	18.4522	15.6279	0.188733	0.087445	0.093052	0.147744	0.166107	0.07164	0.132803	0.112477	0.058	HMDB13472-HMDB13477-HMDB13490-HMDB13491-HMDB13518-HMDB13533-HMDB13547-HMDB15111-HMDB40779-HMDB40780	C38H76O13P2-C40H76O13P2-C40H76O13P2-C40H76O13P2-C40H76O13P2-C40H76O13P2-C40H76O13P2-C43H65N5O10-C41H70O15-C41H70O15	PGP(16:0/16:0)//PGP(16:0/18:2(9Z,12Z))//PGP(16:1(9Z)/18:1(11Z))//PGP(16:1(9Z)/18:1(9Z))//PGP(18:1(11Z)/16:1(9Z))//PGP(18:1(9Z)/16:1(9Z))//PGP(18:2(9Z,12Z)/16:0)//Telithromycin//null//null	null-null-null-null-null-null-null-null-null-null	C45H76NO10P-C45H76NO10P-C45H76NO10P-C45H76NO10P-C45H76NO10P-C45H76NO10P	PS(17:2(9Z,12Z)/22:4(7Z,10Z,13Z,16Z))//PS(19:1(9Z)/20:5(5Z,8Z,11Z,14Z,17Z))//PS(20:5(5Z,8Z,11Z,14Z,17Z)/19:1(9Z))//PS(22:4(7Z,10Z,13Z,16Z)/17:2(9Z,12Z))//PS(22:6(4Z,7Z,10Z,13Z,16Z,19Z)/17:0)//PS(17:0/22:6(4Z,7Z,10Z,13Z,16Z,19Z))	-----
1033.4689_4.28	8.13729	4.24104	7.96169	3.5121	9.03774	5.36418	8.7461	7.42304	0.149519	0.077927	0.146292	0.064533	0.166064	0.098564	0.160705	0.136395	0.067	HMDB29357-HMDB33471-HMDB41344-HMDB60863	C47H70O20-C27H35N3O6-C47H70O20-C23H36N2O11	null//null//null//Perindoprilat glucuronide	null-null-null-null	-	-	-
273.2615_8.23	8.84596	9.25163	9.92104	6.86866	12.8429	8.81866	10.0036	10.7912	0.114372	0.119617	0.128272	0.088807	0.16605	0.114019	0.12934	0.139523	0.002	HMDB47953-HMDB47976-HMDB48393-HMDB48394-HMDB48610-HMDB49051-HMDB49239-HMDB49860	C53H100O5-C53H100O5-C53H100O5-C53H100O5-C53H100O5-C53H100O5-C53H100O5-C53H100O5	null//null//null//null//null//null//null//null	null-null-null-null-null-null-null-null	-	-	-
244.6381_4.51	99.1208	99.3486	90.0872	97.5418	132.812	85.886	99.7689	95.2717	0.123926	0.124211	0.112632	0.121952	0.166049	0.107379	0.124737	0.119114	0.034	HMDB12932-HMDB32799	C18H37N9O4-C20H38O12	Dynorphin A (6-8)//null	null-null	-	-	-
161.0311_0.42	78.2647	54.7846	84.355	75.0049	138.362	123.646	150.338	128.687	0.093905	0.065733	0.101213	0.089994	0.166013	0.148356	0.180382	0.154404	0.012	HMDB00301-HMDB02730-HMDB04138-HMDB14745-HMDB31338-HMDB34174-HMDB61680	C6H6N2O2-C6H6N2O2-Au-C21H22N2O5S-C6H6N2O2-C6H6N2O2-C6H6N2O2	Urocanic acid//Nicotinamide N-oxide//Gold//Nafcillin//5-Oxo-2(5H)-isoxazolepropanenitrile//(E)-Urocanic acid//null	C00785-null-null-C07250-null-null-null	C6H6N2O2-C6H6N2O2-C6H6N2O2-C6H6N2O2-C6H6N2O2-C6H6N2O2-C6H6N2O2-C6H6N2O2-C6H6N2O2-C6H6N2O2	Nicotinamide N-oxide//Urocanic acid//methyl 4-Pyrimidine Carboxylate//2-Pyrimidine Acetic Acid//methyl 2-Pyrimidine Carboxylate//4-Nitroaniline//para-Benzoquinone dioxime//Acipimox (5-methylpyrazine-2-carboxylic acid)//5-Oxo-2(5H)-isoxazolepropanenitrile//(E)-Urocanic acid	-C00785----C02126-C19345---
356.2657_4.44	594.908	312.152	450.784	391.833	598.228	296.863	559.127	400.156	0.165067	0.086611	0.125077	0.10872	0.165988	0.082369	0.155138	0.11103	0.029	ECMDB23470-ECMDB23524-HMDB11684-HMDB29653-HMDB31311-HMDB31454-HMDB31624-HMDB31625-HMDB31866-HMDB32060-HMDB35601-HMDB35989-HMDB36719-HMDB36814-HMDB36816-HMDB37294	C36H72NO9P-C36H72NO9P-C14H28N2O3-C11H16O-C11H16O-C11H16O-C11H16O-C11H16O-C11H16O-C11H16O-C11H16O-C11H16O-C11H16O-C11H16O-C11H16O-C11H16O	null//null//N(6)-(Octanoyl)lysine//1-(1-Methoxy-1-methylethyl)-4-methylbenzene//Benzyl butyl ether//trans-Jasmone//5-Phenyl-1-pentanol//1-Phenyl-2-pentanol//2-Methyl-4-phenyl-2-butanol//2-Butyl-4-methylphenol//(Z)-3-Methyl-2-(2-pentenyl)-2-cyclopenten-1-one//Thymol methyl ether//null//null//null//null	null-null-null-null-null-null-null-null-null-null-C08490-null-null-null-null-null	-	-	-
312.3056_7.9	53.8418	59.549	74.7469	51.9552	96.797	80.8122	82.3629	83.1593	0.092317	0.102103	0.128162	0.089083	0.165969	0.138561	0.14122	0.142585	0.012	-	-	-	-	-	-	-
207.1746_8.14	35.692	30.2409	34.0278	33.0209	44.4485	28.7682	19.9213	41.7356	0.133251	0.1129	0.127038	0.123279	0.165942	0.107402	0.074373	0.155814	0.129	HMDB01203-HMDB01438-HMDB13825-HMDB30054-HMDB31737-HMDB31738-HMDB32397-HMDB32528-HMDB33421-HMDB34331-HMDB34510-HMDB35245-HMDB35631-HMDB36023-HMDB36024-HMDB36683-HMDB38130-HMDB38657-HMDB59696-HMDB59826-HMDB61808-HMDB61824-HMDB61831	C28H44O2-C28H44O2-C14H22O-C28H44O2-C14H22O-C14H22O-C14H22O-C14H22O-C28H44O2-C28H44O2-C40H68O3-C14H22O-C14H22O-C14H22O-C14H22O-C13H18-C14H22O-C28H44O2-C13H18-C13H18-C11H14-C13H18-C14H22O	4a-Formyl-5a-cholesta-8,24-dien-3b-ol//25-Hydroxyvitamin D2//null//null//delta-Methylionone//3-Methyl-4-(2,6,6-trimethyl-2-cyclohexen-1-yl)-3-buten-2-one//Methyl-delta-ionone//alpha-(p-(1,1,3,3-Tetramethylbutyl)phenyl)-omega-hydroxypoly(oxyethylene)//null//null//null//1-(2,6,6-Trimethyl-2-cyclohexen-1-yl)-1-penten-3-one//alpha-Irone//Etaspirene//10-Isopropyl-2,7-dimethyl-1-oxaspiro[4.5]deca-3,6-d…	null-null-null-null-null-null-null-C14205-null-null-null-null-C09690-null-null-null-null-null-null-null-null-null-null	C14H22O-C14H22O-C14H22O-C14H22O-C14H22O-C14H22O-C14H22O-C14H22O-C14H22O-C14H22O-C14H22O-C14H22O-C14H22O-C14H22O-C14H22O-C14H22O	Longicamphenylone//CARYLOPHYLLENE OXIDE//15-NORCARYOPHYLLEN-3-ONE//9Z,11E,13-Tetradecatrienal//(+)-Mayurone//alpha-Irone//(+)-trans-alpha-Irone//4-Octylphenol//4-tert-Octylphenol//delta-Methylionone//3-Methyl-4-(2,6,6-trimethyl-2-cyclohexen-1-yl)-3-buten-2-one//Methyl-delta-ionone//1-(2,6,6-Trimethyl-2-cyclohexen-1-yl)-1-penten-3-one//Etaspirene//10-Isopropyl-2,7-dimethyl-1-oxaspiro[4.5]deca-3,6-…	-----C09690-C11350-C14132-C14205-------
153.1661_8.15	7.03678	6.6093	6.67888	6.41952	8.92587	5.94486	4.16649	8.01849	0.130795	0.122849	0.124142	0.119322	0.165908	0.110499	0.077444	0.149042	0.125	-	-	-	-	-	-	-
625.6423_9.97	50.9006	77.0581	41.4514	41.1258	77.5504	74.8105	45.8672	58.7107	0.108884	0.164839	0.088671	0.087974	0.165892	0.160031	0.098117	0.125591	0.531	HMDB11794-HMDB11824-HMDB33725	C83H145N3O39-C83H145N3O39-C56H59O30	Ganglioside GD1a (d18:1/16:0)//Ganglioside GD1b (d18:1/16:0)//null	null-null-null	-	-	-
474.2545_4.82	205.17	179.615	169.838	200.132	254.758	158.645	166.165	202.944	0.133464	0.116841	0.110481	0.130187	0.165721	0.103199	0.108091	0.132016	0.001	-	-	-	-	C20H37N5O8-C20H37N5O8-C20H37N5O8-C20H37N5O8-C20H37N5O8-C20H37N5O8-C20H37N5O8-C20H37N5O8-C20H37N5O8-C20H37N5O8-C20H37N5O8-C20H37N5O8-C20H37N5O8-C20H37N5O8-C20H37N5O8-C20H37N5O8-C20H37N5O8-C20H37N5O8-C20H37N5O8-C20H37N5O8-C20H37N5O8-C20H37N5O8-C20H37N5O8-C20H37N5O8-C20H37N5O8-C20H37N5O8-C20H37N5O8-C20H37N5O8-C20H37N5O8-C20H37N5O8-C20H37N5O8-C20H37N5O8-C20H37N5O8-C20H37N5O8-C20H37N5O8-C20H37N5O8-C20…	Asp Ile Lys Thr//Asp Ile Thr Lys//Asp Lys Ile Thr//Asp Lys Leu Thr//Asp Lys Thr Ile//Asp Lys Thr Leu//Asp Leu Lys Thr//Asp Leu Thr Lys//Asp Thr Ile Lys//Asp Thr Lys Ile//Asp Thr Lys Leu//Asp Thr Leu Lys//Glu Ile Lys Ser//Glu Ile Ser Lys//Glu Lys Ile Ser//Glu Lys Leu Ser//Glu Lys Ser Ile//Glu Lys Ser Leu//Glu Lys Thr Val//Glu Lys Val Thr//Glu Leu Lys Ser//Glu Leu Ser Lys//Glu Ser Ile Lys//Glu Ser …	-------------------------------------------------------------------------------------------------------------------------
432.3175_6.41	40.9979	36.6836	34.0209	34.9947	46.7625	28.8679	22.2776	37.692	0.14523	0.129947	0.120515	0.123964	0.16565	0.102261	0.078915	0.133519	0.014	-	-	-	-	-	-	-
69.0703_8.15	12.6589	11.4166	11.8859	11.9292	15.9239	10.4458	7.46193	14.4502	0.131627	0.11871	0.12359	0.124039	0.165577	0.108615	0.077589	0.150253	0.079	HMDB03375-HMDB04321-HMDB05806-HMDB06525-HMDB30088-HMDB30089-HMDB30644-HMDB30673-HMDB32473-HMDB33200-HMDB34697-HMDB34928-HMDB34939-HMDB34943-HMDB34970-HMDB34997-HMDB35084-HMDB35087-HMDB35146-HMDB35161-HMDB35198-HMDB35361-HMDB35619-HMDB35625-HMDB35658-HMDB35688-HMDB35787-HMDB35810-HMDB35816-HMDB35850-HMDB35851-HMDB35913-HMDB35992-HMDB36003-HMDB36004-HMDB36065-HMDB36066-HMDB36076-HMDB36081-HMDB36104…	C10H16-C10H16-C10H16-C10H16-C10H16-C10H16-C15H24-C15H24-C10H16-C10H16-C10H16-C10H16-C15H24-C15H24-C10H16-C15H24-C15H24-C10H16-C15H24-C15H24-C15H24-C15H24-C10H16-C10H16-C10H16-C15H24-C15H24-C15H24-C15H24-C10H16-C10H16-C15H24-C15H24-C15H24-C15H24-C15H24-C15H24-C10H16-C10H16-C10H16-C10H16-C15H24-C15H24-C15H24-C15H24-C15H24-C15H24-C15H24-C15H24-C15H24-C15H24-C15H24-C15H24-C15H24-C10H16-C10H16-C15H24-…	D-Limonene//(+)-Limonene//Gamma-terpinene//(+)-a-Pinene//cis-Ocimene//trans-Ocimen//delta-Amorphene//null//Polylimonene//5-Isosylveterpinolene//(+)-alpha-Carene//(-)-4(10)-Thujene//alpha-Santalene//Sesquisabinene//(S)-alpha-Phellandrene//beta-Selinene//(+)-1(10),4-Cadinadiene//(-)-alpha-Carene//Aristolene//2,7,10-Bisabolatriene//Sesquithujene//Daucene//alpha-Carene//(-)-7,7-Dimethyl-2-methylenebi…	C00521-C06099-C09900-C09880-null-C09873-null-null-C06078-null-C11382-C20242-null-null-C11391-C09723-C06394-C09839-null-null-null-null-null-null-C06308-C17277-null-null-null-null-C09875-null-null-null-C17505-null-C09665-C20230-C19818-null-null-C19748-C16776-C09750-null-C09718-C09647-null-null-null-null-null-null-C09684-C06307-C09882-null-null-null-null-null-null-null-C09629-null-C06075-C09898-null…	C5H8	Isoprene	C16521
805.5164_5.4	51.6878	31.5566	29.6185	44.9142	47.7748	27.3847	26.0642	29.5556	0.179125	0.10936	0.102644	0.155651	0.165565	0.094902	0.090326	0.102426	0.183	-	-	-	-	C40H79O12P-C40H79O12P	PI(O-16:0/15:0)//PI(O-18:0/13:0)	-
782.5417_5.42	93.1183	69.2087	49.6333	84.7316	90.6291	54.8253	47.7324	57.5443	0.170103	0.126426	0.090667	0.154783	0.165556	0.100152	0.087195	0.105118	0.513	HMDB07870-HMDB07902-HMDB07966-HMDB07996-HMDB07997-HMDB07998-HMDB08028-HMDB08093-HMDB08126-HMDB08893-HMDB08894-HMDB08896-HMDB08897-HMDB09021-HMDB09054-HMDB09120-HMDB09153-HMDB11151-HMDB11209-HMDB11210-HMDB11240-HMDB11272-HMDB11305-HMDB30448	C38H74NO8P-C38H74NO8P-C38H74NO8P-C42H82NO7P-C42H82NO7P-C38H74NO8P-C42H82NO7P-C42H82NO7P-C42H82NO7P-C38H74NO8P-C38H74NO8P-C38H70NO8P-C38H70NO8P-C38H74NO8P-C38H74NO8P-C38H70NO8P-C38H70NO8P-C42H82NO7P-C42H82NO7P-C42H82NO7P-C42H82NO7P-C42H82NO7P-C42H82NO7P-C43H72O11	PC(14:0/16:1(9Z))//PC(14:1(9Z)/16:0)//PC(16:0/14:1(9Z))//PC(16:0/P-18:1(11Z))//PC(16:0/P-18:1(9Z))//PC(16:1(9Z)/14:0)//PC(16:1(9Z)/P-18:0)//PC(18:1(11Z)/P-16:0)//PC(18:1(9Z)/P-16:0)//PE(15:0/18:1(11Z))//PE(15:0/18:1(9Z))//PE(15:0/18:3(6Z,9Z,12Z))//PE(15:0/18:3(9Z,12Z,15Z))//PE(18:1(11Z)/15:0)//PE(18:1(9Z)/15:0)//PE(18:3(6Z,9Z,12Z)/15:0)//PE(18:3(9Z,12Z,15Z)/15:0)//PC(O-16:0/18:2(9Z,12Z))//PC(P-16…	C00157-C00157-C00157-C00157-C00157-C00157-C00157-C00157-C00157-C00350-C00350-C00350-C00350-C00350-C00350-C00350-C00350-null-null-null-null-null-null-null	C45H78NO6P	1-(8-[3]-ladderane-octanyl)-2-(8-[3]-ladderane-octanyl)-sn-glycerophosphoethanolamine
625.9156_6.83	24.03	21.9236	20.7626	22.8536	33.3237	27.7771	28.8839	21.8427	0.119316	0.108858	0.103093	0.113475	0.165463	0.137922	0.143418	0.108456	0.257	-	-	-	-	-	-	-
485.3594_8.17	74.6325	82.4529	79.7261	52.1334	103.25	63.6639	73.7964	94.9168	0.119494	0.132015	0.127649	0.083471	0.165313	0.101932	0.118155	0.151971	0.327	HMDB11144-HMDB11559-HMDB11589-HMDB29887-HMDB33409-HMDB34430-HMDB34516-HMDB35257-HMDB35888-HMDB37065-HMDB39713	C21H45O6P-C27H52O4-C27H52O4-C22H42O6-C31H48O4-C29H50O4-C31H48O4-C31H48O4-C30H44O3-C30H44O3-C29H50O4	LPA(18:0e/0:0)//MG(0:0/24:1(15Z)/0:0)//MG(24:1(15Z)/0:0/0:0)//Sorbitan palmitate//null//null//3b,18b-3-Methoxy-11-oxo-12-oleanen-30-oic acid//null//null//null//null	null-null-null-null-null-null-null-null-null-null-null	C31H48O4-C31H48O4-C31H48O4-C31H48O4-C31H48O4-C31H48O4-C31H48O4-C29H50O4-C31H48O4-C31H48O4-C31H48O4-C29H50O4-C31H48O4-C31H48O4-C29H50O4	(22R)-1&alpha;,25-dihydroxy-22-methoxy-26,27-dimethyl-23,23,24,24-tetradehydro-24a-homovitamin D3 / (22R)-1&alpha;,25-dihydroxy-22-methoxy-26,27-dimethyl-23,23,24,24-tetradehydro-24a-homocholecalciferol//(22S)-1&alpha;,25-dihydroxy-22-methoxy-26,27-dimethyl-23,24-tetradehydro-24a-homo-20-epivitamin D3 / (22S)-1&alpha;,25-dihydroxy-22-methoxy-26,27-dimethyl-23,24-tetradehydro-24a-homo-20-epicholec…	--------------
508.2046_4.16	105.22	68.4098	100.764	55.406	124.904	82.0698	110.616	108.937	0.139119	0.09045	0.133228	0.073257	0.165145	0.108511	0.146255	0.144034	0.012	HMDB15414	C27H33N3O8	Rolitetracycline	null	C22H31N5O9-C22H31N5O9-C17H31N9O7-C17H31N9O7-C22H31N5O9-C22H31N5O9-C17H31N9O7-C22H31N5O9-C22H31N5O9-C18H35N7O6S2-C18H35N7O6S2-C18H35N7O6S2-C18H35N7O6S2-C18H35N7O6S2-C18H35N7O6S2-C22H31N5O9-C22H31N5O9-C22H31N5O9-C22H31N5O9-C22H31N5O9-C22H31N5O9-C22H31N5O9-C22H31N5O9-C22H31N5O9-C22H31N5O9-C22H31N5O9-C22H31N5O9-C22H31N5O9-C22H31N5O9-C22H31N5O9-C22H31N5O9-C22H31N5O9-C22H31N5O9-C22H31N5O9-C22H31N5O9-C2…	Ala Glu Gln Tyr//Ala Glu Tyr Gln//Ala Asn Asn Arg//Ala Asn Arg Asn//Ala Gln Glu Tyr//Ala Gln Tyr Glu//Ala Arg Asn Asn//Ala Tyr Glu Gln//Ala Tyr Gln Glu//Cys Met Arg Thr//Cys Met Thr Arg//Cys Arg Met Thr//Cys Arg Thr Met//Cys Thr Met Arg//Cys Thr Arg Met//Asp Phe Gln Thr//Asp Phe Thr Gln//Asp Asn Val Tyr//Asp Asn Tyr Val//Asp Gln Phe Thr//Asp Gln Thr Phe//Asp Thr Phe Gln//Asp Thr Gln Phe//Asp Val …	-----------------------------------------------------------------------------------------------------------------------------------------------------------------------------------
280.2396_7.69	163.331	149.907	156.086	145.293	209.709	136.833	99.1617	209.76	0.128599	0.11803	0.122895	0.114396	0.165115	0.107735	0.078075	0.165155	0.116	HMDB32247-HMDB36172-HMDB37275-HMDB41404-HMDB41490	C13H24O-C13H24O-C13H24O-C13H24O-C13H24O	(Z)-4-Dodecenal//4-(2,6,6-Trimethyl-1-cyclohexenyl)-2-butanol//2-Tridecenal//2-Methylcyclododecanone//Dihydrogeranylacetone	null-null-null-null-null	-	-	-
397.217_8.55	28.5313	35.4209	29.7947	22.9795	40.9032	32.7553	24.1356	33.6236	0.114979	0.142743	0.12007	0.092605	0.164837	0.132001	0.097264	0.1355	0.047	HMDB15372-HMDB32078-HMDB39576-HMDB40824	C19H23ClN2-C14H14O-C38H64O17-C19H34O7	Clomipramine//Dibenzyl ether//null//null	C06918-null-null-null	C17H28N6O5-C17H28N6O5-C17H28N6O5-C17H28N6O5-C17H28N6O5-C17H28N6O5-C17H28N6O5-C17H28N6O5-C17H28N6O5-C17H28N6O5-C17H28N6O5-C17H28N6O5-C17H28N6O5-C17H28N6O5-C17H28N6O5-C17H28N6O5-C17H28N6O5-C17H28N6O5-C17H28N6O5-C17H28N6O5-C17H28N6O5-C17H28N6O5-C17H28N6O5-C17H28N6O5-C17H28N6O5-C17H28N6O5-C17H28N6O5-C17H28N6O5-C17H28N6O5-C17H28N6O5-C17H28N6O5-C17H28N6O5-C17H28N6O5-C17H28N6O5-C17H28N6O5-C17H28N6O5-C17…	Ala Ala His Val//Ala Ala Val His//Ala Gly His Ile//Ala Gly His Leu//Ala Gly Ile His//Ala Gly Leu His//Ala His Ala Val//Ala His Gly Ile//Ala His Gly Leu//Ala His Ile Gly//Ala His Leu Gly//Ala His Val Ala//Ala Ile Gly His//Ala Ile His Gly//Ala Leu Gly His//Ala Leu His Gly//Ala Val Ala His//Ala Val His Ala//Gly Ala His Ile//Gly Ala His Leu//Gly Ala Ile His//Gly Ala Leu His//Gly His Ala Ile//Gly His …	------------------------------------------------------------------------------------------
939.4636_4.39	33.8379	20.6375	29.0778	18.7127	36.325	22.7665	31.953	27.0859	0.153532	0.093638	0.131934	0.084905	0.164817	0.103298	0.14498	0.122897	0.003	HMDB09787-HMDB09788-HMDB09810-HMDB09811-HMDB09826-HMDB09838-HMDB09848-HMDB09849-HMDB09858-HMDB09862-HMDB09879-HMDB09886-HMDB13477-HMDB13490-HMDB13491-HMDB13518-HMDB13533-HMDB13547-HMDB30040-HMDB31353-HMDB32799-HMDB35468-HMDB41134-HMDB41230	C45H81O13P-C45H81O13P-C45H81O13P-C45H81O13P-C45H81O13P-C45H81O13P-C45H81O13P-C45H81O13P-C45H81O13P-C45H81O13P-C45H81O13P-C45H81O13P-C40H76O13P2-C40H76O13P2-C40H76O13P2-C40H76O13P2-C40H76O13P2-C40H76O13P2-C45H74O19-C47H74O20-C20H38O12-C47H72O19-C45H74O19-C47H72O19	null//null//null//null//null//null//null//null//null//null//null//null//PGP(16:0/18:2(9Z,12Z))//PGP(16:1(9Z)/18:1(11Z))//PGP(16:1(9Z)/18:1(9Z))//PGP(18:1(11Z)/16:1(9Z))//PGP(18:1(9Z)/16:1(9Z))//PGP(18:2(9Z,12Z)/16:0)//null//null//null//null//null//null	null-null-null-null-null-null-null-null-null-null-null-null-null-null-null-null-null-null-null-null-null-null-null-null	C47H72O19-C47H72O19	Melilotussaponin O2//Amaranthussaponin III	-
137.9883_12.82	91.5886	95.2721	97.9046	77.2963	120.633	96.5829	57.5043	95.5929	0.125057	0.130086	0.133681	0.105542	0.164715	0.131876	0.078518	0.130525	0.22	-	-	-	-	-	-	-
391.2732_5.4	3240.69	2723.74	2410.22	3088.66	3748.53	2572.31	2246.38	2737.71	0.142334	0.119629	0.105859	0.135657	0.164639	0.112978	0.098663	0.120242	0.029	ECMDB23584-ECMDB23622-HMDB15029	C39H74NO11P-C39H74NO11P-C17H28N2O3	null//null//Oxybuprocaine	null-null-null	C26H34N2O	AM1248
526.8414_6.97	74.6932	72.3403	57.1768	66.5793	94.9895	86.6739	72.1919	52.3442	0.129453	0.125375	0.099095	0.115391	0.16463	0.150218	0.125118	0.09072	0.513	-	-	-	-	-	-	-
97.1012_8.14	37.4355	33.0955	36.3101	34.2049	47.0096	31.2266	22.1843	44.2537	0.131022	0.115832	0.127083	0.119715	0.16453	0.109291	0.077643	0.154885	0.108	HMDB05943-HMDB40180-HMDB61832-HMDB61847	C21H36-C21H36-C14H24-C14H24	5b-Pregnanediol//Pentadecylbenzene//null//null	null-null-null-null	-	-	-
835.4582_5.43	26.7319	23.9799	16.7503	25.1644	28.8912	19.2363	13.7021	21.4959	0.151927	0.136286	0.095198	0.143019	0.164199	0.109327	0.077874	0.122169	0.115	HMDB15433-HMDB31134-HMDB36263	C22H31N3O5-C41H74O12S-C23H34O6	Cilazapril//null//null	null-null-null	-	-	-
839.5601_4.5	94.6715	41.2944	45.246	69.9615	73.1739	22.7775	58.1532	40.4709	0.212388	0.092641	0.101506	0.156953	0.164159	0.051099	0.130462	0.090793	0.017	HMDB00312-HMDB00320-HMDB00326-HMDB00330-HMDB00364-HMDB00371-HMDB00376-HMDB00390-HMDB00395-HMDB00404-HMDB00414-HMDB00415-HMDB00419-HMDB00427-HMDB00432-HMDB00505-HMDB00506-HMDB00527-HMDB00619-HMDB00760-HMDB00865-HMDB00917-HMDB05814-HMDB09781-HMDB09805	C24H40O5-C24H40O5-C24H40O5-C24H40O5-C24H40O5-C24H40O5-C24H40O5-C24H40O5-C24H40O5-C24H40O5-C24H40O5-C24H40O5-C24H40O5-C24H40O5-C24H40O5-C24H40O5-C24H40O5-C24H40O5-C24H40O5-C24H40O5-C24H40O5-C24H40O5-C26H40O3-C43H83O13P-C43H83O13P	3a,7a,12b-Trihydroxy-5b-cholanoic acid//3a,4b,7a-Trihydroxy-5b-cholanoic acid//1b,3a,12a-Trihydroxy-5b-cholanoic acid//3a,4b,12a-Trihydroxy-5b-cholanoic acid//3a,6a,7b-Trihydroxy-5b-cholanoic acid//1,3,12-Trihydroxycholan-24-oic acid//3b,7a,12a-Trihydroxy-5a-Cholanoic acid//3a,7b,12b-Trihydroxy-5b-cholanoic acid//3b,7b,12a-Trihydroxy-5b-cholanoic acid//2b,3a,7a-Trihydroxy-5b-cholanoic acid//1b,3a…	null-null-null-null-C17727-null-null-null-null-null-null-C17726-null-null-null-null-null-null-C00695-null-null-C17644-C08157-null-null	C43H83O13P-C43H83O13P-C43H83O13P-C43H83O13P-C43H83O13P-C43H83O13P-C43H83O13P-C43H83O13P-C43H83O13P-C43H83O13P-C43H83O13P	PI(16:0/18:0)//PI(18:0/16:0)//PI(22:0/12:0)//PI(21:0/13:0)//PI(20:0/14:0)//PI(19:0/15:0)//PI(17:0/17:0)//PI(15:0/19:0)//PI(14:0/20:0)//PI(13:0/21:0)//PI(12:0/22:0)	C00626-C00626---------
333.244_7.93	69.2861	76.5281	96.3015	71.3964	138.13	126.066	163.303	100.912	0.082295	0.090897	0.114383	0.084801	0.164065	0.149736	0.193964	0.119859	0.005	HMDB00151-HMDB00315-HMDB00363-HMDB00429-HMDB01852-HMDB02186-HMDB02369-HMDB03229-HMDB03851-HMDB04026-HMDB05413-HMDB06219-HMDB10465-HMDB10478-HMDB10487-HMDB10494-HMDB10735-HMDB11653-HMDB12328-HMDB12329-HMDB12788-HMDB12874-HMDB31053-HMDB31145-HMDB31462-HMDB31711-HMDB32638-HMDB33791-HMDB33918-HMDB34566-HMDB35877-HMDB36564-HMDB36697-HMDB36710-HMDB36711-HMDB37216-HMDB37647-HMDB38257-HMDB38702-HMDB38958…	C18H24O2-C21H32O3-C21H32O3-C18H24O2-C20H28O2-C16H30O2-C20H28O2-C16H30O2-C21H32O3-C21H32O3-C61H102O6-C20H28O2-C61H102O6-C61H102O6-C61H102O6-C61H102O6-C16H30O2-C21H32O3-C16H30O2-C20H28O2-C20H28O2-C20H28O2-C16H30O2-C16H30O2-C21H32O3-C16H30O2-C16H30O2-C16H30O2-C21H32O3-C20H30N2O5-C16H30O2-C20H28O2-C20H28O2-C20H28O2-C20H28O2-C18H24O2-C16H30O2-C18H24O2-C20H28O2-C16H30O2-C16H30O2-C20H28O2-C61H102O6-C61H…	Estradiol//16-a-Hydroxypregnenolone//17a-Hydroxypregnenolone//17a-Estradiol//All-trans-retinoic acid//Hypogeic acid//9-cis-Retinoic acid//Palmitoleic acid//3a,7a-Dihydroxy-5b-cholestanate//21-Hydroxypregnenolone//TG(18:0/20:4(5Z,8Z,11Z,14Z)/20:4(5Z,8Z,11Z,14Z))[iso3]//13-cis-Retinoic acid//TG(18:1(9Z)/18:1(9Z)/22:6(4Z,7Z,10Z,13Z,16Z,19Z))[iso3]//TG(18:2(9Z,12Z)/18:0/22:6(4Z,7Z,10Z,13Z,16Z,19Z))[i…	C00951-C06390 -C05138-C02537-C00777-null-C15493-C08362-null-C05485-C00422-null-null-null-null-null-null-C04518-null-C16683-null-C00777-null-null-null-null-null-null-null-null-null-null-null-null-null-null-null-null-null-null-null-null-null-null-null-null-null-null-null-null-null-null-null-null-null-null-null-null-null-null-null-null-null-null-null-null-null-null-null-null-null-null-null-null-null…	C21H32O3-C21H32O3-C21H32O3-C21H32O3-C21H32O3-C21H32O3-C21H32O3-C21H32O3-C21H32O3-C21H32O3-C21H32O3-C21H32O3-C21H32O3-C21H32O3-C21H32O3-C21H32O3-C21H32O3-C21H32O3-C21H32O3-C21H32O3-C21H32O3-C21H32O3-C21H32O3-C21H32O3-C21H32O3-C21H32O3	17a-Hydroxypregnenolone//5&alpha;-dihydrodeoxycorticosterone//(20S)-1&alpha;,20-dihydroxy-22,23,24,25,26,27-hexanorvitamin D3 / (20S)-1&alpha;,20-dihydroxy-22,23,24,25,26,27-hexanorcholecalciferol//Oxymetholone//ANDROSTERONE ACETATE//Leukotriene A4 methyl ester//16-a-Hydroxypregnenolone//Tintinnadiol//(20R)-17,20-dihydroxypregn-4-en-3-one//17,20-dihydroxypregn-4-en-3-one//(20S)-17,20-dihydroxypre…	C05138---C07393---C06390----C04518---C18038-C18040-C13803-C05485-C15011-C15022-C15355-C15384-C15401-C15405---
163.0272_0.43	14.7494	10.8472	16.8636	16.3373	27.7294	28.7489	27.6183	26.1406	0.087257	0.064172	0.099764	0.09665	0.164046	0.170077	0.163388	0.154646	0.125	HMDB04181-HMDB29527-HMDB29870-HMDB30090-HMDB30622-HMDB30793-HMDB30807-HMDB30852-HMDB31420-HMDB31620-HMDB31852-HMDB31969-HMDB33291-HMDB33309-HMDB33743-HMDB34011-HMDB34012-HMDB34114-HMDB34115-HMDB34438-HMDB37320-HMDB37322-HMDB37489-HMDB38283-HMDB38448-HMDB40141-HMDB40143-HMDB40774-HMDB41726-HMDB41883-HMDB60944	C6H8N2O-C16H14O5-C16H14O5-C16H14O5-C16H14O5-C16H14O5-C16H14O5-C16H14O5-C16H14O5-C16H14O5-C6H8N2O-C17H12O4-C16H14O5-C16H14O5-C17H12O4-C16H14O5-C16H14O5-C16H14O5-C16H14O5-C16H14O5-C16H14O5-C16H14O5-C16H14O5-C15H13ClO6-C16H14O5-C6H8N2O-C6H8N2O-C26H16N2O4-C16H14O5-C15H24N4O6S2-C23H20N2O4S	Methylimidazole acetaldehyde//Melilotocarpan B//3',7-Dihydroxy-4'-methoxyisoflavanone//Sakuranetin//(R)-Oxypeucedanin//Moracin B//3,4-Dihydro-8-hydroxy-3-(3-hydroxy-4-methoxyphenyl)-1H-2-benzopyran-1-one//Asperxanthone//Heliannone C//Vestitone//2-Methoxy-3-methylpyrazine//null//3,8-Dihydroxy-9-methoxypterocarpan//Moracin F//Neodunol//2-(2,4-Dihydroxyphenyl)-5,6-dimethoxybenzofuran//3,4-Dihydroxy-…	C05827-null-null-C09833-C09282-null-C10274-null-null-null-null-null-null-null-null-null-null-null-null-null-null-null-null-null-null-null-null-null-null-null-null	-	-	-
189.1646_8.16	12.9675	10.6615	12.3835	11.9442	15.9368	10.3773	7.30817	15.5767	0.133471	0.109737	0.12746	0.122939	0.164034	0.106811	0.075221	0.160327	0.18	ECMDB23291-HMDB07016-HMDB07043-HMDB07044-HMDB07128-HMDB07183-HMDB07212-HMDB07240-HMDB31390-HMDB31532-HMDB32094-HMDB32395-HMDB32732-HMDB33461-HMDB40636-HMDB56136-HMDB56137-HMDB56156-HMDB61889	C35H64O5-C35H64O5-C35H64O5-C35H64O5-C35H64O5-C35H64O5-C35H64O5-C35H64O5-C35H64O5-C7H10-C35H64O5-C7H10-C35H64O5-C13H18N2O2-C26H32O11-C35H64O5-C35H64O5-C35H64O5-C7H10	null//DG(14:0/18:2(9Z,12Z)/0:0)//DG(14:1(9Z)/18:1(11Z)/0:0)//DG(14:1(9Z)/18:1(9Z)/0:0)//DG(16:1(9Z)/16:1(9Z)/0:0)//DG(18:1(11Z)/14:1(9Z)/0:0)//DG(18:1(9Z)/14:1(9Z)/0:0)//DG(18:2(9Z,12Z)/14:0/0:0)//null//1-Methyl-1,3-cyclohexadiene//null//2-Methyl-1,3-cyclohexadiene//cis-Solamin//null//null//null//null//null//null	null-null-null-null-C00165-null-null-null-null-null-null-null-null-null-null-null-null-null-null	-	-	-
832.4555_5.46	18.1057	16.4106	11.3045	17.0953	19.2341	12.4958	9.32291	13.421	0.154235	0.139795	0.096299	0.145629	0.163848	0.106447	0.079418	0.114328	0.116	HMDB60583-HMDB61297-HMDB61298-HMDB61324-HMDB61325	C22H30N2O5-C26H28N2O-C26H28N2O-C24H29NO4-C24H29NO4	null//null//null//null//null	null-null-null-null-null	-	-	-
355.262_4.44	2186.12	1209.51	1681.93	1463.43	2222.13	1165.4	2103.62	1530.01	0.161192	0.089183	0.124017	0.107906	0.163848	0.08593	0.15511	0.112815	0.032	ECMDB23469-ECMDB23485-ECMDB23511-ECMDB23518-HMDB02226-HMDB07177-HMDB07178-HMDB07205-HMDB07234-HMDB07291-HMDB07320-HMDB07348-HMDB07375-HMDB07402-HMDB07403-HMDB07429-HMDB07430-HMDB07457-HMDB07486-HMDB07514-HMDB07543-HMDB07571-HMDB07628-HMDB07655-HMDB07656-HMDB07681-HMDB07682-HMDB07709-HMDB07738-HMDB14362-HMDB14945-HMDB30002-HMDB30252-HMDB31359-HMDB31565-HMDB31728-HMDB32112-HMDB32540-HMDB33546-HMDB3…	C36H70NO9P-C36H70NO9P-C36H70NO9P-C36H70NO9P-C22H36O2-C43H74O5-C43H74O5-C43H74O5-C43H74O5-C43H74O5-C43H74O5-C43H74O5-C43H74O5-C43H74O5-C43H74O5-C43H74O5-C43H74O5-C43H74O5-C43H74O5-C43H74O5-C43H74O5-C43H74O5-C43H74O5-C43H74O5-C43H74O5-C43H74O5-C43H74O5-C43H74O5-C43H74O5-C10H15N3-C16H26N2O3-C11H18O-C11H18O-C11H18O-C11H18O-C11H18O-C19H40O3-C11H18O-C11H18O-C22H36O2-C22H36O2-C11H18O-C11H18O-C22H36O2-C2…	null//null//null//null//Adrenic acid//DG(18:0/22:5(4Z,7Z,10Z,13Z,16Z)/0:0)//DG(18:0/22:5(7Z,10Z,13Z,16Z,19Z)/0:0)//DG(18:1(11Z)/22:4(7Z,10Z,13Z,16Z)/0:0)//DG(18:1(9Z)/22:4(7Z,10Z,13Z,16Z)/0:0)//DG(18:3(6Z,9Z,12Z)/22:2(13Z,16Z)/0:0)//DG(18:3(9Z,12Z,15Z)/22:2(13Z,16Z)/0:0)//DG(18:4(6Z,9Z,12Z,15Z)/22:1(13Z)/0:0)//DG(20:0/20:5(5Z,8Z,11Z,14Z,17Z)/0:0)//DG(20:1(11Z)/20:4(5Z,8Z,11Z,14Z)/0:0)//DG(20:1(11…	null-null-null-null-C16527-null-null-null-null-null-null-null-null-C00165-null-null-null-null-null-null-null-null-null-null-null-null-null-null-null-null-C07383-null-null-null-null-null-null-null-null-null-null-null-null-null-null-null-null-null-null-null-null-null-null-null-null-null-null-null-null-null-null-null-null-null-null	C22H36O2-C22H36O2-C22H36O2-C22H36O2-C24H34O2-C22H36O2-C22H36O2-C22H36O2-C22H36O2-C22H36O2-C22H36O2-C24H34O2-C22H36O2-C22H36O2-C24H34O2-C22H36O2-C22H36O2-C24H34O2-C22H36O2-C22H36O2-C22H36O2-C24H34O2	4,7,10,13-docosatetraenoic acid//Adrenic Acid//8,12,16,19-docosatetraenoic acid//Arachidonic acid ethyl ester//5&beta;-Chola-3,8(14),11-trien-24-oic Acid//cis-4,10,13,16-Docosatetraenoic Acid//&omega;-3 Arachidonic Acid ethyl ester//(&plusmn;)-CP 47,497-C8-homolog//10-[3]-ladderane-decanoic acid//3,7,11,15-Tetramethyl-2E,6E,10E,14-hexadecatetraenyl acetate//5alpha-Androstan-17beta-ol propionate//…	-C16527---------C15373-C16921----------
488.205_5.41	70.9995	70.8435	53.9798	61.5143	85.7754	70.2375	45.2048	65.0563	0.135596	0.135298	0.103091	0.117481	0.163815	0.134141	0.086333	0.124246	0.094	HMDB00866-HMDB02335-HMDB13068-HMDB28761-HMDB29013-HMDB29756-HMDB30149-HMDB30311-HMDB30862-HMDB31701-HMDB31743-HMDB31786-HMDB31917-HMDB32066-HMDB32776-HMDB32809-HMDB34117-HMDB36596-HMDB37097-HMDB37313-HMDB38868-HMDB39110-HMDB39273-HMDB41259-HMDB61071	C11H13NO4-C9H14N2O5-C11H13NO4-C9H14N2O5-C9H14N2O5-C9H14N2O5-C25H28O6-C13H12N2O-C25H28O6-C9H14N2O5-C25H28O6-C28H31N2O3-C25H28O6-C13H12N2O-C12H13NO4-C20H23NO8-C21H24O8-C25H28O6-C25H28O6-C21H24O8-C25H28O6-C9H14N2O5-C21H24O8-C25H28O6-C18H23N5O4S	N-Acetyl-L-tyrosine//Aspartyl-L-proline//Salsolinol 1-carboxylate//null//null//(1R,2S,3R)-2-Acetyl-4(5)-(1,2,3,4-tetrahydroxybutyl)imidazole//Glisoflavanone//Harmine//Kuwanon E//null//(+/-)-2',4',5,7-Tetrahydroxy-3',8-diprenylisoflavanone//null//Dulxanthone C//Carbanilide//3-Oxo-carbofuran//null//null//beta-Mangostin//null//null//(S)-3',4',5,7-Tetrahydroxy-5',8-diprenylflavanone//null//null//null…	C01657-null-null-null-null-null-null-C06538-null-null-null-null-null-null-null-null-null-null-null-null-null-null-null-null-null	C25H33N3O3S2	Myxothiazol A	C15674
273.1671_3.05	46.3209	63.4338	52.3505	45.0094	78.7606	66.905	69.3819	58.7084	0.096327	0.131914	0.108866	0.0936	0.163788	0.139133	0.144284	0.122088	0.036	HMDB00679-HMDB04224-HMDB28709-HMDB28835-HMDB32008-HMDB34326-HMDB34519-HMDB37182-HMDB37207-HMDB37936-HMDB37957-HMDB37960-HMDB39363-HMDB39375-HMDB41771	C7H15N3O3-C6H14N4O3-C8H17N5O3-C8H17N5O3-C33H40O21-C6H14N4O3-C30H50O6-C26H50O10-C33H40O21-C33H40O21-C33H40O21-C33H40O21-C33H40O21-C33H40O21-C33H40O21	Homocitrulline//N-(o)-Hydroxyarginine//null//null//Kaempferol 3-sophorotrioside//L-erythro-4-Hydroxyarginine//Theasapogenol A//Polysorbate 20//null//null//null//null//Quercetin 3-(3R-glucosylrutinoside)//Hyperin 6''-[glucosyl-(1->3)-rhamnoside]//null	C02427-C05933-null-null-null-C08284-null-C11624-null-null-null-null-null-null-null	C13H4D10N2O4	DMABA-d10 NHS ester
529.4397_10.21	181.72	370.78	253.738	135.919	358.253	331.748	268.307	287.394	0.083058	0.169472	0.115975	0.062124	0.163746	0.151631	0.122635	0.131358	0.103	HMDB12559-HMDB29607-HMDB34408-HMDB35512-HMDB35956	C29H50O3-C29H50O3-C29H50O3-C29H50O3-C33H62O2	13'-Hydroxy-alpha-tocopherol//null//alpha-Tocopherolquinone//null//null	null-null-null-null-null	C33H56N2O3	3-Hydroxypancuronium
226.9367_9.24	8.36401	9.21696	6.26358	7.23536	10.9277	8.80386	7.27319	8.67813	0.125279	0.138055	0.093818	0.108374	0.16368	0.131868	0.108941	0.129984	0.482	HMDB00956-HMDB29878-HMDB38889-HMDB59916	C4H6O6-C4H6O6-C5H10OS2-C4H6O6	Tartaric acid//D-Tartaric acid//2-Methyl-2-(methyldithio)propanal//2,3-Dihydroxybutanedioic acid	C00898-C02107-null-null	-	-	-
261.2222_7.71	52.4359	47.4863	52.9668	48.7278	67.1221	42.2302	32.1055	67.2031	0.127806	0.115742	0.1291	0.118768	0.163602	0.102931	0.078253	0.163799	0.23	HMDB36451-HMDB36453-HMDB38204-HMDB59829-HMDB59858	C15H20-C15H20-C15H20-C15H20-C15H20	(S)-gamma-Calacorene//3,4-Dihydrocadalene//alpha-Corocalene//Isolongifolene, 4,5,9,10-dehydro-//null	null-null-null-null-null	C18H28O-C18H28O-C18H28O	5-(1-oxopropan-2-yl)isolongifol-5-ene//4,5-(methanoxyethano)isolongifol-4-ene//6-[5]-ladderane-1-hexanol	--
363.2214_6.44	67.5251	85.8874	100.854	43.8061	107.616	85.76	57.55	109.224	0.102587	0.130484	0.153221	0.066552	0.163494	0.13029	0.087432	0.165938	0.255	HMDB03116	C21H32N2O	Stanozolol	C07311	C21H32N2O-C21H32N2O	Stanozolol//17-Epistanozolol	C07311-
349.2358_6.33	167.279	158.935	176.74	132.426	219.973	170.843	113.222	207.618	0.124183	0.117988	0.131207	0.098309	0.163301	0.126829	0.084053	0.15413	0.106	HMDB03180-HMDB05821-HMDB06831-HMDB11534-HMDB11565-HMDB14347-HMDB31043-HMDB31044-HMDB31045-HMDB37961-HMDB40423	C21H36O5-C21H36O5-C7H15NO2-C19H36O4-C19H36O4-C14H30N2O4-C19H36O4-C19H36O4-C19H36O4-C21H36O5-C18H33NaO2	Cortol//Beta-Cortol//3-Dehydroxycarnitine//MG(0:0/16:1(9Z)/0:0)//MG(16:1(9Z)/0:0/0:0)//Succinylcholine//Avocadene 1-acetate//Avocadene 2-acetate//Avocadene 4-acetate//null//null	C05482-null-C05543-null-null-C07546-null-null-null-null-null	C21H34O4-C21H34O4	9-deoxy-9-methylene-PGE2//11-deoxy-11-methylene-PGD2	-
1017.4566_4.28	10.3283	4.09413	12.0723	3.69882	10.7032	5.69611	10.724	8.31572	0.157365	0.06238	0.183937	0.056357	0.163078	0.086788	0.163394	0.126701	0.19	HMDB15676-HMDB33570-HMDB33580-HMDB35269-HMDB39009-HMDB39401-HMDB39402-HMDB61149	C27H34F2O7-C92H148O46-C48H76O20-C48H76O20-C48H76O20-C47H68O22-C47H68O22-C27H34F2O7	Difluprednate//null//null//null//null//null//null//null	C12695-null-null-null-null-null-null-null	-	-	-
540.3271_6.65	43.6612	74.6187	73.1686	54.1677	76.3557	37.3252	34.57	74.6081	0.093198	0.15928	0.156185	0.115625	0.162988	0.079674	0.073793	0.159257	0.508	ECMDB23404-ECMDB23413-HMDB10381-HMDB10382-HMDB11129-HMDB11130	C23H48NO7P-C23H48NO7P-C23H48NO7P-C24H50NO7P-C23H48NO7P-C23H48NO7P	null//null//LysoPC(15:0)//LysoPC(16:0)//LysoPE(0:0/18:0)//LysoPE(18:0/0:0)	null-null-C04230-C04230-null-null	-	-	-
559.8748_6.77	36.1926	30.9813	30.3215	34.1083	48.0953	40.8854	42.9988	31.7106	0.122565	0.104917	0.102682	0.115506	0.162873	0.138457	0.145613	0.107387	0.237	-	-	-	-	-	-	-
996.4654_4.27	19.7857	10.5751	17.7262	10.2152	21.6779	12.8763	22.1102	18.1584	0.148625	0.079437	0.133155	0.076734	0.162838	0.096724	0.166086	0.136401	0.046	-	-	-	-	-	-	-
289.1229_2.07	140.478	74.9786	147.772	128.46	191.074	115.001	217.515	159.1	0.119619	0.063845	0.12583	0.109386	0.162702	0.097925	0.185217	0.135476	0.068	HMDB14400-HMDB30918-HMDB30919-HMDB32122-HMDB33149-HMDB34574-HMDB35309-HMDB35597-HMDB35613-HMDB35729-HMDB35767-HMDB36448-HMDB36663-HMDB37063-HMDB37969-HMDB38502-HMDB40685-HMDB40916-HMDB60517-HMDB60519	C18H20O2-C15H24O3-C15H24O3-C15H24O3-C15H24O3-C15H24O3-C15H24O3-C15H24O3-C15H24O3-C15H24O3-C15H24O3-C15H24O3-C15H24O3-C15H24O3-C15H24O3-C15H24O3-C15H24O3-C20H18O2-C20H18O2-C20H18O2	Diethylstilbestrol//null//null//null//null//Apotrichodiol//null//null//null//Dihydromyoporone//null//Zedoarondiol//null//null//null//null//null//2-(4-Methyl-3-pentenyl)anthraquinone//trans-3,4-Dihydro-3,4-dihydroxy-7,12-dimethylbenz[a]anthracene//trans-5,6-Dihydro-5,6-dihydroxy-7,12-dimethylbenz[a]anthracene	C07620-null-null-null-null-null-null-null-null-null-null-null-null-null-null-null-null-null-C19490-C19607	C14H22O4-C15H18N4-C20H18O2-C20H18O2-C20H18O2-C14H22O4-C14H22O4	C75//Ferimzone//trans-3,4-Dihydro-3,4-dihydroxy-7,12-dimethylbenz[a]anthracene//trans-5,6-Dihydro-5,6-dihydroxy-7,12-dimethylbenz[a]anthracene//2-(4-Methyl-3-pentenyl)anthraquinone//(+)-trans-C75//(-)-trans-C75	-C18579-C19490-C19607---
626.7857_9.41	67.0247	43.8709	67.3779	49.6985	77.952	45.2246	68.0815	60.0144	0.139855	0.091542	0.140592	0.103702	0.162656	0.094366	0.14206	0.125227	0.583	HMDB10162-HMDB34948	C47H88O22P4-C50H80O28	null//Rebaudioside D	null-null	-	-	-
197.1598_8.14	51.418	49.9028	50.8649	46.2903	65.1524	43.61	30.8158	62.5461	0.128352	0.12457	0.126972	0.115552	0.162637	0.108862	0.076924	0.156131	0.155	HMDB01160-HMDB29863-HMDB30898-HMDB31060-HMDB35638-HMDB35642-HMDB35649-HMDB35650-HMDB35845	C23H46O2-C26H42O-C28H40O-C19H34O3-C23H46O2-C23H46O2-C23H46O2-C23H46O2-C26H42O	Tricosanoic acid//null//null//null//null//null//null//null//null	null-null-null-null-null-null-null-null-null	-	-	-
779.5146_5.37	139.714	85.7421	67.1007	136.734	126.59	82.1847	62.7784	77.6617	0.179465	0.110137	0.086192	0.175637	0.162606	0.105567	0.08064	0.099757	0.31	HMDB07297-HMDB07326-HMDB07354-HMDB07379-HMDB07436-HMDB07464-HMDB07493-HMDB07521-HMDB07550-HMDB07605-HMDB07606-HMDB07632-HMDB07633-HMDB07660-HMDB07687-HMDB07802-HMDB07829-HMDB07830-HMDB14539-HMDB56079-HMDB56101-HMDB56107-HMDB56129-HMDB56235-HMDB56256-HMDB56269-HMDB56276	C45H80O5-C45H80O5-C45H80O5-C45H80O5-C45H80O5-C45H80O5-C45H80O5-C45H80O5-C45H80O5-C45H80O5-C45H80O5-C45H80O5-C45H80O5-C45H80O5-C45H80O5-C45H80O5-C45H80O5-C45H80O5-C12H24N2O4-C45H80O5-C45H80O5-C45H80O5-C45H80O5-C45H80O5-C45H80O5-C45H80O5-C45H80O5	DG(18:3(6Z,9Z,12Z)/24:1(15Z)/0:0)//DG(18:3(9Z,12Z,15Z)/24:1(15Z)/0:0)//DG(18:4(6Z,9Z,12Z,15Z)/24:0/0:0)//DG(20:0/22:4(7Z,10Z,13Z,16Z)/0:0)//DG(20:2(11Z,14Z)/22:2(13Z,16Z)/0:0)//DG(20:3(5Z,8Z,11Z)/22:1(13Z)/0:0)//DG(20:3(8Z,11Z,14Z)/22:1(13Z)/0:0)//DG(20:4(5Z,8Z,11Z,14Z)/22:0/0:0)//DG(20:4(8Z,11Z,14Z,17Z)/22:0/0:0)//DG(22:0/20:4(5Z,8Z,11Z,14Z)/0:0)//DG(22:0/20:4(8Z,11Z,14Z,17Z)/0:0)//DG(22:1(13Z)/…	null-null-null-null-null-null-null-null-null-null-null-null-null-null-null-null-null-null-C07927-null-null-null-null-null-null-null-null	-	-	-
568.4575_8.17	9.51124	10.8564	9.0718	19.8311	14.9829	7.79793	6.64546	13.478	0.103187	0.11778	0.09842	0.215146	0.162548	0.084599	0.072096	0.146223	0.064	-	-	-	-	-	-	-
916.4955_4.44	27.8431	14.9303	21.541	18.9517	27.5697	14.1629	25.4378	19.2844	0.164052	0.08797	0.12692	0.111664	0.162441	0.083448	0.14988	0.113624	0.099	HMDB33469-HMDB39857-HMDB61555-HMDB61579-HMDB61583-HMDB61591-HMDB61602-HMDB61605-HMDB61629-HMDB61632	C25H31N3O4-C26H31N3O4-C44H72NO12P-C44H72NO12P-C44H72NO12P-C44H72NO12P-C44H72NO12P-C44H72NO12P-C44H72NO12P-C44H72NO12P	null//null//null//null//null//null//null//null//null//null	null-null-null-null-null-null-null-null-null-null	-	-	-
893.4541_4.31	58.7495	20.599	62.097	20.9066	58.2111	32.6465	68.8984	36.5018	0.163826	0.057441	0.17316	0.058299	0.162324	0.091036	0.192126	0.101787	0.036	HMDB13497-HMDB13553-HMDB13554-HMDB13567-HMDB13582-HMDB30233-HMDB31021-HMDB33170-HMDB34183-HMDB34309-HMDB34594-HMDB35233-HMDB36246-HMDB37124-HMDB37219-HMDB38612-HMDB39295-HMDB40469-HMDB40607-HMDB40747-HMDB40959	C42H74O13P2-C42H74O13P2-C42H74O13P2-C42H74O13P2-C42H74O13P2-C44H72O17-C42H68O13-C42H68O13-C26H32O5-C44H72O17-C44H72O17-C15H18N6O-C44H72O17-C42H68O13-C42H68O13-C42H68O13-C46H72O18-C42H68O13-C26H32O5-C26H32O5-C44H72O17	PGP(16:1(9Z)/20:4(5Z,8Z,11Z,14Z))//PGP(18:2(9Z,12Z)/18:3(6Z,9Z,12Z))//PGP(18:2(9Z,12Z)/18:3(9Z,12Z,15Z))//PGP(18:3(6Z,9Z,12Z)/18:2(9Z,12Z))//PGP(18:3(9Z,12Z,15Z)/18:2(9Z,12Z))//null//Acutoside A//Calenduloside A//Licoricidin//null//null//Olomoucine//null//null//null//null//null//null//null//Heliocide B2//null	null-null-null-null-null-null-null-null-C16986-null-null-null-null-null-null-null-null-null-null-null-null	-	-	-
779.54_5.88	64.388	59.6668	36.4243	79.0796	69.8945	44.8847	25.2849	51.4227	0.149376	0.138424	0.084502	0.18346	0.162151	0.10413	0.058659	0.119298	0.431	HMDB06729-HMDB13331	C49H80O2-C21H37NO4	CE(22:4(7Z,10Z,13Z,16Z)//3, 5-Tetradecadiencarnitine	C02530-null	C42H81O8P-C42H81O8P-C42H81O8P-C42H81O8P-C42H81O8P-C42H81O8P-C42H81O8P-C42H81O8P-C42H81O8P-C42H81O8P	PA(17:0/22:1(11Z))//PA(17:1(9Z)/22:0)//PA(18:1(9Z)/21:0)//PA(19:0/20:1(11Z))//PA(19:1(9Z)/20:0)//PA(20:0/19:1(9Z))//PA(20:1(11Z)/19:0)//PA(21:0/18:1(9Z))//PA(22:0/17:1(9Z))//PA(22:1(11Z)/17:0)	---------
307.2636_8.35	107.953	68.3906	62.0503	80.9026	94.4164	51.3632	29.2318	89.1356	0.185027	0.117219	0.106352	0.138664	0.161826	0.088035	0.050102	0.152775	0.429	HMDB02925-HMDB05935-HMDB10378-HMDB30926-HMDB30927-HMDB30933-HMDB31058-HMDB32475-HMDB36835-HMDB40373-HMDB42531-HMDB42591-HMDB42676-HMDB42678-HMDB43067-HMDB43094-HMDB43100-HMDB43128-HMDB43290-HMDB43296-HMDB43306-HMDB43318-HMDB43328-HMDB43352-HMDB43359-HMDB43436-HMDB43492-HMDB43502-HMDB43514-HMDB43565-HMDB43571-HMDB43580-HMDB43586-HMDB43639-HMDB43660-HMDB43688-HMDB43733-HMDB43782-HMDB44269-HMDB44274…	C20H34O2-C19H30O-C20H34O2-C17H26O-C17H26O-C17H26O-C20H34O2-C38H70O4-C20H34O2-C17H26O-C58H104O6-C58H104O6-C58H104O6-C58H104O6-C58H104O6-C58H104O6-C58H104O6-C58H104O6-C58H104O6-C58H104O6-C60H102O6-C58H104O6-C60H102O6-C58H104O6-C58H104O6-C58H104O6-C58H104O6-C60H102O6-C58H104O6-C60H102O6-C58H104O6-C60H102O6-C60H102O6-C58H104O6-C58H104O6-C58H104O6-C60H102O6-C60H102O6-C60H102O6-C60H102O6-C60H102O6-C60H…	8,11,14-Eicosatrienoic acid//Androstenol//5,8,11-Eicosatrienoic acid //null//null//Avocadynofuran//null//Polyoxyethylene dioleate//null//null//null//null//null//null//null//null//null//null//null//null//null//null//null//null//null//null//null//null//null//null//null//null//null//null//null//null//null//null//null//null//null//null//null//null//null//null//null//null//null//null//null//null//null…	C03242-null-null-null-null-null-null-null-null-null-null-null-null-null-null-null-null-null-null-null-null-null-null-null-null-null-null-null-null-null-null-null-null-null-null-null-null-null-null-null-null-null-null-null-null-null-null-null-null-null-null-null-null-null-null-null-null-null-null-null-null-null-null-null-null-null-null-null-null-null-null-null-null-null-null-null-null-null-null-nu…	C20H34O2-C20H34O2-C20H34O2-C20H34O2-C20H34O2-C20H34O2-C20H34O2-C20H34O2-C20H34O2-C20H34O2-C20H34O2-C20H34O2-C20H34O2-C20H34O2-C20H34O2-C20H34O2-C20H34O2-C20H34O2-C20H34O2-C20H34O2-C20H34O2-C20H34O2-C20H34O2-C20H34O2-C20H34O2-C20H34O2-C20H34O2-C20H34O2-C20H34O2-C20H34O2-C20H34O2-C20H34O2-C20H34O2-C20H34O2-C20H34O2-C20H34O2-C20H34O2-C20H34O2-C20H34O2-C20H34O2-C20H34O2-C20H34O2-C20H34O2-C20H34O2-C20…	Eicosatrienoic acid//Isoincensole//Incensole//5,8,11-eicosatrienoic acid//Dihomo-&gamma;-Linolenic Acid//11,14,17-eicosatrienoic acid//Podocarpric acid//11(Z),14(Z),17(Z)-Eicosatrienoic Acid//2E,4E,8Z-eicosatrienoic acid//5(Z),11(Z),14(Z)-Eicosatrienoic acid//5(Z),8(Z),11(Z)-Eicosatrienoic Acid//7,10,13-Eicosatrienoic acid//7,11,14-Eicosatrienoic acid//7Z,10Z,13Z-eicosatrienoic acid//7Z,11Z,14E-e…	----C03242---C16522-------------------C13273-C09072-C14882-C15058-C15376-C15399-----------------
257.2355_8.53	76.2446	64.727	67.9168	61.9101	86.7953	58.6089	42.8192	77.3936	0.142137	0.120666	0.126612	0.115415	0.161806	0.10926	0.079825	0.144279	0.179	HMDB13206-HMDB28714-HMDB28945-HMDB30914-HMDB31277-HMDB31910-HMDB32647-HMDB35956-HMDB41068	C15H30NO2-C12H26N6O3-C12H26N6O3-C38H60O13-C31H64O2-C35H60O2-C35H60O2-C33H62O2-C31H64O2	9-Decenoylcholine//null//null//Alliospiroside C//null//null//null//null//null	null-null-null-null-null-null-null-null-null	C15H30NO2	9-Decenoylcholine
284.033_3.64	319.836	316.003	303.874	199.794	353.894	222.489	221.465	251.58	0.146115	0.144364	0.138823	0.091275	0.161674	0.101643	0.101175	0.114932	0.06	HMDB14769	C10H11ClFN5O3	Clofarabine	null	-	-	-
412.2554_5.48	105.015	111.701	66.012	111.4	126.598	93.1754	61.7901	107.778	0.134038	0.142572	0.084256	0.142188	0.161587	0.118927	0.078867	0.137565	0.051	HMDB31571-HMDB31614-HMDB31618-HMDB32043-HMDB33380-HMDB35010-HMDB35014-HMDB35015-HMDB35447-HMDB36388-HMDB36734-HMDB37165-HMDB37709-HMDB37716-HMDB37717-HMDB37792-HMDB38065-HMDB38180-HMDB39496-HMDB39643-HMDB39841-HMDB40427	C12H16O2-C12H16O2-C12H16O2-C12H16O2-C12H16O2-C12H16O2-C12H16O2-C12H16O2-C12H16O2-C12H16O2-C12H16O2-C12H16O2-C12H16O2-C12H16O2-C12H16O2-C12H16O2-C48H74O8-C12H16O2-C12H16O2-C12H16O2-C12H16O2-C12H16O2	2-Methyl-1-phenyl-2-propanyl acetate//4-Phenyl-2-butyl acetate//Ethyl 4-phenylbutanoate//Benzyl 3-methylbutanoate//3-Methylbutyl benzoate//2-Methylpropyl phenylacetate//2-Phenylethyl butanoate//2-Phenylethyl 2-methylpropanoate//5-Isopropyl-2-methylphenol acetate//3-Phenylpropyl propanoate//11,12,13-Trinor-1(10)-spirovetivene-2,7-dione//4-Methyl-2-(1-phenylethyl)-1,3-dioxolane, 9CI//4-Methylphenyl…	null-null-null-null-null-null-null-null-null-null-null-null-null-null-null-null-null-null-null-null-null-null	C19H33N5O5-C19H33N5O5-C19H33N5O5-C19H33N5O5-C19H33N5O5-C19H33N5O5-C19H33N5O5-C19H33N5O5-C19H33N5O5-C19H33N5O5-C19H33N5O5-C19H33N5O5-C17H35N5O5-C17H35N5O5	Ala Lys Pro Pro//Ala Pro Lys Pro//Ala Pro Pro Lys//Lys Ala Pro Pro//Lys Pro Ala Pro//Lys Pro Pro Ala//Pro Ala Lys Pro//Pro Ala Pro Lys//Pro Lys Ala Pro//Pro Lys Pro Ala//Pro Pro Ala Lys//Pro Pro Lys Ala//Sannamycin A//Istamycin B	0
591.4614_8.16	25.2065	14.4736	19.5022	24.4315	28.0745	18.5025	12.8347	30.7493	0.145053	0.083289	0.112227	0.140593	0.161556	0.106474	0.073858	0.176949	0.742	ECMDB23247-ECMDB23254-ECMDB23261-ECMDB23278-ECMDB23295-HMDB07008-HMDB07048-HMDB07328-HMDB33685-HMDB35473-HMDB38685-HMDB55952-HMDB56151	C31H60O5-C31H60O5-C31H60O5-C31H60O5-C31H60O5-C31H60O5-C35H58O5-C35H58O5-C33H54O5-C17H32O3-C17H32O3-C31H60O5-C35H58O5	null//null//null//null//null//DG(14:0/14:0/0:0)//DG(14:1(9Z)/18:4(6Z,9Z,12Z,15Z)/0:0)//DG(18:4(6Z,9Z,12Z,15Z)/14:1(9Z)/0:0)//alpha-Tocopherol succinate//Avocadyne//Muricatacin//null//null	null-null-null-null-null-C16667-null-null-null-null-null-null-null	-	-	-
662.3916_8.14	18.8256	22.1029	22.016	22.5691	27.9739	20.8859	12.5595	26.2434	0.108708	0.127632	0.127131	0.130325	0.161534	0.120605	0.072524	0.151542	0.293	-	-	-	-	-	-	-
894.4474_4.31	28.6622	14.2211	32.1924	14.9	32.6157	20.6716	37.0242	21.6299	0.14195	0.070431	0.159434	0.073793	0.16153	0.102377	0.183364	0.107122	0.029	-	-	-	-	-	-	-
981.518_4.29	22.2814	10.5023	20.9663	10.201	23.0715	13.3498	25.0929	17.462	0.155893	0.07348	0.146692	0.071372	0.161421	0.093403	0.175564	0.122174	0.026	HMDB35493-HMDB35749-HMDB35778-HMDB39547-HMDB60979	C48H82O18-C48H82O18-C48H82O18-C48H82O18-C27H36N2O5	null//Ginsenoside B2//Ginsenoside Rd//null//null	null-null-null-null-null	C48H82O18-C48H82O18-C48H82O18-C48H82O18	Ginsenoside Re//Notoginsenoside K//Ginsenoside Rd//Gynosaponin S	C08944---
324.2898_7.22	727.586	794.489	750.479	709.925	864.09	428.62	356.451	723.716	0.135861	0.148354	0.140136	0.132564	0.161351	0.080036	0.06656	0.135139	0.223	HMDB00207-HMDB00573-HMDB00885-HMDB02925-HMDB03231-HMDB10369-HMDB10370-HMDB10378-HMDB12252-HMDB31058-HMDB36835-HMDB41480-HMDB59871-HMDB60039-HMDB62093	C18H34O2-C18H34O2-C43H76O2-C20H34O2-C18H34O2-C45H74O2-C45H74O2-C20H34O2-C20H37NO2-C20H34O2-C20H34O2-C18H34O2-C18H34O2-C20H34O2-C18H34O2	Oleic acid//Elaidic acid//CE(16:0)//8,11,14-Eicosatrienoic acid//Vaccenic acid//CE(18:3(6Z,9Z,12Z))//CE(18:3(9Z,12Z,15Z))//5,8,11-Eicosatrienoic acid //Linoleoyl ethanolamide//null//null//(Z)-13-Octadecenoic acid//Ethyl 9-hexadecenoate//11,14,17-Eicosatrienoic acid//null	C00712-C00712-C11251-C03242-C08367-null-C02530-null-null-null-null-null-null-C16522-null	C20H37NO2	Linoleoyl Ethanolamide
586.2324_4.29	27.9408	18.7498	25.3717	17.8832	32.4822	23.1729	30.1442	25.6173	0.138759	0.093115	0.126001	0.088811	0.161312	0.115081	0.149701	0.12722	0.008	HMDB34330-HMDB34353-HMDB61067	C28H32O11-C28H32O11-C10H14N5O5	null//Physalin D//null	null-null-null	C26H37N5O7S-C26H37N5O7S-C26H37N5O7S-C26H37N5O7S-C26H37N5O7S-C26H37N5O7S-C26H37N5O7S-C26H37N5O7S-C26H37N5O7S-C26H37N5O7S-C26H37N5O7S-C26H37N5O7S-C26H37N5O7S-C26H37N5O7S-C26H37N5O7S-C26H37N5O7S-C26H37N5O7S-C26H37N5O7S-C26H37N5O7S-C26H37N5O7S-C26H37N5O7S-C26H37N5O7S-C26H37N5O7S-C26H37N5O7S-C26H37N5O7S-C26H37N5O7S-C26H37N5O7S-C26H37N5O7S-C26H37N5O7S-C26H37N5O7S-C26H37N5O7S-C26H37N5O7S-C26H37N5O7S-C26…	Asp Ile Met Trp//Asp Ile Trp Met//Asp Leu Met Trp//Asp Leu Trp Met//Asp Met Ile Trp//Asp Met Leu Trp//Asp Met Trp Ile//Asp Met Trp Leu//Asp Trp Ile Met//Asp Trp Leu Met//Asp Trp Met Ile//Asp Trp Met Leu//Glu Met Val Trp//Glu Met Trp Val//Glu Val Met Trp//Glu Val Trp Met//Glu Trp Met Val//Glu Trp Val Met//Ile Asp Met Trp//Ile Asp Trp Met//Ile Met Asp Trp//Ile Met Trp Asp//Ile Trp Asp Met//Ile Trp …	0
1007.5296_4.3	19.3458	9.706	18.1848	9.57277	19.8412	11.9314	19.4693	15.0881	0.157105	0.078821	0.147677	0.077739	0.161128	0.096893	0.158108	0.122528	0.102	-	-	-	-	C50H81N4O15P	Calyculin A	C05370
819.5642_4.47	29.3939	15.3881	13.3489	22.6079	23.6719	9.78273	18.9567	13.8035	0.200021	0.104714	0.090838	0.153844	0.161084	0.06657	0.128997	0.093931	0.028	-	-	-	-	C45H85O8P-C45H85O8P-C45H85O8P-C45H85O8P-C45H85O8P-C45H85O8P	PA(20:0/22:2(13Z,16Z))//PA(20:1(11Z)/22:1(11Z))//PA(20:2(11Z,14Z)/22:0)//PA(22:0/20:2(11Z,14Z))//PA(22:1(11Z)/20:1(11Z))//PA(22:2(13Z,16Z)/20:0)	-----
83.0861_8.15	32.7001	31.5037	32.9815	29.7963	41.2942	28.7355	21.4427	37.9038	0.127556	0.12289	0.128654	0.116229	0.16108	0.112091	0.083644	0.147855	0.086	HMDB31544-HMDB62160	C6H10-C18H30	3-Methylcyclopentene//null	null-null	C6H10	3-Methylcyclopentene
326.3047_7.77	162.583	178.153	165.761	165.504	199.382	106.217	98.955	162.137	0.131254	0.143823	0.133819	0.133612	0.160962	0.08575	0.079887	0.130893	0.073	HMDB00827-HMDB02088-HMDB04043-HMDB04472-HMDB05060-HMDB05812-HMDB13821-HMDB29557-HMDB29811-HMDB30959-HMDB30999-HMDB31066-HMDB31266-HMDB31267-HMDB31268-HMDB31410-HMDB31417-HMDB31684-HMDB31730-HMDB32118-HMDB32530-HMDB34152-HMDB34848-HMDB34932-HMDB34969-HMDB34972-HMDB34976-HMDB35155-HMDB35162-HMDB35272-HMDB35783-HMDB35815-HMDB35818-HMDB35819-HMDB35820-HMDB35823-HMDB35825-HMDB35833-HMDB35838-HMDB35841…	C18H36O2-C20H39NO2-C10H18O-C10H18O-C20H36O2-C10H18O-C9H18O-C9H18O-C18H36O2-C9H18O-C10H18O-C18H36O2-C9H18O-C9H18O-C9H18O-C10H18O-C9H18O-C9H18O-C9H18O-C10H18O-C10H18O-C9H18O-C10H18O-C10H18O-C10H18O-C10H18O-C10H18O-C10H18O-C10H18O-C10H18O-C10H18O-C10H18O-C10H18O-C10H18O-C10H18O-C10H18O-C10H18O-C10H18O-C10H18O-C10H18O-C10H18O-C10H18O-C10H18O-C10H18O-C10H18O-C10H18O-C10H18O-C10H18O-C10H18O-C10H18O-C10…	Stearic acid//N-Oleoylethanolamine//Alpha-Terpineol//Eucalyptol//Eicosadienoic acid//Geraniol//null//Dihydroisophorol//Ethyl hexadecanoate//(Z)-3-Nonen-1-ol//2-Decenal//16-Methylheptadecanoic acid//2-Nonanone//3-Nonanone//Amyl propyl ketone//null//2,6-Dimethyl-4-heptanone//2-Methyloctanal//3,5,5-Trimethylhexanal//2,6-Dimethyl-7-octen-3-one//Thujyl alcohol//1-Nonen-3-ol//9-Decenal//Fenchol//(-)-Ca…	C01530-null-C09902-C09844-C16525-C09871-null-null-null-null-null-null-null-null-null-null-null-null-null-null-null-null-null-C02344-null-C17125-C01411-C01500-C00843-null-C11390-null-C01765-null-C09848-null-C11396-C17073-null-C17384-C11384-null-null-null-null-null-null-null-C11393-C16909-null-C03985-C11388-C11389-null-null-null-null-C09183-null-C17518-C17517-null-null-null-null-null-null-null-null…	C20H39NO2	Oleoyl Ethanolamide
480.3053_6.64	58.9177	105.429	102.229	73.7917	104.294	53.2735	45.8203	104.334	0.09091	0.162677	0.15774	0.11386	0.160925	0.082201	0.070701	0.160988	0.547	-	-	-	-	-	-	-
377.2717_7	97.3551	126.965	113.364	116.544	151.618	122.998	67.3733	145.978	0.103328	0.134754	0.120319	0.123694	0.16092	0.130544	0.071507	0.154934	0.431	HMDB01449-HMDB01455-HMDB01471-HMDB02226-HMDB04666-HMDB06012-HMDB06759-HMDB11549-HMDB11578-HMDB11579-HMDB13208-HMDB30002-HMDB30252-HMDB30983-HMDB31359-HMDB31565-HMDB31728-HMDB32540-HMDB33546-HMDB35273-HMDB35676-HMDB35677-HMDB36190-HMDB36356-HMDB36568-HMDB36740-HMDB36815-HMDB38910-HMDB60408	C21H34O2-C21H34O2-C21H34O2-C22H36O2-C23H38O4-C21H34O2-C21H34O2-C23H38O4-C23H38O4-C23H38O4-C21H42NO2-C11H18O-C11H18O-C21H34O2-C11H18O-C11H18O-C11H18O-C11H18O-C11H18O-C23H38O4-C22H36O2-C22H36O2-C11H18O-C23H38O4-C23H38O4-C21H34O2-C11H18O-C22H36O2-C21H34O2	Allopregnanolone//Alloepipregnanolone//Epipregnanolone//Adrenic acid//2-Arachidonylglycerol//Epimetendiol//3a-Hydroxy-5b-pregnane-20-one//MG(0:0/20:4(8Z,11Z,14Z,17Z)/0:0)//MG(20:4(5Z,8Z,11Z,14Z)/0:0/0:0)//MG(20:4(8Z,11Z,14Z,17Z)/0:0/0:0)//9-Hexadecenoylcholine//(-)-Nopol//Limonene aldehyde//5-(8-Pentadecenyl)-1,3-benzenediol//2,4-Undecadienal//Dihydrojasmone//2-Hexylidenecyclopentanone//2,6,6-Tri…	C13712-C15484-C11825-C16527-C13856-null-C05480-null-null-null-null-null-null-C10770-null-null-null-null-null-null-null-null-null-null-null-null-null-null-C18041	C23H38O4-C23H38O4-C23H38O4-C23H38O4-C23H38O4-C23H38O4-C23H38O4-C23H38O4-C23H38O4-C23H38O4-C23H38O4	9-deoxy-9-methylene-16,16-dimethyl -PGE2//3&alpha;,7&alpha;,12&alpha;-Trihydroxy-24-nor-5&beta;-cholan-23-al//MG(0:0/20:4(5Z,8Z,11Z,14Z)/0:0)//MG(0:0/20:4(8Z,11Z,14Z,17Z)/0:0)//1-AG//MG(20:4(8Z,11Z,14Z,17Z)/0:0/0:0)//3alpha,7alpha,12alpha-Trihydroxy-24-nor-5beta-cholan-23-al//Norchenodeoxycholic acid//1-Acetoxy-2-hydroxy-5,12,15-heneicosatrien-4-one//[12]-Gingerol//Persenone A	--C13856--C13857------
296.2595_6.42	75.2311	113.238	94.8924	85.6968	123.154	69.4552	82.0044	121.71	0.098292	0.147949	0.123981	0.111966	0.160905	0.090746	0.107142	0.159019	0.387	HMDB01388-HMDB02186-HMDB02262-HMDB03073-HMDB03229-HMDB10735-HMDB12328-HMDB30962-HMDB30963-HMDB30964-HMDB31053-HMDB31145-HMDB31711-HMDB32638-HMDB33791-HMDB35877-HMDB37647-HMDB38958-HMDB41422-HMDB61979	C18H30O2-C16H30O2-C39H68O2-C18H30O2-C16H30O2-C16H30O2-C16H30O2-C18H30O2-C18H30O2-C18H30O2-C16H30O2-C16H30O2-C16H30O2-C16H30O2-C16H30O2-C16H30O2-C16H30O2-C16H30O2-C16H30O2-C16H30O2	Alpha-Linolenic acid//Hypogeic acid//CE(12:0)//Gamma-Linolenic acid//Palmitoleic acid//Trans-Hexa-dec-2-enoic acid//Palmitelaidic acid//Calendic acid//Punicic acid//Linolenelaidic acid//(E)-6-Hexadecenoic acid//5-Dodecyldihydro-2(3H)-furanone//15-Hexadecanolide//(Z)-5-Hexadecenoic acid//(E)-3-Hexadecenoic acid//(Z)-13-Hexadecenoic acid//(E)-11-Hexadecenoic acid//Citronellyl hexanoate//null//null	C06427-null-C02530-C06426-C08362-null-null-null-C08364-null-null-null-null-null-null-null-null-null-null-null	C18H33NO2-C18H33NO2	(6R)-3,6-dimethyl-7-((8R,Z)-8-methylhexahydroindolizin-6(5H)-ylidene)heptane-1,2-diol//(4E,8E,10E-d18:3)sphingosine	-
646.488_5.62	38.4613	34.1646	21.3802	30.9365	38.2036	20.6112	19.1447	34.5612	0.161968	0.143873	0.090036	0.130279	0.160882	0.086797	0.080622	0.145543	0.28	-	-	-	-	-	-	-
204.6076_7.66	10.3517	15.7796	15.7567	10.5807	18.5228	15.9758	14.2163	13.982	0.089885	0.137016	0.136818	0.091874	0.160836	0.138721	0.123442	0.121407	0.063	HMDB15294	C15H23N3O3S	Amdinocillin	null	-	-	-
581.8881_6.77	34.5167	30.1966	30.6964	32.9959	46.3645	39.8482	42.9234	30.7367	0.119734	0.104748	0.106482	0.114458	0.160832	0.138228	0.148896	0.106622	0.268	-	-	-	-	-	-	-
457.2327_5.3	267.253	344.454	245.002	233.429	376.277	372.342	235.23	266	0.114211	0.147203	0.104702	0.099756	0.160803	0.159122	0.100526	0.113676	0.237	HMDB03166-HMDB03318-HMDB06001-HMDB07851-HMDB07855-HMDB11133-HMDB33135-HMDB41933-HMDB41984-HMDB60869-HMDB61178-HMDB61649	C21H32N2O2-C21H32N2O2-C21H32N2O2-C21H41O7P-C21H41O7P-C21H41O7P-C12H13N3-C23H30N2O4-C23H30N2O4-C23H30N2O4-C24H32N2O4-C24H42O3	16b-Hydroxystanozolol//4b-Hydroxystanozolol//3'-Hydroxystanozolol //LPA(0:0/18:1(9Z))//LPA(18:1(9Z)/0:0)//DHAP(18:0)//Pyrimethanil//Mitragynine//Pholcodine//Ramipril Diketopiperazine//null//null	null-null-null-C00416-C00416-C03805-C11180-C09226-null-null-null-null	C20H34N4O8-C20H34N4O8-C20H34N4O8-C20H34N4O8-C20H34N4O8-C20H34N4O8-C20H34N4O8-C20H34N4O8-C20H34N4O8-C20H34N4O8-C20H34N4O8-C20H34N4O8-C21H30N8O4-C20H34N4O8-C20H34N4O8-C20H34N4O8-C20H34N4O8-C21H30N8O4-C20H34N4O8-C20H34N4O8-C21H30N8O4-C20H34N4O8-C20H34N4O8-C20H34N4O8-C20H34N4O8-C20H34N4O8-C20H34N4O8-C21H30N8O4-C21H30N8O4-C20H34N4O8-C20H34N4O8-C20H34N4O8-C20H34N4O8-C20H34N4O8-C20H34N4O8-C20H34N4O8-C20…	Glu Ile Pro Thr//Glu Ile Thr Pro//Glu Leu Pro Thr//Glu Leu Thr Pro//Glu Pro Ile Thr//Glu Pro Leu Thr//Glu Pro Thr Ile//Glu Pro Thr Leu//Glu Thr Ile Pro//Glu Thr Leu Pro//Glu Thr Pro Ile//Glu Thr Pro Leu//Phe His Arg//Ile Glu Pro Thr//Ile Glu Thr Pro//Ile Pro Glu Thr//Ile Pro Thr Glu//His Arg Phe//Ile Thr Glu Pro//Ile Thr Pro Glu//His Phe Arg//Leu Glu Pro Thr//Leu Glu Thr Pro//Leu Pro Glu Thr//Leu…	-------------------------------------------------------
571.8858_6.98	31.6715	25.3229	22.0602	27.4338	37.8592	31.6541	35.8893	23.559	0.134515	0.107551	0.093694	0.116516	0.160795	0.134441	0.152428	0.100059	0.283	-	-	-	-	-	-	-
917.4326_4.31	85.7959	39.5321	90.3837	41.835	99.162	63.1829	115.718	81.3907	0.139053	0.064071	0.146489	0.067804	0.160716	0.102403	0.187549	0.131914	0.01	HMDB13576-HMDB13591-HMDB35781-HMDB36487-HMDB36643	C46H74O13P2-C46H74O13P2-C17H22O5-C17H22O5-C17H22O5	PGP(18:3(6Z,9Z,12Z)/22:6(4Z,7Z,10Z,13Z,16Z,19Z))//PGP(18:3(9Z,12Z,15Z)/22:6(4Z,7Z,10Z,13Z,16Z,19Z))//Naematolone//null//Matricin	null-null-null-null-C09499	-	-	-
645.4875_5.62	100.429	88.297	56.8897	78.2387	97.3425	50.111	48.458	86.1837	0.165739	0.145717	0.093885	0.129117	0.160644	0.082698	0.07997	0.142229	0.287	ECMDB23285-ECMDB23317-HMDB07079-HMDB07266-HMDB07293-HMDB07294-HMDB07322-HMDB07323-HMDB07350-HMDB07387-HMDB07462-HMDB07491-HMDB07518-HMDB07519-HMDB07547-HMDB07548-HMDB07574-HMDB07575-HMDB07686-HMDB07713-HMDB07714-HMDB07742-HMDB07743-HMDB07770-HMDB15500-HMDB29816-HMDB33753-HMDB38058-HMDB55991-HMDB56248-HMDB56302-HMDB56307-HMDB56329-HMDB56332-HMDB56338-HMDB56354-HMDB56360-HMDB56370-HMDB56377	C38H72O5-C38H72O5-C38H72O5-C43H68O5-C43H68O5-C43H68O5-C43H68O5-C43H68O5-C43H68O5-C38H72O5-C43H68O5-C43H68O5-C43H68O5-C43H68O5-C43H68O5-C43H68O5-C43H68O5-C43H68O5-C43H68O5-C43H68O5-C43H68O5-C43H68O5-C43H68O5-C43H68O5-C21H32O-C21H32O-C37H70O6-C37H70O6-C38H72O5-C43H68O5-C43H68O5-C43H68O5-C43H68O5-C43H68O5-C43H68O5-C43H68O5-C43H68O5-C43H68O5-C43H68O5	null//null//DG(15:0/20:1(11Z)/0:0)//DG(18:2(9Z,12Z)/22:6(4Z,7Z,10Z,13Z,16Z,19Z)/0:0)//DG(18:3(6Z,9Z,12Z)/22:5(4Z,7Z,10Z,13Z,16Z)/0:0)//DG(18:3(6Z,9Z,12Z)/22:5(7Z,10Z,13Z,16Z,19Z)/0:0)//DG(18:3(9Z,12Z,15Z)/22:5(4Z,7Z,10Z,13Z,16Z)/0:0)//DG(18:3(9Z,12Z,15Z)/22:5(7Z,10Z,13Z,16Z,19Z)/0:0)//DG(18:4(6Z,9Z,12Z,15Z)/22:4(7Z,10Z,13Z,16Z)/0:0)//DG(20:1(11Z)/15:0/0:0)//DG(20:3(5Z,8Z,11Z)/20:5(5Z,8Z,11Z,14Z,1…	null-null-null-null-null-null-null-null-null-null-null-null-C00165-null-null-null-null-null-null-null-null-null-null-null-C12811-null-null-null-null-null-null-null-null-null-null-null-null-null-null	C36H71O7P-C36H71O7P-C36H71O7P-C36H71O7P-C36H71O7P-C37H70O6-C37H70O6	PA(O-16:0/17:1(9Z))//PA(O-18:0/15:1(9Z))//PA(P-16:0/17:0)//PA(P-18:0/15:0)//PA(P-20:0/13:0)//Glycerol 1,3-didodecanoate 2-decanoate//Glycerol 1-dodecanoate 2-tetradecanoate 3-octanoate	------
436.2217_2.93	19.0437	21.5414	25.6143	20.7995	34.8128	29.9435	35.0236	30.0334	0.087835	0.099355	0.118141	0.095933	0.160567	0.138108	0.161539	0.138523	0.253	HMDB12280-HMDB15178-HMDB15255-HMDB30931-HMDB33188-HMDB33451-HMDB38526-HMDB60595-HMDB61259	C18H40NO6P-C19H22FN3O4-C13H11N3-C13H14O-C12H11N3-C25H29N3O4-C13H14O-C21H23NO4-C23H34NO5P	Phytosphingosine-1-P//Gatifloxacin//Proflavine//null//3-Amino-1-methyl-5H-pyrido[4,3-b]indole//null//null//Olopatadine n-oxide//null	null-C07661-C11181-null-C14416-null-null-null-null	C20H29N5O6-C20H29N5O6-C20H29N5O6-C20H29N5O6-C17H33N5O6S-C17H33N5O6S-C17H33N5O6S-C17H33N5O6S-C20H29N5O6-C20H29N5O6-C17H33N5O6S-C17H33N5O6S-C17H33N5O6S-C17H33N5O6S-C17H33N5O6S-C17H33N5O6S-C17H33N5O6S-C17H33N5O6S-C20H29N5O6-C20H29N5O6-C20H29N5O6-C20H29N5O6-C20H29N5O6-C20H29N5O6-C20H29N5O6-C20H29N5O6-C20H29N5O6-C20H29N5O6-C20H29N5O6-C17H33N5O6S-C17H33N5O6S-C17H33N5O6S-C17H33N5O6S-C20H29N5O6-C20H29N5O…	Ala Ala Phe Gln//Ala Ala Gln Phe//Ala Phe Ala Gln//Ala Phe Gln Ala//Ala Lys Met Ser//Ala Lys Ser Met//Ala Met Lys Ser//Ala Met Ser Lys//Ala Gln Ala Phe//Ala Gln Phe Ala//Ala Ser Lys Met//Ala Ser Met Lys//Cys Lys Ser Val//Cys Lys Val Ser//Cys Ser Lys Val//Cys Ser Val Lys//Cys Val Lys Ser//Cys Val Ser Lys//Phe Ala Ala Gln//Phe Ala Gln Ala//Phe Gly Asn Val//Phe Gly Val Asn//Phe Asn Gly Val//Phe Asn …	-------------------------------------------------------------------------------------------------------------
603.9016_6.78	30.7545	27.1677	26.5424	29.3753	40.9432	34.6855	37.509	28.0561	0.12059	0.106526	0.104074	0.115182	0.16054	0.136003	0.147075	0.11001	0.34	-	-	-	-	-	-	-
156.0056_0.41	24.9561	24.0985	22.6285	26.7509	40.9253	48.0938	35.6412	31.8795	0.097877	0.094513	0.088748	0.104916	0.160508	0.188623	0.139784	0.12503	0.001	HMDB13004-HMDB32931	C6H7O6-C7H5NO2	null//null	null-null	-	-	-
129.0557_1.95	127.943	100.955	113.973	124.172	163.567	123.2	150.549	114.791	0.125539	0.099058	0.111832	0.121839	0.160493	0.120885	0.14772	0.112634	0.622	HMDB00227-HMDB00408-HMDB00491-HMDB00695-HMDB01184-HMDB01864-HMDB06024-HMDB10717-HMDB12140-HMDB12157-HMDB12882-HMDB14875-HMDB31214-HMDB31216-HMDB31218-HMDB31407-HMDB31512-HMDB31530-HMDB31601-HMDB31606-HMDB31607-HMDB31639-HMDB32458-HMDB32857-HMDB33286-HMDB33302-HMDB33698-HMDB34233-HMDB37788-HMDB40584-HMDB59629-HMDB59705-HMDB59876-HMDB61873-HMDB61874-HMDB61881-HMDB62007	C6H12O4-C6H10O3-C6H10O3-C6H10O3-C5H8O-C6H10O3-C6H10O3-C6H10O3-C6H12O4-C5H8O-C6H10O3-C25H27ClN2-C6H10O3-C6H10O3-C6H10O3-C5H8O-C5H8O-C5H8O-C5H8O-C5H8O-C5H8O-C6H12O4-C5H8O-C12H20O6-C6H10O3-C6H10O3-C6H10O3-C4H6O-C5H8O-C5H8O-C6H12O4-C6H12O4-C6H10O3-C4H6O-C4H6O-C6H10O3-C4H6O	Mevalonic acid//2-Methyl-3-ketovaleric acid//3-Methyl-2-oxovaleric acid//Ketoleucine//Methyl propenyl ketone//2-Ketohexanoic acid//Mevalonolactone//3-Oxohexanoic acid//(R) 2,3-Dihydroxy-3-methylvalerate//3-Methyl-2-butenal//Adipate semialdehyde//Meclizine//5-Ethoxy-4,5-dihydro-2(3H)furanone//null//Ethyl 3-oxobutanoate//Cyclopentanone//Tiglic aldehyde//3-Methyl-3-buten-2-one//2-Pentenal//4-Penten-…	C00418-null-C03465-C00233-null-C00902-null-C02122-C06007-C07330-C06102-C07116-null-null-C03500-C00557-null-null-null-null-null-null-null-null-null-null-null-null-null-null-C00418-null-null-null-null-null-null	C6H10O3-C6H10O3-C6H10O3-C6H10O3-C6H10O3-C6H10O3-C6H10O3-C6H10O3-C6H10O3-C6H10O3-C6H10O3-C6H10O3-C6H10O3-C6H10O3-C6H10O3-C6H10O3-C6H10O3-C6H10O3-C6H10O3-C6H10O3-C6H10O3-C6H10O3-C6H10O3-C6H10O3-C6H10O3	Ketoleucine//3-Methyl-2-oxovaleric acid//3-oxo-4-methyl-pentanoic acid//3-keto-n-caproic acid//4-keto-n-caproic acid//5-keto-n-caproic acid//2-Ketohexanoic acid//(&plusmn;)-Mevalonolactone//2-Methyl-3-ketovaleric acid//(S)-3-Methyl-2-oxopentanoic acid//4,5-dihydroxyhexanoic acid lactone//(R)-Pantolactone//6-Hydroxyhexan-6-olide//Ethyl 3-oxobutanoate//Adipate semialdehyde//1-Oxa-2-oxo-3-hydroxycyc…	C00233-C03465-C03467-C02122--C02129-C00902---C00671--C01012-C03241-C03500-C06102-C12314-C14530-C06008-------
308.2691_8.35	24.4795	17.2116	14.7162	17.8963	22.4804	13.5467	8.76476	20.9907	0.174746	0.122864	0.105051	0.127752	0.160476	0.096703	0.062567	0.149841	0.524	HMDB29586-HMDB31111-HMDB32218-HMDB40377	C18H39N-C15H28O-C15H28O-C15H28O	Octadecylamine//5,10-Pentadecadien-1-ol//(+/-)-Dihydrofarnesol//null	null-null-null-null	-	-	-
504.263_4.15	66.4074	37.9833	68.4907	31.6694	75.329	56.3459	75.4827	57.8334	0.14143	0.080894	0.145867	0.067447	0.160431	0.120002	0.160758	0.12317	0.098	ECMDB23333-ECMDB23348-HMDB06902-HMDB30511-HMDB30886-HMDB33191-HMDB34046-HMDB34619-HMDB39559-HMDB39944-HMDB39945-HMDB40492-HMDB40843	C39H71N3O15P2-C39H71N3O15P2-C48H72CoN11O8-C48H82O19-C48H82O19-C13H18O4-C13H18O4-C48H82O19-C48H82O19-C48H82O19-C48H82O19-C48H82O19-C48H82O19	null//null//Cobinamide//null//null//null//1,2,3,4-Tetramethoxy-5-(2-propenyl)benzene//null//null//null//null//null//Vinaginsenoside R4	null-null-C05774-null-null-null-null-null-null-null-null-null-null	C20H35N9O5-C20H35N9O5-C20H35N9O5-C20H35N9O5-C20H35N9O5-C20H35N9O5-C21H37N5O9-C21H37N5O9-C21H37N5O9-C21H37N5O9-C21H37N5O9-C21H37N5O9-C21H37N5O9-C21H37N5O9-C21H37N5O9-C21H37N5O9-C21H37N5O9-C21H37N5O9-C28H36FN3O3-C21H37N5O9-C21H37N5O9-C21H37N5O9-C21H37N5O9-C21H37N5O9-C21H37N5O9-C21H37N5O9-C21H37N5O9-C21H37N5O9-C21H37N5O9-C21H37N5O9-C21H37N5O9-C21H37N5O9-C21H37N5O9-C21H37N5O9-C21H37N5O9-C21H37N5O9-C2…	Ala His Arg Val//Ala His Val Arg//Ala Arg His Val//Ala Arg Val His//Ala Val His Arg//Ala Val Arg His//Asp Glu Ile Lys//Asp Glu Lys Ile//Asp Glu Lys Leu//Asp Glu Leu Lys//Asp Ile Glu Lys//Asp Ile Lys Glu//Asp Lys Glu Ile//Asp Lys Glu Leu//Asp Lys Ile Glu//Asp Lys Leu Glu//Asp Leu Glu Lys//Asp Leu Lys Glu//N-Desmethylmibefradil//Glu Asp Ile Lys//Glu Asp Lys Ile//Glu Asp Lys Leu//Glu Asp Leu Lys//Gl…	0
413.2453_5.36	568.42	524.424	530.678	544.974	725.863	547.065	495.683	587.741	0.125622	0.115899	0.117281	0.12044	0.160417	0.120902	0.109547	0.129892	0.001	HMDB00308-HMDB02121-HMDB15696-HMDB30389-HMDB30390-HMDB36013-HMDB36054-HMDB36749-HMDB36753-HMDB36755-HMDB38522-HMDB39613-HMDB39761-HMDB41453-HMDB61178-HMDB61324-HMDB61325	C24H38O3-C20H26O4-C23H28N2O3-C21H24N2O3-C21H24N2O3-C25H36O2-C25H36O2-C20H26O4-C20H26O4-C20H26O4-C24H38O3-C20H26O4-C25H36O2-C24H38O3-C24H32N2O4-C24H29NO4-C24H29NO4	3b-Hydroxy-5-cholenoic acid//Carnosol//Bopindolol//Quebrachidine//(+)-Quebrachidine//(R)-3,4-Dihydro-2-(4,8,12-trimethyl-3,7,11-tridecatrienyl)-2H-1-benzopyran-6-ol//null//null//null//null//2-(10-Heptadecenyl)-6-hydroxybenzoic acid//3,3',4,4'-Tetrahydroxy-5,5'-diisopropyl-2,2'-dimethylbiphenyl//null//null//null//null//null	null-C09069-null-null-null-null-null-null-null-null-null-null-null-null-null-null-null	C24H32N2O4-C20H39O5P	Trandolapril lactam (RU 46178)//Palmitoyl 3-carbacyclic Phosphatidic Acid	-
283.0367_3.64	878.57	877.275	855.579	563.708	978.606	633.947	615.469	701.802	0.143911	0.143699	0.140145	0.092336	0.160297	0.103841	0.100815	0.114956	0.085	HMDB14690-HMDB15380-HMDB29971-HMDB30786-HMDB32327-HMDB33914-HMDB34384-HMDB37765-HMDB38473-HMDB38948-HMDB39493-HMDB60396	C7H10N2OS-C14H10N2O6-C13H12O5-C14H14O4-C10H20O2S-C14H14O4-C14H14O4-C10H20O2S-C14H14O4-C10H20O2S-C14H14O4-C9H11FN2O6	Propylthiouracil//Olsalazine//null//Marmesin//Hexyl 3-mercaptobutanoate//Aegelinol//null//null//Torachrysone//3-Mercaptohexyl butyrate//null//5-Fluorouridine	C07569-C07323-null-C09276-null-null-null-null-C17672-null-null-C16633	C13H12O5-C13H12O5	Propanoic acid, 2-hydroxy-3-[(4-hydroxy-1-naphthalenyl)oxy]-//Coriandrone E	-
212.1975_11.54	71.2917	108.384	86.0943	73.3993	128.182	109.708	115.74	107.733	0.089055	0.135389	0.107546	0.091688	0.160121	0.137044	0.144579	0.134577	0.396	-	-	-	-	-	-	-
920.4744_4.34	14.8039	7.54468	13.2825	6.92647	15.0745	8.94275	16.5341	11.0379	0.157243	0.080137	0.141083	0.073571	0.160117	0.094987	0.175621	0.117241	0.023	HMDB13848-HMDB15163	C24H29N5O4-C25H28N6O	4-Hydroxyvalsartan//Irbesartan	null-C07469	-	-	-
431.3151_6.42	150.548	119.257	125.883	129.857	157.906	94.7189	73.4713	135.275	0.152544	0.120838	0.127552	0.131579	0.159999	0.095974	0.074445	0.137069	0.073	HMDB00601-HMDB03873-HMDB06228-HMDB11553-HMDB11583-HMDB12454-HMDB30702-HMDB32925-HMDB33769-HMDB35584-HMDB39867-HMDB60134-HMDB60137	C27H46O5-C27H46O5-C27H44O4-C25H46O4-C25H46O4-C27H44O4-C27H44O4-C26H42O2-C27H44O4-C25H40O2-C25H40O2-C27H44O4-C27H46O5	Coprocholic acid//3a,7a,12a-Trihydroxy-5b-cholestanoic acid//24-Hydroxycalcitriol//MG(0:0/22:2(13Z,16Z)/0:0)//MG(22:2(13Z,16Z)/0:0/0:0)//3 beta,7 alpha-Dihydroxy-5-cholestenoate//Neochlorogenin//1-Phenyl-1,3-eicosanedione//Rockogenin//null//null//23S,25,26-Trihydroxyvitamin D3//null	null-C04722-null-null-null-C17335-null-null-null-null-null-null-null	C27H44O4-C27H44O4-C27H44O4-C27H44O4-C27H44O4-C27H44O4-C27H44O4-C27H44O4-C27H44O4-C27H44O4-C27H44O4-C27H44O4-C27H44O4-C27H44O4-C27H44O4-C27H44O4-C27H44O4-C27H44O4-C27H44O4-C27H44O4-C27H44O4-C27H44O4-C27H44O4-C27H44O4-C27H44O4-C27H44O4-C27H44O4-C27H44O4-C27H44O4-C27H44O4-C27H44O4-C27H44O4-C27H44O4-C27H44O4-C27H44O4-C27H44O4-C27H44O4-C27H44O4-C27H44O4-C27H44O4-C27H44O4-C27H44O4-C27H44O4-C27H44O4-C27…	(6R)-6,19-epidioxy-1&alpha;-hydroxy-6,19-dihydrovitamin D3 / (6R)-6,19-epidioxy-1&alpha;-hydroxy-6,19-dihydrocholecalciferol//(6S)-6,19-epidioxy-1&alpha;-hydroxy-6,19-dihydrovitamin D3 / (6S)-6,19-epidioxy-1&alpha;-hydroxy-6,19-dihydrocholecalciferol//(6R)-6,19-epidioxy-25-hydroxy-6,19-dihydrovitamin D3 / (6R)-6,19-epidioxy-25-hydroxy-6,19-dihydrocholecalciferol//(6S)-6,19-epidioxy-25-hydroxy-6,1…	---------------------------------C18231-C17335-C16494-C08899-C17003-------------------
980.4963_4.28	32.4606	12.264	31.9675	11.1662	31.1917	16.833	35.2114	23.8876	0.16648	0.062898	0.163951	0.057268	0.159972	0.086331	0.180588	0.122512	0.073	HMDB12041-HMDB12042	C90H154N4O42-C90H154N4O42	Ganglioside GT2 (d18:1/18:1(11Z))//Ganglioside GT2 (d18:1/18:1(9Z))	null-null	-	-	-
315.0911_3.62	136.848	125.506	137.836	87.9923	155.563	97.3857	118.56	112.765	0.140724	0.129061	0.14174	0.090485	0.159969	0.100144	0.121918	0.115959	0.05	HMDB29955-HMDB60479	C9H18O9-C12H20N3O6S	null//Glutathione episulfonium ion	null-C14874	-	-	-
448.782_4.51	192.08	114.219	130.654	159.552	178.398	80.1798	134.045	126.664	0.172147	0.102366	0.117095	0.142995	0.159884	0.071859	0.120134	0.113519	0.089	HMDB08354-HMDB08385-HMDB08386-HMDB08417-HMDB08418-HMDB08449-HMDB08482-HMDB08640-HMDB08641-HMDB08671-HMDB08672-HMDB08704-HMDB08705-HMDB08736	C50H84NO8P-C50H84NO8P-C50H84NO8P-C50H84NO8P-C50H84NO8P-C50H84NO8P-C50H84NO8P-C50H84NO8P-C50H84NO8P-C50H84NO8P-C50H84NO8P-C50H84NO8P-C50H84NO8P-C50H84NO8P	PC(20:2(11Z,14Z)/22:6(4Z,7Z,10Z,13Z,16Z,19Z))//PC(20:3(5Z,8Z,11Z)/22:5(4Z,7Z,10Z,13Z,16Z))//PC(20:3(5Z,8Z,11Z)/22:5(7Z,10Z,13Z,16Z,19Z))//PC(20:3(8Z,11Z,14Z)/22:5(4Z,7Z,10Z,13Z,16Z))//PC(20:3(8Z,11Z,14Z)/22:5(7Z,10Z,13Z,16Z,19Z))//PC(20:4(5Z,8Z,11Z,14Z)/22:4(7Z,10Z,13Z,16Z))//PC(20:4(8Z,11Z,14Z,17Z)/22:4(7Z,10Z,13Z,16Z))//PC(22:4(7Z,10Z,13Z,16Z)/20:4(5Z,8Z,11Z,14Z))//PC(22:4(7Z,10Z,13Z,16Z)/20:4(…	C00157-C00157-C00157-C00157-C00157-C00157-C00157-C00157-C00157-C00157-C00157-C00157-C00157-C00157	-	-	-
187.6028_6.6	13.8757	16.6943	15.3715	9.27032	18.0396	12.9207	9.53797	17.2476	0.12284	0.147792	0.136082	0.082069	0.159702	0.114385	0.084438	0.152691	0.257	HMDB30333-HMDB30351-HMDB30666-HMDB30787-HMDB30798-HMDB33879-HMDB33880-HMDB34987-HMDB35041-HMDB35042-HMDB35403-HMDB35440-HMDB38014-HMDB38217-HMDB39503-HMDB41401	C21H24O5-C16H14N2O-C21H24O5-C19H24O5-C21H24O5-C21H24O5-C21H24O5-C19H24O5-C19H24O5-C19H24O5-C21H24O5-C21H24O5-C19H24O5-C15H19ClO-C21H27NO5-C21H24O5	null//Arborine//Chalepin acetate//(R)-Marmin//Myricanone//null//null//null//Gibberellin A51//null//Gingerenone A//alpha,beta-Dihydroxanthohumol//null//Pterosin H//null//null	null-C10642-C09308-null-null-null-null-null-C11865-null-C10460-null-null-null-null-null	-	-	-
269.6627_8.83	5.08712	7.82213	6.60277	4.47157	7.62327	5.88069	4.72565	5.55428	0.106498	0.163754	0.138227	0.093611	0.159591	0.123111	0.09893	0.116277	0.07	HMDB35742-HMDB36415	C30H40O6-C30H40O6	Absinthin//null	C09286-null	-	-	-
273.6367_4.76	12.5308	11.6486	11.0906	11.9143	15.5753	10.9104	11.0753	12.9697	0.128239	0.11921	0.113499	0.121929	0.159395	0.111656	0.113343	0.132729	0.002	HMDB39122	C27H36O9	Crocin 4	C00744	-	-	-
391.2843_4.53	2158.13	970.334	1523.37	1847.72	1880.4	721.23	1582.83	1124.2	0.182765	0.082174	0.12901	0.156478	0.159245	0.061079	0.134045	0.095205	0.036	HMDB00016-HMDB00328-HMDB00374-HMDB00460-HMDB00467-HMDB00503-HMDB00920-HMDB12866-HMDB31062-HMDB31063-HMDB31087-HMDB31272-HMDB31406-HMDB31691-HMDB31843-HMDB32308-HMDB32320-HMDB32396-HMDB32404-HMDB32453-HMDB32461-HMDB32489-HMDB32534-HMDB33126-HMDB33371-HMDB33724-HMDB34428-HMDB34429-HMDB34632-HMDB36140-HMDB36784-HMDB37106-HMDB37185-HMDB37225-HMDB37309-HMDB38073-HMDB38273-HMDB38274-HMDB38277-HMDB38278…	C21H30O3-C24H38O4-C21H30O3-C24H38O4-C24H38O4-C24H38O4-C21H30O3-C24H38O4-C11H20O2-C11H20O2-C11H20O2-C11H20O2-C11H20O2-C11H20O2-C11H20O2-C11H20O2-C11H20O2-C11H20O2-C11H20O2-C11H20O2-C11H20O2-C11H20O2-C11H20O2-C21H30O3-C11H20O2-C11H20O2-C11H20O2-C11H20O2-C21H30O3-C11H20O2-C11H20O2-C11H20O2-C11H20O2-C11H20O2-C11H20O2-C22H40O4-C11H20O2-C11H20O2-C11H20O2-C11H20O2-C11H20O2-C11H20O2-C11H20O2-C21H30O3-C24…	Deoxycorticosterone//12-Ketodeoxycholic acid//17-Hydroxyprogesterone//7-Hydroxy-3-oxocholanoic acid//Nutriacholic acid//7a-Hydroxy-3-oxo-5b-cholanoic acid//11a-Hydroxyprogesterone//9'-Carboxy-alpha-chromanol//null//null//trans-2-Hexyl-1-cyclopropaneacetic acid//null//Ethyl 3-cyclohexylpropionate//cis-3-Hexenyl pentanoate//2,3-Undecanedione//(E)-3-Heptenyl 2-methylpropanoate//3-Hexenyl 2-methylbut…	C03205-null-C01176-null-null-null-C03747-null-null-null-null-null-null-null-null-null-null-null-null-null-null-C13422-null-null-C12295-C13910-null-null-null-null-null-null-null-null-null-null-null-null-null-null-null-null-null-null-null-null-null-null-null-null-null-null-null-null-null-null	C24H38O4-C24H38O4-C24H38O4-C24H38O4-C24H38O4-C24H38O4-C24H38O4-C24H38O4-C24H38O4-C24H38O4-C24H38O4-C24H38O4-C24H38O4-C24H38O4-C24H38O4-C24H38O4-C24H38O4-C24H38O4-C24H38O4-C24H38O4-C24H38O4-C24H38O4-C24H38O4-C24H38O4-C24H38O4-C24H38O4-C24H38O4-C24H38O4-C24H38O4-C24H38O4-C24H38O4-C24H38O4-C24H38O4-C24H38O4-C24H38O4-C24H38O4-C24H38O4-C24H38O4-C24H38O4-C24H38O4-C24H38O4-C24H38O4-C24H38O4-C24H38O4-C24…	Pregnan-20-one, 17-(acetyloxy)-3-hydroxy-6-methyl-, (3b,5b,6a)-//Pregnan-20-one, 17-(acetyloxy)-3-hydroxy-6-methyl-, (3a,5b,6a)-//Pregnan-20-one, 17-(acetyloxy)-3-hydroxy-6-methyl-, (3a,5a,6a)-//Pregnan-20-one, 17-(acetyloxy)-3-hydroxy-6-methyl-, (3b,5a,6a)-//Bis(2-ethylhexyl) phthalate//Nutriacholic acid//3&alpha;-Hydroxy-6-oxo-5&beta;-cholan-24-oic Acid//3&beta;-Hydroxy-6-oxo-5&beta;-cholan-24-…	----------------------------------C11637----C15375-------------------C03690---C14227-C14577-------------------------------------------------------
282.0339_3.64	4604.21	4639.94	4450.95	2979.39	5103.21	3366.82	3247.99	3683.35	0.143541	0.144655	0.138763	0.092886	0.159098	0.104964	0.10126	0.114832	0.101	HMDB00201-HMDB01504-HMDB15047-HMDB60244	C9H17NO4-C10H16NO3PS-C8H13N3O4S-C4H12NO4P	L-Acetylcarnitine//Aminoparathion//Tinidazole//null	C02571-C06605-null-null	C8H13N3O4S-C16H9NO2-C16H9NO2-C16H9NO2-C16H9NO2	Tinidazole//3-Nitrofluoranthene//1-Nitropyrene//4-Nitropyrene//2-Nitropyrene	0
199.1704_8.15	47.1572	46.2676	47.1405	43.1196	59.8448	43.1734	32.7248	56.7265	0.125367	0.123002	0.125322	0.114633	0.159096	0.114776	0.086998	0.150806	0.101	HMDB00529-HMDB10729-HMDB13824-HMDB28866-HMDB28867-HMDB28908-HMDB28930-HMDB29585-HMDB29763-HMDB30002-HMDB30252-HMDB31084-HMDB31152-HMDB31195-HMDB31261-HMDB31359-HMDB31565-HMDB31683-HMDB31685-HMDB31728-HMDB32214-HMDB32235-HMDB32248-HMDB32540-HMDB33378-HMDB33434-HMDB33546-HMDB33857-HMDB34160-HMDB34844-HMDB35229-HMDB35929-HMDB36069-HMDB36091-HMDB36092-HMDB36182-HMDB36190-HMDB36815-HMDB37186-HMDB37305…	C12H22O2-C12H22O2-C9H14O-C11H20N2O4-C11H20N2O4-C11H20N2O4-C11H20N2O4-C12H22O2-C12H22O2-C11H18O-C11H18O-C9H14O-C9H14O-C9H14O-C9H14O-C11H18O-C11H18O-C12H22O2-C9H14O-C11H18O-C12H22O2-C12H22O2-C12H22O2-C11H18O-C12H22O2-C9H14O-C11H18O-C9H14O-C12H22O2-C12H22O2-C9H14O-C9H14O-C9H14O-C9H14O-C9H14O-C12H22O2-C11H18O-C11H18O-C12H22O2-C12H22O2-C12H22O2-C12H22O2-C12H22O2-C12H22O2-C12H22O2-C12H22O2-C12H22O2-C12…	5-Dodecenoic acid//trans-Dodec-2-enoic acid//2-Pentylfuran//null//null//null//null//Methyl 10-undecenoate//Allyl nonanoate//(-)-Nopol//Limonene aldehyde//2-Pentylfuran n//(3Z,6Z)-3,6-Nonadienal//3,5,5-Trimethyl-2-cyclohexen-1-one//null//2,4-Undecadienal//Dihydrojasmone//xi-Dihydro-5-octyl-2(3H)-furanone//2,4-Nonadienal//2-Hexylidenecyclopentanone//cis-4-Decenyl acetate//2,6-Dimethyl-5-heptenal pr…	null-null-null-null-null-null-null-null-null-null-null-null-C16323-C14743-null-null-null-null-null-null-null-null-null-null-null-null-null-C08499-C12298-null-null-null-null-null-null-null-null-null-null-null-null-null-null-null-null-null-null-null-null-null-null-null-null-C09870-null	C12H22O2-C12H22O2-C12H22O2-C12H22O2-C12H22O2-C12H22O2-C12H22O2-C12H22O2-C12H22O2-C12H22O2-C12H22O2-C12H22O2-C12H22O2-C12H22O2-C12H22O2-C12H22O2-C12H22O2-C12H22O2-C12H22O2-C12H22O2-C12H22O2-C12H22O2-C12H22O2-C12H22O2-C12H22O2-C12H22O2-C12H22O2-C12H22O2-C12H22O2-C12H22O2-C12H22O2-C12H22O2-C12H22O2-C12H22O2-C12H22O2-C12H22O2-C12H22O2-C12H22O2-C12H22O2-C12H22O2-C12H22O2-C12H22O2-C12H22O2-C12H22O2-C12…	(2S,4R,6R,8S)-2,4,8-Trimethyl-1,7-dioxaspiro-[5.5]undecane//(6R,8S)-2,2,8-Trimethyl-1,7-dioxaspiro[5.5]undecane//2-Propyl-1,7-dioxaspiro[5.5]undecane//2-Ethyl-8-methyl-1,7-dioxaspiro[5.5]undecane//2,7-Diethyl-1,6-dioxaspiro[4.5]decane//2-lauroleic acid//Linderic acid//6-lauroleic acid//7-lauroleic acid//9-lauroleic acid//10-Lauroleic acid//11-lauroleic acid//10Z-dodecenoic acid//2Z-dodecenoic aci…	------------------C12298------------C09870-C16825-C16947--------------------------------
572.2061_4.31	44.8875	48.5212	46.644	46.9623	64.3949	49.6208	46.1011	57.7084	0.110877	0.119853	0.115216	0.116002	0.159062	0.122569	0.113875	0.142546	0.092	HMDB12623-HMDB12624-HMDB12780-HMDB15381	C28H37N3O9S-C28H37N3O9S-C28H37N3O9S-C27H33N3O6S	2-Hydroxyestrone-1-S-glutathione//2-Hydroxyestrone-4-S-glutathione//4-Hydroxyestrone-2-S-glutathione//Gliquidone	null-null-null-null	C23H35N7O6S-C23H35N7O6S-C23H35N7O6S-C23H35N7O6S-C23H35N7O6S-C23H35N7O6S-C20H39N7O6S2-C20H39N7O6S2-C20H39N7O6S2-C20H39N7O6S2-C20H39N7O6S2-C20H39N7O6S2-C23H35N7O6S-C23H35N7O6S-C31H31N5O4-C23H35N7O6S-C23H35N7O6S-C23H35N7O6S-C23H35N7O6S-C23H35N7O6S-C23H35N7O6S-C20H39N7O6S2-C20H39N7O6S2-C23H35N7O6S-C23H35N7O6S-C20H39N7O6S2-C31H31N5O4-C23H35N7O6S-C23H35N7O6S-C31H31N5O4-C20H39N7O6S2-C20H39N7O6S2-C20H39N…	Cys Pro Arg Tyr//Cys Pro Tyr Arg//Cys Arg Pro Tyr//Cys Arg Tyr Pro//Cys Tyr Pro Arg//Cys Tyr Arg Pro//Met Met Arg Thr//Met Met Thr Arg//Met Arg Met Thr//Met Arg Thr Met//Met Thr Met Arg//Met Thr Arg Met//Pro Cys Arg Tyr//Pro Cys Tyr Arg//Trp Phe Trp//Pro Arg Cys Tyr//Pro Arg Tyr Cys//Pro Tyr Cys Arg//Pro Tyr Arg Cys//Arg Cys Pro Tyr//Arg Cys Tyr Pro//Arg Met Met Thr//Arg Met Thr Met//Arg Pro Cys …	--------------------------------------
992.4905_4.29	18.9547	11.4416	19.1939	10.8087	21.1179	12.4989	21.6791	17.0934	0.142744	0.086164	0.144545	0.081398	0.159034	0.094127	0.16326	0.128727	0.034	HMDB12450	C50H74NO10P	PS(22:6(4Z,7Z,10Z,13Z,16Z,19Z)/22:6(4Z,7Z,10Z,13Z,16Z,19Z))	null	-	-	-
621.3397_3.49	51.1616	33.5439	47.7279	37.1092	64.6719	43.0685	71.6746	57.7048	0.125809	0.082486	0.117365	0.091253	0.159031	0.105907	0.176251	0.141899	0.117	ECMDB23633-ECMDB23646-ECMDB23649-ECMDB23663-HMDB29310-HMDB29379	C28H55O11P-C28H55O11P-C28H55O11P-C28H55O11P-C33H52O8-C16H24NO5	null//null//null//null//Collettiside I//Sinapine	null-null-null-null-null-C00933	C28H44N8O8-C35H50O8	Glu Ala Phe Arg Val//Avermectin A1a aglycone	0
426.287_4.62	229.119	169.867	158.604	232.357	259.299	172.697	226.364	182.224	0.140518	0.104179	0.097271	0.142504	0.159027	0.105914	0.138828	0.111758	0.199	HMDB14668-HMDB15189-HMDB41842-HMDB42000	C20H29N3O2-C11H16N2O-C12H16N2O-C12H16N2O	Dibucaine//Tocainide//Bufotenin//Psilocin	C07879-C07142-C08299-C08312	C23H39NO6-C23H39NO6-C23H39NO6-C23H39NO6	Prostaglandin D2 serinol amide//Prostaglandin E2 serinol amide//PGD2-dihydroxypropanylamine//PGE2-dihydroxypropanylamine	---
914.4922_4.48	27.5027	20.0128	21.5228	26.0746	29.8453	16.8464	24.851	21.0656	0.146508	0.106609	0.114653	0.138901	0.158987	0.089742	0.132382	0.112218	0.105	HMDB61558-HMDB61566-HMDB61569-HMDB61586-HMDB61594-HMDB61598-HMDB61606-HMDB61610-HMDB61618-HMDB61625	C47H78NO12P-C47H78NO12P-C47H78NO12P-C47H78NO12P-C47H78NO12P-C47H78NO12P-C47H78NO12P-C47H78NO12P-C47H78NO12P-C47H78NO12P	null//null//null//null//null//null//null//null//null//null	null-null-null-null-null-null-null-null-null-null	-	-	-
982.1466_3.62	14.2891	13.0841	13.175	6.48535	13.1263	6.02579	7.3477	9.13348	0.172852	0.158275	0.159374	0.078452	0.158786	0.072892	0.088883	0.110485	0.189	-	-	-	-	-	-	-
392.2879_4.53	596.303	316.934	429.671	513.347	545.646	247.979	427.891	360.134	0.17345	0.092188	0.12498	0.14932	0.158715	0.072131	0.124463	0.104754	0.044	HMDB07861-HMDB07862-HMDB07863-HMDB07864-HMDB07865-HMDB07941-HMDB07942-HMDB07951-HMDB08165-HMDB08198-HMDB08494-HMDB08876-HMDB08935-HMDB08936-HMDB08944-HMDB08945-HMDB08967-HMDB08976-HMDB08995-HMDB08996-HMDB09005-HMDB09027-HMDB09036-HMDB09037-HMDB09060-HMDB09069-HMDB09070-HMDB09091-HMDB09092-HMDB09100-HMDB09101-HMDB09123-HMDB09132-HMDB09156-HMDB09165-HMDB09197-HMDB09261-HMDB09287-HMDB09292-HMDB09293…	C39H73O8P-C39H73O8P-C39H73O8P-C39H73O8P-C39H73O8P-C41H76NO8P-C41H76NO8P-C43H76NO8P-C41H76NO8P-C41H76NO8P-C43H76NO8P-C41H76NO8P-C41H76NO8P-C41H76NO8P-C43H76NO8P-C43H76NO8P-C41H76NO8P-C43H76NO8P-C41H76NO8P-C41H76NO8P-C43H76NO8P-C41H76NO8P-C43H76NO8P-C43H76NO8P-C41H76NO8P-C43H76NO8P-C43H76NO8P-C41H76NO8P-C41H76NO8P-C43H76NO8P-C43H76NO8P-C41H76NO8P-C43H76NO8P-C41H76NO8P-C43H76NO8P-C43H76NO8P-C43H76NO…	PA(18:0/18:2(9Z,12Z))//PA(18:1(11Z)/18:1(11Z))//PA(18:1(11Z)/18:1(9Z))//PA(18:1(9Z)/18:1(11Z))//PA(18:1(9Z)/18:1(9Z))//PC(15:0/18:3(6Z,9Z,12Z))//PC(15:0/18:3(9Z,12Z,15Z))//PC(15:0/20:5(5Z,8Z,11Z,14Z,17Z))//PC(18:3(6Z,9Z,12Z)/15:0)//PC(18:3(9Z,12Z,15Z)/15:0)//PC(20:5(5Z,8Z,11Z,14Z,17Z)/15:0)//PE(14:1(9Z)/22:2(13Z,16Z))//PE(16:0/20:3(5Z,8Z,11Z))//PE(16:0/20:3(8Z,11Z,14Z))//PE(16:0/22:5(4Z,7Z,10Z,13…	C00416-C00416-C00416-C00416-C00416-C00157-C00157-C00157-C00157-C00157-C00157-C00350-C00350-C00350-C00350-C00350-C00350-C00350-C00350-C00350-C00350-C00350-C00350-C00350-C00350-C00350-C00350-C00350-C00350-C00350-C00350-C00350-C00350-C00350-C00350-C00350-C00350-C00350-C00350-C00350-C00350-C00350-C00350-C00350-C00350-C00350-C00350-C00350-C00350-C00350-C00350-C00350-C00350-null-null-null-null-null-null	-	-	-
556.3703_4.99	45.7418	39.3153	41.4851	43.6415	59.4323	42.4524	55.8847	46.5158	0.122151	0.10499	0.110784	0.116543	0.158711	0.113367	0.149237	0.124218	0.319	HMDB32090-HMDB35112-HMDB35624-HMDB35843-HMDB61935	C16H24O3-C29H44O5-C29H44O5-C29H44O5-C16H24O3	null//null//null//null//null	null-null-null-null-null	C23H45N11O5-C23H45N11O5-C23H45N11O5-C23H45N11O5-C23H45N11O5-C23H45N11O5-C23H45N11O5-C23H45N11O5-C23H45N11O5-C23H45N11O5-C23H45N11O5-C23H45N11O5	Lys Pro Arg Arg//Lys Arg Pro Arg//Lys Arg Arg Pro//Pro Lys Arg Arg//Pro Arg Lys Arg//Pro Arg Arg Lys//Arg Lys Pro Arg//Arg Lys Arg Pro//Arg Pro Lys Arg//Arg Pro Arg Lys//Arg Arg Lys Pro//Arg Arg Pro Lys	-----------
883.4131_3.79	32.3444	28.2716	39.7009	32.5063	41.3891	25.6493	31.1171	29.9777	0.123945	0.108339	0.152136	0.124566	0.158606	0.09829	0.119242	0.114876	0.514	HMDB09780-HMDB09798-HMDB09802-HMDB29906-HMDB30738	C41H75O13P-C41H75O13P-C41H75O13P-C82H134O38-C82H134O38	null//null//null//null//null	null-null-null-null-null	-	-	-
568.4117_8.87	74.1754	64.3084	70.5329	62.7882	106.554	107.633	97.1749	89.6191	0.110251	0.095585	0.104837	0.093326	0.158377	0.159981	0.144437	0.133206	0.625	HMDB13892-HMDB14339-HMDB15646-HMDB29567-HMDB32208-HMDB33409-HMDB34516-HMDB35257-HMDB60532	C16H25NO2-C16H25NO2-C16H25NO2-C16H25NO2-C17H25NO2-C31H48O4-C31H48O4-C31H48O4-C16H25NO2	N-Desmethylvenlafaxine//Tramadol//Desvenlafaxine//Hydroxy-alpha-sanshool//Citronellyl anthranilate//null//3b,18b-3-Methoxy-11-oxo-12-oleanen-30-oic acid//null//null	null-C07153-null-null-C00108-null-null-null-null	-	-	-
538.3456_6.13	54.6778	62.2988	30.8327	61.9209	63.9653	46.3528	37.2895	46.7279	0.135319	0.15418	0.076306	0.153244	0.158304	0.114716	0.092286	0.115644	0.691	-	-	-	-	C24H45N9O5-C24H45N9O5-C24H45N9O5-C24H45N9O5	His Lys Lys Lys//Lys His Lys Lys//Lys Lys His Lys//Lys Lys Lys His	---
376.2892_6.97	111.447	103.423	92.3947	123.265	131.516	63.269	66.9851	139.116	0.134045	0.124394	0.111129	0.148259	0.158183	0.076098	0.080567	0.167324	0.359	HMDB12100-HMDB12101-HMDB13648-HMDB38568	C41H81N2O6P-C41H81N2O6P-C18H35NO2-C27H35NO3	SM(d18:1/18:1(11Z))//SM(d18:1/18:1(9Z))//Palmitoleoyl Ethanolamide//null	C00550-C00550-null-null	-	-	-
314.0728_3.63	593.477	492.345	497.537	337.436	591.548	388.232	407.82	432.879	0.15863	0.131598	0.132986	0.090193	0.158114	0.10377	0.109006	0.115704	0.059	HMDB39314	C30H30O15	null	null	C21H13N-C21H13N-C21H13N	Dibenz[a,h]acridine//Dibenz[a,j]acridine//Dibenz[c,h]acridine	C19219-C19220-C20122
901.4138_4.22	42.7026	22.9572	31.8665	24.1663	40.773	24.6403	39.2017	31.5656	0.165595	0.089025	0.123574	0.093714	0.158113	0.095552	0.152019	0.122407	0.09	HMDB35610	C21H32O9	null	null	-	-	-
255.2556_7.28	15.5593	22.8426	16.5604	13.614	26.3565	26.3001	19.9516	25.6263	0.093275	0.136938	0.099277	0.081613	0.158002	0.157664	0.119606	0.153625	0.086	HMDB29986-HMDB30613-HMDB31286-HMDB34290-HMDB41076	C33H68-C28H58O2-C28H58O2-C28H58O2-C28H58O2	null//null//null//1,28-Octacosanediol//null	null-null-null-null-null	-	-	-
365.1038_5.65	33.4747	26.8785	36.715	32.6773	45.4935	46.7828	35.0028	30.9352	0.116248	0.093341	0.1275	0.113479	0.157986	0.162463	0.121555	0.107429	0.209	HMDB00048-HMDB00055-HMDB00163-HMDB00186-HMDB00258-HMDB00740-HMDB00975-HMDB02923-HMDB05826-HMDB06603-HMDB06792-HMDB11740-HMDB11742-HMDB14831-HMDB29527-HMDB29870-HMDB29880-HMDB29882-HMDB29898-HMDB29902-HMDB29919-HMDB29933-HMDB30090-HMDB30622-HMDB30793-HMDB30807-HMDB30852-HMDB31420-HMDB31620-HMDB33291-HMDB33304-HMDB33309-HMDB33368-HMDB34011-HMDB34012-HMDB34114-HMDB34115-HMDB34438-HMDB37320-HMDB37322…	C12H22O11-C12H22O11-C12H22O11-C12H22O11-C12H22O11-C12H22O11-C12H22O11-C12H22O11-C12H22O11-C12H22O11-C12H22O11-C12H22O11-C12H22O11-C20H12O5-C16H14O5-C16H14O5-C12H22O11-C12H22O11-C12H22O11-C12H22O11-C12H22O11-C12H22O11-C16H14O5-C16H14O5-C16H14O5-C16H14O5-C16H14O5-C16H14O5-C16H14O5-C16H14O5-C21H16O6-C16H14O5-C12H22O11-C16H14O5-C16H14O5-C16H14O5-C16H14O5-C16H14O5-C16H14O5-C16H14O5-C16H14O5-C16H14O5-C…	Melibiose//Cellobiose//D-Maltose//Alpha-Lactose//Sucrose//Lactulose//Trehalose//Isomaltose//Galactinol//3-b-Galactopyranosyl glucose//Epimelibiose//Turanose//Kojibiose//Fluorescein//Melilotocarpan B//3',7-Dihydroxy-4'-methoxyisoflavanone//Neotrehalose//Sakebiose//Inulobiose//null//null//Mannobiose//Sakuranetin//(R)-Oxypeucedanin//Moracin B//3,4-Dihydro-8-hydroxy-3-(3-hydroxy-4-methoxyphenyl)-1H-2…	C05402-C06422-C00208-C00243-C00089-C07064-C01083-C00252-C01235-null-C05400 -C19636-C19632-null-null-null-null-C01518-C03323-null-null-null-C09833-C09282-null-C10274-null-null-null-null-null-null-null-null-null-null-null-null-null-null-null-null-null-null-null-null-null-C01970-null-C04147-null-null-null	C12H22O11-C12H22O11-C12H22O11-C12H22O11-C12H22O11-C12H22O11-C12H22O11-C12H22O11-C12H22O11-C12H22O11-C12H22O11-C12H22O11-C12H22O11-C21H16O6-C21H16O6-C21H16O6-C12H22O11-C12H22O11-C12H22O11-C12H22O11-C12H22O11-C12H22O11-C12H22O11-C12H22O11-C12H22O11-C12H22O11-C21H16O6-C12H22O11-C12H22O11-C12H22O11-C12H22O11-C12H22O11-C12H22O11-C12H22O11-C21H16O6-C12H22O11-C12H22O11-C12H22O11-C12H22O11	Sucrose//D-Lactose//Epimelibiose//Galactinol (1-&alpha;-d-galactosyl-myo-inositol)//Melibiose//&alpha;,&alpha;-Trehalose//Cellobiose//Laminaribiose//Nigerose (Sakebiose)//Isomaltose//Maltose//Gentiobiose//Leucrose//Robustone//5-Hydroxy-3\',4\'-methylenedioxy-6\'\',6\'\'-dimethylpyrano[2\'\',3\'\':7,8]isoflavone//Gancaonin F//D-(+)-Cellobiose//3-b-Galactopyranosyl glucose//D-(+)-Turanose//Kojibios…	C00089-C00243-C05400-C01235-C05402-C01083-C00185-C02048-C01518-C00252-C00208-C08240-------C19636-C19632-C01711-C01725-C01742-C03857-C04147-C08250-C10636-C15548-C19633-C19634-C19773-C01970-----C07064--
272.052_2.87	180.809	215.253	155.487	167.796	233.693	190.249	146.11	190.521	0.122175	0.145449	0.105065	0.113382	0.157909	0.128554	0.098729	0.128738	0.087	HMDB01190-HMDB29355-HMDB30402-HMDB39102-HMDB59747	C10H9NO-C12H13NO5-C5H9N3O3-C12H13NO5-C12H13NO5	Indoleacetaldehyde//N-Phenylacetylaspartic acid//null//null//4-Hydroxy-3-methoxy-cinnamoylglycine	C00637-null-null-null-C02564	-	-	-
632.4085_4.49	125.206	61.4925	73.7855	98.356	105.18	42.8831	86.6297	72.5531	0.187973	0.092319	0.110775	0.147663	0.157907	0.064381	0.130058	0.108925	0.024	HMDB04845-HMDB11917-HMDB11918	C59H108N2O21-C59H108N2O21-C59H108N2O21	Ganglioside GM3 (d18:1/18:0)//Ganglioside GM3 (d18:0/18:1(11Z))//Ganglioside GM3 (d18:0/18:1(9Z))	C04730-null-null	C31H64NO6PS	Heptanoyl thio-PC
426.3602_6.96	18.3275	15.3703	20.1959	13.8245	20.0236	13.4297	13.0517	12.5932	0.14452	0.121201	0.159253	0.109011	0.157894	0.105899	0.102918	0.099302	0.644	HMDB04975-HMDB05065-HMDB05356-HMDB05379-HMDB05433-HMDB05436-HMDB06351-HMDB06464-HMDB10413-HMDB10417-HMDB10436-HMDB10449-HMDB10472-HMDB10499-HMDB10712-HMDB11543-HMDB11573-HMDB13338-HMDB14849-HMDB36342-HMDB36344-HMDB42065-HMDB42124-HMDB42133-HMDB42139-HMDB42149-HMDB42153-HMDB42167-HMDB42174-HMDB42181-HMDB42291-HMDB42323-HMDB42328-HMDB42357-HMDB42387-HMDB42423-HMDB42437-HMDB42444-HMDB42544-HMDB42553…	C48H91NO8-C25H47NO4-C51H98O6-C53H96O6-C53H96O6-C55H94O6-C25H47NO4-C25H47NO4-C51H98O6-C53H96O6-C53H96O6-C53H96O6-C55H94O6-C55H94O6-C48H91NO8-C23H44O4-C23H44O4-C25H47NO4-C10H21N3O-C53H96O6-C23H44O4-C51H98O6-C51H98O6-C53H96O6-C53H96O6-C55H94O6-C51H98O6-C53H96O6-C53H96O6-C51H98O6-C53H96O6-C55H94O6-C55H94O6-C55H94O6-C55H94O6-C53H96O6-C55H94O6-C55H94O6-C53H96O6-C55H94O6-C55H94O6-C53H96O6-C55H94O6-C55H9…	Glucosylceramide (d18:1/24:1(15Z))//Oleoylcarnitine//TG(16:0/16:0/16:0)[iso]//TG(16:0/16:1(9Z)/18:2(9Z,12Z))[iso6]//TG(16:1(9Z)/16:1(9Z)/18:1(9Z))[iso3]//TG(16:1(9Z)/16:1(9Z)/20:4(5Z,8Z,11Z,14Z))[iso3]//Vaccenyl carnitine//Elaidic carnitine//null//TG(16:0/16:0/18:3(9Z,12Z,15Z))[iso3]//TG(18:1(11Z)/14:0/18:2(9Z,12Z))[iso3]//TG(18:1(9Z)/14:0/18:2(9Z,12Z))[iso6]//TG(18:2(9Z,12Z)/14:0/20:4(5Z,8Z,11Z,…	C01190-null-null-C00422-C00422-C00422-null-null-null-null-null-null-null-null-C02686-null-null-null-C07968-null-null-null-null-null-null-null-null-null-null-null-null-null-null-null-null-null-null-null-null-null-null-null-null-null-null-null-null-null-null-null-null-null-null-null-null-null-null-null-null-null-null-null-null-null-null-null-null-null-null-null-null-null-null-null-null-null-null-nu…	C25H47NO4-C25H47NO4	Vaccenyl carnitine//Elaidic carnitine	-
834.4607_5.41	29.6859	24.3513	18.1855	26.7159	29.5087	20.0342	15.6794	22.7589	0.158816	0.130277	0.097291	0.142927	0.157868	0.107181	0.083883	0.121758	0.348	HMDB15111-HMDB29622-HMDB36836-HMDB36864-HMDB40653-HMDB41530	C43H65N5O10-C21H32O7-C22H32O7-C22H32O7-C42H64O14-C40H66O14	Telithromycin//null//Cascarillin//null//null//null	null-null-C09071-null-null-null	C43H65N5O10	TELITHROMYCIN	C12009
395.2212_8.55	74.0018	92.9813	74.4294	59.4809	100.314	83.7846	61.0815	89.5806	0.116418	0.146277	0.117091	0.093574	0.157813	0.131808	0.096092	0.140927	0.083	HMDB02685-HMDB02689-HMDB04239-HMDB12869-HMDB29793-HMDB29836-HMDB30012-HMDB30044-HMDB31357-HMDB32784-HMDB33468-HMDB34699-HMDB35074-HMDB35317-HMDB37144-HMDB37909-HMDB39518-HMDB41872	C20H36O5-C20H36O5-C20H36O5-C23H32O4-C25H30O4-C12H14N2-C23H32O4-C23H32O4-C41H66O13-C23H32O4-C24H28N2O6-C36H61NO15-C25H30O4-C25H30O4-C12H14N2-C41H66O13-C41H66O13-C12H14N2	Prostaglandin F1a//13,14-Dihydro PGE1//13,14-Dihydro PGF2a//9'-Carboxy-gamma-tocotrienol//null//1,2,3,4-Tetrahydro-2-methyl-b-carboline//Scutigeral//null//null//null//Diferuloylputrescine//Fumonisin A2//null//null//1-Phenyl-5-propyl-1H-pyrazole//null//null//Detomidine	C06475-null-null-null-null-null-null-null-null-null-null-null-null-null-null-null-null-C07450	C23H32O4-C23H32O4-C23H32O4-C25H30O4-C25H30O4-C25H30O4-C25H30O4-C25H30O4-C25H30O4-C22H31FO5-C23H32O4-C23H32O4-C25H30O4-C18H35O7P-C25H30O4-C23H32O4-C23H32O4-C23H32O4-C25H30O4	Hydroxyprogesterone acetate//desoxycorticosterone acetate//3-ACETOXYPREGN-16-EN-12,20-DIONE//Kazinol A//Gancaonin J//3-Geranyl-4,2\',4\'-trihydroxydihydrochalcone//2\',4\',6\'-Trihydroxy-3\',5\'-diprenyldihydrochalcone//(+)-Linderatin//(-)-Linderatin//20-Dihydrodexamethasone//16alpha,17alpha-Epoxy-20-oxopregn-5-en-3beta-yl acetate//3alpha-Hydroxy-5beta-pregn-16-ene-11,20-dione 3-acetate//Bixin//P…	-C14554--C09760-------C14635-C15333-------
933.4415_4.38	54.6111	25.015	54.4659	25.1671	53.4995	30.0581	58.0966	38.101	0.161088	0.073787	0.16066	0.074236	0.157809	0.088663	0.171369	0.112388	0.039	HMDB13561-HMDB13574-HMDB13575-HMDB13589-HMDB13590-HMDB39295-HMDB39490	C46H76O13P2-C46H76O13P2-C46H76O13P2-C46H76O13P2-C46H76O13P2-C46H72O18-C48H72O19	PGP(18:2(9Z,12Z)/22:6(4Z,7Z,10Z,13Z,16Z,19Z))//PGP(18:3(6Z,9Z,12Z)/22:5(4Z,7Z,10Z,13Z,16Z))//PGP(18:3(6Z,9Z,12Z)/22:5(7Z,10Z,13Z,16Z,19Z))//PGP(18:3(9Z,12Z,15Z)/22:5(4Z,7Z,10Z,13Z,16Z))//PGP(18:3(9Z,12Z,15Z)/22:5(7Z,10Z,13Z,16Z,19Z))//null//null	null-null-null-null-null-null-null	C41H62N12O11	Angiotensin (1-7)	C15850
863.427_4.36	40.9878	18.9298	39.7645	18.5277	40.7118	22.7367	42.1475	34.514	0.158671	0.073281	0.153935	0.071724	0.157602	0.088018	0.16316	0.13361	0.323	HMDB13477-HMDB13490-HMDB13491-HMDB13518-HMDB13533-HMDB13547-HMDB15459-HMDB30523-HMDB30868-HMDB35027-HMDB35774-HMDB36462-HMDB38787-HMDB38793-HMDB61299	C40H76O13P2-C40H76O13P2-C40H76O13P2-C40H76O13P2-C40H76O13P2-C40H76O13P2-C23H30O6-C23H30O6-C23H30O6-C23H30O6-C23H30O6-C23H30O6-C24H32O7-C24H32O7-C17H18F2N2	PGP(16:0/18:2(9Z,12Z))//PGP(16:1(9Z)/18:1(11Z))//PGP(16:1(9Z)/18:1(9Z))//PGP(18:1(11Z)/16:1(9Z))//PGP(18:1(9Z)/16:1(9Z))//PGP(18:2(9Z,12Z)/16:0)//Cortisone acetate//null//null//null//null//Virolongin B//null//null//null	null-null-null-null-null-null-C08173-null-null-null-null-null-null-null-null	-	-	-
154.0621_3.42	223.507	393.927	177.865	83.8845	338.376	782.502	68.4072	81.3168	0.103967	0.18324	0.082736	0.03902	0.1574	0.363991	0.03182	0.037826	0.001	HMDB00177-HMDB04225-HMDB34267	C6H9N3O2-C6H11N3O3-C6H9N3O2	L-Histidine//2-Oxoarginine//L-2-Amino-3-(1-pyrazolyl)propanoic acid	C00135-C03771-null	C6H9N3O2-C6H9N3O2-C6H9N3O2-C6H9N3O2	L-Histidine//Histidine//3-(Pyrazol-1-yl)-L-alanine//L-2-Amino-3-(1-pyrazolyl)propanoic acid	C00135-C00768-C01162-
280.2274_6.96	184.995	178.511	176.429	144.725	213.213	133.132	126.537	197.072	0.136567	0.13178	0.130243	0.106839	0.157398	0.09828	0.093412	0.145482	0.102	HMDB09742-HMDB11395-HMDB29350-HMDB30428-HMDB30955-HMDB31383-HMDB31384-HMDB31952-HMDB32054-HMDB32209-HMDB32291-HMDB32343-HMDB32501-HMDB32648-HMDB32850-HMDB33228-HMDB33957-HMDB34673-HMDB35287-HMDB35887-HMDB36032-HMDB36730-HMDB36880-HMDB37195-HMDB37209-HMDB37279-HMDB37284-HMDB37832-HMDB38024-HMDB38136-HMDB38138-HMDB38196-HMDB38197-HMDB38244-HMDB38247-HMDB38248-HMDB38250-HMDB38782-HMDB39130-HMDB39358…	C47H94NO7P-C47H94NO7P-C15H26O2-C15H26O2-C16H25NO-C15H26O2-C15H26O2-C16H25NO-C15H26O2-C15H26O2-C15H26O2-C15H26O2-C17H26O2-C35H62O2-C35H62O2-C15H26O2-C17H26O2-C15H26O2-C15H26O2-C15H26O2-C15H26O2-C15H26O2-C15H26O2-C15H26O2-C17H26O2-C15H26O2-C15H26O2-C17H26O2-C17H26O2-C15H26O2-C15H26O2-C15H26O2-C15H26O2-C30H52O4-C15H26O2-C15H26O2-C15H26O2-C17H26O2-C15H26O2-C17H26O2-C15H26O2-C15H26O2-C15H26O2-C17H26O2…	PE(24:0/P-18:0)//PE(P-18:0/24:0)//Geranyl 3-methylbutanoate//Linalyl isovalerate//Neoherculin//(3S,4S,6R,7S)-1,10-Bisaboladiene-3,4-diol//null//null//alpha-Terpinyl pentanoate//Citronellyl trans-2-methyl-2-butenoate//Geranyl 2-methylbutyrate//Isobornyl 2-methylbutyrate//Santalyl acetate//null//null//Guaidiol//null//null//Daucol//null//null//null//null//2-Propenyl cyclohexanehexanoate//null//null/…	C00350-null-null-null-null-null-null-null-null-null-null-null-null-null-null-null-null-null-C09652-null-null-null-null-null-null-null-null-null-null-null-null-C16773-C16774-null-null-null-null-null-null-null-null-null-null-null-null-null	-	-	-
690.1596_9.46	87.3209	77.1401	81.7562	69.2503	108.014	70.2675	96.5975	97.0291	0.127035	0.112224	0.11894	0.100746	0.15714	0.102226	0.140531	0.141159	0.291	HMDB00905-HMDB14411-HMDB29535-HMDB30099-HMDB30588-HMDB34039-HMDB34049-HMDB34129-HMDB37089-HMDB37356-HMDB37363-HMDB37537-HMDB38287-HMDB38824-HMDB39878-HMDB39924-HMDB40371-HMDB40861-HMDB41358	C10H14N5O6P-C19H12O6-C18H12O6-C30H27O14-C18H12O6-C19H12O6-C19H12O6-C19H12O6-C30H27O14-C27H30O17-C27H30O17-C27H30O17-C27H30O17-C27H30O17-C27H30O17-C27H30O17-C27H30O17-C27H30O17-C27H30O17	Deoxyadenosine monophosphate//Dicumarol//null//null//Sterigmatocystin//Dolineone//Pachyrrhizin//Dehydroneotenone//null//null//Quercetin 3,4'-diglucoside//null//null//null//Vicinin 2//null//null//null//null	C00360-C00796-null-null-C00961-null-null-null-null-null-null-null-null-null-null-null-null-null-null	-	-	-
341.3019_8.81	76.7425	122.928	116.529	75.5189	118.272	86.6347	69.1113	87.5271	0.10188	0.163194	0.154699	0.100256	0.157012	0.115012	0.091749	0.116197	0.028	HMDB13228-HMDB38538	C15H32NO2-C45H80O	Decanoylcholine//null	null-null	-	-	-
359.3156_8.82	118.283	191.407	176.412	115.12	182.528	136.38	110.609	132.017	0.101727	0.164615	0.151719	0.099006	0.156979	0.11729	0.095126	0.113538	0.016	HMDB10736-HMDB11131-HMDB11535-HMDB30979-HMDB30980-HMDB30981-HMDB31075-HMDB31127-HMDB34074-HMDB34297-HMDB39077-HMDB61650	C18H34O3-C21H42O4-C21H42O4-C18H34O3-C18H34O3-C18H34O3-C21H42O4-C18H34O3-C18H34O3-C18H34O3-C37H71NO4-C18H34O3	3-Oxooctadecanoic acid//MG(18:0/0:0/0:0)//MG(0:0/18:0/0:0)//9-Oxooctadecanoic acid//10-Oxooctadecanoic acid//11-Oxooctadecanoic acid//Glycerol 1-octadecanoate//5-Hexyltetrahydro-2-furanoctanoic acid//5-Oxooctadecanoic acid//Ricinoleic acid//Lactariamide B//null	null-null-null-null-null-null-null-null-null-C08365-null-null	C21H42O4-C21H42O4-C21H42O4-C21H42O4	MG(18:0/0:0/0:0)[rac]//Hexadecyl Acetyl Glycerol//MG(18:0/0:0/0:0)//MG(0:0/18:0/0:0)	---
342.3061_8.82	19.5275	30.6885	29.3059	18.3627	29.6671	22.7603	17.1591	21.5832	0.10329	0.162326	0.155013	0.097129	0.156924	0.12039	0.090763	0.114164	0.037	-	-	-	-	-	-	-
368.2498_5.92	44.6451	67.4842	67.16	62.6854	101.085	80.5117	124.13	96.5564	0.069297	0.104747	0.104244	0.097299	0.156901	0.124968	0.192671	0.149872	0.26	HMDB07469-HMDB07498-HMDB07525-HMDB07526-HMDB07554-HMDB07555-HMDB07582-HMDB07694-HMDB07721-HMDB07722-HMDB07750-HMDB07751-HMDB07777-HMDB07778-HMDB07788-HMDB30492-HMDB32251-HMDB32377-HMDB35703-HMDB36106-HMDB38192-HMDB56250-HMDB56331-HMDB56335-HMDB56340-HMDB56356-HMDB56362-HMDB56379-HMDB56386	C45H70O5-C45H70O5-C45H70O5-C45H70O5-C45H70O5-C45H70O5-C45H70O5-C45H70O5-C45H70O5-C45H70O5-C45H70O5-C45H70O5-C45H70O5-C45H70O5-C47H68O5-C42H63NO7-C10H18S-C10H18S-C10H18S-C10H18S-C10H18S-C45H70O5-C45H70O5-C45H70O5-C45H70O5-C45H70O5-C45H70O5-C45H70O5-C47H68O5	DG(20:3(5Z,8Z,11Z)/22:6(4Z,7Z,10Z,13Z,16Z,19Z)/0:0)//DG(20:3(8Z,11Z,14Z)/22:6(4Z,7Z,10Z,13Z,16Z,19Z)/0:0)//DG(20:4(5Z,8Z,11Z,14Z)/22:5(4Z,7Z,10Z,13Z,16Z)/0:0)//DG(20:4(5Z,8Z,11Z,14Z)/22:5(7Z,10Z,13Z,16Z,19Z)/0:0)//DG(20:4(8Z,11Z,14Z,17Z)/22:5(4Z,7Z,10Z,13Z,16Z)/0:0)//DG(20:4(8Z,11Z,14Z,17Z)/22:5(7Z,10Z,13Z,16Z,19Z)/0:0)//DG(20:5(5Z,8Z,11Z,14Z,17Z)/22:4(7Z,10Z,13Z,16Z)/0:0)//DG(22:4(7Z,10Z,13Z,16Z…	null-null-null-null-null-null-null-null-null-null-null-null-null-null-null-null-null-null-null-null-null-null-null-null-null-null-null-null-null	-	-	-
417.2603_3.52	49.8908	43.9407	45.3824	46.5146	67.4463	55.2937	68.82	52.5964	0.116056	0.102215	0.105569	0.108202	0.156894	0.128625	0.160089	0.12235	0.173	HMDB29949-HMDB33872	C20H40N2O8-C21H36O	Pangamic acid//3-Pentadecylphenol	null-null	-	-	-
569.2428_4.3	33.5392	18.5894	33.7787	34.6037	38.4425	23.1648	32.5313	30.4558	0.136836	0.075842	0.137813	0.141179	0.156841	0.09451	0.132724	0.124256	0.991	HMDB14367-HMDB14839-HMDB15381-HMDB31788-HMDB32198-HMDB34434-HMDB35073-HMDB39120-HMDB39695-HMDB60122-HMDB61687-HMDB61689	C24H34N4O5S-C25H35N3O6S-C27H33N3O6S-C60H78OSn2-C30H34Cl2N4O-C26H34O9-C26H34O9-C26H34O9-C28H28O9-C26H34O9-C26H34O9-C26H34O9	Glimepiride//Amprenavir//Gliquidone//Hexakis(2-methyl-2-phenylpropyl)distannoxane//Cellulose triacetate//Austalide F//null//null//null//null//null//null	C07669-C08086-null-C15435-null-null-null-null-null-null-null-null	C24H34N8O7-C24H34N8O7-C24H34N8O7-C24H34N8O7-C24H34N8O7-C24H34N8O7-C24H34N8O7-C24H34N8O7-C24H34N8O7-C24H34N8O7-C24H34N8O7-C24H34N8O7-C26H32N8O7-C24H34N8O7-C24H34N8O7-C26H32N8O7-C26H32N8O7-C24H34N8O7-C24H34N8O7-C24H34N8O7-C24H34N8O7-C26H32N8O7-C26H32N8O7-C26H32N8O7-C24H34N8O7-C24H34N8O7-C24H34N8O7-C24H34N8O7-C24H34N8O7-C24H34N8O7-C26H32N8O7-C26H32N8O7-C26H32N8O7-C26H32N8O7-C26H32N8O7-C26H32N8O7-C24…	Ala Asp Arg Trp//Ala Asp Trp Arg//Ala Arg Asp Trp//Ala Arg Trp Asp//Ala Trp Asp Arg//Ala Trp Arg Asp//Asp Ala Arg Trp//Asp Ala Trp Arg//Asp Arg Ala Trp//Asp Arg Trp Ala//Asp Trp Ala Arg//Asp Trp Arg Ala//Glu Phe His His//Glu Gly Arg Trp//Glu Gly Trp Arg//Glu His Phe His//Glu His His Phe//Glu Arg Gly Trp//Glu Arg Trp Gly//Glu Trp Gly Arg//Glu Trp Arg Gly//Phe Glu His His//Phe His Glu His//Phe His …	------------------------------------------------------------------------
628.5647_10	18.4472	26.4949	21.5547	19.145	32.7122	31.6191	25.3291	33.3111	0.088428	0.127005	0.103324	0.091773	0.156808	0.151568	0.121416	0.159679	0.15	-	-	-	-	C39H75NO3-C39H75NO3	Hemsleyin imine A//Cer(d18:2/21:0)	-
785.4841_4.53	65.9549	28.6728	48.4143	48.5353	59.1199	29.4612	57.8966	38.9804	0.17493	0.076048	0.128408	0.128729	0.156802	0.078139	0.153557	0.103387	0.175	HMDB37741	C48H56N2O4	null	null	C43H70O11-C43H70O11	Narasin B//A28086B	0
396.3365_8.58	45.8614	41.4879	34.7437	55.0915	50.679	26.1361	24.4877	44.7273	0.141892	0.12836	0.107494	0.170449	0.156797	0.080863	0.075763	0.138383	0.301	HMDB08061-HMDB08291-HMDB11215-HMDB11241-HMDB13414-HMDB13427	C44H88NO7P-C44H88NO7P-C44H88NO7P-C44H88NO7P-C44H88NO7P-C44H88NO7P	PC(18:0/P-18:0)//PC(20:0/P-16:0)//PC(P-16:0/20:0)//PC(P-18:0/18:0)//PC(o-16:1(9Z)/20:0)//PC(o-18:1(9Z)/18:0)	C00157-C00157-null-null-null-null	-	-	-
664.339_5.67	41.3864	31.9367	42.2649	45.696	54.8311	34.2106	46.1573	53.4653	0.118264	0.091261	0.120775	0.130579	0.156683	0.097759	0.131897	0.152781	0.1	HMDB29333-HMDB30531	C33H43N5O6-C39H51NO6	Amphibine H//Janthitrem G	null-null	C30H47N9O6-C39H51NO6	Arg Val Ile Trp Gly//Janthitrem G	-
249.146_8.83	43.7225	66.3908	57.8896	39.0527	65.7714	54.064	42.7581	50.4573	0.104075	0.158033	0.137797	0.092959	0.156559	0.128691	0.101779	0.120106	0.089	HMDB00726-HMDB00953-HMDB06029-HMDB06117-HMDB11173-HMDB14634-HMDB28842-HMDB29027-HMDB29069-HMDB30085-HMDB30895-HMDB31740-HMDB33038-HMDB33150-HMDB36320-HMDB37562-HMDB38239-HMDB40615-HMDB41500	C10H17NO5-C10H17NO5-C7H12N2O4-C21H36N8O6-C7H12N2O4-C8H17NO5-C7H12N2O4-C9H16N2O4-C9H16N2O4-C28H42O6-C21H34O8-C13H22O3-C36H28O15-C21H34O8-C36H28O15-C13H22O3-C9H16N2O4-C13H22O3-C6H14O5	Isovalerylglutamic acid//Suberylglycine//N-Acetylglutamine//APGPR Enterostatin//L-glycyl-L-hydroxyproline //Miglitol//null//null//null//null//null//Methyl dihydrojasmonate//null//null//null//Riesling acetal//Sakacin P//null//1-Deoxy-D-glucitol	null-null-null-null-null-C07708-null-null-null-null-null-null-null-null-null-null-null-null-null	C13H22O3-C13H22O3-C13H22O3	DIHYDROJASMONIC ACID, METHYL ESTER//Riesling acetal//4,5-Dihydrovomifoliol	--
279.2218_6.96	903.12	874.09	864.181	714.348	1047.33	683.472	630.747	972.545	0.134999	0.130659	0.129178	0.106781	0.156556	0.102166	0.094284	0.145376	0.084	ECMDB23432-HMDB15222-HMDB33631-HMDB34514-HMDB38580	C39H56O2-C15H32N2-C18H28O5-C39H56O2-C18H28O5	null//Pentolinium//null//null//Cibaric acid	null-null-null-null-null	-	-	-
545.0486_9.19	29.8603	26.2715	32.5912	26.2565	43.4451	33.6353	46.612	38.9222	0.107568	0.09464	0.117406	0.094586	0.156506	0.121167	0.167914	0.140213	0.007	-	-	-	-	-	-	-
672.7946_8.73	40.7462	34.3736	50.1384	36.8334	54.1039	38.1824	50.6052	41.0794	0.117742	0.099328	0.144882	0.106436	0.156342	0.110334	0.146231	0.118705	0.2	-	-	-	-	-	-	-
658.4859_9.55	210.368	134.361	149.881	190.152	220.821	159.991	162.483	184.49	0.148928	0.09512	0.106107	0.134617	0.156328	0.113264	0.115028	0.130608	0.6	HMDB34770-HMDB35121	C43H60O4-C41H60O4	null//Oryzanol C	null-null	-	-	-
624.6337_9.98	170.549	139.904	97.9156	110.244	176.22	154.014	128.199	150.238	0.151292	0.124108	0.08686	0.097796	0.156323	0.136624	0.113724	0.133275	0.903	-	-	-	-	-	-	-
833.4501_5.48	23.1945	23.5218	16.4529	22.7153	25.0382	16.55	13.5224	19.2708	0.144725	0.146767	0.10266	0.141735	0.156229	0.103266	0.084375	0.120243	0.266	HMDB15389-HMDB30522-HMDB30749-HMDB34602-HMDB35849-HMDB35982-HMDB39145	C24H32O6-C24H32O6-C24H32O6-C43H70O13-C24H32O6-C43H70O13-C24H32O6	Desonide//null//Heterotropan//null//null//Hebevinoside III//Diasarone 2	null-null-null-null-null-null-null	-	-	-
615.9168_6.99	31.6099	27.3557	24.0421	31.3748	39.7287	34.7646	38.366	27.0923	0.124285	0.107558	0.09453	0.12336	0.156207	0.136689	0.150849	0.106523	0.439	-	-	-	-	-	-	-
275.1845_3.56	159.04	122.31	149.604	134.845	211.322	181.609	239.917	154.421	0.11754	0.090395	0.110566	0.099659	0.15618	0.13422	0.177313	0.114126	0.01	HMDB00387-HMDB02059-HMDB10728-HMDB33632-HMDB35237-HMDB35374-HMDB36133-HMDB40169-HMDB41947-HMDB61655-HMDB62032	C12H24O3-C12H24O3-C12H24O3-C35H52O5-C35H52O5-C35H52O5-C13H26O3-C12H24O3-C11H24N3O2-C13H26O3-C12H24O3	3-Hydroxydodecanoic acid//12-Hydroxydodecanoic acid//(R)-3-Hydroxydodecanoic acid//null//null//null//3-[[5-Methyl-2-(1-methylethyl)cyclohexyl]oxy]-1,2-propanediol//xi-5-Hydroxydodecanoic acid//N1,N8-Diacetylspermidine//null//null	null-C08317-null-null-null-null-null-null-null-null-null	-	-	-
932.4683_4.29	10.5452	6.14478	11.7255	5.61703	11.4524	7.69898	12.0782	8.069	0.143803	0.083795	0.159898	0.076598	0.156174	0.104989	0.164708	0.110035	0.034	-	-	-	-	-	-	-
651.7105_9.67	25.9485	26.7756	25.2492	21.3872	33.3909	29.6022	26.8925	24.6105	0.121336	0.125203	0.118066	0.100007	0.156137	0.138421	0.12575	0.11508	0.887	-	-	-	-	-	-	-
515.8479_6.81	41.1512	31.9838	32.4471	35.7519	48.0335	40.9346	44.7763	32.7161	0.133697	0.103913	0.105418	0.116155	0.156057	0.132993	0.145475	0.106292	0.245	-	-	-	-	-	-	-
445.3298_6.66	68.5266	61.8508	69.6434	60.4594	87.9349	63.7434	63.4606	87.9014	0.121604	0.109758	0.123586	0.107289	0.156046	0.113116	0.112615	0.155986	0.119	HMDB00501-HMDB01993-HMDB02163-HMDB03550-HMDB06721-HMDB06722-HMDB12557-HMDB13162-HMDB15504-HMDB32107-HMDB32123-HMDB32875-HMDB32925-HMDB34328-HMDB35585-HMDB36012-HMDB39871-HMDB40999-HMDB41135-HMDB41527-HMDB60131-HMDB60132	C27H44O2-C27H44O2-C28H48O5-C27H44O2-C27H44O2-C27H44O2-C28H46O4-C11H22NO2-C27H44O2-C28H46O4-C28H46O4-C28H46O4-C26H42O2-C27H44O2-C27H44O2-C27H44O2-C27H44O2-C28H46O4-C28H48O5-C28H46O4-C27H44O2-C27H44O2	7-Ketocholesterol//7a-Hydroxy-cholestene-3-one//Trihydroxycoprostanoic acid//Calcidiol//5,6-trans-25-Hydroxyvitamin D3//25-Hydroxytachysterol3//13'-Carboxy-gamma-tocopherol//2-Hexenoylcholine//Alfacalcidol//null//(3beta,5alpha,6alpha,9alpha,22E,24R)-Ergosta-7,22-diene-3,5,6,9-tetrol//null//1-Phenyl-1,3-eicosanedione//null//1-Phenyl-1,3-heneicosanedione//null//null//null//null//null//null//null	null-C05455-null-C01561-null-null-null-null-null-null-null-null-null-null-null-null-null-null-null-null-null-null	C28H46O4-C28H46O4-C28H46O4-C28H46O4-C28H46O4-C28H46O4-C28H46O4-C28H46O4-C28H46O4-C28H46O4-C28H46O4-C28H46O4-C28H46O4-C28H46O4-C28H46O4-C28H46O4-C28H46O4-C28H46O4-C28H46O4-C28H46O4-C28H46O4-C28H46O4-C28H46O4-C28H46O4-C28H46O4-C28H46O4-C28H46O4-C28H46O4-C28H46O4-C28H46O4-C28H46O4	1&alpha;,25-dihydroxy-26,27-dimethyl-20,21-didehydro-23-oxavitamin D3 / 1&alpha;,25-dihydroxy-26,27-dimethyl-20,21-didehydro-23-oxacholecalciferol//(24R)-1&alpha;,24-dihydroxy-26,27-dimethyl-22-oxavitamin D3 / (24R)-1&alpha;,24-dihydroxy-26,27-dimethyl-22-oxacholecalciferol//(24S)-1&alpha;,24-dihydroxy-26,27-dimethyl-22-oxavitamin D3 / (24S)-1&alpha;,24-dihydroxy-26,27-dimethyl-22-oxacholecalcife…	-----------------C15792-C14158-C14505-C14578----------
837.5446_4.48	465.073	305.407	246.629	459.177	400.535	154.671	275.841	259.525	0.181184	0.118981	0.096082	0.178887	0.156041	0.060257	0.107463	0.101106	0.184	HMDB09781-HMDB09805-HMDB12102	C43H83O13P-C43H83O13P-C43H87N2O6P	null//null//SM(d18:1/20:0)	null-null-C00550	C43H83O13P-C43H83O13P-C44H83O10P-C44H83O10P-C44H83O10P-C44H83O10P-C44H83O10P-C44H83O10P-C44H83O10P-C44H83O10P-C44H83O10P-C44H83O10P-C44H83O10P-C44H83O10P-C44H83O10P-C43H83O13P-C43H83O13P-C43H83O13P-C43H83O13P-C43H83O13P-C43H83O13P-C43H83O13P-C43H83O13P-C43H83O13P	PI(16:0/18:0)//PI(18:0/16:0)//PG(16:0/22:2(13Z,16Z))//PG(16:1(9Z)/22:1(11Z))//PG(17:2(9Z,12Z)/21:0)//PG(18:2(9Z,12Z)/20:0)//PG(19:1(9Z)/19:1(9Z))//PG(20:1(11Z)/18:1(9Z))//PG(20:2(11Z,14Z)/18:0)//PG(21:0/17:2(9Z,12Z))//PG(22:1(11Z)/16:1(9Z))//PG(22:2(13Z,16Z)/16:0)//PG(20:0/18:2(9Z,12Z))//PG(18:1(9Z)/20:1(11Z))//PG(18:0/20:2(11Z,14Z))//PI(22:0/12:0)//PI(21:0/13:0)//PI(20:0/14:0)//PI(19:0/15:0)//PI…	C00626-C00626----------------------
419.047_5.65	32.3623	26.4162	29.6887	28.7898	40.9154	41.709	30.5181	32.2746	0.123203	0.100567	0.113025	0.109603	0.155765	0.158786	0.116182	0.122869	0.155	HMDB61278	C18H20N3O2S	null	null	-	-	-
369.2259_3.59	99.0302	62.3631	90.917	93.3584	127.034	100.538	146.024	96.3422	0.121419	0.076462	0.111472	0.114465	0.155754	0.123268	0.179037	0.118123	0.029	HMDB01908-HMDB01979-HMDB03235-HMDB03247-HMDB04241-HMDB04242-HMDB05099-HMDB12110-HMDB12187-HMDB12633-HMDB12635-HMDB14369-HMDB29885-HMDB30496-HMDB34678-HMDB34879-HMDB35724-HMDB36117-HMDB36489-HMDB36854-HMDB36998-HMDB39052-HMDB39710-HMDB40883-HMDB60995	C20H32O6-C20H32O6-C20H32O6-C20H32O6-C20H32O6-C20H32O6-C20H32O6-C20H32O6-C35H60O7P2-C20H32O6-C20H32O6-C36H47N5O4-C18H34O6-C17H24O5-C20H32O6-C12H24N2O7-C17H24O5-C10H16O3-C17H24O5-C20H32O6-C10H16O3-C10H16O3-C10H16O3-C10H16O3-C17H22N2O2	19-Hydroxy-PGE2//6,15-Diketo,13,14-dihydro-PGF1a//Prostaglandin G2//20-Hydroxy-PGE2//6-Ketoprostaglandin E1//11-Dehydro-thromboxane B2//Thromboxane B3//5(6)-Epoxy Prostaglandin E1//All-trans-heptaprenyl diphosphate//20-COOH-10,11-dihydro-LTB4//20-dihydroxyleukotriene B4//Indinavir//Sorbitan laurate//null//null//1-[(5-Amino-5-carboxypentyl)amino]-1-deoxyfructose//15-Deacetylcalonectrin//(1'R)-Nepe…	null-null-C05956-null-C05962-C05964-null-C04741-C04216-null-null-C07051-null-null-null-null-null-null-null-null-null-null-null-null-null	C16H28N6O4-C16H28N6O4-C16H28N6O4-C20H32O6-C20H32O6-C20H32O6-C20H32O6-C20H32O6-C20H32O6-C20H32O6-C20H32O6-C20H32O6-C20H32O6-C20H32O6-C20H32O6-C20H32O6-C20H32O6-C20H32O6-C20H32O6-C18H34O6-C18H34O6-C18H34O6-C20H32O6-C20H32O6-C20H32O6-C20H32O6-C20H32O6-C20H32O6-C20H32O6-C20H32O6-C18H34O6	Pro Arg Pro//Arg Pro Pro//Pro Pro Arg//PGG2//&Delta;17-6-keto PGF1&alpha;//11-dehydro TXB2//TXB3//5,12-dihydroperoxy-6,8,10,14-eicosatetraenoic acid//5,15-dihydroperoxy-6,8,11,13-eicosatetraenoic acid//8,15-dihydroperoxy-5,9,11,13-eicosatetraenoic acid//6-keto PGE1//13,14-dihydro-6,15-diketo-PGF1alpha//20-hydroxy-PGE2//19(R)-hydroxy-PGE2//15(R),19(R)-hydroxy Prostaglandin E2//Rhodojaponin III//Pl…	---C05956--C05964-----C05962------C12202-C17653-C17655------------
583.4558_7.14	18.1505	27.6076	17.9831	20.0774	26.3179	16.5068	14.8171	27.5315	0.107405	0.163367	0.106414	0.118807	0.155734	0.097678	0.087679	0.162916	0.717	ECMDB23249-ECMDB23257-ECMDB23264-ECMDB23288-ECMDB23305-ECMDB23313-ECMDB23438-HMDB03114-HMDB07012-HMDB07039-HMDB07040-HMDB07067-HMDB07096-HMDB07124-HMDB15431-HMDB35623-HMDB36909-HMDB39089-HMDB55960-HMDB55987-HMDB56014	C32H60O5-C33H62O5-C33H62O5-C33H62O5-C33H62O5-C32H60O5-C41H62O3-C40H58-C33H62O5-C32H60O5-C33H62O5-C32H60O5-C33H62O5-C33H62O5-C35H62N4O4-C40H58-C40H58-C40H58-C33H62O5-C32H60O5-C33H62O5	null//null//null//null//null//null//null//Neurosporene//DG(14:0/16:1(9Z)/0:0)//DG(14:1(9Z)/15:0/0:0)//DG(14:1(9Z)/16:0/0:0)//DG(15:0/14:1(9Z)/0:0)//DG(16:0/14:1(9Z)/0:0)//DG(16:1(9Z)/14:0/0:0)//Pipecuronium//null//alpha-Zeacarotene//null//null//null//null	null-null-null-null-null-null-null-C05431-null-null-null-null-null-null-C07554-null-C14146-null-null-null-null	C41H60O2-C41H60O2	Rhodovibrin//3,4-Dihydrospheroidenone	C15878-
467.3202_4.83	109.166	78.5728	74.0016	140.619	109.122	49.5423	61.7996	78.7034	0.155612	0.112003	0.105487	0.200447	0.155549	0.070621	0.088093	0.112189	0.007	HMDB00653-HMDB13332-HMDB37183-HMDB38523-HMDB48343-HMDB48387-HMDB53191-HMDB53217-HMDB54281-HMDB55319-HMDB55331-HMDB55455-HMDB55471-HMDB55497-HMDB55502-HMDB55507-HMDB55715	C27H46O4S-C21H37NO5-C22H42O8-C25H40O3-C59H90O6-C59H90O6-C59H90O6-C59H90O6-C59H90O6-C59H90O6-C59H90O6-C59H90O6-C59H90O6-C59H90O6-C59H90O6-C59H90O6-C59H90O6	Cholesterol sulfate//3-Hydroxy-5, 8-tetradecadiencarnitine//Polysorbate 60//null//null//null//null//null//null//null//null//null//null//null//null//null//null	C18043-null-null-null-null-null-null-null-null-null-null-null-null-null-null-null-null	C27H46O4S	cholesterol sulfate	C18043
343.9934_0.46	41.0255	52.4328	54.8952	40.2717	115.205	184.923	68.9117	183.399	0.05536	0.070753	0.074076	0.054343	0.155459	0.249537	0.09299	0.247481	0.045	HMDB32337-HMDB33060-HMDB34319-HMDB60726-HMDB61102-HMDB61312	C16H11NO3-C16H11NO3-C16H11NO3-C12H5F6NO2-C11H12BrN5O-C15H14ClNO2S	Hydroxypropyl cellulose//Piperolactam A//Furofoline//2,8-bis-Trifluoromethyl-4-quinoline carboxylic acid//null//null	null-null-C10681-null-null-null	C12H5F6NO2	4-Quinolinecarboxylic acid, 2,8-bis(trifluoromethyl)-
537.8613_6.79	38.9471	33.6443	33.4883	37.1128	49.021	41.9934	47.3443	33.7886	0.123508	0.106692	0.106198	0.117691	0.155454	0.133169	0.150138	0.10715	0.343	-	-	-	-	-	-	-
838.548_4.48	240.999	160.494	124.594	237.92	205.245	76.4571	140.881	134.62	0.182408	0.121475	0.094303	0.180078	0.155347	0.057869	0.10663	0.101891	0.227	HMDB59571	C10H4Cl8O	Oxychlordane	C18146	C47H82NO7P	PE(P-20:0/22:6(4Z,7Z,10Z,13Z,16Z,19Z))
665.1818_9.66	30.4787	29.5515	27.8047	50.9655	40.1776	28.2472	21.7182	29.8612	0.117767	0.114184	0.107435	0.196927	0.155243	0.109145	0.083917	0.115381	0.032	HMDB36746-HMDB37503-HMDB37504-HMDB40320-HMDB40482	C30H36O14-C17H16O7-C17H16O7-C17H16O7-C17H16O7	Matsutakeside I//null//3,3',5-Trihydroxy-4',7-dimethoxyflavanone//null//null	null-null-null-null-null	C32H34O14	Haemocorin	C09932
542.8899_7.01	10.6295	7.99183	9.13455	10.0368	13.3537	11.2147	13.1926	10.4865	0.123541	0.092885	0.106166	0.116652	0.155203	0.130343	0.153331	0.121879	0.35	-	-	-	-	-	-	-
345.0826_0.48	12.6163	10.8198	10.5292	11.2986	14.8681	12.7486	11.613	11.3117	0.131686	0.112935	0.109902	0.117933	0.155191	0.133068	0.121215	0.118069	0.221	HMDB02285-HMDB03320-HMDB03369-HMDB04077-HMDB06953-HMDB13680-HMDB29276-HMDB31172-HMDB32437-HMDB33457-HMDB39287-HMDB41060-HMDB60289-HMDB61341	C9H7NO2-C9H7NO2-C15H25N3O16P2-C9H7NO2-C11H19O13P-C13H12O9-C13H12O9-C9H7NO2-C9H14O9-C18H14N2O4-C14H16O10-C12H10N2OS2-C9H7NO2-C11H19O13P	2-Indolecarboxylic acid//Indole-3-carboxylic acid//CDP-glucose//4,6-Dihydroxyquinoline//1-Phosphatidyl-D-myo-inositol//Caftaric acid//null//3-Formyl-6-hydroxyindole//Monoglyceride citrate//null//Theogallin//Dehydro-4-methoxycyclobrassinin//null//null	null-C19837-C00501-C05639-C01194-null-null-null-null-null-null-null-null-null	C10H18N4O6S-C10H18N4O6S-C10H18N4O6S-C10H18N4O6S-C10H18N4O6S-C10H18N4O6S-C10H18N4O6S-C10H18N4O6S-C10H18N4O6S-C10H18N4O6S1-C10H18N4O6S1-C10H18N4O6S1-C10H18N4O6S1-C10H18N4O6S1-C10H18N4O6S1-C10H18N4O6S-C10H18N4O6S-C10H18N4O6S-C14H16O10-C8H17N4O9P-C18H14N2O4	Cys Gly Gly Ser//Cys Gly Ser Gly//Cys Ser Gly Gly//Gly Cys Gly Ser//Gly Cys Ser Gly//Gly Gly Cys Ser//Gly Gly Ser Cys//Gly Ser Cys Gly//Gly Ser Gly Cys//Cys Asn Ser//Asn Ser Cys//Asn Cys Ser//Cys Ser Asn//Ser Asn Cys//Ser Cys Asn//Ser Cys Gly Gly//Ser Gly Cys Gly//Ser Gly Gly Cys//Theogallin//Bluensidine 6-phosphate//Flazine methyl ether	------------------C10834-C17572-
533.8707_7.04	12.6793	10.0143	10.1608	10.4125	15.06	13.3678	14.9195	10.4384	0.130643	0.103184	0.104694	0.107287	0.155174	0.137738	0.153726	0.107554	0.253	-	-	-	-	-	-	-
504.8281_6.98	75.3311	70.3866	56.4306	68.4205	86.3051	81.3861	68.4109	49.5257	0.13544	0.12655	0.101458	0.123015	0.15517	0.146326	0.122998	0.089044	0.617	-	-	-	-	-	-	-
205.553_2.92	19.661	13.4898	10.8183	22.6718	21.8658	15.9553	17.8801	18.5805	0.139516	0.095725	0.076767	0.160881	0.155162	0.113221	0.126879	0.131849	0.56	HMDB30171	C20H21NO6	null	null	-	-	-
499.274_4.95	202.684	149.211	171.157	160.658	206.601	127.281	155.904	158.49	0.152166	0.112022	0.128498	0.120615	0.155107	0.095558	0.117046	0.118988	0.277	HMDB34750	C11H22O6	Isopentyl beta-D-glucoside	null	C28H45ClO3-C29H40N2O3	11&alpha;-(chloromethyl)-1&alpha;,25-dihydroxyvitamin D3 / 11&alpha;-(chloromethyl)-1&alpha;,25-dihydroxycholecalciferol//U-73122	-
647.2778_6.72	18.2768	34.1749	18.9618	20.358	32.4042	32.7771	23.6298	28.3621	0.087472	0.16356	0.09075	0.097432	0.155085	0.15687	0.113091	0.13574	0.202	HMDB31751-HMDB35292-HMDB35294-HMDB35605-HMDB38682	C34H36N2O6-C34H50O7-C34H50O7-C34H50O7-C28H40O12	y-Morphine//null//null//null//null	null-null-null-null-null	C31H40N6O8-C31H40N6O8-C31H40N6O8-C31H40N6O8-C31H40N6O8-C31H40N6O8-C31H40N6O8-C31H40N6O8-C31H40N6O8-C31H40N6O8-C31H40N6O8-C31H40N6O8-C31H40N6O8-C31H40N6O8-C31H40N6O8-C31H40N6O8-C31H40N6O8-C31H40N6O8-C31H40N6O8-C31H40N6O8-C31H40N6O8-C31H40N6O8-C31H40N6O8-C31H40N6O8	Glu Lys Trp Tyr//Glu Lys Tyr Trp//Glu Trp Lys Tyr//Glu Trp Tyr Lys//Glu Tyr Lys Trp//Glu Tyr Trp Lys//Lys Glu Trp Tyr//Lys Glu Tyr Trp//Lys Trp Glu Tyr//Lys Trp Tyr Glu//Lys Tyr Glu Trp//Lys Tyr Trp Glu//Trp Glu Lys Tyr//Trp Glu Tyr Lys//Trp Lys Glu Tyr//Trp Lys Tyr Glu//Trp Tyr Glu Lys//Trp Tyr Lys Glu//Tyr Glu Lys Trp//Tyr Glu Trp Lys//Tyr Lys Glu Trp//Tyr Lys Trp Glu//Tyr Trp Glu Lys//Tyr Trp …	-----------------------
669.4836_9.56	121.166	102.233	111.978	104.456	144.226	108.128	117.028	121.627	0.130168	0.109829	0.120298	0.112216	0.154942	0.116162	0.125723	0.130663	0.021	ECMDB23465-ECMDB23479-ECMDB23491-ECMDB23502-HMDB07089-HMDB07677-HMDB56001	C33H66NO9P-C33H66NO9P-C33H66NO9P-C33H66NO9P-C40H70O5-C40H70O5-C40H70O5	null//null//null//null//DG(15:0/22:4(7Z,10Z,13Z,16Z)/0:0)//DG(22:4(7Z,10Z,13Z,16Z)/15:0/0:0)//null	null-null-null-null-null-null-null	C36H71O7P-C36H71O7P-C36H71O7P-C36H71O7P-C36H71O7P	PA(O-16:0/17:1(9Z))//PA(O-18:0/15:1(9Z))//PA(P-16:0/17:0)//PA(P-18:0/15:0)//PA(P-20:0/13:0)	----
297.2383_6.96	837.049	767.612	800.106	667.513	931.229	606.12	545.661	855.243	0.139264	0.127711	0.133117	0.111057	0.154933	0.100843	0.090784	0.142291	0.117	HMDB38337	C38H66O2	null	null	-	-	-
235.169_2.65	16.1155	37.6337	43.6849	161.007	75.3597	46.4291	57.5605	48.645	0.03313	0.077366	0.089806	0.330994	0.154922	0.095448	0.118331	0.100003	0.006	HMDB12557-HMDB14393-HMDB30016-HMDB30572-HMDB30838-HMDB31125-HMDB31313-HMDB31349-HMDB31622-HMDB32081-HMDB32107-HMDB32123-HMDB32837-HMDB32875-HMDB33252-HMDB33253-HMDB33960-HMDB34515-HMDB34562-HMDB34742-HMDB34956-HMDB35202-HMDB35407-HMDB35408-HMDB35413-HMDB35434-HMDB35639-HMDB35794-HMDB35869-HMDB35886-HMDB35889-HMDB35935-HMDB36015-HMDB36035-HMDB36390-HMDB36392-HMDB36427-HMDB36449-HMDB36466-HMDB36647…	C28H46O4-C26H37N5O2-C15H22O2-C14H18O-C14H18O-C21H38O6-C14H18O-C15H22O2-C12H14O-C15H22O2-C28H46O4-C28H46O4-C30H44O4-C28H46O4-C15H22O2-C15H22O2-C15H22O2-C30H44O4-C15H22O2-C15H22O2-C15H22O2-C15H22O2-C15H22O2-C15H22O2-C15H22O2-C30H44O4-C15H22O2-C15H22O2-C15H22O2-C30H44O4-C15H22O2-C15H22O2-C21H38O6-C15H22O2-C15H22O2-C15H22O2-C15H22O2-C15H22O2-C15H22O2-C15H22O2-C15H22O2-C12H14O-C15H22O2-C15H22O2-C15H22…	13'-Carboxy-gamma-tocopherol//Cabergoline//Valerenic acid//null//null//Glycerol trihexanoate//2-Pentyl-3-phenyl-2-propenal//null//6-Phenyl-3-hexen-2-one//null//null//(3beta,5alpha,6alpha,9alpha,22E,24R)-Ergosta-7,22-diene-3,5,6,9-tetrol//null//null//null//Curcumenone//Curcumenol//null//null//Saussurea lactone//null//null//Dehydrocurdione//null//null//null//Petasalbin//null//null//null//Germacrone…	null-C08187-C09743-null-null-null-C12288-null-null-null-null-null-null-null-null-null-C16942-null-null-null-null-null-null-null-null-null-null-null-null-null-null-null-null-null-null-null-null-null-null-null-null-null-null-null-null-null-null-null-null-null-null-null-null-null-null-null-null-null-null-null-null-null-null-null-null	C15H22O2-C15H22O2-C15H22O2-C15H22O2-C15H22O2-C15H22O2-C15H22O2-C15H22O2-C15H22O2-C15H22O2-C15H22O2-C15H22O2-C15H22O2-C15H22O2-C15H22O2-C15H22O2-C15H22O2-C15H22O2-C15H22O2-C15H22O2-C15H22O2-C15H22O2-C15H22O2-C15H22O2-C15H22O2-C15H22O2-C15H22O2-C15H22O2-C15H22O2-C15H22O2-C15H22O2-C15H22O2-C15H22O2-C15H22O2-C15H22O2-C15H22O2-C15H22O2-C15H22O2-C15H22O2-C15H22O2-C15H22O2-C15H22O2-C15H22O2-C15H22O2-C15…	1,13-Dihydroxy-herbertene//12-Hydroxy-chiloscyphone//Macrophyllic acid A//Curmadione//Curcumenone//Sugeonol//Valerenic acid//8beta-Hydroxy-3-longipinen-5-one//Onitin//Alcyopterosins O//Bakkenolide A//Drimenin//Eremophilenolide//Helminthosporal//Hydroxyisopatchoulenone//Polygodial//Sclerosporin//Tetradymol//Curcumenol//Dehydrocurdione//alpha-Cyperone//(4S,5S)-(+)-Germacrone 4,5-epoxide//13-Hydroxy…	----C17492-C17504-C09743----C09350-C09399-C09409-C09677-C09686-C09712-C09721-C09739-C16942-C16949-C17090-C17489-C17491-C17609-C19678-C09376--------------------------------
685.9578_7.91	21.8983	16.3793	23.2611	16.4847	27.5731	21.1532	29.4008	21.8805	0.123003	0.092002	0.130657	0.092595	0.154878	0.118818	0.165144	0.122903	0.012	-	-	-	-	-	-	-
441.0546_5.63	22.2615	18.8661	20.4227	22.2324	29.3129	30.3373	23.0258	22.8205	0.117612	0.099674	0.107897	0.117459	0.154866	0.160278	0.12165	0.120565	0.159	HMDB12236-HMDB33381	C6H9N2O5P-C16H13N3O7S2	Imidazole acetol-phosphate//null	C01267-null	C18H14N2O10	Muscapurpurin	C08563
179.6059_6.43	16.4383	19.36	20.3362	10.5187	20.84	13.7882	11.9369	21.3964	0.122114	0.143818	0.15107	0.078139	0.154812	0.102427	0.088675	0.158946	0.233	HMDB14607	C14H29NaO4S	Sodium Tetradecyl Sulfate	null	-	-	-
505.8209_6.98	14.5634	13.2307	10.8942	13.063	16.5685	15.6023	13.5874	9.5299	0.136057	0.123606	0.101778	0.122039	0.154788	0.145762	0.126939	0.089032	0.623	-	-	-	-	-	-	-
483.2398_5.57	24.1971	42.0416	33.4075	36.9899	42.0705	37.7285	18.6661	36.7481	0.089009	0.154651	0.12289	0.136068	0.154757	0.138785	0.068664	0.135178	0.93	ECMDB23324-ECMDB23339-HMDB00027-HMDB00787-HMDB15211-HMDB28876-HMDB29128-HMDB29507-HMDB29991-HMDB30710-HMDB30713-HMDB30861-HMDB30863-HMDB31838-HMDB31927-HMDB33804-HMDB34098-HMDB34187-HMDB36484-HMDB38879-HMDB38905-HMDB39291-HMDB39485-HMDB39558-HMDB39560-HMDB39563-HMDB39886-HMDB40810-HMDB42013-HMDB59658-HMDB60678	C36H65N3O15P2-C36H65N3O15P2-C9H15N5O3-C9H15N5O3-C47H74O19-C10H18N2O4-C10H18N2O4-C25H26O6-C28H34O7-C25H26O6-C25H26O6-C25H26O6-C25H26O6-C45H76O19-C25H26O6-C25H26O6-C25H26O6-C45H76O19-C45H76O19-C25H26O6-C25H26O6-C47H74O19-C45H76O19-C23H32O6-C47H74O19-C47H74O19-C23H32O6-C47H74O19-C27H30O6-C9H15N5O3-C12H18N2O2	null//null//Tetrahydrobiopterin//Sapropterin//Deslanoside//null//null//Mulberrin//Dulciol C//Cyclomammeisin//Mammea A/AB cyclo F//Kuwanon D//Kuwanon F//null//Glyurallin B//Cajanone//Kuwanol C//Melongoside N//null//Albanin E//Isoangustone A//null//null//null//null//null//null//null//Sofalcone//L-erythro-tetrahydrobiopterin//3-Hydroxymonoethylglycinexylidide	null-null-C00272-C00272-null-null-null-null-null-null-null-null-null-null-null-null-null-null-null-null-null-null-null-null-null-null-null-null-null-C00272-C16572	C20H36N4O8-C20H36N4O8-C20H36N4O8-C20H36N4O8-C20H36N4O8-C20H36N4O8-C20H36N4O8-C20H36N4O8-C20H36N4O8-C20H36N4O8-C20H36N4O8-C20H36N4O8-C20H36N4O8-C20H36N4O8-C20H36N4O8-C20H36N4O8-C20H36N4O8-C20H36N4O8-C20H36N4O8-C20H36N4O8-C20H36N4O8-C20H36N4O8-C20H36N4O8-C20H36N4O8-C20H36N4O8-C20H36N4O8-C20H36N4O8-C20H36N4O8-C20H36N4O8-C20H36N4O8-C20H36N4O8-C20H36N4O8-C20H36N4O8-C20H36N4O8-C20H36N4O8-C20H36N4O8-C18…	Asp Ile Ile Thr//Asp Ile Leu Thr//Asp Ile Thr Ile//Asp Ile Thr Leu//Asp Leu Ile Thr//Asp Leu Leu Thr//Asp Leu Thr Ile//Asp Leu Thr Leu//Asp Thr Ile Ile//Asp Thr Ile Leu//Asp Thr Leu Ile//Asp Thr Leu Leu//Glu Ile Ile Ser//Glu Ile Leu Ser//Glu Ile Ser Ile//Glu Ile Ser Leu//Glu Ile Thr Val//Glu Ile Val Thr//Glu Leu Ile Ser//Glu Leu Leu Ser//Glu Leu Ser Ile//Glu Leu Ser Leu//Glu Leu Thr Val//Glu Leu …	---------------------------------------------------------------------------------------------------------------------------------------------------------------------------------------------------
99.0363_0.42	35.3347	35.2056	41.7376	70.226	62.8182	54.5096	44.6339	61.6672	0.087003	0.086685	0.102768	0.172914	0.154674	0.134216	0.1099	0.15184	0.786	HMDB00565-HMDB00625-HMDB03290-HMDB04810-HMDB29364-HMDB29534-HMDB30526-HMDB31975-HMDB32381-HMDB32429-HMDB32847-HMDB33800-HMDB34435-HMDB34901-HMDB35035-HMDB38613-HMDB40052-HMDB40053-HMDB40259-HMDB40340-HMDB41660-HMDB41669-HMDB41670-HMDB41701	C6H12O7-C6H12O7-C6H12O7-C16H16O4-C18H14O4-C18H14O4-C16H16O4-C18H14O4-C8H12N2O-C6H8S2-C16H16O4-C16H16O4-C16H16O4-C6H8S2-C16H16O4-C10H18N2O6S-C8H12N2O-C8H12N2O-C6H8S2-C8H12N2O-C16H16O4-C16H16O4-C16H16O4-C16H16O4	Galactonic acid//Gluconic acid//Gulonic acid//5C-aglycone//7-Acetoxy-2-methylisoflavone//Glyzarin//Isovestitol//null//2-Methoxy-(3 or 5 or 6)-isopropylpyrazine//3-(Methylthio)methylthiophene//1,2-Bis(4-hydroxy-3-methoxyphenyl)ethylene//2,4,6-Trimethoxybenzophenone//1-(2,6-Dihydroxy-4-methoxyphenyl)-3-phenyl-1-propanone//2-Vinyl-4H-1,3-dithiine//null//gamma-L-Glutamyl-L-methionine sulfoxide//2-Iso…	C00880-C00257-C00800-null-null-null-null-null-null-null-C04547-null-C09644-null-null-null-null-null-null-null-null-null-null-null	-	-	-
221.0269_12.78	13.8219	19.0952	14.9265	13.1835	20.2814	18.2626	14.5167	17.0384	0.105409	0.145625	0.113833	0.10054	0.154671	0.139275	0.110708	0.129939	0.094	HMDB01117-HMDB01209-HMDB14480	C12H23N2O9PS-C4H8N4O4-C6H6N4O4	4-Phosphopantothenoylcysteine//Allantoic acid//Nitrofurazone	C04352-C00499-C08042	C6H6N4O4-C6H6N4O4	Nitrofurazone//2,4-Dinitrophenylhydrazine	C08042-C11283
1027.5508_4.29	26.0291	10.6183	21.5021	9.22112	22.4052	13.1003	24.8484	17.1706	0.179641	0.073283	0.148398	0.06364	0.154631	0.090412	0.171492	0.118503	0.042	HMDB09989-HMDB10001-HMDB15357-HMDB30737-HMDB34677-HMDB35065-HMDB35096	C47H86O16P2-C47H86O16P2-C58H80N2O14-C26H42O10-C26H42O10-C26H42O10-C26H42O10	PIP(18:2(9Z,12Z)/20:1(11Z))//PIP(20:1(11Z)/18:2(9Z,12Z))//Mivacurium//null//null//null//null	C00626-C00626-C07550-null-null-null-null	-	-	-
807.4587_3.82	27.6869	28.7486	28.2318	24.1198	35.1342	26.3947	24.8901	32.0537	0.121829	0.126501	0.124227	0.106133	0.154599	0.116143	0.109523	0.141044	0.088	HMDB10580-HMDB10593-HMDB10594-HMDB10621-HMDB10622-HMDB10636-HMDB10637-HMDB10650-HMDB10663-HMDB10664-HMDB10678-HMDB10679-HMDB13477-HMDB13490-HMDB13491-HMDB13518-HMDB13533-HMDB13547-HMDB14905-HMDB38019-HMDB41018-HMDB62145	C42H75O10P-C42H75O10P-C42H75O10P-C42H75O10P-C42H75O10P-C42H75O10P-C42H75O10P-C42H75O10P-C42H75O10P-C42H75O10P-C42H75O10P-C42H75O10P-C40H76O13P2-C40H76O13P2-C40H76O13P2-C40H76O13P2-C40H76O13P2-C40H76O13P2-C22H32N2O5-C41H64O12-C43H68O14-C18H31F5O2	PG(16:0/20:4(5Z,8Z,11Z,14Z))//PG(16:1(9Z)/20:3(5Z,8Z,11Z))//PG(16:1(9Z)/20:3(8Z,11Z,14Z))//PG(18:1(11Z)/18:3(6Z,9Z,12Z))//PG(18:1(11Z)/18:3(9Z,12Z,15Z))//PG(18:1(9Z)/18:3(6Z,9Z,12Z))//PG(18:1(9Z)/18:3(9Z,12Z,15Z))//PG(18:2(9Z,12Z)/18:2(9Z,12Z))//PG(18:3(6Z,9Z,12Z)/18:1(11Z))//PG(18:3(6Z,9Z,12Z)/18:1(9Z))//PG(18:3(9Z,12Z,15Z)/18:1(11Z))//PG(18:3(9Z,12Z,15Z)/18:1(9Z))//PGP(16:0/18:2(9Z,12Z))//PGP(1…	null-null-null-null-null-null-null-null-null-null-null-null-null-null-null-null-null-null-null-null-null-null	C48H68O8-C43H68O14	19\'-Hexanoyloxyfucoxanthin//Calenduloside G methyl ester	-
318.222_6.59	55.7973	75.3956	62.5107	43.6069	78.6221	59.4507	50.7708	82.6999	0.109653	0.148167	0.122846	0.085696	0.154508	0.116832	0.099775	0.162522	0.059	HMDB15223	C23H27N	Butenafine	C08067	C23H27N	Butenafine	C08067
637.4251_7	75.2845	64.4337	59.2031	89.5519	91.7097	78.4837	75.3593	59.7824	0.126783	0.108509	0.099701	0.150809	0.154443	0.13217	0.126909	0.100676	0.629	HMDB12299-HMDB15121-HMDB35333-HMDB35621-HMDB36745-HMDB41128-HMDB60192-HMDB60193-HMDB60194-HMDB60195-HMDB60196	C39H60O4-C19H28NO3-C34H50O6-C34H50O6-C34H50O6-C39H60O4-C42H58NO-C42H58NO-C42H58NO-C42H58NO-C42H58NO	Ubiquinol-6//Glycopyrrolate//null//null//null//null//null//null//null//null//null	null-null-null-null-null-null-null-null-null-null-null	-	-	-
759.4821_4.53	31.7558	28.0752	24.8821	37.1345	37.9054	26.1165	27.2574	32.3188	0.12938	0.114385	0.101375	0.151294	0.154435	0.106404	0.111053	0.131674	0.041	HMDB10250-HMDB10251-HMDB10252-HMDB10253-HMDB56766-HMDB56776-HMDB56902-HMDB57604-HMDB57652-HMDB57712-HMDB57713-HMDB57716-HMDB57720-HMDB57744-HMDB57788-HMDB57819-HMDB57823-HMDB57841-HMDB57842-HMDB57970-HMDB58313-HMDB58413-HMDB58686-HMDB58971-HMDB58981-HMDB59008-HMDB59009-HMDB59012-HMDB59016-HMDB59085-HMDB59095-HMDB59103-HMDB59535-HMDB59536	C87H142O17P2-C87H142O17P2-C87H142O17P2-C87H142O17P2-C87H142O17P2-C87H142O17P2-C87H142O17P2-C87H142O17P2-C87H142O17P2-C87H142O17P2-C87H142O17P2-C87H142O17P2-C87H142O17P2-C87H142O17P2-C87H142O17P2-C87H142O17P2-C87H142O17P2-C87H142O17P2-C87H142O17P2-C87H142O17P2-C87H142O17P2-C87H142O17P2-C87H142O17P2-C87H142O17P2-C87H142O17P2-C87H142O17P2-C87H142O17P2-C87H142O17P2-C87H142O17P2-C87H142O17P2-C87H142O1…	CL(18:2(9Z,12Z)/18:2(9Z,12Z)/20:4(5Z,8Z,11Z,14Z)/22:6(4Z,7Z,10Z,13Z,16Z,19Z))//CL(18:2(9Z,12Z)/18:2(9Z,12Z)/20:4(8Z,11Z,14Z,17Z)/22:6(4Z,7Z,10Z,13Z,16Z,19Z))//CL(18:2(9Z,12Z)/20:4(5Z,8Z,11Z,14Z)/20:4(5Z,8Z,11Z,14Z)/20:4(5Z,8Z,11Z,14Z))//CL(18:2(9Z,12Z)/20:4(8Z,11Z,14Z,17Z)/20:4(8Z,11Z,14Z,17Z)/20:4(8Z,11Z,14Z,17Z))//null//null//null//null//null//null//null//null//null//null//null//null//null//nul…	null-null-null-null-null-null-null-null-null-null-null-null-null-null-null-null-null-null-null-null-null-null-null-null-null-null-null-null-null-null-null-null-null-null	-	-	-
196.6096_5.97	27.7187	36.9976	36.386	23.3498	41.0318	33.0656	25.3634	41.8383	0.104303	0.139219	0.136918	0.087864	0.154399	0.124423	0.09544	0.157434	0.254	HMDB14697	C21H27ClN2O2	Hydroxyzine	C07045	-	-	-
331.1269_2.93	133.863	79.6778	63.6724	160.712	145.919	102.471	135.165	123.702	0.141627	0.084299	0.067365	0.170033	0.154381	0.108414	0.143004	0.130876	0.384	HMDB00313-HMDB00335-HMDB00343-HMDB00406-HMDB05895-HMDB11163-HMDB15160-HMDB15182-HMDB15229-HMDB28749-HMDB29283-HMDB29971-HMDB35173-HMDB38944-HMDB59725-HMDB60084-HMDB60085-HMDB60607-HMDB60945	C18H22O3-C18H22O3-C18H22O3-C18H22O3-C18H22O3-C8H12N2O7-C16H14N2O4-C14H18N6O-C12H9F3N2O2-C8H12N2O7-C17H15NO5-C13H12O5-C15H20N2O5-C17H15NO5-C14H18N6O-C18H22O3-C18H22O3-C16H16N6O-C12H9F3N2O2	16b-Hydroxyestrone//16a-Hydroxyestrone//2-Hydroxyestrone//16-Ketoestradiol//4-Hydroxyestrone//L-beta-aspartyl-L-aspartic acid //Amlexanox//Abacavir//Leflunomide//null//Avenanthramide 1f//null//null//null//null//null//null//null//A771726	C05300-C05300-C05298-C14383-null-null-null-C07624-C07905-null-null-null-null-null-null-null-null-null-null	C17H18N2O5-C15H20N2O5	Miraxanthin-III//2-Carboxy-1-[5-(2-carboxy-1-pyrrolidinyl)-2-hydroxy-2,4-pentadienylidene]pyrrolidinium	C08556-
394.2876_5.27	46.6552	45.1871	35.7836	48.7033	60.6095	56.921	45.7365	53.1619	0.118789	0.115051	0.091108	0.124003	0.154318	0.144926	0.11645	0.135355	0.059	HMDB00670-HMDB08824-HMDB08889-HMDB08920-HMDB14449-HMDB14948-HMDB29416	C7H16N4O2-C35H70NO8P-C35H70NO8P-C35H70NO8P-C22H30O-C21H29NO-C7H16N4O2	Homo-L-arginine//PE(14:0/16:0)//PE(15:0/15:0)//PE(16:0/14:0)//Desogestrel//Biperiden//L-Targinine	C01924-C00350-C00350-C00350-C07629-C07941-C03884	C25H35N3O	Undecylprodigiosin	C12023
849.4361_4.72	32.0517	25.456	29.3774	40.5965	38.7065	25.4978	29.3724	30.0001	0.127666	0.101395	0.117014	0.161701	0.154173	0.101561	0.116994	0.119495	0.147	HMDB37123-HMDB61324-HMDB61325	C42H70O15-C24H29NO4-C24H29NO4	null//null//null	null-null-null	C42H71O13P-C42H71O13P-C42H71O13P-C42H71O13P-C42H70O15	PI(13:0/20:5(5Z,8Z,11Z,14Z,17Z))//PI(15:1(9Z)/18:4(6Z,9Z,12Z,15Z))//PI(18:4(6Z,9Z,12Z,15Z)/15:1(9Z))//PI(20:5(5Z,8Z,11Z,14Z,17Z)/13:0)//Goyaglycoside h	----
311.2593_7.94	183.118	190.266	249.032	171.237	304.398	276.985	347.376	252.102	0.092741	0.096361	0.126123	0.086723	0.154163	0.14028	0.17593	0.127678	0.007	HMDB01388-HMDB03073-HMDB03114-HMDB30962-HMDB30963-HMDB30964-HMDB31060-HMDB35293-HMDB35623-HMDB36909-HMDB37631-HMDB37712-HMDB39089-HMDB61952	C18H30O2-C18H30O2-C40H58-C18H30O2-C18H30O2-C18H30O2-C19H34O3-C16H26O2-C40H58-C40H58-C16H26O2-C16H26O2-C40H58-C16H26O2	Alpha-Linolenic acid//Gamma-Linolenic acid//Neurosporene//Calendic acid//Punicic acid//Linolenelaidic acid//null//Norambreinolide//null//alpha-Zeacarotene//3-Methyl-alpha-ionyl acetate//[2,2-Bis(2-methylpropoxy)ethyl]benzene//null//null	C06427-C06426-C05431-null-C08364-null-null-null-null-C14146-null-null-null-null	C19H34O3-C19H34O3-C19H34O3	METHOPRENE (S)//13(S)-HODE methyl ester//(R)-2-Hydroxysterculic acid	C14308--
358.2045_6.74	27.0987	46.0579	31.3307	31.8242	49.3949	50.8283	38.5289	45.3805	0.084566	0.143731	0.097773	0.099313	0.154145	0.158618	0.120236	0.141618	0.301	HMDB14607-HMDB29747-HMDB30251-HMDB30258-HMDB33435-HMDB34591-HMDB36326-HMDB38649-HMDB39436	C14H29NaO4S-C11H10N2-C18H19NO3-C18H19NO3-C18H19NO3-C18H19NO3-C16H25NO3-C18H19NO3-C36H62O11	Sodium Tetradecyl Sulfate//2-Amino-5-phenylpyridine//Oripavine//(+)-Erythraline//(+/-)-Aegeline//Lansamide 3//N-[(4-Hydroxy-3-methoxyphenyl)methyl]octanamide//(+/-)-Clausenamide//null	null-null-null-null-null-null-null-null-null	-	-	-
567.41_9.48	54.1318	44.872	60.2887	48.2648	71.6213	54.3927	68.8636	62.392	0.116456	0.096535	0.129701	0.103834	0.154082	0.117017	0.148149	0.134226	0.278	HMDB10391-HMDB11148-HMDB11684-HMDB60158	C28H56NO7P-C28H56NO7P-C14H28N2O3-C31H53NO4	LysoPC(20:1(11Z))//PC(18:1(9Z)e/2:0)//N(6)-(Octanoyl)lysine//null	C04230-C04598-null-null	-	-	-
527.8567_7	20.9753	17.6181	14.7624	18.9702	24.1315	23.0662	21.9708	15.1648	0.133891	0.112461	0.094233	0.121092	0.154038	0.147238	0.140246	0.096801	0.474	-	-	-	-	-	-	-
420.0525_5.65	7.62414	7.1617	7.15198	6.6795	9.76413	9.87849	7.3801	7.75742	0.120259	0.112965	0.112812	0.105359	0.154015	0.155818	0.11641	0.122362	0.173	HMDB04823-HMDB11610-HMDB36617-HMDB61116	C6H7NO4S-C12H19N3O8S2-C14H12O11-C6H7NO4S	Lanthionine ketimine//5-Taurinomethyl-2-thiouridine//(+)-Chebulic acid//2-aminophenol sulphate	null-null-null-null	C12H19N3O8S2-C14H24NO4PS3-C8H14N2O4Pt	5-Taurinomethyl-2-thiouridine//Bensulide//Oxaliplatin	-C18703-
577.3695_5.94	23.4548	30.8877	12.5953	25.225	25.1445	16.7225	10.3382	18.8939	0.143664	0.189191	0.077148	0.154506	0.154014	0.102427	0.063323	0.115727	0.073	HMDB00705-HMDB00756-HMDB02204-HMDB15079-HMDB31675-HMDB32221-HMDB36911-HMDB39091-HMDB39128-HMDB61633	C13H25NO4-C13H25NO4-C40H52O4-C32H52N4O4-C34H54O5-C15H31NS2-C40H50O3-C40H52O4-C40H52O4-C14H27NO5	Hexanoylcarnitine//L-Hexanoylcarnitine//Astaxanthin//Demecarium//null//Dihydro-2,4,6-tris(2-methylpropyl)-4h-1,3,5-dithiazine//null//null//(3'RS,3'SR)-Astaxanthin//null	null-null-C08580-null-null-null-null-null-null-null	C40H50O3-C34H54O5-C40H50O3	4-Ketoalloxanthin//3beta-Acetoxy-11alpha-methoxy-12-ursen-28-oic acid//Anhydroamarouciaxanthin B	--
618.3045_5.6	147.255	121.834	133.262	141.143	166.386	115.946	86.0839	168.969	0.136237	0.112717	0.12329	0.130582	0.153936	0.10727	0.079642	0.156325	0.049	HMDB11483-HMDB11513-HMDB33241	C25H48NO7P-C25H48NO7P-C29H45N7O6S	LysoPE(0:0/20:2(11Z,14Z))//LysoPE(20:2(11Z,14Z)/0:0)//Glycylalanylprolylmethionylphenylalanylvalinamide	null-null-null	C32H41N7O6-C32H41N7O6-C32H41N7O6-C32H41N7O6-C32H41N7O6-C32H41N7O6-C32H41N7O6-C32H41N7O6-C32H41N7O6-C32H41N7O6-C32H41N7O6-C32H41N7O6-C29H45N7O6S	Lys Thr Trp Trp//Lys Trp Thr Trp//Lys Trp Trp Thr//Thr Lys Trp Trp//Thr Trp Lys Trp//Thr Trp Trp Lys//Trp Lys Thr Trp//Trp Lys Trp Thr//Trp Thr Lys Trp//Trp Thr Trp Lys//Trp Trp Lys Thr//Trp Trp Thr Lys//Glycylalanylprolylmethionylphenylalanylvalinamide	------------
212.6038_3.49	29.3572	22.8903	26.91	20.9351	35.9562	28.2959	32.3179	36.9897	0.125645	0.097967	0.115171	0.0896	0.153888	0.121103	0.138316	0.158311	0.031	HMDB14535-HMDB15135	C15H23N3O4S-C15H23N3O4S	Sulpiride//Cyclacillin	null-C12766	-	-	-
393.2808_5.3	268.338	242.412	217.98	280.216	336.446	297.825	252.825	290.352	0.122731	0.110873	0.099698	0.128164	0.153882	0.136217	0.115636	0.132799	0.008	HMDB04897-HMDB08825-HMDB08857-HMDB08921-HMDB08953-HMDB39019-HMDB60043	C62H116N2O18-C35H68NO8P-C35H68NO8P-C35H68NO8P-C35H68NO8P-C27H36O2-C22H34O	Ganglioside GA2 (d18:1/24:0)//PE(14:0/16:1(9Z))//PE(14:1(9Z)/16:0)//PE(16:0/14:1(9Z))//PE(16:1(9Z)/14:0)//null//null	C06135-C00350-C00350-C00350-C00350-null-null	C27H36O2	3-Hydroxy-10&#39;-apo-b,y-carotenal
365.2307_6.6	200.066	259.114	177.485	184.921	253.649	181.258	147.309	244.902	0.121347	0.157162	0.107651	0.112162	0.153848	0.10994	0.089348	0.148542	0.154	HMDB00314-HMDB00523-HMDB00526-HMDB00540-HMDB00550-HMDB00949-HMDB02190-HMDB02232-HMDB02283-HMDB02984-HMDB03128-HMDB03876-HMDB04264-HMDB04673-HMDB04679-HMDB04680-HMDB04682-HMDB05998-HMDB06111-HMDB06245-HMDB10222-HMDB10409-HMDB11134-HMDB11136-HMDB12508-HMDB12567-HMDB12598-HMDB13156-HMDB13199-HMDB13221-HMDB13813-HMDB14759-HMDB36262-HMDB36705-HMDB36810-HMDB38520-HMDB38688-HMDB38689-HMDB38694-HMDB40640…	C21H34O5-C19H30O3-C21H34O5-C19H30O3-C19H30O3-C21H34O5-C20H32O3-C20H32O3-C20H32O3-C19H30O3-C21H34O5-C20H32O3-C20H32O3-C20H32O3-C20H32O3-C20H32O3-C20H32O3-C20H32O3-C20H32O3-C20H32O3-C20H32O3-C20H32O3-C20H32O3-C20H32O3-C20H32O3-C20H32O3-C20H32O3-C19H30O3-C19H30O3-C21H34O5-C17H32O-C19H30O3-C20H32O3-C20H32O3-C20H32O3-C20H32O3-C20H32O3-C20H32O3-C20H32O3-C19H30O3-C17H32O-C20H32O3-C20H32O3-C20H32O3	3b-Allotetrahydrocortisol//5-Androstene-3b,16b,17a-triol//5a-Tetrahydrocortisol//5-Androstene-3b,16a,17a-triol//5-Androstenetriol//Tetrahydrocortisol//5,6-Epoxy-8,11,14-eicosatrienoic acid//8,9-Epoxyeicosatrienoic acid//14R,15S-EpETrE//11-Hydroxyandrosterone//Cortolone//15(S)-HETE//14,15-Epoxy-5,8,11-eicosatrienoic acid//11,12-Epoxyeicosatrienoic acid//8-HETE//16(R)-HETE//11(R)-HETE//20-Hydroxyei…	null-null-null-null-null-C05472-C14768-C14769-null-C14606-C05481-C04742-C14771-C14770-C14776-C14778-C14780-C14748-null-null-null-null-C04805-C14749-null-null-null-null-null-C05481 -null-C07346-null-null-null-null-null-null-null-null-null-null-null-null	C21H34O5-C21H34O5-C21H34O5-C21H34O5-C21H34O5-C21H34O5-C21H34O5-C21H34O5-C21H34O5-C21H34O5-C21H34O5-C21H34O5-C21H34O5-C21H34O5-C21H34O5-C21H34O5-C22H32F2O2	Tetrahydrocortisol//Allotetrahydrocortisol//Allocortolone//15-methyl-15S-PGD2//15-methyl-15R-PGE2//15-methyl-15S-PGE2//15R-PGE2 methyl ester//15-methyl-15R-PGD2//Urocortisol//Prostaglandin D2 methyl ester//5(S),6(R)-Lipoxin A4 methyl ester//Prostaglandin E2 methyl ester//3beta-Allotetrahydrocortisol//5a-Tetrahydrocortisol//15-cyclohexyl pentanor PGF2&alpha;//Cortolone//2alpha,3alpha-(Difluorometh…	C05472--------C05472-------C05481-C15322
934.4447_4.39	35.2085	19.6124	33.5135	19.3503	35.0227	22.7001	35.142	27.1582	0.154621	0.08613	0.147178	0.084979	0.153806	0.09969	0.154329	0.119268	0.12	-	-	-	-	-	-	-
1032.4758_4.29	16.8715	10.0523	15.4173	9.26072	18.005	12.828	18.663	15.9685	0.144119	0.085869	0.131697	0.079107	0.153802	0.109579	0.159422	0.136406	0.062	HMDB15402	C45H69N11O12S	Carbetocin	null	-	-	-
199.0923_7.33	201.86	207.78	258.894	144.286	296.194	247.154	354.519	215.313	0.104808	0.107882	0.13442	0.074915	0.153787	0.128325	0.18407	0.111793	0.279	HMDB14751-HMDB29327-HMDB30567-HMDB31979-HMDB32806-HMDB33443-HMDB33586-HMDB33787-HMDB35438-HMDB35856-HMDB36764-HMDB37086-HMDB38590-HMDB40619-HMDB40936-HMDB41046-HMDB41645-HMDB41650-HMDB41672-HMDB41682-HMDB41694-HMDB41697-HMDB41700-HMDB41703-HMDB60582	C20H22ClN3O-C20H21NO5-C18H18O5-C23H28O3-C18H18O5-C22H30O4-C18H18O5-C18H18O5-C20H21NO5-C22H30O4-C20H21NO5-C18H18O5-C20H21NO5-C22H30O4-C18H18O5-C20H21NO5-C18H18O5-C18H18O5-C18H18O5-C18H18O5-C18H18O5-C18H18O5-C18H18O5-C18H18O5-C22H24N2O5	Amodiaquine//Gravacridonediol methyl ether//(-)-3,4,9-Trimethoxypterocarpan//Methyl (9Z)-8'-oxo-6,8'-diapo-6-carotenoate//p-Hydroxyphenethyl trans-ferulate//null//2'-Hydroxy-4,4',6'-trimethoxychalcone//2,3,9-Trimethoxypterocarpan//Promucosine//null//null//null//Buntanine//null//null//null//null//null//4'-Hydroxyenterolactone//4-Hydroxyenterolactone//null//null//null//null//null	C07626-null-null-null-null-null-null-null-null-null-null-null-C10653-null-null-null-null-null-null-null-null-null-null-null-null	-	-	-
597.4229_8.86	118.04	78.0015	129.276	92.5707	141.367	106.555	129.537	124.704	0.128297	0.08478	0.140509	0.100615	0.153651	0.115814	0.140794	0.13554	0.136	HMDB34529-HMDB34647-HMDB35510	C32H50O5-C32H50O5-C32H50O5	16-Acetylpriverogenin A//null//null	null-null-null	-	-	-
383.0742_5.65	17.4945	15.4722	16.2467	15.8692	22.0025	21.8719	16.5349	17.7093	0.122167	0.108045	0.113454	0.110818	0.153648	0.152735	0.115466	0.123668	0.199	HMDB00707-HMDB01879-HMDB01964-HMDB02130-HMDB03501-HMDB03572-HMDB06915-HMDB11663-HMDB29406-HMDB29647-HMDB29681-HMDB30609-HMDB30774-HMDB30812-HMDB32057-HMDB32131-HMDB33600-HMDB33819-HMDB34242-HMDB34862-HMDB37334-HMDB37335-HMDB38356-HMDB40344-HMDB40472-HMDB40877-HMDB41191	C9H8O4-C9H8O4-C9H8O4-C9H8O4-C9H8O4-C18H16O8-C9H8O4-C9H8O4-C30H34N2O19-C15H20O9-C16H18O8-C36H32O16-C20H14O8-C18H16O8-C9H8O4-C9H8O4-C36H32O16-C18H16O8-C16H18O8-C15H20O9-C18H16O8-C18H16O8-C18H16O8-C18H16O8-C18H16O8-C18H16O8-C16H18O8	4-Hydroxyphenylpyruvic acid//Aspirin//Caffeic acid//Monomethyl phthalate//3,4-Dihydroxy-trans-cinnamate//Rosmarinic acid//2-Hydroxy-3-(4-hydroxyphenyl)propenoic acid//3-Hydroxyphenylpyruvic acid//Amaranthin//null//null//null//(+)-12a-Hydroxypachyrrhizone//Acerosin//(E)-3-(2,3-Dihydroxyphenyl)-2-propenoic acid//null//Sagerinic acid//Jaceidin//null//null//Majoranin//Sudachitin//Sideritiflavone//3,5…	C01179-C01405-C01481-null-C01197-C01850-C05350-null-C08537-null-null-null-null-C09982-C12623-null-null-null-null-null-C10191-null-null-null-null-null-null	C18H16O8-C18H16O8-C20H14O8-C18H16O8-C18H16O8-C18H16O8-C18H16O8-C18H16O8-C18H16O8-C18H16O8-C18H16O8-C18H16O8-C18H16O8-C18H16O8-C18H16O8-C18H16O8-C18H16O8-C18H16O8-C18H16O8-C18H16O8-C18H16O8-C18H16O8-C18H16O8-C18H16O8-C18H16O8-C18H16O8-C18H16O8-C18H16O8-C18H16O8-C18H16O8-C18H16O8-C18H16O8-C18H16O8-C18H16O8-C18H16O8-C18H16O8-C18H16O8-C18H16O8-C18H16O8-C18H16O8-C18H16O8-C18H16O8-C18H16O8-C18H16O8-C18…	Rosmarinate//Irigenin//12a-Hydroxypachyrrhizone//5,7,3\'-Trihydroxy-2\',4\',5\'-trimethoxyflavone//5,7,4\'-Trihydroxy-2\',3\',5\'-trimethoxyflavone//5,3\',4\'-Trihydroxy-6,7,5\'-trimethoxyflavone//6-Methoxytricin//5,7,3\'-Trihydroxy-6,4\',5\'-trimethoxyflavone//5,3\',5\'-Trihydroxy-6,7,4\'-trimethoxyflavone//Arcapillin//5,7,3\'-Trihydroxy-8,4\',5\'-trimethoxyflavone//5,2\',5\'-Trihydroxy-6,7,8-tr…	C01850-C17957--------C17787------C09982-C10191----C10115-------------C10031--C04552---C10116-----------------C12416-C09764-C10306-
728.4856_8.74	31.1569	36.9325	44.7195	32.9816	48.6018	49.3575	28.4798	44.1706	0.098473	0.116727	0.141339	0.10424	0.153609	0.155997	0.090012	0.139604	0.417	ECMDB23588-ECMDB23621	C39H74NO10P-C39H74NO10P	null//null	null-null	C39H72NO9P	PS(P-16:0/17:2(9Z,12Z))
[truncated: 4,055 more rows]

## Sheet: HMDB Classes
Manuscript "Functional perturbations of the mouse gut microenvironment after exposure to high LET radiation"
[truncated: 307 more rows]
