# Supplementary material for: Space-type radiation induces multimodal responses in the mouse gut microbiome and metabolome
Source: Microbiome. 2017 Aug 18;5:105. doi: 10.1186/s40168-017-0325-z (PMC5563039; doi:10.1186/s40168-017-0325-z)
Supplement: Supplementary file 10 — Metabolic network modeling results. (XLS 217 kb) [file 40168_2017_325_MOESM10_ESM.xls]

## Sheet: Compounds Mantel pvalue
Manuscript "Functional perturbations of the mouse gut microenvironment after exposure to high LET radiation"
David Casero, Kirandeep Gill, Vijayalakshmi Sridharan, Igor Koturbash, Gregory Nelson, Martin Hauer-Jensen, Marjan Boerma, Jonathan Braun and Amrita K Cheema
Table S9: Metabolic network modeling results.
Compound id	Mantel p-value	Spearman correlation for all samples (LC-MS vs. CMP scores)	Compound definition
C02356	0	0.433583	cpd:C02356 "(S)-2-Aminobutanoate; (S)-2-Aminobutanoic acid; (S)-2-Aminobutyric acid"
C00084	0	0.41727	cpd:C00084 "Acetaldehyde; Ethanal"
C00170	0	0.386877	cpd:C00170 "5'-Methylthioadenosine; Methylthioadenosine; S-Methyl-5'-thioadenosine; 5-Methylthioadenosine; 5'-Deoxy-5'-(methylthio)adenosine; Thiomethyladenosine; MTA"
C00191	0	0.372687	cpd:C00191 "D-Glucuronate; Glucuronic acid; Glucuronate"
C16635	0	0.366744	cpd:C16635 "5'-Deoxy-5-fluorocytidine"
C00159	0	0.360794	cpd:C00159 "D-Mannose; Mannose; Seminose; Carubinose"
C06125	0	0.336605	cpd:C06125 "Sulfatide; Galactosylceramide sulfate; Cerebroside 3-sulfate"
C15532	0	0.33159	cpd:C15532 "N-Acetyl-L-citrulline"
C05838	0	0.328189	cpd:C05838 "cis-2-Hydroxycinnamate; 2-Coumarinate"
C06044	0	0.327462	cpd:C06044 "4-Hydroxyphenylethanol; Tyrosol"
C03033	0	0.325522	cpd:C03033 "beta-D-Glucuronoside; O-beta-D-Glucuronoside; Glucuronide; beta-D-Glucuronide"
C05402	0	0.324453	cpd:C05402 "Melibiose; 6-O-(alpha-D-Galactopyranosyl)-D-glucopyranose; D-Gal-alpha1->6D-Glucose"
C00079	0	0.322566	cpd:C00079 "L-Phenylalanine; (S)-alpha-Amino-beta-phenylpropionic acid"
C01571	0	0.321813	cpd:C01571 "Decanoic acid; Decanoate; Decylic acid; n-Capric acid"
C06125	0	0.317774	cpd:C06125 "Sulfatide; Galactosylceramide sulfate; Cerebroside 3-sulfate"
C02576	0	0.31637	cpd:C02576 "Perillyl aldehyde; Perillaldehyde"
C01190	0	0.308182	cpd:C01190 "beta-D-Glucosyl-(1<->1)-ceramide; Glucosylceramide; Glucocerebroside; D-Glucosyl-N-acylsphingosine"
C00283	0	0.302919	cpd:C00283 "Hydrogen sulfide; Hydrogen-sulfide; H2S; Sulfide"
C05838	0	0.297214	cpd:C05838 "cis-2-Hydroxycinnamate; 2-Coumarinate"
C01355	0	0.29529	cpd:C01355 "Fructan; beta-D-Fructan"
C06397	0	0.294446	cpd:C06397 "ADP-D-glycero-beta-D-manno-heptose"
C03033	0	0.289804	cpd:C03033 "beta-D-Glucuronoside; O-beta-D-Glucuronoside; Glucuronide; beta-D-Glucuronide"
C00124	0	0.288037	cpd:C00124 "D-Galactose; D-Galactopyranose"
C16543	0	0.285811	cpd:C16543 "NPC"
C00931	0	0.285357	cpd:C00931 "Porphobilinogen"
C00696	0	0.285264	cpd:C00696 "Prostaglandin D2; (5Z,13E)-(15S)-9alpha,15-Dihydroxy-11-oxoprosta-5,13-dienoate; (5Z,13E,15S)-9alpha,15-Dihydroxy-11-oxoprosta-5,13-dienoate; PGD2"
C05627	0	0.282119	cpd:C05627 "4-Hydroxystyrene; 4-Vinylphenol"
C14145	0	0.28174	cpd:C14145 "(3S)-3-Hydroxyadipyl-CoA"
C05404	0	0.277746	cpd:C05404 "D-Gal alpha 1->6D-Gal alpha 1->6D-Glucose; D-Gal-alpha1->6D-Gal-alpha1->6D-Glucose; Manninotriose"
C00501	0	0.277326	cpd:C00501 "CDP-glucose; CDP-D-Glucose"
C00089	0	0.276269	cpd:C00089 "Sucrose; Cane sugar; Saccharose; 1-alpha-D-Glucopyranosyl-2-beta-D-fructofuranoside"
C00079	0	0.275219	cpd:C00079 "L-Phenylalanine; (S)-alpha-Amino-beta-phenylpropionic acid"
C00561	0	0.274441	cpd:C00561 "Mandelonitrile; Benzaldehyde cyanohydrin; (R)-Mandelonitrile"
C04756	0	0.272832	cpd:C04756 "O-1-Alk-1-enyl-2-acyl-sn-glycero-3-phosphoethanolamine; Phosphatidalethanolamine; Plasmenylethanolamine; Ethanolamineplasmalogen; 2-Acyl-1-(1-alkenyl)-sn-glycero-3-phosphoethanolamine; 1-Alkenyl-2-acylglycerophosphoethanolamine"
C00094	0	0.271857	cpd:C00094 "Sulfite; Sulfurous acid"
C00506	0	0.271772	cpd:C00506 "L-Cysteate; L-Cysteic acid; 3-Sulfoalanine; 2-Amino-3-sulfopropionic acid"
C00470	0	0.271541	cpd:C00470 "Pectate; Pectic acid; alpha-D-Polygalacturonic acid; Poly(1,4-alpha-D-galacturonate); Poly(1,4-alpha-D-galacturonate)(n); (1,4-alpha-D-Galacturonide)n; (1,4-alpha-D-Galacturonosyl)n; De-esterified pectin"
C06423	0	0.269231	cpd:C06423 "Octanoic acid; Caprylic acid; Octylic acid"
C02139	0	0.269097	cpd:C02139 "Chlorophyllide; Chlorophyllide a"
C03742	0	0.267903	cpd:C03742 "(S)-4-Hydroxymandelonitrile"
C05838	0	0.267903	cpd:C05838 "cis-2-Hydroxycinnamate; 2-Coumarinate"
C00350	0	0.265911	cpd:C00350 "Phosphatidylethanolamine; (3-Phosphatidyl)ethanolamine; (3-Phosphatidyl)-ethanolamine; Cephalin; O-(1-beta-Acyl-2-acyl-sn-glycero-3-phospho)ethanolamine; 1-Acyl-2-acyl-sn-glycero-3-phosphoethanolamine; L-1-Phosphatidylethanolamine"
C01103	0	0.263239	cpd:C01103 "Orotidine 5'-phosphate; Orotidylic acid"
C00131	0	0.261387	cpd:C00131 "dATP; 2'-Deoxyadenosine 5'-triphosphate; Deoxyadenosine 5'-triphosphate; Deoxyadenosine triphosphate"
C00153	0	0.261005	cpd:C00153 "Nicotinamide; Nicotinic acid amide; Niacinamide; Vitamin PP"
C06427	0	0.257891	cpd:C06427 "(9Z,12Z,15Z)-Octadecatrienoic acid; alpha-Linolenic acid; 9,12,15-Octadecatrienoic acid; Linolenate; alpha-Linolenate"
C11173	0	0.256581	cpd:C11173 "SN-38"
C02528	0	0.254135	cpd:C02528 "Chenodeoxycholate; Chenodeoxycholic acid; 3alpha,7alpha-Dihydroxy-5beta-cholanic acid; Chenodiol"
C00350	0	0.254066	cpd:C00350 "Phosphatidylethanolamine; (3-Phosphatidyl)ethanolamine; (3-Phosphatidyl)-ethanolamine; Cephalin; O-(1-beta-Acyl-2-acyl-sn-glycero-3-phospho)ethanolamine; 1-Acyl-2-acyl-sn-glycero-3-phosphoethanolamine; L-1-Phosphatidylethanolamine"
C00588	0	0.253829	cpd:C00588 "Choline phosphate; Phosphorylcholine; Phosphocholine; O-Phosphocholine"
C00422	0	0.252398	cpd:C00422 "Triacylglycerol; Triglyceride"
C00159	0	0.251257	cpd:C00159 "D-Mannose; Mannose; Seminose; Carubinose"
C00180	0	0.249844	cpd:C00180 "Benzoate; Benzoic acid; Benzenecarboxylic acid; Phenylformic acid; Dracylic acid"
C06157	0	0.247672	cpd:C06157 "[Dihydrolipoyllysine-residue succinyltransferase] S-glutaryldihydrolipoyllysine; S-Glutaryldihydrolipoamide-E"
C00422	0	0.245555	cpd:C00422 "Triacylglycerol; Triglyceride"
C00124	0	0.243423	cpd:C00124 "D-Galactose; D-Galactopyranose"
C00422	0	0.243233	cpd:C00422 "Triacylglycerol; Triglyceride"
C00422	0	0.242414	cpd:C00422 "Triacylglycerol; Triglyceride"
C01412	0	0.241941	cpd:C01412 "Butanal; Butyraldehyde"
C00157	0	0.241902	cpd:C00157 "Phosphatidylcholine; Lecithin; Phosphatidyl-N-trimethylethanolamine; 1,2-Diacyl-sn-glycero-3-phosphocholine; Choline phosphatide; 3-sn-Phosphatidylcholine"
C04376	0	0.240488	cpd:C04376 "5'-Phosphoribosyl-N-formylglycinamide; N-Formyl-GAR; N-Formylglycinamide ribonucleotide; N2-Formyl-N1-(5-phospho-D-ribosyl)glycinamide"
C00089	0	0.237912	cpd:C00089 "Sucrose; Cane sugar; Saccharose; 1-alpha-D-Glucopyranosyl-2-beta-D-fructofuranoside"
C07118	0	0.23693	cpd:C07118 "Benzoyl acetyl-CoA; Benzoyl acetyl coenzyme A"
C00535	0	0.236661	cpd:C00535 "Testosterone; 17beta-Hydroxy-4-androsten-3-one"
C01355	0	0.235201	cpd:C01355 "Fructan; beta-D-Fructan"
C00094	0	0.234838	cpd:C00094 "Sulfite; Sulfurous acid"
C18796	0	0.227522	cpd:C18796 "(2R)-2-Hydroxy-2-methylbutanenitrile; 2-Hydroxy-2-methylbutanenitrile"
C00157	0	0.227288	cpd:C00157 "Phosphatidylcholine; Lecithin; Phosphatidyl-N-trimethylethanolamine; 1,2-Diacyl-sn-glycero-3-phosphocholine; Choline phosphatide; 3-sn-Phosphatidylcholine"
C04742	0	0.226897	cpd:C04742 "(15S)-15-Hydroxy-5,8,11-cis-13-trans-eicosatetraenoate; (15S)-15-Hydroxy-5,8,11-cis-13-trans-icosatetraenoate; (5Z,8Z,11Z,13E)-(15S)-15-Hydroxyicosa-5,8,11,13-tetraenoic acid; 15(S)-HETE"
C04805	0	0.226897	cpd:C04805 "5(S)-HETE; 5-Hydroxyeicosatetraenoate; 5-HETE; (6E,8Z,11Z,14Z)-(5S)-5-Hydroxyicosa-6,8,11,14-tetraenoic acid"
C03033	0	0.226086	cpd:C03033 "beta-D-Glucuronoside; O-beta-D-Glucuronoside; Glucuronide; beta-D-Glucuronide"
C04742	0	0.225648	cpd:C04742 "(15S)-15-Hydroxy-5,8,11-cis-13-trans-eicosatetraenoate; (15S)-15-Hydroxy-5,8,11-cis-13-trans-icosatetraenoate; (5Z,8Z,11Z,13E)-(15S)-15-Hydroxyicosa-5,8,11,13-tetraenoic acid; 15(S)-HETE"
C04805	0	0.225648	cpd:C04805 "5(S)-HETE; 5-Hydroxyeicosatetraenoate; 5-HETE; (6E,8Z,11Z,14Z)-(5S)-5-Hydroxyicosa-6,8,11,14-tetraenoic acid"
C00350	0	0.224921	cpd:C00350 "Phosphatidylethanolamine; (3-Phosphatidyl)ethanolamine; (3-Phosphatidyl)-ethanolamine; Cephalin; O-(1-beta-Acyl-2-acyl-sn-glycero-3-phospho)ethanolamine; 1-Acyl-2-acyl-sn-glycero-3-phosphoethanolamine; L-1-Phosphatidylethanolamine"
C02504	0	0.224124	cpd:C02504 "alpha-Isopropylmalate; (2S)-2-Isopropylmalate; (2S)-2-Hydroxy-2-isopropylsuccinic acid; 2-Isopropylmalic acid; 3-Carboxy-3-hydroxy-4-methylpentanoate; 3-Carboxy-3-hydroxyisocaproate"
C14180	0	0.221803	cpd:C14180 "S-(Hydroxymethyl)glutathione"
C00415	0	0.221145	cpd:C00415 "Dihydrofolate; Dihydrofolic acid; 7,8-Dihydrofolate; 7,8-Dihydrofolic acid; 7,8-Dihydropteroylglutamate"
C00350	0	0.220611	cpd:C00350 "Phosphatidylethanolamine; (3-Phosphatidyl)ethanolamine; (3-Phosphatidyl)-ethanolamine; Cephalin; O-(1-beta-Acyl-2-acyl-sn-glycero-3-phospho)ethanolamine; 1-Acyl-2-acyl-sn-glycero-3-phosphoethanolamine; L-1-Phosphatidylethanolamine"
C03344	0	0.213498	cpd:C03344 "2-Methylacetoacetyl-CoA; 2-Methyl-3-acetoacetyl-CoA"
C01586	0	0.213314	cpd:C01586 "Hippurate; Hippuric acid; N-Benzoylglycine; Benzoylaminoacetic acid"
C00095	0	0.21268	cpd:C00095 "D-Fructose; Levulose; Fruit sugar; D-arabino-Hexulose"
C04742	0	0.210223	cpd:C04742 "(15S)-15-Hydroxy-5,8,11-cis-13-trans-eicosatetraenoate; (15S)-15-Hydroxy-5,8,11-cis-13-trans-icosatetraenoate; (5Z,8Z,11Z,13E)-(15S)-15-Hydroxyicosa-5,8,11,13-tetraenoic acid; 15(S)-HETE"
C04805	0	0.210223	cpd:C04805 "5(S)-HETE; 5-Hydroxyeicosatetraenoate; 5-HETE; (6E,8Z,11Z,14Z)-(5S)-5-Hydroxyicosa-6,8,11,14-tetraenoic acid"
C06427	0	0.209593	cpd:C06427 "(9Z,12Z,15Z)-Octadecatrienoic acid; alpha-Linolenic acid; 9,12,15-Octadecatrienoic acid; Linolenate; alpha-Linolenate"
C05786	0	0.209027	cpd:C05786 "(3Z)-Phycocyanobilin"
C06102	0	0.207673	cpd:C06102 "Adipate semialdehyde; Hexan-1-one-6-carboxylate; 6-Oxohexanoate; 6-Oxohexanoic acid"
C16156	0	0.207145	cpd:C16156 "Undecaprenyl phosphate alpha-L-Ara4FN; 4-Deoxy-4-formamido-alpha-L-arabinopyranosyl ditrans,octacis-undecaprenyl phosphate"
C00437	0	0.207047	cpd:C00437 "N-Acetylornithine; N2-Acetyl-L-ornithine"
C14152	0	0.206401	cpd:C14152 "beta-Tocopherol"
C03033	0	0.205465	cpd:C03033 "beta-D-Glucuronoside; O-beta-D-Glucuronoside; Glucuronide; beta-D-Glucuronide"
C00267	0	0.202329	cpd:C00267 "alpha-D-Glucose"
C00639	0	0.202232	cpd:C00639 "Prostaglandin F2alpha; (5Z,13E)-(15S)-9alpha,11alpha,15-Trihydroxyprosta-5,13-dienoate; (+)-Prostaglandin F2a; 7-[3,5-Dihydroxy-2-(3-hydroxy-1-octenyl)cyclopentyl]-5-heptenoic acid; 9a,11a-PGF2; Amoglandin; Cyclosin; Dinoprost; Enzaprost; Enzaprost F; Panacelan; PGF2a; 9,11,15-Trihydroxy-(5Z,9a,11a,13E,15S)-prosta-5,13-dien-1-oic acid; Prostaglandin F2a; Prostin F 2 alpha; Protamodin;…
C00422	0	0.201903	cpd:C00422 "Triacylglycerol; Triglyceride"
C00365	0	0.200145	cpd:C00365 "dUMP; Deoxyuridylic acid; Deoxyuridine monophosphate; Deoxyuridine 5'-phosphate; 2'-Deoxyuridine 5'-phosphate"
C00350	0	0.200089	cpd:C00350 "Phosphatidylethanolamine; (3-Phosphatidyl)ethanolamine; (3-Phosphatidyl)-ethanolamine; Cephalin; O-(1-beta-Acyl-2-acyl-sn-glycero-3-phospho)ethanolamine; 1-Acyl-2-acyl-sn-glycero-3-phosphoethanolamine; L-1-Phosphatidylethanolamine"
C14180	0	0.199413	cpd:C14180 "S-(Hydroxymethyl)glutathione"
C03033	0	0.198416	cpd:C03033 "beta-D-Glucuronoside; O-beta-D-Glucuronoside; Glucuronide; beta-D-Glucuronide"
C16619	0	0.198051	cpd:C16619 "6-Thioguanosine monophosphate"
C00195	0	0.197925	cpd:C00195 "N-Acylsphingosine; Ceramide; N-Acylsphing-4-enine; (4E)-Sphing-4-enine ceramide"
C00223	0	0.197483	cpd:C00223 "p-Coumaroyl-CoA; 4-Coumaroyl-CoA; 4-Hydroxycinnamoyl-CoA"
C01595	0	0.197273	cpd:C01595 "Linoleate; Linoleic acid; (9Z,12Z)-Octadecadienoic acid; 9-cis,12-cis-Octadecadienoate; 9-cis,12-cis-Octadecadienoic acid"
C03090	0	0.196717	cpd:C03090 "5-Phosphoribosylamine; 5-Phospho-beta-D-ribosylamine; 5-Phospho-D-ribosylamine; 5-Phosphoribosyl-1-amine"
C00488	0	0.196006	cpd:C00488 "Formamide; Methanamide"
C03344	0	0.195717	cpd:C03344 "2-Methylacetoacetyl-CoA; 2-Methyl-3-acetoacetyl-CoA"
C00079	0	0.194622	cpd:C00079 "L-Phenylalanine; (S)-alpha-Amino-beta-phenylpropionic acid"
C05482	0	0.194232	cpd:C05482 "Cortol"
C00576	0	0.193663	cpd:C00576 "Betaine aldehyde"
C00422	0	0.193187	cpd:C00422 "Triacylglycerol; Triglyceride"
C00208	0	0.193182	cpd:C00208 "Maltose; Malt sugar; alpha-D-Glucopyranosyl-(1->4)-D-glucopyranose"
C00120	0	0.192821	cpd:C00120 "Biotin; D-Biotin; Vitamin H; Coenzyme R"
C03033	0	0.192022	cpd:C03033 "beta-D-Glucuronoside; O-beta-D-Glucuronoside; Glucuronide; beta-D-Glucuronide"
C03232	0	0.191926	cpd:C03232 "3-Phosphonooxypyruvate; 3-Phosphonooxypyruvic acid; 3-Phosphohydroxypyruvate; 3-Phosphohydroxypyruvic acid"
C00157	0	0.191342	cpd:C00157 "Phosphatidylcholine; Lecithin; Phosphatidyl-N-trimethylethanolamine; 1,2-Diacyl-sn-glycero-3-phosphocholine; Choline phosphatide; 3-sn-Phosphatidylcholine"
C05470	0	0.190823	cpd:C05470 "Tetrahydrocortisone; Urocortisone"
C00350	0	0.190055	cpd:C00350 "Phosphatidylethanolamine; (3-Phosphatidyl)ethanolamine; (3-Phosphatidyl)-ethanolamine; Cephalin; O-(1-beta-Acyl-2-acyl-sn-glycero-3-phospho)ethanolamine; 1-Acyl-2-acyl-sn-glycero-3-phosphoethanolamine; L-1-Phosphatidylethanolamine"
C00157	0	0.189938	cpd:C00157 "Phosphatidylcholine; Lecithin; Phosphatidyl-N-trimethylethanolamine; 1,2-Diacyl-sn-glycero-3-phosphocholine; Choline phosphatide; 3-sn-Phosphatidylcholine"
C16608	0	0.189014	cpd:C16608 "Demethylcitalopram"
C00131	0	0.186118	cpd:C00131 "dATP; 2'-Deoxyadenosine 5'-triphosphate; Deoxyadenosine 5'-triphosphate; Deoxyadenosine triphosphate"
C00157	0	0.1859	cpd:C00157 "Phosphatidylcholine; Lecithin; Phosphatidyl-N-trimethylethanolamine; 1,2-Diacyl-sn-glycero-3-phosphocholine; Choline phosphatide; 3-sn-Phosphatidylcholine"
C00422	0	0.184431	cpd:C00422 "Triacylglycerol; Triglyceride"
C04556	0	0.183259	cpd:C04556 "4-Amino-2-methyl-5-phosphomethylpyrimidine; 4-Amino-5-phosphomethyl-2-methylpyrimidine"
C04732	0	0.183206	cpd:C04732 "5-Amino-6-(1-D-ribitylamino)uracil; 5-Amino-6-(D-ribitylamino)uracil; 6-(1-D-Ribitylamino)-5-amino-2,4-dihydroxypyrimidine; 6-(1-D-Ribitylamino)-5-aminouracil; 4-(1-D-Ribitylamino)-5-amino-2,6-dihydroxypyrimidine"
C05651	0	0.180131	cpd:C05651 "5-Hydroxykynurenine; 5-Hydroxy-L-kynurenine"
C00350	0	0.179516	cpd:C00350 "Phosphatidylethanolamine; (3-Phosphatidyl)ethanolamine; (3-Phosphatidyl)-ethanolamine; Cephalin; O-(1-beta-Acyl-2-acyl-sn-glycero-3-phospho)ethanolamine; 1-Acyl-2-acyl-sn-glycero-3-phosphoethanolamine; L-1-Phosphatidylethanolamine"
C06007	0	0.179353	cpd:C06007 "(R)-2,3-Dihydroxy-3-methylpentanoate; (R)-2,3-Dihydroxy-3-methylvalerate; (2R,3R)-2,3-Dihydroxy-3-methylpentanoate"
C00639	0	0.178324	cpd:C00639 "Prostaglandin F2alpha; (5Z,13E)-(15S)-9alpha,11alpha,15-Trihydroxyprosta-5,13-dienoate; (+)-Prostaglandin F2a; 7-[3,5-Dihydroxy-2-(3-hydroxy-1-octenyl)cyclopentyl]-5-heptenoic acid; 9a,11a-PGF2; Amoglandin; Cyclosin; Dinoprost; Enzaprost; Enzaprost F; Panacelan; PGF2a; 9,11,15-Trihydroxy-(5Z,9a,11a,13E,15S)-prosta-5,13-dien-1-oic acid; Prostaglandin F2a; Prostin F 2 alpha; Protamodin;…
C00350	0	0.177026	cpd:C00350 "Phosphatidylethanolamine; (3-Phosphatidyl)ethanolamine; (3-Phosphatidyl)-ethanolamine; Cephalin; O-(1-beta-Acyl-2-acyl-sn-glycero-3-phospho)ethanolamine; 1-Acyl-2-acyl-sn-glycero-3-phosphoethanolamine; L-1-Phosphatidylethanolamine"
C00157	0	0.176444	cpd:C00157 "Phosphatidylcholine; Lecithin; Phosphatidyl-N-trimethylethanolamine; 1,2-Diacyl-sn-glycero-3-phosphocholine; Choline phosphatide; 3-sn-Phosphatidylcholine"
C01355	0	0.175884	cpd:C01355 "Fructan; beta-D-Fructan"
C03033	0	0.175645	cpd:C03033 "beta-D-Glucuronoside; O-beta-D-Glucuronoside; Glucuronide; beta-D-Glucuronide"
C03033	0	0.175606	cpd:C03033 "beta-D-Glucuronoside; O-beta-D-Glucuronoside; Glucuronide; beta-D-Glucuronide"
C01035	0	0.175483	cpd:C01035 "4-Guanidinobutanoate; 4-Guanidinobutyric acid"
C06002	0	0.17314	cpd:C06002 "(S)-Methylmalonate semialdehyde"
C00143	0	0.172184	cpd:C00143 "5,10-Methylenetetrahydrofolate; (6R)-5,10-Methylenetetrahydrofolate; 5,10-Methylene-THF"
C05402	0	0.172119	cpd:C05402 "Melibiose; 6-O-(alpha-D-Galactopyranosyl)-D-glucopyranose; D-Gal-alpha1->6D-Glucose"
C05901	0	0.172045	cpd:C05901 "Piceatannol; 3,3',4'5-Tetrahydroxystilbene"
C00422	0	0.171642	cpd:C00422 "Triacylglycerol; Triglyceride"
C00157	0	0.170864	cpd:C00157 "Phosphatidylcholine; Lecithin; Phosphatidyl-N-trimethylethanolamine; 1,2-Diacyl-sn-glycero-3-phosphocholine; Choline phosphatide; 3-sn-Phosphatidylcholine"
C00350	0	0.170347	cpd:C00350 "Phosphatidylethanolamine; (3-Phosphatidyl)ethanolamine; (3-Phosphatidyl)-ethanolamine; Cephalin; O-(1-beta-Acyl-2-acyl-sn-glycero-3-phospho)ethanolamine; 1-Acyl-2-acyl-sn-glycero-3-phosphoethanolamine; L-1-Phosphatidylethanolamine"
C03033	0	0.169677	cpd:C03033 "beta-D-Glucuronoside; O-beta-D-Glucuronoside; Glucuronide; beta-D-Glucuronide"
C16400	0	0.169501	cpd:C16400 "2,4,6-Triaminotoluene"
C00157	0	0.169329	cpd:C00157 "Phosphatidylcholine; Lecithin; Phosphatidyl-N-trimethylethanolamine; 1,2-Diacyl-sn-glycero-3-phosphocholine; Choline phosphatide; 3-sn-Phosphatidylcholine"
C02094	0	0.169262	cpd:C02094 "beta-Carotene; all-trans-beta-Carotene"
C00406	0	0.16904	cpd:C00406 "Feruloyl-CoA; trans-Feruloyl-CoA"
C00185	0	0.168134	cpd:C00185 "Cellobiose; 1-beta-D-Glucopyranosyl-4-D-glucopyranose"
C00157	0	0.167704	cpd:C00157 "Phosphatidylcholine; Lecithin; Phosphatidyl-N-trimethylethanolamine; 1,2-Diacyl-sn-glycero-3-phosphocholine; Choline phosphatide; 3-sn-Phosphatidylcholine"
C01847	0	0.167675	cpd:C01847 "Reduced FMN; FMNH2"
C01595	0	0.165828	cpd:C01595 "Linoleate; Linoleic acid; (9Z,12Z)-Octadecadienoic acid; 9-cis,12-cis-Octadecadienoate; 9-cis,12-cis-Octadecadienoic acid"
C06125	0	0.165172	cpd:C06125 "Sulfatide; Galactosylceramide sulfate; Cerebroside 3-sulfate"
C00157	0	0.164828	cpd:C00157 "Phosphatidylcholine; Lecithin; Phosphatidyl-N-trimethylethanolamine; 1,2-Diacyl-sn-glycero-3-phosphocholine; Choline phosphatide; 3-sn-Phosphatidylcholine"
C04230	0	0.163884	cpd:C04230 "1-Acyl-sn-glycero-3-phosphocholine; 1-Acyl-sn-glycerol-3-phosphocholine; alpha-Acylglycerophosphocholine; 2-Lysolecithin; 2-Lysophosphatidylcholine; 1-Acylglycerophosphocholine"
C00181	0	0.163477	cpd:C00181 "D-Xylose; Wood sugar"
C16471	0	0.162636	cpd:C16471 "5-Methyl-3-oxo-4-hexenoyl-CoA"
C00427	0	0.16238	cpd:C00427 "Prostaglandin H2; (5Z,13E)-(15S)-9alpha,11alpha-Epidioxy-15-hydroxyprosta-5,13-dienoate; (5Z,13E,15S)-9alpha,11alpha-Epidioxy-15-hydroxyprosta-5,13-dienoate; PGH2; (5Z,9alpha,11alpha,13E,15S)-9,11-Epidioxy-15-hydroxy-prosta-5,13-dienoate"
C00416	0	0.162183	cpd:C00416 "Phosphatidate; Phosphatidic acid; 1,2-Diacyl-sn-glycerol 3-phosphate; 3-sn-Phosphatidate"
C03205	0	0.160697	cpd:C03205 "11-Deoxycorticosterone; Deoxycorticosterone; Cortexone; 21-Hydroxy-4-pregnene-3,20-dione; Desoxycortone; DOC"
C00353	0	0.160468	cpd:C00353 "Geranylgeranyl diphosphate; Geranylgeranyl pyrophosphate; all-trans-Geranylgeranyl diphosphate; all-trans-Geranylgeranyl pyrophosphate; (2E,6E,10E)-3,7,11,15-Tetramethylhexadeca-2,6,10,14-tetraen-1-yl diphosphate"
C04230	0	0.160044	cpd:C04230 "1-Acyl-sn-glycero-3-phosphocholine; 1-Acyl-sn-glycerol-3-phosphocholine; alpha-Acylglycerophosphocholine; 2-Lysolecithin; 2-Lysophosphatidylcholine; 1-Acylglycerophosphocholine"
C03033	0	0.159794	cpd:C03033 "beta-D-Glucuronoside; O-beta-D-Glucuronoside; Glucuronide; beta-D-Glucuronide"
C00082	0	0.159642	cpd:C00082 "L-Tyrosine; (S)-3-(p-Hydroxyphenyl)alanine; (S)-2-Amino-3-(p-hydroxyphenyl)propionic acid; Tyrosine"
C00154	0	0.159302	cpd:C00154 "Palmitoyl-CoA; Hexadecanoyl-CoA"
C01355	0	0.158938	cpd:C01355 "Fructan; beta-D-Fructan"
C00208	0	0.158444	cpd:C00208 "Maltose; Malt sugar; alpha-D-Glucopyranosyl-(1->4)-D-glucopyranose"
C00695	0	0.157647	cpd:C00695 "Cholic acid; Cholate; 3alpha,7alpha,12alpha-Trihydroxy-5beta-cholanate; 3alpha,7alpha,12alpha-Trihydroxy-5beta-cholanic acid"
C06007	0	0.15685	cpd:C06007 "(R)-2,3-Dihydroxy-3-methylpentanoate; (R)-2,3-Dihydroxy-3-methylvalerate; (2R,3R)-2,3-Dihydroxy-3-methylpentanoate"
C03033	0	0.156569	cpd:C03033 "beta-D-Glucuronoside; O-beta-D-Glucuronoside; Glucuronide; beta-D-Glucuronide"
C00280	0	0.1565	cpd:C00280 "Androstenedione; Androst-4-ene-3,17-dione; 4-Androstene-3,17-dione"
C00780	0	0.155821	cpd:C00780 "Serotonin; 3-(2-Aminoethyl)-1H-indol-5-ol; 5-Hydroxytryptamine; Enteramine"
C00157	0	0.153814	cpd:C00157 "Phosphatidylcholine; Lecithin; Phosphatidyl-N-trimethylethanolamine; 1,2-Diacyl-sn-glycero-3-phosphocholine; Choline phosphatide; 3-sn-Phosphatidylcholine"
C05472	0	0.153222	cpd:C05472 "Urocortisol; Tetrahydrocortisol; 5beta-Pregnane-3alpha,11beta,17alpha,21-tetrol-20-one"
C02686	0	0.153062	cpd:C02686 "Galactosylceramide; Galactocerebroside; D-Galactosyl-N-acylsphingosine; Cerebroside; D-Galactosylceramide"
C06125	0	0.152683	cpd:C06125 "Sulfatide; Galactosylceramide sulfate; Cerebroside 3-sulfate"
C00157	0	0.15201	cpd:C00157 "Phosphatidylcholine; Lecithin; Phosphatidyl-N-trimethylethanolamine; 1,2-Diacyl-sn-glycero-3-phosphocholine; Choline phosphatide; 3-sn-Phosphatidylcholine"
C00350	0	0.151845	cpd:C00350 "Phosphatidylethanolamine; (3-Phosphatidyl)ethanolamine; (3-Phosphatidyl)-ethanolamine; Cephalin; O-(1-beta-Acyl-2-acyl-sn-glycero-3-phospho)ethanolamine; 1-Acyl-2-acyl-sn-glycero-3-phosphoethanolamine; L-1-Phosphatidylethanolamine"
C04742	0	0.15128	cpd:C04742 "(15S)-15-Hydroxy-5,8,11-cis-13-trans-eicosatetraenoate; (15S)-15-Hydroxy-5,8,11-cis-13-trans-icosatetraenoate; (5Z,8Z,11Z,13E)-(15S)-15-Hydroxyicosa-5,8,11,13-tetraenoic acid; 15(S)-HETE"
C04805	0	0.15128	cpd:C04805 "5(S)-HETE; 5-Hydroxyeicosatetraenoate; 5-HETE; (6E,8Z,11Z,14Z)-(5S)-5-Hydroxyicosa-6,8,11,14-tetraenoic acid"
C14152	0	0.150151	cpd:C14152 "beta-Tocopherol"
C00280	0	0.150049	cpd:C00280 "Androstenedione; Androst-4-ene-3,17-dione; 4-Androstene-3,17-dione"
C01213	0	0.149962	cpd:C01213 "(R)-Methylmalonyl-CoA; L-Methylmalonyl-CoA"
C00350	0	0.149814	cpd:C00350 "Phosphatidylethanolamine; (3-Phosphatidyl)ethanolamine; (3-Phosphatidyl)-ethanolamine; Cephalin; O-(1-beta-Acyl-2-acyl-sn-glycero-3-phospho)ethanolamine; 1-Acyl-2-acyl-sn-glycero-3-phosphoethanolamine; L-1-Phosphatidylethanolamine"
C01103	0	0.149272	cpd:C01103 "Orotidine 5'-phosphate; Orotidylic acid"
C00785	0	0.148791	cpd:C00785 "Urocanate; Urocanic acid"
C03033	0	0.147948	cpd:C03033 "beta-D-Glucuronoside; O-beta-D-Glucuronoside; Glucuronide; beta-D-Glucuronide"
C00135	0	0.147273	cpd:C00135 "L-Histidine; (S)-alpha-Amino-1H-imidazole-4-propionic acid"
C05638	0	0.14637	cpd:C05638 "5-Hydroxykynurenamine"
C00350	0	0.146356	cpd:C00350 "Phosphatidylethanolamine; (3-Phosphatidyl)ethanolamine; (3-Phosphatidyl)-ethanolamine; Cephalin; O-(1-beta-Acyl-2-acyl-sn-glycero-3-phospho)ethanolamine; 1-Acyl-2-acyl-sn-glycero-3-phosphoethanolamine; L-1-Phosphatidylethanolamine"
C01204	0	0.146262	cpd:C01204 "Phytic acid; Phytate; myo-Inositol hexakisphosphate; 1D-myo-Inositol 1,2,3,4,5,6-hexakisphosphate; D-myo-Inositol 1,2,3,4,5,6-hexakisphosphate; myo-Inositol 1,2,3,4,5,6-hexakisphosphate; Inositol 1,2,3,4,5,6-hexakisphosphate; 1D-myo-Inositol hexakisphosphate"
C00721	0	0.145885	cpd:C00721 "Dextrin"
C03033	0	0.145546	cpd:C03033 "beta-D-Glucuronoside; O-beta-D-Glucuronoside; Glucuronide; beta-D-Glucuronide"
C00157	0	0.145358	cpd:C00157 "Phosphatidylcholine; Lecithin; Phosphatidyl-N-trimethylethanolamine; 1,2-Diacyl-sn-glycero-3-phosphocholine; Choline phosphatide; 3-sn-Phosphatidylcholine"
C06125	0	0.145096	cpd:C06125 "Sulfatide; Galactosylceramide sulfate; Cerebroside 3-sulfate"
C01962	0	0.144569	cpd:C01962 "Thiocysteine; S-Mercapto-L-cysteine"
C00493	0	0.144508	cpd:C00493 "Shikimate; Shikimic acid; 3,4,5-Trihydroxy-1-cyclohexenecarboxylic acid"
C06126	0	0.143899	cpd:C06126 "Digalactosylceramide; Gal-alpha1->4Gal-beta1->1'Cer"
C04405	0	0.14371	cpd:C04405 "(2S,3S)-3-Hydroxy-2-methylbutanoyl-CoA; (S)-3-Hydroxy-2-methylbutyryl-CoA"
C00084	0	0.143523	cpd:C00084 "Acetaldehyde; Ethanal"
C05404	0	0.143009	cpd:C05404 "D-Gal alpha 1->6D-Gal alpha 1->6D-Glucose; D-Gal-alpha1->6D-Gal-alpha1->6D-Glucose; Manninotriose"
C00350	0	0.142633	cpd:C00350 "Phosphatidylethanolamine; (3-Phosphatidyl)ethanolamine; (3-Phosphatidyl)-ethanolamine; Cephalin; O-(1-beta-Acyl-2-acyl-sn-glycero-3-phospho)ethanolamine; 1-Acyl-2-acyl-sn-glycero-3-phosphoethanolamine; L-1-Phosphatidylethanolamine"
C01081	0	0.141879	cpd:C01081 "Thiamin monophosphate; Thiamine monophosphate; Thiamin phosphate; Thiamine phosphate; TMP"
C05404	0	0.14145	cpd:C05404 "D-Gal alpha 1->6D-Gal alpha 1->6D-Glucose; D-Gal-alpha1->6D-Gal-alpha1->6D-Glucose; Manninotriose"
C06125	0	0.141121	cpd:C06125 "Sulfatide; Galactosylceramide sulfate; Cerebroside 3-sulfate"
C05596	0	0.1405	cpd:C05596 "p-Hydroxyphenylacetylglycine; 4-Hydroxyphenylacetylglycine"
C00780	0	0.14048	cpd:C00780 "Serotonin; 3-(2-Aminoethyl)-1H-indol-5-ol; 5-Hydroxytryptamine; Enteramine"
C06126	0	0.139562	cpd:C06126 "Digalactosylceramide; Gal-alpha1->4Gal-beta1->1'Cer"
C00120	0	0.13933	cpd:C00120 "Biotin; D-Biotin; Vitamin H; Coenzyme R"
C00157	0	0.139031	cpd:C00157 "Phosphatidylcholine; Lecithin; Phosphatidyl-N-trimethylethanolamine; 1,2-Diacyl-sn-glycero-3-phosphocholine; Choline phosphatide; 3-sn-Phosphatidylcholine"
C00350	0	0.138293	cpd:C00350 "Phosphatidylethanolamine; (3-Phosphatidyl)ethanolamine; (3-Phosphatidyl)-ethanolamine; Cephalin; O-(1-beta-Acyl-2-acyl-sn-glycero-3-phospho)ethanolamine; 1-Acyl-2-acyl-sn-glycero-3-phosphoethanolamine; L-1-Phosphatidylethanolamine"
C18215	0	0.138239	cpd:C18215 "Bis(4-hydroxyphenyl)methanol"
C00157	0	0.137967	cpd:C00157 "Phosphatidylcholine; Lecithin; Phosphatidyl-N-trimethylethanolamine; 1,2-Diacyl-sn-glycero-3-phosphocholine; Choline phosphatide; 3-sn-Phosphatidylcholine"
C00350	0	0.134875	cpd:C00350 "Phosphatidylethanolamine; (3-Phosphatidyl)ethanolamine; (3-Phosphatidyl)-ethanolamine; Cephalin; O-(1-beta-Acyl-2-acyl-sn-glycero-3-phospho)ethanolamine; 1-Acyl-2-acyl-sn-glycero-3-phosphoethanolamine; L-1-Phosphatidylethanolamine"
C00157	0	0.13436	cpd:C00157 "Phosphatidylcholine; Lecithin; Phosphatidyl-N-trimethylethanolamine; 1,2-Diacyl-sn-glycero-3-phosphocholine; Choline phosphatide; 3-sn-Phosphatidylcholine"
C00178	0	0.133791	cpd:C00178 "Thymine; 5-Methyluracil"
C01674	0	0.133422	cpd:C01674 "Chitobiose; Diacetylchitobiose; N,N'-Diacetylchitobiose"
C00410	0	0.133205	cpd:C00410 "Progesterone; 4-Pregnene-3,20-dione"
C00350	0	0.132728	cpd:C00350 "Phosphatidylethanolamine; (3-Phosphatidyl)ethanolamine; (3-Phosphatidyl)-ethanolamine; Cephalin; O-(1-beta-Acyl-2-acyl-sn-glycero-3-phospho)ethanolamine; 1-Acyl-2-acyl-sn-glycero-3-phosphoethanolamine; L-1-Phosphatidylethanolamine"
C00535	0	0.132242	cpd:C00535 "Testosterone; 17beta-Hydroxy-4-androsten-3-one"
C04230	0	0.132036	cpd:C04230 "1-Acyl-sn-glycero-3-phosphocholine; 1-Acyl-sn-glycerol-3-phosphocholine; alpha-Acylglycerophosphocholine; 2-Lysolecithin; 2-Lysophosphatidylcholine; 1-Acylglycerophosphocholine"
C00499	0	0.131568	cpd:C00499 "Allantoate; Allantoic acid"
C04411	0	0.130979	cpd:C04411 "(2R,3S)-3-Isopropylmalate; 3-Isopropylmalate; 3-Carboxy-2-hydroxy-4-methylpentanoate; 2-D-threo-Hydroxy-3-carboxy-isocaproate"
C00407	0	0.129641	cpd:C00407 "L-Isoleucine; 2-Amino-3-methylvaleric acid"
C03451	0	0.129344	cpd:C03451 "(R)-S-Lactoylglutathione; S-D-Lactoylglutathione"
C04230	0	0.128736	cpd:C04230 "1-Acyl-sn-glycero-3-phosphocholine; 1-Acyl-sn-glycerol-3-phosphocholine; alpha-Acylglycerophosphocholine; 2-Lysolecithin; 2-Lysophosphatidylcholine; 1-Acylglycerophosphocholine"
C14861	0	0.128728	cpd:C14861 "S-(2,2-Dichloro-1-hydroxy)ethyl glutathione"
C03451	0	0.12808	cpd:C03451 "(R)-S-Lactoylglutathione; S-D-Lactoylglutathione"
C06126	0	0.127734	cpd:C06126 "Digalactosylceramide; Gal-alpha1->4Gal-beta1->1'Cer"
C00547	0	0.127717	cpd:C00547 "L-Noradrenaline; Noradrenaline; Norepinephrine; Arterenol; 4-[(1R)-2-Amino-1-hydroxyethyl]-1,2-benzenediol"
C00157	0	0.127592	cpd:C00157 "Phosphatidylcholine; Lecithin; Phosphatidyl-N-trimethylethanolamine; 1,2-Diacyl-sn-glycero-3-phosphocholine; Choline phosphatide; 3-sn-Phosphatidylcholine"
C00639	0	0.126984	cpd:C00639 "Prostaglandin F2alpha; (5Z,13E)-(15S)-9alpha,11alpha,15-Trihydroxyprosta-5,13-dienoate; (+)-Prostaglandin F2a; 7-[3,5-Dihydroxy-2-(3-hydroxy-1-octenyl)cyclopentyl]-5-heptenoic acid; 9a,11a-PGF2; Amoglandin; Cyclosin; Dinoprost; Enzaprost; Enzaprost F; Panacelan; PGF2a; 9,11,15-Trihydroxy-(5Z,9a,11a,13E,15S)-prosta-5,13-dien-1-oic acid; Prostaglandin F2a; Prostin F 2 alpha; Protamodin;…
C00350	0	0.126608	cpd:C00350 "Phosphatidylethanolamine; (3-Phosphatidyl)ethanolamine; (3-Phosphatidyl)-ethanolamine; Cephalin; O-(1-beta-Acyl-2-acyl-sn-glycero-3-phospho)ethanolamine; 1-Acyl-2-acyl-sn-glycero-3-phosphoethanolamine; L-1-Phosphatidylethanolamine"
C03033	0	0.126445	cpd:C03033 "beta-D-Glucuronoside; O-beta-D-Glucuronoside; Glucuronide; beta-D-Glucuronide"
C00232	0	0.126378	cpd:C00232 "Succinate semialdehyde; Succinic semialdehyde; 4-Oxobutanoate"
C04216	0	0.125783	cpd:C04216 "all-trans-Heptaprenyl diphosphate"
C04230	0	0.125632	cpd:C04230 "1-Acyl-sn-glycero-3-phosphocholine; 1-Acyl-sn-glycerol-3-phosphocholine; alpha-Acylglycerophosphocholine; 2-Lysolecithin; 2-Lysophosphatidylcholine; 1-Acylglycerophosphocholine"
C04146	0	0.125338	cpd:C04146 "all-trans-Octaprenyl diphosphate; Farnesylfarnesylgeraniol"
C00350	0	0.124764	cpd:C00350 "Phosphatidylethanolamine; (3-Phosphatidyl)ethanolamine; (3-Phosphatidyl)-ethanolamine; Cephalin; O-(1-beta-Acyl-2-acyl-sn-glycero-3-phospho)ethanolamine; 1-Acyl-2-acyl-sn-glycero-3-phosphoethanolamine; L-1-Phosphatidylethanolamine"
C00157	0	0.124645	cpd:C00157 "Phosphatidylcholine; Lecithin; Phosphatidyl-N-trimethylethanolamine; 1,2-Diacyl-sn-glycero-3-phosphocholine; Choline phosphatide; 3-sn-Phosphatidylcholine"
C14155	0	0.12392	cpd:C14155 "gamma-Tocotrienol"
C19797	0	0.123854	cpd:C19797 "4,4'-Diapolycopene"
C00350	0	0.123758	cpd:C00350 "Phosphatidylethanolamine; (3-Phosphatidyl)ethanolamine; (3-Phosphatidyl)-ethanolamine; Cephalin; O-(1-beta-Acyl-2-acyl-sn-glycero-3-phospho)ethanolamine; 1-Acyl-2-acyl-sn-glycero-3-phosphoethanolamine; L-1-Phosphatidylethanolamine"
C02505	0	0.122869	cpd:C02505 "2-Phenylacetamide; alpha-Phenylacetamide"
C03033	0	0.122574	cpd:C03033 "beta-D-Glucuronoside; O-beta-D-Glucuronoside; Glucuronide; beta-D-Glucuronide"
C03033	0	0.122366	cpd:C03033 "beta-D-Glucuronoside; O-beta-D-Glucuronoside; Glucuronide; beta-D-Glucuronide"
C00422	0	0.121936	cpd:C00422 "Triacylglycerol; Triglyceride"
C00416	0	0.121323	cpd:C00416 "Phosphatidate; Phosphatidic acid; 1,2-Diacyl-sn-glycerol 3-phosphate; 3-sn-Phosphatidate"
C00350	0	0.121167	cpd:C00350 "Phosphatidylethanolamine; (3-Phosphatidyl)ethanolamine; (3-Phosphatidyl)-ethanolamine; Cephalin; O-(1-beta-Acyl-2-acyl-sn-glycero-3-phospho)ethanolamine; 1-Acyl-2-acyl-sn-glycero-3-phosphoethanolamine; L-1-Phosphatidylethanolamine"
C00695	0	0.120139	cpd:C00695 "Cholic acid; Cholate; 3alpha,7alpha,12alpha-Trihydroxy-5beta-cholanate; 3alpha,7alpha,12alpha-Trihydroxy-5beta-cholanic acid"
C00561	0	0.118915	cpd:C00561 "Mandelonitrile; Benzaldehyde cyanohydrin; (R)-Mandelonitrile"
C14819	0	0.11886	cpd:C14819 "Fe3+; Fe(III); Ferric ion; Iron(3+)"
C00329	0	0.118043	cpd:C00329 "D-Glucosamine; Chitosamine; 2-Amino-2-deoxy-D-glucose"
C04352	0	0.11801	cpd:C04352 "(R)-4'-Phosphopantothenoyl-L-cysteine; N-[(R)-4'-Phosphopantothenoyl]-L-cysteine"
C06194	0	0.117721	cpd:C06194 "2',3'-Cyclic GMP"
C00227	0	0.116967	cpd:C00227 "Acetyl phosphate"
C00468	0	0.116056	cpd:C00468 "Estrone; 3-Hydroxy-1,3,5(10)-estratrien-17-one"
C03033	0	0.115594	cpd:C03033 "beta-D-Glucuronoside; O-beta-D-Glucuronoside; Glucuronide; beta-D-Glucuronide"
C00217	0	0.11546	cpd:C00217 "D-Glutamate; D-Glutamic acid; D-Glutaminic acid; D-2-Aminoglutaric acid"
C00280	0	0.115432	cpd:C00280 "Androstenedione; Androst-4-ene-3,17-dione; 4-Androstene-3,17-dione"
C00864	0	0.115251	cpd:C00864 "Pantothenate; Pantothenic acid; (R)-Pantothenate"
C04230	0	0.114822	cpd:C04230 "1-Acyl-sn-glycero-3-phosphocholine; 1-Acyl-sn-glycerol-3-phosphocholine; alpha-Acylglycerophosphocholine; 2-Lysolecithin; 2-Lysophosphatidylcholine; 1-Acylglycerophosphocholine"
C00364	0	0.114313	cpd:C00364 "dTMP; Thymidine 5'-phosphate; Deoxythymidine 5'-phosphate; Thymidylic acid; 5'-Thymidylic acid; Thymidine monophosphate; Deoxythymidylic acid; Thymidylate"
C00356	0	0.11343	cpd:C00356 "(S)-3-Hydroxy-3-methylglutaryl-CoA; Hydroxymethylglutaryl-CoA; Hydroxymethylglutaroyl coenzyme A; HMG-CoA; 3-Hydroxy-3-methylglutaryl-CoA"
C05791	0	0.112831	cpd:C05791 "D-Urobilinogen"
C00350	0	0.112249	cpd:C00350 "Phosphatidylethanolamine; (3-Phosphatidyl)ethanolamine; (3-Phosphatidyl)-ethanolamine; Cephalin; O-(1-beta-Acyl-2-acyl-sn-glycero-3-phospho)ethanolamine; 1-Acyl-2-acyl-sn-glycero-3-phosphoethanolamine; L-1-Phosphatidylethanolamine"
C00350	0	0.111931	cpd:C00350 "Phosphatidylethanolamine; (3-Phosphatidyl)ethanolamine; (3-Phosphatidyl)-ethanolamine; Cephalin; O-(1-beta-Acyl-2-acyl-sn-glycero-3-phospho)ethanolamine; 1-Acyl-2-acyl-sn-glycero-3-phosphoethanolamine; L-1-Phosphatidylethanolamine"
C01132	0	0.1119	cpd:C01132 "N-Acetyl-D-galactosamine; N-Acetyl-D-chondrosamine; 2-Acetamido-2-deoxy-D-galactose"
C01180	0	0.111051	cpd:C01180 "4-Methylthio-2-oxobutanoic acid; 4-Methylthio-2-oxobutanoate; 2-Keto-4-methylthiobutyric acid; 2-Oxo-4-methylthiobutanoate; 2-Oxo-4-methylthiobutanoic acid"
C00350	0	0.111	cpd:C00350 "Phosphatidylethanolamine; (3-Phosphatidyl)ethanolamine; (3-Phosphatidyl)-ethanolamine; Cephalin; O-(1-beta-Acyl-2-acyl-sn-glycero-3-phospho)ethanolamine; 1-Acyl-2-acyl-sn-glycero-3-phosphoethanolamine; L-1-Phosphatidylethanolamine"
C00498	0	0.110991	cpd:C00498 "ADP-glucose; Adenosine diphosphoglucose"
C00828	0	0.110846	cpd:C00828 "Menaquinone; Vitamin K2"
C00350	0	0.11022	cpd:C00350 "Phosphatidylethanolamine; (3-Phosphatidyl)ethanolamine; (3-Phosphatidyl)-ethanolamine; Cephalin; O-(1-beta-Acyl-2-acyl-sn-glycero-3-phospho)ethanolamine; 1-Acyl-2-acyl-sn-glycero-3-phosphoethanolamine; L-1-Phosphatidylethanolamine"
C00410	0	0.109033	cpd:C00410 "Progesterone; 4-Pregnene-3,20-dione"
C00431	0	0.109007	cpd:C00431 "5-Aminopentanoate; 5-Aminopentanoic acid; 5-Aminovaleric acid"
C11536	0	0.108921	cpd:C11536 "(2R)-O-Phospho-3-sulfolactate; (2R)-Phosphosulfolactate"
C00350	0	0.108762	cpd:C00350 "Phosphatidylethanolamine; (3-Phosphatidyl)ethanolamine; (3-Phosphatidyl)-ethanolamine; Cephalin; O-(1-beta-Acyl-2-acyl-sn-glycero-3-phospho)ethanolamine; 1-Acyl-2-acyl-sn-glycero-3-phosphoethanolamine; L-1-Phosphatidylethanolamine"
C16338	0	0.108332	cpd:C16338 "3-Oxo-OPC4-CoA"
C04230	0	0.107786	cpd:C04230 "1-Acyl-sn-glycero-3-phosphocholine; 1-Acyl-sn-glycerol-3-phosphocholine; alpha-Acylglycerophosphocholine; 2-Lysolecithin; 2-Lysophosphatidylcholine; 1-Acylglycerophosphocholine"
C04225	0	0.107498	cpd:C04225 "(Z)-But-2-ene-1,2,3-tricarboxylate; cis-2-Methylaconitate"
C06126	0	0.107462	cpd:C06126 "Digalactosylceramide; Gal-alpha1->4Gal-beta1->1'Cer"
C02646	0	0.107443	cpd:C02646 "4-Coumaryl alcohol; 4-Hydroxycinnamyl alcohol; p-Coumaryl alcohol"
C00237	0	0.107376	cpd:C00237 "CO; Carbon monoxide"
C14861	0	0.1073	cpd:C14861 "S-(2,2-Dichloro-1-hydroxy)ethyl glutathione"
C06102	0	0.107245	cpd:C06102 "Adipate semialdehyde; Hexan-1-one-6-carboxylate; 6-Oxohexanoate; 6-Oxohexanoic acid"
C02985	0	0.106709	cpd:C02985 "L-Fucose 1-phosphate; 6-Deoxy-L-galactose 1-phosphate; beta-L-Fucose 1-phosphate"
C00130	0	0.106492	cpd:C00130 "IMP; Inosinic acid; Inosine monophosphate; Inosine 5'-monophosphate; Inosine 5'-phosphate; 5'-Inosinate; 5'-Inosinic acid; 5'-Inosine monophosphate; 5'-IMP"
C00350	0	0.106311	cpd:C00350 "Phosphatidylethanolamine; (3-Phosphatidyl)ethanolamine; (3-Phosphatidyl)-ethanolamine; Cephalin; O-(1-beta-Acyl-2-acyl-sn-glycero-3-phospho)ethanolamine; 1-Acyl-2-acyl-sn-glycero-3-phosphoethanolamine; L-1-Phosphatidylethanolamine"
C00350	0	0.106026	cpd:C00350 "Phosphatidylethanolamine; (3-Phosphatidyl)ethanolamine; (3-Phosphatidyl)-ethanolamine; Cephalin; O-(1-beta-Acyl-2-acyl-sn-glycero-3-phospho)ethanolamine; 1-Acyl-2-acyl-sn-glycero-3-phosphoethanolamine; L-1-Phosphatidylethanolamine"
C14152	0	0.104874	cpd:C14152 "beta-Tocopherol"
C05484	0	0.10472	cpd:C05484 "Pregnanediol; 5beta-Pregnane-3alpha,20alpha-diol; Pregnandiol; Diol"
C03765	0	0.104216	cpd:C03765 "4-Hydroxyphenylacetaldehyde; 2-(4-Hydroxyphenyl)acetaldehyde"
C00499	0	0.103781	cpd:C00499 "Allantoate; Allantoic acid"
C00350	0	0.103456	cpd:C00350 "Phosphatidylethanolamine; (3-Phosphatidyl)ethanolamine; (3-Phosphatidyl)-ethanolamine; Cephalin; O-(1-beta-Acyl-2-acyl-sn-glycero-3-phospho)ethanolamine; 1-Acyl-2-acyl-sn-glycero-3-phosphoethanolamine; L-1-Phosphatidylethanolamine"
C00179	0	0.103443	cpd:C00179 "Agmatine; (4-Aminobutyl) guanidine"
C13624	0	0.103429	cpd:C13624 "Bisphenol A; 2,2-Bis(4-Hydroxyphenyl)propane"
C00157	0	0.102772	cpd:C00157 "Phosphatidylcholine; Lecithin; Phosphatidyl-N-trimethylethanolamine; 1,2-Diacyl-sn-glycero-3-phosphocholine; Choline phosphatide; 3-sn-Phosphatidylcholine"
C06714	0	0.102583	cpd:C06714 "3-Hydroxypimeloyl-CoA; 3-Hydroxypimelyl-CoA"
C02325	0	0.102015	cpd:C02325 "Sinapyl alcohol; Sinapoyl alcohol"
C00350	0	0.101735	cpd:C00350 "Phosphatidylethanolamine; (3-Phosphatidyl)ethanolamine; (3-Phosphatidyl)-ethanolamine; Cephalin; O-(1-beta-Acyl-2-acyl-sn-glycero-3-phospho)ethanolamine; 1-Acyl-2-acyl-sn-glycero-3-phosphoethanolamine; L-1-Phosphatidylethanolamine"
C15606	0	0.101088	cpd:C15606 "1,2-Dihydroxy-5-(methylthio)pent-1-en-3-one"
C05840	0	0.100514	cpd:C05840 "Iminoaspartate; Iminoaspartic acid; Iminosuccinate"
C00350	0	0.099278	cpd:C00350 "Phosphatidylethanolamine; (3-Phosphatidyl)ethanolamine; (3-Phosphatidyl)-ethanolamine; Cephalin; O-(1-beta-Acyl-2-acyl-sn-glycero-3-phospho)ethanolamine; 1-Acyl-2-acyl-sn-glycero-3-phosphoethanolamine; L-1-Phosphatidylethanolamine"
C00695	0	0.098686	cpd:C00695 "Cholic acid; Cholate; 3alpha,7alpha,12alpha-Trihydroxy-5beta-cholanate; 3alpha,7alpha,12alpha-Trihydroxy-5beta-cholanic acid"
C01412	0	0.098592	cpd:C01412 "Butanal; Butyraldehyde"
C04230	0	0.098517	cpd:C04230 "1-Acyl-sn-glycero-3-phosphocholine; 1-Acyl-sn-glycerol-3-phosphocholine; alpha-Acylglycerophosphocholine; 2-Lysolecithin; 2-Lysophosphatidylcholine; 1-Acylglycerophosphocholine"
C00422	0	0.098481	cpd:C00422 "Triacylglycerol; Triglyceride"
C14819	0	0.097892	cpd:C14819 "Fe3+; Fe(III); Ferric ion; Iron(3+)"
C00721	0	0.097848	cpd:C00721 "Dextrin"
C06427	0	0.095944	cpd:C06427 "(9Z,12Z,15Z)-Octadecatrienoic acid; alpha-Linolenic acid; 9,12,15-Octadecatrienoic acid; Linolenate; alpha-Linolenate"
C01345	0	0.094661	cpd:C01345 "dITP; 2'-Deoxyinosine-5'-triphosphate; 2'-Deoxyinosine 5'-triphosphate"
C01190	0	0.094044	cpd:C01190 "beta-D-Glucosyl-(1<->1)-ceramide; Glucosylceramide; Glucocerebroside; D-Glucosyl-N-acylsphingosine"
C16453	0	0.093499	cpd:C16453 "4-(N-Nitrosomethylamino)-1-(3-pyridyl)-1-butanone; NNK"
C00864	0	0.093391	cpd:C00864 "Pantothenate; Pantothenic acid; (R)-Pantothenate"
C00047	0	0.093352	cpd:C00047 "L-Lysine; Lysine acid; 2,6-Diaminohexanoic acid"
C04230	0.000999	0.093259	cpd:C04230 "1-Acyl-sn-glycero-3-phosphocholine; 1-Acyl-sn-glycerol-3-phosphocholine; alpha-Acylglycerophosphocholine; 2-Lysolecithin; 2-Lysophosphatidylcholine; 1-Acylglycerophosphocholine"
C16469	0	0.09228	cpd:C16469 "3-Hydroxy-5-methylhex-4-enoyl-CoA"
C00642	0	0.091876	cpd:C00642 "4-Hydroxyphenylacetate; 4-Hydroxyphenylacetic acid"
C05593	0	0.091876	cpd:C05593 "3-Hydroxyphenylacetate; 3-Hydroxyphenylacetic acid"
C00093	0	0.091858	cpd:C00093 "sn-Glycerol 3-phosphate; Glycerophosphoric acid; D-Glycerol 1-phosphate"
C00350	0	0.091833	cpd:C00350 "Phosphatidylethanolamine; (3-Phosphatidyl)ethanolamine; (3-Phosphatidyl)-ethanolamine; Cephalin; O-(1-beta-Acyl-2-acyl-sn-glycero-3-phospho)ethanolamine; 1-Acyl-2-acyl-sn-glycero-3-phosphoethanolamine; L-1-Phosphatidylethanolamine"
C01290	0	0.091806	cpd:C01290 "beta-D-Galactosyl-(1->4)-beta-D-glucosyl-(1<->1)-ceramide; beta-D-Galactosyl-1,4-beta-D-glucosylceramide; Lactosylceramide; Gal-beta1->4Glc-beta1->1'Cer; LacCer; Lactosyl-N-acylsphingosine; D-Galactosyl-1,4-beta-D-glucosylceramide"
C03227	0	0.091771	cpd:C03227 "3-Hydroxy-L-kynurenine"
C02565	0	0.091211	cpd:C02565 "N-Methylhydantoin; N-Methylimidazolidine-2,4-dione"
C00350	0	0.09015	cpd:C00350 "Phosphatidylethanolamine; (3-Phosphatidyl)ethanolamine; (3-Phosphatidyl)-ethanolamine; Cephalin; O-(1-beta-Acyl-2-acyl-sn-glycero-3-phospho)ethanolamine; 1-Acyl-2-acyl-sn-glycero-3-phosphoethanolamine; L-1-Phosphatidylethanolamine"
C00603	0.003996	0.088634	cpd:C00603 "(-)-Ureidoglycolate; (S)-Ureidoglycolate"
C00332	0	0.088263	cpd:C00332 "Acetoacetyl-CoA; Acetoacetyl coenzyme A; 3-Acetoacetyl-CoA"
C00427	0	0.088261	cpd:C00427 "Prostaglandin H2; (5Z,13E)-(15S)-9alpha,11alpha-Epidioxy-15-hydroxyprosta-5,13-dienoate; (5Z,13E,15S)-9alpha,11alpha-Epidioxy-15-hydroxyprosta-5,13-dienoate; PGH2; (5Z,9alpha,11alpha,13E,15S)-9,11-Epidioxy-15-hydroxy-prosta-5,13-dienoate"
C00350	0	0.088237	cpd:C00350 "Phosphatidylethanolamine; (3-Phosphatidyl)ethanolamine; (3-Phosphatidyl)-ethanolamine; Cephalin; O-(1-beta-Acyl-2-acyl-sn-glycero-3-phospho)ethanolamine; 1-Acyl-2-acyl-sn-glycero-3-phosphoethanolamine; L-1-Phosphatidylethanolamine"
C00157	0	0.088075	cpd:C00157 "Phosphatidylcholine; Lecithin; Phosphatidyl-N-trimethylethanolamine; 1,2-Diacyl-sn-glycero-3-phosphocholine; Choline phosphatide; 3-sn-Phosphatidylcholine"
C03033	0	0.087723	cpd:C03033 "beta-D-Glucuronoside; O-beta-D-Glucuronoside; Glucuronide; beta-D-Glucuronide"
C00108	0	0.087686	cpd:C00108 "Anthranilate; Anthranilic acid; o-Aminobenzoic acid; Vitamin L1; 2-Aminobenzoate"
C00252	0	0.086015	cpd:C00252 "Isomaltose; Brachiose"
C00350	0	0.085661	cpd:C00350 "Phosphatidylethanolamine; (3-Phosphatidyl)ethanolamine; (3-Phosphatidyl)-ethanolamine; Cephalin; O-(1-beta-Acyl-2-acyl-sn-glycero-3-phospho)ethanolamine; 1-Acyl-2-acyl-sn-glycero-3-phosphoethanolamine; L-1-Phosphatidylethanolamine"
C00645	0	0.085495	cpd:C00645 "N-Acetyl-D-mannosamine; 2-Acetamido-2-deoxy-D-mannose"
C00350	0.005994	0.085134	cpd:C00350 "Phosphatidylethanolamine; (3-Phosphatidyl)ethanolamine; (3-Phosphatidyl)-ethanolamine; Cephalin; O-(1-beta-Acyl-2-acyl-sn-glycero-3-phospho)ethanolamine; 1-Acyl-2-acyl-sn-glycero-3-phosphoethanolamine; L-1-Phosphatidylethanolamine"
C03375	0	0.08507	cpd:C03375 "Norspermidine; Bis(3-aminopropyl)amine; 3,3'-Iminobispropylamine"
C00157	0	0.084672	cpd:C00157 "Phosphatidylcholine; Lecithin; Phosphatidyl-N-trimethylethanolamine; 1,2-Diacyl-sn-glycero-3-phosphocholine; Choline phosphatide; 3-sn-Phosphatidylcholine"
C04376	0	0.084538	cpd:C04376 "5'-Phosphoribosyl-N-formylglycinamide; N-Formyl-GAR; N-Formylglycinamide ribonucleotide; N2-Formyl-N1-(5-phospho-D-ribosyl)glycinamide"
C04582	0	0.083693	cpd:C04582 "S-Methyl-5-thio-D-ribulose 1-phosphate"
C00606	0	0.083622	cpd:C00606 "3-Sulfino-L-alanine; L-Cysteinesulfinic acid; 3-Sulphino-L-alanine; 3-Sulfinoalanine"
C04230	0	0.083092	cpd:C04230 "1-Acyl-sn-glycero-3-phosphocholine; 1-Acyl-sn-glycerol-3-phosphocholine; alpha-Acylglycerophosphocholine; 2-Lysolecithin; 2-Lysophosphatidylcholine; 1-Acylglycerophosphocholine"
C00157	0	0.082823	cpd:C00157 "Phosphatidylcholine; Lecithin; Phosphatidyl-N-trimethylethanolamine; 1,2-Diacyl-sn-glycero-3-phosphocholine; Choline phosphatide; 3-sn-Phosphatidylcholine"
C00327	0	0.082626	cpd:C00327 "L-Citrulline; 2-Amino-5-ureidovaleric acid; Citrulline"
C04742	0	0.081256	cpd:C04742 "(15S)-15-Hydroxy-5,8,11-cis-13-trans-eicosatetraenoate; (15S)-15-Hydroxy-5,8,11-cis-13-trans-icosatetraenoate; (5Z,8Z,11Z,13E)-(15S)-15-Hydroxyicosa-5,8,11,13-tetraenoic acid; 15(S)-HETE"
C04805	0	0.081256	cpd:C04805 "5(S)-HETE; 5-Hydroxyeicosatetraenoate; 5-HETE; (6E,8Z,11Z,14Z)-(5S)-5-Hydroxyicosa-6,8,11,14-tetraenoic acid"
C00460	0.002997	0.081188	cpd:C00460 "dUTP; 2'-Deoxyuridine 5'-triphosphate"
C05481	0.000999	0.08048	cpd:C05481 "Cortolone"
C05481	0	0.08048	cpd:C05481 "Cortolone"
C00350	0	0.080357	cpd:C00350 "Phosphatidylethanolamine; (3-Phosphatidyl)ethanolamine; (3-Phosphatidyl)-ethanolamine; Cephalin; O-(1-beta-Acyl-2-acyl-sn-glycero-3-phospho)ethanolamine; 1-Acyl-2-acyl-sn-glycero-3-phosphoethanolamine; L-1-Phosphatidylethanolamine"
C05274	0	0.080311	cpd:C05274 "Decanoyl-CoA"
C00180	0	0.080203	cpd:C00180 "Benzoate; Benzoic acid; Benzenecarboxylic acid; Phenylformic acid; Dracylic acid"
C04742	0	0.080169	cpd:C04742 "(15S)-15-Hydroxy-5,8,11-cis-13-trans-eicosatetraenoate; (15S)-15-Hydroxy-5,8,11-cis-13-trans-icosatetraenoate; (5Z,8Z,11Z,13E)-(15S)-15-Hydroxyicosa-5,8,11,13-tetraenoic acid; 15(S)-HETE"
C04805	0	0.080169	cpd:C04805 "5(S)-HETE; 5-Hydroxyeicosatetraenoate; 5-HETE; (6E,8Z,11Z,14Z)-(5S)-5-Hydroxyicosa-6,8,11,14-tetraenoic acid"
C00645	0.001998	0.080165	cpd:C00645 "N-Acetyl-D-mannosamine; 2-Acetamido-2-deoxy-D-mannose"
C06196	0	0.080142	cpd:C06196 "2'-Deoxyinosine 5'-phosphate; dIMP"
C04352	0	0.080041	cpd:C04352 "(R)-4'-Phosphopantothenoyl-L-cysteine; N-[(R)-4'-Phosphopantothenoyl]-L-cysteine"
C00583	0	0.078795	cpd:C00583 "Propane-1,2-diol; 1,2-Propanediol; Propylene glycol"
C04230	0.000999	0.078499	cpd:C04230 "1-Acyl-sn-glycero-3-phosphocholine; 1-Acyl-sn-glycerol-3-phosphocholine; alpha-Acylglycerophosphocholine; 2-Lysolecithin; 2-Lysophosphatidylcholine; 1-Acylglycerophosphocholine"
C05925	0.138861	0.078025	cpd:C05925 "Dihydroneopterin phosphate; 2-Amino-4-hydroxy-6-(erythro-1,2,3-trihydroxypropyl)dihydropteridine phosphate; 7,8-Dihydroneopterin 3'-phosphate"
C03090	0.766234	0.077825	cpd:C03090 "5-Phosphoribosylamine; 5-Phospho-beta-D-ribosylamine; 5-Phospho-D-ribosylamine; 5-Phosphoribosyl-1-amine"
C05273	0	0.07709	cpd:C05273 "trans-Tetradec-2-enoyl-CoA; (2E)-Tetradecenoyl-CoA"
C01290	0	0.07699	cpd:C01290 "beta-D-Galactosyl-(1->4)-beta-D-glucosyl-(1<->1)-ceramide; beta-D-Galactosyl-1,4-beta-D-glucosylceramide; Lactosylceramide; Gal-beta1->4Glc-beta1->1'Cer; LacCer; Lactosyl-N-acylsphingosine; D-Galactosyl-1,4-beta-D-glucosylceramide"
C00157	0	0.076773	cpd:C00157 "Phosphatidylcholine; Lecithin; Phosphatidyl-N-trimethylethanolamine; 1,2-Diacyl-sn-glycero-3-phosphocholine; Choline phosphatide; 3-sn-Phosphatidylcholine"
C00072	0	0.076673	cpd:C00072 "Ascorbate; Ascorbic acid; L-Ascorbate; L-Ascorbic acid; Vitamin C"
C00422	0	0.076627	cpd:C00422 "Triacylglycerol; Triglyceride"
C02477	0	0.076403	cpd:C02477 "alpha-Tocopherol; Vitamin E"
C06006	0.023976	0.076117	cpd:C06006 "(S)-2-Aceto-2-hydroxybutanoate; (S)-2-Hydroxy-2-ethyl-3-oxobutanoate"
C00311	0	0.076003	cpd:C00311 "Isocitrate; Isocitric acid; 1-Hydroxytricarballylic acid; 1-Hydroxypropane-1,2,3-tricarboxylic acid"
C19574	0	0.075925	cpd:C19574 "4-(Methylnitrosamino)-1-(3-pyridyl)-1-butanol; NNAL"
C05639	0	0.075711	cpd:C05639 "4,6-Dihydroxyquinoline; Quinoline-4,6-diol"
C00526	0	0.075198	cpd:C00526 "Deoxyuridine; 2-Deoxyuridine; 2'-Deoxyuridine"
C05480	0	0.074664	cpd:C05480 "Pregnanolone; 3alpha-Hydroxy-5beta-pregnan-20-one"
C01013	0	0.074596	cpd:C01013 "3-Hydroxypropanoate; 3-Hydroxypropanoic acid; 3-Hydroxypropionate; 3-Hydroxypropionic acid; Hydracrylic acid"
C00141	0.001998	0.074033	cpd:C00141 "3-Methyl-2-oxobutanoic acid; 3-Methyl-2-oxobutyric acid; 3-Methyl-2-oxobutanoate; 2-Oxo-3-methylbutanoate; 2-Oxoisovalerate; 2-Oxoisopentanoate; alpha-Ketovaline; 2-Ketovaline; 2-Keto-3-methylbutyric acid"
C00350	0.002997	0.073904	cpd:C00350 "Phosphatidylethanolamine; (3-Phosphatidyl)ethanolamine; (3-Phosphatidyl)-ethanolamine; Cephalin; O-(1-beta-Acyl-2-acyl-sn-glycero-3-phospho)ethanolamine; 1-Acyl-2-acyl-sn-glycero-3-phosphoethanolamine; L-1-Phosphatidylethanolamine"
C00429	0	0.073871	cpd:C00429 "5,6-Dihydrouracil; Dihydro-2,4(1H,3H)-pyrimidinedione; Dihydrouracile; Dihydrouracil; 5,6-Dihydro-2,4-dihydroxypyrimidine; Hydrouracil; 2,4-Dioxotetrahydropyrimidine"
C15857	0	0.073663	cpd:C15857 "9,9'-dicis-zeta-Carotene; 9,9'-Di-cis-zeta-carotene"
C04230	0	0.073198	cpd:C04230 "1-Acyl-sn-glycero-3-phosphocholine; 1-Acyl-sn-glycerol-3-phosphocholine; alpha-Acylglycerophosphocholine; 2-Lysolecithin; 2-Lysophosphatidylcholine; 1-Acylglycerophosphocholine"
C04230	0	0.073067	cpd:C04230 "1-Acyl-sn-glycero-3-phosphocholine; 1-Acyl-sn-glycerol-3-phosphocholine; alpha-Acylglycerophosphocholine; 2-Lysolecithin; 2-Lysophosphatidylcholine; 1-Acylglycerophosphocholine"
C03033	0.032967	0.072895	cpd:C03033 "beta-D-Glucuronoside; O-beta-D-Glucuronoside; Glucuronide; beta-D-Glucuronide"
C00059	0	0.072771	cpd:C00059 "Sulfate; Sulfuric acid"
C00157	0	0.072753	cpd:C00157 "Phosphatidylcholine; Lecithin; Phosphatidyl-N-trimethylethanolamine; 1,2-Diacyl-sn-glycero-3-phosphocholine; Choline phosphatide; 3-sn-Phosphatidylcholine"
C00157	0.053946	0.072602	cpd:C00157 "Phosphatidylcholine; Lecithin; Phosphatidyl-N-trimethylethanolamine; 1,2-Diacyl-sn-glycero-3-phosphocholine; Choline phosphatide; 3-sn-Phosphatidylcholine"
C00179	0	0.072547	cpd:C00179 "Agmatine; (4-Aminobutyl) guanidine"
C06126	0	0.072534	cpd:C06126 "Digalactosylceramide; Gal-alpha1->4Gal-beta1->1'Cer"
C00364	0	0.071783	cpd:C00364 "dTMP; Thymidine 5'-phosphate; Deoxythymidine 5'-phosphate; Thymidylic acid; 5'-Thymidylic acid; Thymidine monophosphate; Deoxythymidylic acid; Thymidylate"
C12835	0	0.071687	cpd:C12835 "2,5-Dichloro-4-oxohex-2-enedioate"
C00473	0	0.071104	cpd:C00473 "Retinol; all-trans-Retinol; Vitamin A; Vitamin A1"
C06104	0	0.070096	cpd:C06104 "Adipate; Adipic acid; Hexanedioate; Hexan-1,6-dicarboxylate"
C04230	0	0.070082	cpd:C04230 "1-Acyl-sn-glycero-3-phosphocholine; 1-Acyl-sn-glycerol-3-phosphocholine; alpha-Acylglycerophosphocholine; 2-Lysolecithin; 2-Lysophosphatidylcholine; 1-Acylglycerophosphocholine"
C14818	0	0.070062	cpd:C14818 "Fe2+; Fe(II); Ferrous ion; Iron(2+)"
C00422	0	0.069696	cpd:C00422 "Triacylglycerol; Triglyceride"
C12147	0	0.069463	cpd:C12147 "L-Threonine O-3-phosphate; L-Threonine phosphate; O-Phospho-L-threonine"
C00410	0	0.069292	cpd:C00410 "Progesterone; 4-Pregnene-3,20-dione"
C00077	0	0.069188	cpd:C00077 "L-Ornithine; (S)-2,5-Diaminovaleric acid; (S)-2,5-Diaminopentanoic acid; (S)-2,5-Diaminopentanoate"
C00350	0	0.069067	cpd:C00350 "Phosphatidylethanolamine; (3-Phosphatidyl)ethanolamine; (3-Phosphatidyl)-ethanolamine; Cephalin; O-(1-beta-Acyl-2-acyl-sn-glycero-3-phospho)ethanolamine; 1-Acyl-2-acyl-sn-glycero-3-phosphoethanolamine; L-1-Phosphatidylethanolamine"
C00242	0	0.068907	cpd:C00242 "Guanine; 2-Amino-6-hydroxypurine"
C05936	0	0.068863	cpd:C05936 "N4-Acetylaminobutanal; 4-Acetamidobutanal"
C00183	0	0.068647	cpd:C00183 "L-Valine; 2-Amino-3-methylbutyric acid"
C00137	0	0.068166	cpd:C00137 "myo-Inositol; D-myo-Inositol; 1D-myo-Inositol; L-myo-Inositol; 1L-myo-Inositol; meso-Inositol; Inositol; Dambose; Cyclohexitol; Meat sugar; Bios I"
C14819	0.002997	0.068045	cpd:C14819 "Fe3+; Fe(III); Ferric ion; Iron(3+)"
C00785	0	0.067376	cpd:C00785 "Urocanate; Urocanic acid"
C15699	0.002997	0.067341	cpd:C15699 "gamma-L-Glutamylputrescine"
C00860	0.000999	0.067289	cpd:C00860 "L-Histidinol"
C00112	0	0.067029	cpd:C00112 "CDP; Cytidine 5'-diphosphate; Cytidine diphosphate"
C00166	0	0.066968	cpd:C00166 "Phenylpyruvate; Phenylpyruvic acid; alpha-Ketohydrocinnamic acid; keto-Phenylpyruvate; 3-Phenyl-2-oxopropanoate; 2-Oxo-3-phenylpropanoate"
C00350	0	0.066908	cpd:C00350 "Phosphatidylethanolamine; (3-Phosphatidyl)ethanolamine; (3-Phosphatidyl)-ethanolamine; Cephalin; O-(1-beta-Acyl-2-acyl-sn-glycero-3-phospho)ethanolamine; 1-Acyl-2-acyl-sn-glycero-3-phosphoethanolamine; L-1-Phosphatidylethanolamine"
C00350	0	0.066745	cpd:C00350 "Phosphatidylethanolamine; (3-Phosphatidyl)ethanolamine; (3-Phosphatidyl)-ethanolamine; Cephalin; O-(1-beta-Acyl-2-acyl-sn-glycero-3-phospho)ethanolamine; 1-Acyl-2-acyl-sn-glycero-3-phosphoethanolamine; L-1-Phosphatidylethanolamine"
C00441	0.000999	0.066669	cpd:C00441 "L-Aspartate 4-semialdehyde; Aspartate beta-semialdehyde; L-Aspartic 4-semialdehyde"
C06125	0.72028	0.066604	cpd:C06125 "Sulfatide; Galactosylceramide sulfate; Cerebroside 3-sulfate"
C00416	0.030969	0.06623	cpd:C00416 "Phosphatidate; Phosphatidic acid; 1,2-Diacyl-sn-glycerol 3-phosphate; 3-sn-Phosphatidate"
C04317	0.000999	0.066129	cpd:C04317 "1-Organyl-2-lyso-sn-glycero-3-phosphocholine; 1-Radyl-2-lyso-sn-glycero-3-phosphocholine; 1-Alkyl-2-lyso-sn-glycero-3-phosphocholine; 1-Alkyl-sn-glycero-3-phosphocholine"
C01190	0	0.065911	cpd:C01190 "beta-D-Glucosyl-(1<->1)-ceramide; Glucosylceramide; Glucocerebroside; D-Glucosyl-N-acylsphingosine"
C15699	0.001998	0.065789	cpd:C15699 "gamma-L-Glutamylputrescine"
C00350	0	0.065596	cpd:C00350 "Phosphatidylethanolamine; (3-Phosphatidyl)ethanolamine; (3-Phosphatidyl)-ethanolamine; Cephalin; O-(1-beta-Acyl-2-acyl-sn-glycero-3-phospho)ethanolamine; 1-Acyl-2-acyl-sn-glycero-3-phosphoethanolamine; L-1-Phosphatidylethanolamine"
C00350	0	0.065479	cpd:C00350 "Phosphatidylethanolamine; (3-Phosphatidyl)ethanolamine; (3-Phosphatidyl)-ethanolamine; Cephalin; O-(1-beta-Acyl-2-acyl-sn-glycero-3-phospho)ethanolamine; 1-Acyl-2-acyl-sn-glycero-3-phosphoethanolamine; L-1-Phosphatidylethanolamine"
C01092	0	0.065429	cpd:C01092 "8-Amino-7-oxononanoate; 8-Amino-7-oxononanoic acid; 7-Keto-8-aminopelargonic acid; KAPA"
C18040	0.000999	0.064725	cpd:C18040 "5alpha-Dihydrodeoxycorticosterone; 5alpha-Pregnan-21-ol-3,20-dione; Allopregnane-21-ol-3,20-dione"
C00387	0	0.06459	cpd:C00387 "Guanosine"
C09880	0.000999	0.064222	cpd:C09880 "alpha-Pinene"
C03033	0	0.064183	cpd:C03033 "beta-D-Glucuronoside; O-beta-D-Glucuronoside; Glucuronide; beta-D-Glucuronide"
C00350	0	0.064097	cpd:C00350 "Phosphatidylethanolamine; (3-Phosphatidyl)ethanolamine; (3-Phosphatidyl)-ethanolamine; Cephalin; O-(1-beta-Acyl-2-acyl-sn-glycero-3-phospho)ethanolamine; 1-Acyl-2-acyl-sn-glycero-3-phosphoethanolamine; L-1-Phosphatidylethanolamine"
C14818	0	0.063099	cpd:C14818 "Fe2+; Fe(II); Ferrous ion; Iron(2+)"
C01888	0	0.062829	cpd:C01888 "Aminoacetone; 1-Amino-2-propanone"
C00350	0	0.062496	cpd:C00350 "Phosphatidylethanolamine; (3-Phosphatidyl)ethanolamine; (3-Phosphatidyl)-ethanolamine; Cephalin; O-(1-beta-Acyl-2-acyl-sn-glycero-3-phospho)ethanolamine; 1-Acyl-2-acyl-sn-glycero-3-phosphoethanolamine; L-1-Phosphatidylethanolamine"
C00350	0	0.062357	cpd:C00350 "Phosphatidylethanolamine; (3-Phosphatidyl)ethanolamine; (3-Phosphatidyl)-ethanolamine; Cephalin; O-(1-beta-Acyl-2-acyl-sn-glycero-3-phospho)ethanolamine; 1-Acyl-2-acyl-sn-glycero-3-phosphoethanolamine; L-1-Phosphatidylethanolamine"
C04582	0.036963	0.061571	cpd:C04582 "S-Methyl-5-thio-D-ribulose 1-phosphate"
C00350	0	0.060926	cpd:C00350 "Phosphatidylethanolamine; (3-Phosphatidyl)ethanolamine; (3-Phosphatidyl)-ethanolamine; Cephalin; O-(1-beta-Acyl-2-acyl-sn-glycero-3-phospho)ethanolamine; 1-Acyl-2-acyl-sn-glycero-3-phosphoethanolamine; L-1-Phosphatidylethanolamine"
C00129	0.000999	0.060822	cpd:C00129 "Isopentenyl diphosphate; delta3-Isopentenyl diphosphate; delta3-Methyl-3-butenyl diphosphate"
C15672	0.001998	0.060439	cpd:C15672 "Heme O"
C03033	0.014985	0.06031	cpd:C03033 "beta-D-Glucuronoside; O-beta-D-Glucuronoside; Glucuronide; beta-D-Glucuronide"
C11907	0.254745	0.060207	cpd:C11907 "dTDP-4-oxo-6-deoxy-D-glucose; dTDP-4-dehydro-6-deoxy-D-glucose; dTDP-4-dehydro-6-deoxy-alpha-D-glucose; dTDP-4-dehydro-6-deoxy-alpha-D-glucopyranose; dTDP-4-oxo-6-deoxy-alpha-D-glucose; dTDP-4-dehydro-6-deoxy-alpha-D-galactose; dTDP-4-dehydro-6-deoxy-D-galactose; dTDP-6-deoxy-D-xylo-hexos-4-ulose; dTDP-6-deoxy-D-xylo-4-hexulose; 4,6-Dideoxy-4-oxo-dTDP-D-glucose"
C05466	0.000999	0.060205	cpd:C05466 "Glycochenodeoxycholate; Glycochenodeoxycholic acid; Chenodeoxyglycocholate"
C00157	0.00999	0.060069	cpd:C00157 "Phosphatidylcholine; Lecithin; Phosphatidyl-N-trimethylethanolamine; 1,2-Diacyl-sn-glycero-3-phosphocholine; Choline phosphatide; 3-sn-Phosphatidylcholine"
C06103	0	0.0595	cpd:C06103 "6-Hydroxyhexanoic acid; 6-Hydroxyhexanoate"
C00354	0	0.059191	cpd:C00354 "D-Fructose 1,6-bisphosphate"
C00988	0	0.059012	cpd:C00988 "2-Phosphoglycolate; Phosphoglycolic acid"
C00350	0	0.058615	cpd:C00350 "Phosphatidylethanolamine; (3-Phosphatidyl)ethanolamine; (3-Phosphatidyl)-ethanolamine; Cephalin; O-(1-beta-Acyl-2-acyl-sn-glycero-3-phospho)ethanolamine; 1-Acyl-2-acyl-sn-glycero-3-phosphoethanolamine; L-1-Phosphatidylethanolamine"
C00331	0.01998	0.058305	cpd:C00331 "Indolepyruvate; Indolepyruvic acid; (Indol-3-yl)pyruvate; Indole-3-pyruvate; 3-(Indol-3-yl)pyruvate"
C00090	0.375624	0.057645	cpd:C00090 "Catechol; 1,2-Benzenediol; o-Benzenediol; 1,2-Dihydroxybenzene; Brenzcatechin; Pyrocatechol"
C00334	0.312687	0.057495	cpd:C00334 "4-Aminobutanoate; 4-Aminobutanoic acid; 4-Aminobutyrate; 4-Aminobutyric acid; gamma-Aminobutyric acid; GABA"
C06561	0.002997	0.057229	cpd:C06561 "Naringenin chalcone; 2',4,4',6'-Tetrahydroxychalcone; Isosalipurpol; Chalconaringenin"
C00639	0	0.057215	cpd:C00639 "Prostaglandin F2alpha; (5Z,13E)-(15S)-9alpha,11alpha,15-Trihydroxyprosta-5,13-dienoate; (+)-Prostaglandin F2a; 7-[3,5-Dihydroxy-2-(3-hydroxy-1-octenyl)cyclopentyl]-5-heptenoic acid; 9a,11a-PGF2; Amoglandin; Cyclosin; Dinoprost; Enzaprost; Enzaprost F; Panacelan; PGF2a; 9,11,15-Trihydroxy-(5Z,9a,11a,13E,15S)-prosta-5,13-dien-1-oic acid; Prostaglandin F2a; Prostin F 2 alpha; Protamodin;…
C00512	0	0.057056	cpd:C00512 "S-Benzoate coenzyme A; Benzoyl-CoA"
C01013	0.026973	0.056996	cpd:C01013 "3-Hydroxypropanoate; 3-Hydroxypropanoic acid; 3-Hydroxypropionate; 3-Hydroxypropionic acid; Hydracrylic acid"
C00410	0	0.056942	cpd:C00410 "Progesterone; 4-Pregnene-3,20-dione"
C00262	0.000999	0.056483	cpd:C00262 "Hypoxanthine; Purine-6-ol"
C05938	0.005994	0.056081	cpd:C05938 "L-4-Hydroxyglutamate semialdehyde"
C06125	0	0.055457	cpd:C06125 "Sulfatide; Galactosylceramide sulfate; Cerebroside 3-sulfate"
C00157	0.000999	0.055416	cpd:C00157 "Phosphatidylcholine; Lecithin; Phosphatidyl-N-trimethylethanolamine; 1,2-Diacyl-sn-glycero-3-phosphocholine; Choline phosphatide; 3-sn-Phosphatidylcholine"
C05472	0	0.055299	cpd:C05472 "Urocortisol; Tetrahydrocortisol; 5beta-Pregnane-3alpha,11beta,17alpha,21-tetrol-20-one"
C01079	0	0.055184	cpd:C01079 "Protoporphyrinogen IX"
C00414	0	0.05516	cpd:C00414 "Cyclohexanone"
C05637	0	0.053473	cpd:C05637 "4,8-Dihydroxyquinoline; Quinoline-4,8-diol"
C05639	0	0.053473	cpd:C05639 "4,6-Dihydroxyquinoline; Quinoline-4,6-diol"
C07213	0	0.053315	cpd:C07213 "2-Methylbenzyl alcohol"
C07216	0	0.053315	cpd:C07216 "3-Methylbenzyl alcohol"
C00350	0	0.053286	cpd:C00350 "Phosphatidylethanolamine; (3-Phosphatidyl)ethanolamine; (3-Phosphatidyl)-ethanolamine; Cephalin; O-(1-beta-Acyl-2-acyl-sn-glycero-3-phospho)ethanolamine; 1-Acyl-2-acyl-sn-glycero-3-phosphoethanolamine; L-1-Phosphatidylethanolamine"
C00259	0	0.052954	cpd:C00259 "L-Arabinose; L-Arabinopyranose"
C09813	0.001998	0.052773	cpd:C09813 "2-Ketocyclohexane-1-carboxyl-CoA; 2-Oxocyclohexane-1-carbonyl-CoA"
C01190	0	0.052698	cpd:C01190 "beta-D-Glucosyl-(1<->1)-ceramide; Glucosylceramide; Glucocerebroside; D-Glucosyl-N-acylsphingosine"
C15699	0	0.052526	cpd:C15699 "gamma-L-Glutamylputrescine"
C00083	0	0.052427	cpd:C00083 "Malonyl-CoA; Malonyl coenzyme A"
C00184	0.001998	0.052196	cpd:C00184 "Glycerone; Dihydroxyacetone; 1,3-Dihydroxyacetone; 1,3-Dihydroxy-2-propanone; 1,3-Dihydroxypropan-2-one"
C00157	0.050949	0.052195	cpd:C00157 "Phosphatidylcholine; Lecithin; Phosphatidyl-N-trimethylethanolamine; 1,2-Diacyl-sn-glycero-3-phosphocholine; Choline phosphatide; 3-sn-Phosphatidylcholine"
C01613	0.000999	0.052084	cpd:C01613 "Stachyose"
C01487	0	0.05202	cpd:C01487 "D-Allose"
C00350	0.02997	0.051827	cpd:C00350 "Phosphatidylethanolamine; (3-Phosphatidyl)ethanolamine; (3-Phosphatidyl)-ethanolamine; Cephalin; O-(1-beta-Acyl-2-acyl-sn-glycero-3-phospho)ethanolamine; 1-Acyl-2-acyl-sn-glycero-3-phosphoethanolamine; L-1-Phosphatidylethanolamine"
C00665	0.008991	0.051637	cpd:C00665 "beta-D-Fructose 2,6-bisphosphate; D-Fructose 2,6-bisphosphate"
C04598	0.000999	0.051013	cpd:C04598 "2-Acetyl-1-alkyl-sn-glycero-3-phosphocholine; Platelet-activating factor; PAF"
C03033	0	0.050541	cpd:C03033 "beta-D-Glucuronoside; O-beta-D-Glucuronoside; Glucuronide; beta-D-Glucuronide"
C00350	0.223776	0.050259	cpd:C00350 "Phosphatidylethanolamine; (3-Phosphatidyl)ethanolamine; (3-Phosphatidyl)-ethanolamine; Cephalin; O-(1-beta-Acyl-2-acyl-sn-glycero-3-phospho)ethanolamine; 1-Acyl-2-acyl-sn-glycero-3-phosphoethanolamine; L-1-Phosphatidylethanolamine"
C05378	0.000999	0.049826	cpd:C05378 "beta-D-Fructose 1,6-bisphosphate"
C05466	0.000999	0.049606	cpd:C05466 "Glycochenodeoxycholate; Glycochenodeoxycholic acid; Chenodeoxyglycocholate"
C00628	0.002997	0.04866	cpd:C00628 "2,5-Dihydroxybenzoate; 2,5-Dihydroxybenzoic acid; Gentisic acid; Hydroquinonecarboxylic acid; Gentisate"
C05481	0.000999	0.048625	cpd:C05481 "Cortolone"
C05481	0.000999	0.048625	cpd:C05481 "Cortolone"
C03033	0.937063	0.048436	cpd:C03033 "beta-D-Glucuronoside; O-beta-D-Glucuronoside; Glucuronide; beta-D-Glucuronide"
C00157	0.001998	0.048211	cpd:C00157 "Phosphatidylcholine; Lecithin; Phosphatidyl-N-trimethylethanolamine; 1,2-Diacyl-sn-glycero-3-phosphocholine; Choline phosphatide; 3-sn-Phosphatidylcholine"
C00422	0.001998	0.047939	cpd:C00422 "Triacylglycerol; Triglyceride"
C00422	0.001998	0.047626	cpd:C00422 "Triacylglycerol; Triglyceride"
C05581	0.016983	0.047218	cpd:C05581 "3-Methoxy-4-hydroxyphenylacetaldehyde; (4-Hydroxy-3-methoxyphenyl)acetaldehyde; Homovanillin"
C00331	0.087912	0.047068	cpd:C00331 "Indolepyruvate; Indolepyruvic acid; (Indol-3-yl)pyruvate; Indole-3-pyruvate; 3-(Indol-3-yl)pyruvate"
C00380	0.010989	0.046893	cpd:C00380 "Cytosine"
C04230	0.01998	0.046859	cpd:C04230 "1-Acyl-sn-glycero-3-phosphocholine; 1-Acyl-sn-glycerol-3-phosphocholine; alpha-Acylglycerophosphocholine; 2-Lysolecithin; 2-Lysophosphatidylcholine; 1-Acylglycerophosphocholine"
C05607	0	0.046664	cpd:C05607 "Phenyllactate; (R)-Phenyllactate"
C00207	0.155844	0.046195	cpd:C00207 "Acetone; Dimethyl ketone; 2-Propanone"
C05924	0.002997	0.046119	cpd:C05924 "Molybdopterin; Pyranopterin; H2Dtpp-mP"
C00157	0.164835	0.04605	cpd:C00157 "Phosphatidylcholine; Lecithin; Phosphatidyl-N-trimethylethanolamine; 1,2-Diacyl-sn-glycero-3-phosphocholine; Choline phosphatide; 3-sn-Phosphatidylcholine"
C00157	0	0.045981	cpd:C00157 "Phosphatidylcholine; Lecithin; Phosphatidyl-N-trimethylethanolamine; 1,2-Diacyl-sn-glycero-3-phosphocholine; Choline phosphatide; 3-sn-Phosphatidylcholine"
C00112	0	0.045607	cpd:C00112 "CDP; Cytidine 5'-diphosphate; Cytidine diphosphate"
C00350	0.015984	0.04525	cpd:C00350 "Phosphatidylethanolamine; (3-Phosphatidyl)ethanolamine; (3-Phosphatidyl)-ethanolamine; Cephalin; O-(1-beta-Acyl-2-acyl-sn-glycero-3-phospho)ethanolamine; 1-Acyl-2-acyl-sn-glycero-3-phosphoethanolamine; L-1-Phosphatidylethanolamine"
C03681	0.000999	0.044721	cpd:C03681 "5alpha-Pregnane-3,20-dione; 5alpha-Dihydroprogesterone"
C04230	0.002997	0.044305	cpd:C04230 "1-Acyl-sn-glycero-3-phosphocholine; 1-Acyl-sn-glycerol-3-phosphocholine; alpha-Acylglycerophosphocholine; 2-Lysolecithin; 2-Lysophosphatidylcholine; 1-Acylglycerophosphocholine"
C03090	0.992008	0.04417	cpd:C03090 "5-Phosphoribosylamine; 5-Phospho-beta-D-ribosylamine; 5-Phospho-D-ribosylamine; 5-Phosphoribosyl-1-amine"
C01103	0.034965	0.044049	cpd:C01103 "Orotidine 5'-phosphate; Orotidylic acid"
C04742	0.014985	0.043616	cpd:C04742 "(15S)-15-Hydroxy-5,8,11-cis-13-trans-eicosatetraenoate; (15S)-15-Hydroxy-5,8,11-cis-13-trans-icosatetraenoate; (5Z,8Z,11Z,13E)-(15S)-15-Hydroxyicosa-5,8,11,13-tetraenoic acid; 15(S)-HETE"
C04805	0.008991	0.043616	cpd:C04805 "5(S)-HETE; 5-Hydroxyeicosatetraenoate; 5-HETE; (6E,8Z,11Z,14Z)-(5S)-5-Hydroxyicosa-6,8,11,14-tetraenoic acid"
C16608	0.051948	0.043495	cpd:C16608 "Demethylcitalopram"
C00683	0.003996	0.043339	cpd:C00683 "(S)-Methylmalonyl-CoA; (S)-Methylmalonyl-coenzyme A; (2S)-Methylmalonyl-CoA; D-Methylmalonyl-CoA"
C00350	0.013986	0.043165	cpd:C00350 "Phosphatidylethanolamine; (3-Phosphatidyl)ethanolamine; (3-Phosphatidyl)-ethanolamine; Cephalin; O-(1-beta-Acyl-2-acyl-sn-glycero-3-phospho)ethanolamine; 1-Acyl-2-acyl-sn-glycero-3-phosphoethanolamine; L-1-Phosphatidylethanolamine"
C00513	0.000999	0.042452	cpd:C00513 "CDP-glycerol"
C00157	0.000999	0.042104	cpd:C00157 "Phosphatidylcholine; Lecithin; Phosphatidyl-N-trimethylethanolamine; 1,2-Diacyl-sn-glycero-3-phosphocholine; Choline phosphatide; 3-sn-Phosphatidylcholine"
C04230	0.124875	0.041345	cpd:C04230 "1-Acyl-sn-glycero-3-phosphocholine; 1-Acyl-sn-glycerol-3-phosphocholine; alpha-Acylglycerophosphocholine; 2-Lysolecithin; 2-Lysophosphatidylcholine; 1-Acylglycerophosphocholine"
C04230	0.0999	0.041182	cpd:C04230 "1-Acyl-sn-glycero-3-phosphocholine; 1-Acyl-sn-glycerol-3-phosphocholine; alpha-Acylglycerophosphocholine; 2-Lysolecithin; 2-Lysophosphatidylcholine; 1-Acylglycerophosphocholine"
C03033	0	0.040598	cpd:C03033 "beta-D-Glucuronoside; O-beta-D-Glucuronoside; Glucuronide; beta-D-Glucuronide"
C05581	0.031968	0.040498	cpd:C05581 "3-Methoxy-4-hydroxyphenylacetaldehyde; (4-Hydroxy-3-methoxyphenyl)acetaldehyde; Homovanillin"
C00049	0.000999	0.040254	cpd:C00049 "L-Aspartate; L-Aspartic acid; 2-Aminosuccinic acid; L-Asp"
C00350	0.457542	0.040042	cpd:C00350 "Phosphatidylethanolamine; (3-Phosphatidyl)ethanolamine; (3-Phosphatidyl)-ethanolamine; Cephalin; O-(1-beta-Acyl-2-acyl-sn-glycero-3-phospho)ethanolamine; 1-Acyl-2-acyl-sn-glycero-3-phosphoethanolamine; L-1-Phosphatidylethanolamine"
C00492	0.285714	0.039999	cpd:C00492 "Raffinose; Melitose; Melitriose; Gossypose; 6G-alpha-D-galactosylsucrose"
C01586	0.040959	0.039764	cpd:C01586 "Hippurate; Hippuric acid; N-Benzoylglycine; Benzoylaminoacetic acid"
C00350	0.028971	0.039468	cpd:C00350 "Phosphatidylethanolamine; (3-Phosphatidyl)ethanolamine; (3-Phosphatidyl)-ethanolamine; Cephalin; O-(1-beta-Acyl-2-acyl-sn-glycero-3-phospho)ethanolamine; 1-Acyl-2-acyl-sn-glycero-3-phosphoethanolamine; L-1-Phosphatidylethanolamine"
C00491	0.000999	0.039202	cpd:C00491 "L-Cystine; L-Dicysteine; L-alpha-Diamino-beta-dithiolactic acid"
C15935	0.050949	0.039097	cpd:C15935 "(2'S)-Deoxymyxol 2'-(2,4-di-O-methyl-alpha-L-fucoside)"
C00053	0.001998	0.038209	cpd:C00053 "3'-Phosphoadenylyl sulfate; 3'-Phosphoadenosine 5'-phosphosulfate; 3'-Phospho-5'-adenylyl sulfate; PAPS"
C05465	0.008991	0.038082	cpd:C05465 "Taurochenodeoxycholate; Taurochenodeoxycholic acid; Chenodeoxycholoyltaurine"
C00584	0	0.037717	cpd:C00584 "Prostaglandin E2; (5Z,13E)-(15S)-11alpha,15-Dihydroxy-9-oxoprosta-5,13-dienoate; (5Z,13E)-(15S)-11alpha,15-Dihydroxy-9-oxoprost-13-enoate; Dinoprostone; PGE2"
C04188	0.295704	0.037544	cpd:C04188 "S-Methyl-5-thio-D-ribose 1-phosphate; S-Methyl-5-thio-alpha-D-ribose 1-phosphate; S-Methyl-5-thio-5-deoxy-D-ribose 1-phosphate"
C00416	0	0.037479	cpd:C00416 "Phosphatidate; Phosphatidic acid; 1,2-Diacyl-sn-glycerol 3-phosphate; 3-sn-Phosphatidate"
C00350	0.138861	0.037401	cpd:C00350 "Phosphatidylethanolamine; (3-Phosphatidyl)ethanolamine; (3-Phosphatidyl)-ethanolamine; Cephalin; O-(1-beta-Acyl-2-acyl-sn-glycero-3-phospho)ethanolamine; 1-Acyl-2-acyl-sn-glycero-3-phosphoethanolamine; L-1-Phosphatidylethanolamine"
C00157	0.004995	0.037329	cpd:C00157 "Phosphatidylcholine; Lecithin; Phosphatidyl-N-trimethylethanolamine; 1,2-Diacyl-sn-glycero-3-phosphocholine; Choline phosphatide; 3-sn-Phosphatidylcholine"
C00422	0.034965	0.036918	cpd:C00422 "Triacylglycerol; Triglyceride"
C00695	0.010989	0.036347	cpd:C00695 "Cholic acid; Cholate; 3alpha,7alpha,12alpha-Trihydroxy-5beta-cholanate; 3alpha,7alpha,12alpha-Trihydroxy-5beta-cholanic acid"
C05840	0.017982	0.036057	cpd:C05840 "Iminoaspartate; Iminoaspartic acid; Iminosuccinate"
C00002	0.015984	0.03591	cpd:C00002 "ATP; Adenosine 5'-triphosphate"
C16335	0.021978	0.035857	cpd:C16335 "OPC4-CoA"
C00101	0.032967	0.035846	cpd:C00101 "Tetrahydrofolate; 5,6,7,8-Tetrahydrofolate; Tetrahydrofolic acid; THF; (6S)-Tetrahydrofolate; (6S)-Tetrahydrofolic acid; (6S)-THFA"
C00152	0.001998	0.03572	cpd:C00152 "L-Asparagine; 2-Aminosuccinamic acid"
C00350	0	0.035567	cpd:C00350 "Phosphatidylethanolamine; (3-Phosphatidyl)ethanolamine; (3-Phosphatidyl)-ethanolamine; Cephalin; O-(1-beta-Acyl-2-acyl-sn-glycero-3-phospho)ethanolamine; 1-Acyl-2-acyl-sn-glycero-3-phosphoethanolamine; L-1-Phosphatidylethanolamine"
C00410	0.001998	0.035321	cpd:C00410 "Progesterone; 4-Pregnene-3,20-dione"
C05481	0.005994	0.035298	cpd:C05481 "Cortolone"
C05481	0.005994	0.035298	cpd:C05481 "Cortolone"
C00350	0.000999	0.034723	cpd:C00350 "Phosphatidylethanolamine; (3-Phosphatidyl)ethanolamine; (3-Phosphatidyl)-ethanolamine; Cephalin; O-(1-beta-Acyl-2-acyl-sn-glycero-3-phospho)ethanolamine; 1-Acyl-2-acyl-sn-glycero-3-phosphoethanolamine; L-1-Phosphatidylethanolamine"
C03069	0.084915	0.033802	cpd:C03069 "3-Methylcrotonyl-CoA; 3-Methylbut-2-enoyl-CoA; 3-Methylcrotonoyl-CoA; Dimethylacryloyl-CoA"
C00576	0.028971	0.033774	cpd:C00576 "Betaine aldehyde"
C00350	0.140859	0.033186	cpd:C00350 "Phosphatidylethanolamine; (3-Phosphatidyl)ethanolamine; (3-Phosphatidyl)-ethanolamine; Cephalin; O-(1-beta-Acyl-2-acyl-sn-glycero-3-phospho)ethanolamine; 1-Acyl-2-acyl-sn-glycero-3-phosphoethanolamine; L-1-Phosphatidylethanolamine"
C01267	0.106893	0.032522	cpd:C01267 "3-(Imidazol-4-yl)-2-oxopropyl phosphate; Imidazole-acetol phosphate"
C00256	0.014985	0.032472	cpd:C00256 "(R)-Lactate; D-Lactate; D-Lactic acid; D-2-Hydroxypropanoic acid; D-2-Hydroxypropionic acid"
C00422	0.106893	0.032446	cpd:C00422 "Triacylglycerol; Triglyceride"
C03205	0.176823	0.032277	cpd:C03205 "11-Deoxycorticosterone; Deoxycorticosterone; Cortexone; 21-Hydroxy-4-pregnene-3,20-dione; Desoxycortone; DOC"
C18796	0.156843	0.031983	cpd:C18796 "(2R)-2-Hydroxy-2-methylbutanenitrile; 2-Hydroxy-2-methylbutanenitrile"
C14874	0.152847	0.031481	cpd:C14874 "Glutathione episulfonium ion"
C11938	0.052947	0.031204	cpd:C11938 "Myrtenol; 2-Pinen-10-ol"
C11941	0.057942	0.031204	cpd:C11941 "Pinocarveol"
C00380	0.057942	0.031038	cpd:C00380 "Cytosine"
C00232	0.015984	0.03074	cpd:C00232 "Succinate semialdehyde; Succinic semialdehyde; 4-Oxobutanoate"
C06103	0.000999	0.030671	cpd:C06103 "6-Hydroxyhexanoic acid; 6-Hydroxyhexanoate"
C00423	0.022977	0.029762	cpd:C00423 "trans-Cinnamate; trans-Cinnamic acid; (E)-Cinnamate; (2E)-3-Phenylprop-2-enoate"
C04230	0	0.029755	cpd:C04230 "1-Acyl-sn-glycero-3-phosphocholine; 1-Acyl-sn-glycerol-3-phosphocholine; alpha-Acylglycerophosphocholine; 2-Lysolecithin; 2-Lysophosphatidylcholine; 1-Acylglycerophosphocholine"
C14818	0.060939	0.029652	cpd:C14818 "Fe2+; Fe(II); Ferrous ion; Iron(2+)"
C00350	0	0.029623	cpd:C00350 "Phosphatidylethanolamine; (3-Phosphatidyl)ethanolamine; (3-Phosphatidyl)-ethanolamine; Cephalin; O-(1-beta-Acyl-2-acyl-sn-glycero-3-phospho)ethanolamine; 1-Acyl-2-acyl-sn-glycero-3-phosphoethanolamine; L-1-Phosphatidylethanolamine"
C01181	0.762238	0.02857	cpd:C01181 "4-Trimethylammoniobutanoate; Butyro-betaine; gamma-Butyrobetaine"
C00350	0.390609	0.028567	cpd:C00350 "Phosphatidylethanolamine; (3-Phosphatidyl)ethanolamine; (3-Phosphatidyl)-ethanolamine; Cephalin; O-(1-beta-Acyl-2-acyl-sn-glycero-3-phospho)ethanolamine; 1-Acyl-2-acyl-sn-glycero-3-phosphoethanolamine; L-1-Phosphatidylethanolamine"
C00350	0.762238	0.028425	cpd:C00350 "Phosphatidylethanolamine; (3-Phosphatidyl)ethanolamine; (3-Phosphatidyl)-ethanolamine; Cephalin; O-(1-beta-Acyl-2-acyl-sn-glycero-3-phospho)ethanolamine; 1-Acyl-2-acyl-sn-glycero-3-phosphoethanolamine; L-1-Phosphatidylethanolamine"
C01921	0.098901	0.02837	cpd:C01921 "Glycocholate; Glycocholic acid; 3alpha,7alpha,12alpha-Trihydroxy-5beta-cholan-24-oylglycine"
C04230	0.022977	0.028146	cpd:C04230 "1-Acyl-sn-glycero-3-phosphocholine; 1-Acyl-sn-glycerol-3-phosphocholine; alpha-Acylglycerophosphocholine; 2-Lysolecithin; 2-Lysophosphatidylcholine; 1-Acylglycerophosphocholine"
C00788	0.085914	0.028044	cpd:C00788 "L-Adrenaline; (R)-(-)-Adrenaline; (R)-(-)-Epinephrine; (R)-(-)-Epirenamine; (R)-(-)-Adnephrine; 4-[(1R)-1-Hydroxy-2-(methylamino)ethyl]-1,2-benzenediol"
C05589	0.070929	0.028044	cpd:C05589 "L-Normetanephrine"
C02094	0	0.028013	cpd:C02094 "beta-Carotene; all-trans-beta-Carotene"
C05637	0.06993	0.027731	cpd:C05637 "4,8-Dihydroxyquinoline; Quinoline-4,8-diol"
C05639	0.053946	0.027731	cpd:C05639 "4,6-Dihydroxyquinoline; Quinoline-4,6-diol"
C03033	0	0.027695	cpd:C03033 "beta-D-Glucuronoside; O-beta-D-Glucuronoside; Glucuronide; beta-D-Glucuronide"
C00212	0.147852	0.027569	cpd:C00212 "Adenosine"
C00350	0.858142	0.027439	cpd:C00350 "Phosphatidylethanolamine; (3-Phosphatidyl)ethanolamine; (3-Phosphatidyl)-ethanolamine; Cephalin; O-(1-beta-Acyl-2-acyl-sn-glycero-3-phospho)ethanolamine; 1-Acyl-2-acyl-sn-glycero-3-phosphoethanolamine; L-1-Phosphatidylethanolamine"
C00090	0.132867	0.027438	cpd:C00090 "Catechol; 1,2-Benzenediol; o-Benzenediol; 1,2-Dihydroxybenzene; Brenzcatechin; Pyrocatechol"
C00157	0.255744	0.027434	cpd:C00157 "Phosphatidylcholine; Lecithin; Phosphatidyl-N-trimethylethanolamine; 1,2-Diacyl-sn-glycero-3-phosphocholine; Choline phosphatide; 3-sn-Phosphatidylcholine"
C00418	0.242757	0.027275	cpd:C00418 "(R)-Mevalonate; Mevalonic acid; 3,5-Dihydroxy-3-methylvaleric acid"
C00350	0.835165	0.027188	cpd:C00350 "Phosphatidylethanolamine; (3-Phosphatidyl)ethanolamine; (3-Phosphatidyl)-ethanolamine; Cephalin; O-(1-beta-Acyl-2-acyl-sn-glycero-3-phospho)ethanolamine; 1-Acyl-2-acyl-sn-glycero-3-phosphoethanolamine; L-1-Phosphatidylethanolamine"
C00670	0.038961	0.0269	cpd:C00670 "sn-Glycero-3-phosphocholine; Glycerophosphocholine"
C01563	0.306693	0.026884	cpd:C01563 "Carbamate; Carbamic acid; Aminoformic acid"
C05482	0.06993	0.026518	cpd:C05482 "Cortol"
C04230	0.000999	0.026418	cpd:C04230 "1-Acyl-sn-glycero-3-phosphocholine; 1-Acyl-sn-glycerol-3-phosphocholine; alpha-Acylglycerophosphocholine; 2-Lysolecithin; 2-Lysophosphatidylcholine; 1-Acylglycerophosphocholine"
C06157	0.125874	0.026293	cpd:C06157 "[Dihydrolipoyllysine-residue succinyltransferase] S-glutaryldihydrolipoyllysine; S-Glutaryldihydrolipoamide-E"
C03033	0.011988	0.026291	cpd:C03033 "beta-D-Glucuronoside; O-beta-D-Glucuronoside; Glucuronide; beta-D-Glucuronide"
C04230	0	0.025633	cpd:C04230 "1-Acyl-sn-glycero-3-phosphocholine; 1-Acyl-sn-glycerol-3-phosphocholine; alpha-Acylglycerophosphocholine; 2-Lysolecithin; 2-Lysophosphatidylcholine; 1-Acylglycerophosphocholine"
C00006	0.042957	0.025486	cpd:C00006 "NADP+; NADP; Nicotinamide adenine dinucleotide phosphate; beta-Nicotinamide adenine dinucleotide phosphate; TPN; Triphosphopyridine nucleotide; beta-NADP+"
C11924	0.000999	0.025005	cpd:C11924 "Perillic acid"
C02737	0.028971	0.02487	cpd:C02737 "Phosphatidylserine; Phosphatidyl-L-serine; 1,2-Diacyl-sn-glycerol 3-phospho-L-serine; 3-O-sn-Phosphatidyl-L-serine; O3-Phosphatidyl-L-serine; L-1-Phosphatidylserine"
C05404	0	0.024189	cpd:C05404 "D-Gal alpha 1->6D-Gal alpha 1->6D-Glucose; D-Gal-alpha1->6D-Gal-alpha1->6D-Glucose; Manninotriose"
C00186	0.006993	0.024115	cpd:C00186 "(S)-Lactate; L-Lactate; L-Lactic acid"
C00422	0.122877	0.024101	cpd:C00422 "Triacylglycerol; Triglyceride"
C01092	0.03996	0.023973	cpd:C01092 "8-Amino-7-oxononanoate; 8-Amino-7-oxononanoic acid; 7-Keto-8-aminopelargonic acid; KAPA"
C02265	0.107892	0.023779	cpd:C02265 "D-Phenylalanine; D-alpha-Amino-beta-phenylpropionic acid"
C01083	0.018981	0.023662	cpd:C01083 "alpha,alpha-Trehalose; alpha,alpha'-Trehalose; Trehalose"
C03319	0.417582	0.023237	cpd:C03319 "dTDP-L-rhamnose; dTDP-6-deoxy-L-mannose; dTDP-6-deoxy-beta-L-mannose; dTDP-beta-L-rhamnose"
C00422	0.144855	0.023109	cpd:C00422 "Triacylglycerol; Triglyceride"
C06551	0.128871	0.022854	cpd:C06551 "Atrazine"
C01934	0.092907	0.022837	cpd:C01934 "L-Rhamnonate; 6-Deoxy-L-mannonic acid"
C00674	0.180819	0.022582	cpd:C00674 "5alpha-Androstane-3,17-dione; Androstanedione"
C06126	0.040959	0.022546	cpd:C06126 "Digalactosylceramide; Gal-alpha1->4Gal-beta1->1'Cer"
C00073	0.14985	0.02238	cpd:C00073 "L-Methionine; Methionine; L-2-Amino-4methylthiobutyric acid"
C05775	0.123876	0.02235	cpd:C05775 "alpha-Ribazole; N1-(alpha-D-Ribosyl)-5,6-dimethylbenzimidazole"
C14153	0.173826	0.022106	cpd:C14153 "alpha-Tocotrienol"
C00580	0.056943	0.02189	cpd:C00580 "Dimethyl sulfide; Methyl sulfide; Methyl thioether"
C00350	0.903097	0.021717	cpd:C00350 "Phosphatidylethanolamine; (3-Phosphatidyl)ethanolamine; (3-Phosphatidyl)-ethanolamine; Cephalin; O-(1-beta-Acyl-2-acyl-sn-glycero-3-phospho)ethanolamine; 1-Acyl-2-acyl-sn-glycero-3-phosphoethanolamine; L-1-Phosphatidylethanolamine"
C03033	0.115884	0.021618	cpd:C03033 "beta-D-Glucuronoside; O-beta-D-Glucuronoside; Glucuronide; beta-D-Glucuronide"
C03917	0.424575	0.021045	cpd:C03917 "Dihydrotestosterone; 17beta-Hydroxyandrostan-3-one; Androstanolone; 17beta-Hydroxy-5alpha-androstan-3-one"
C02938	0.022977	0.020904	cpd:C02938 "3-Indoleacetonitrile; Indol-3-ylacetonitrile; Indole-3-acetonitrile; (Indol-3-yl)acetonitrile"
C00350	0.919081	0.020251	cpd:C00350 "Phosphatidylethanolamine; (3-Phosphatidyl)ethanolamine; (3-Phosphatidyl)-ethanolamine; Cephalin; O-(1-beta-Acyl-2-acyl-sn-glycero-3-phospho)ethanolamine; 1-Acyl-2-acyl-sn-glycero-3-phosphoethanolamine; L-1-Phosphatidylethanolamine"
C05276	0.096903	0.019922	cpd:C05276 "trans-Oct-2-enoyl-CoA; (2E)-Octenoyl-CoA"
C00418	0.100899	0.019869	cpd:C00418 "(R)-Mevalonate; Mevalonic acid; 3,5-Dihydroxy-3-methylvaleric acid"
C07086	0.95005	0.019713	cpd:C07086 "Phenylacetic acid; Benzylformic acid; Phenylacetate; Benzeneacetic acid"
C00488	0.242757	0.019492	cpd:C00488 "Formamide; Methanamide"
C00422	0.185814	0.019311	cpd:C00422 "Triacylglycerol; Triglyceride"
C06126	0.067932	0.019196	cpd:C06126 "Digalactosylceramide; Gal-alpha1->4Gal-beta1->1'Cer"
C05637	0.145854	0.018871	cpd:C05637 "4,8-Dihydroxyquinoline; Quinoline-4,8-diol"
C05639	0.123876	0.018871	cpd:C05639 "4,6-Dihydroxyquinoline; Quinoline-4,6-diol"
C00196	0.123876	0.018482	cpd:C00196 "2,3-Dihydroxybenzoate; 2,3-Dihydroxybenzoic acid"
C05699	0.225774	0.018461	cpd:C05699 "L-Selenocystathionine"
C03765	0.664336	0.018056	cpd:C03765 "4-Hydroxyphenylacetaldehyde; 2-(4-Hydroxyphenyl)acetaldehyde"
C06125	0.994006	0.017949	cpd:C06125 "Sulfatide; Galactosylceramide sulfate; Cerebroside 3-sulfate"
C05852	0	0.017438	cpd:C05852 "2-Hydroxyphenylacetate; 2-Hydroxyphenylacetic acid"
C00058	0.030969	0.017417	cpd:C00058 "Formate; Methanoic acid; Formic acid"
C00422	0.231768	0.017323	cpd:C00422 "Triacylglycerol; Triglyceride"
C00160	0.617383	0.017124	cpd:C00160 "Glycolate; Glycolic acid; Hydroxyacetic acid"
C00157	0.012987	0.017102	cpd:C00157 "Phosphatidylcholine; Lecithin; Phosphatidyl-N-trimethylethanolamine; 1,2-Diacyl-sn-glycero-3-phosphocholine; Choline phosphatide; 3-sn-Phosphatidylcholine"
C03722	0.0999	0.016617	cpd:C03722 "Quinolinate; Pyridine-2,3-dicarboxylate; Quinolinic acid; 2,3-Pyridinedicarboxylic acid"
C01290	0.007992	0.016382	cpd:C01290 "beta-D-Galactosyl-(1->4)-beta-D-glucosyl-(1<->1)-ceramide; beta-D-Galactosyl-1,4-beta-D-glucosylceramide; Lactosylceramide; Gal-beta1->4Glc-beta1->1'Cer; LacCer; Lactosyl-N-acylsphingosine; D-Galactosyl-1,4-beta-D-glucosylceramide"
C02835	0.73027	0.0162	cpd:C02835 "Imidazole-4-acetate; Imidazoleacetic acid; 4-Imidazoleacetate"
C15699	0.458541	0.015964	cpd:C15699 "gamma-L-Glutamylputrescine"
C04133	0.170829	0.015944	cpd:C04133 "N-Acetyl-L-glutamate 5-phosphate; N-Acetyl-L-glutamyl 5-phosphate"
C00253	0.04995	0.01592	cpd:C00253 "Nicotinate; Nicotinic acid; Niacin; 3-Pyridinecarboxylic acid"
C12248	0.210789	0.015821	cpd:C12248 "5-Hydroxy-2-oxo-4-ureido-2,5-dihydro-1H-imidazole-5-carboxylate; 2-Oxo-4-hydroxy-4-carboxy-5-ureidoimidazoline"
C00645	0.126873	0.01558	cpd:C00645 "N-Acetyl-D-mannosamine; 2-Acetamido-2-deoxy-D-mannose"
C00031	0.240759	0.015078	cpd:C00031 "D-Glucose; Grape sugar; Dextrose; Glucose; D-Glucopyranose"
C00105	0.048951	0.01487	cpd:C00105 "UMP; Uridylic acid; Uridine monophosphate; Uridine 5'-monophosphate; 5'Uridylic acid"
C06002	0	0.014842	cpd:C06002 "(S)-Methylmalonate semialdehyde"
C00157	0.022977	0.014608	cpd:C00157 "Phosphatidylcholine; Lecithin; Phosphatidyl-N-trimethylethanolamine; 1,2-Diacyl-sn-glycero-3-phosphocholine; Choline phosphatide; 3-sn-Phosphatidylcholine"
C06399	0.221778	0.014499	cpd:C06399 "Hydrogenobyrinate; Hydrogenobyrinic acid"
C03205	0.026973	0.014184	cpd:C03205 "11-Deoxycorticosterone; Deoxycorticosterone; Cortexone; 21-Hydroxy-4-pregnene-3,20-dione; Desoxycortone; DOC"
C04675	0.182817	0.014054	cpd:C04675 "3-Hydroxy-3-(4-methylpent-3-en-1-yl)glutaryl-CoA; 3-Hydroxy-3-isohexeneylglutaryl-CoA"
C00491	0.220779	0.013967	cpd:C00491 "L-Cystine; L-Dicysteine; L-alpha-Diamino-beta-dithiolactic acid"
C04230	0	0.01395	cpd:C04230 "1-Acyl-sn-glycero-3-phosphocholine; 1-Acyl-sn-glycerol-3-phosphocholine; alpha-Acylglycerophosphocholine; 2-Lysolecithin; 2-Lysophosphatidylcholine; 1-Acylglycerophosphocholine"
C00931	0.007992	0.013722	cpd:C00931 "Porphobilinogen"
C00250	0	0.013665	cpd:C00250 "Pyridoxal"
C06988	0.848152	0.01341	cpd:C06988 "beta-1,2,3,4,5,6-Hexachlorocyclohexane; beta-Hexachlorocyclohexane; beta-BHC; beta-Lindane"
C04579	0.010989	0.013318	cpd:C04579 "Inositol 1,2,3,5,6-pentakisphosphate; myo-Inositol 1,2,3,5,6-pentakisphosphate; 1D-myo-Inositol 1,2,3,5,6-pentakisphosphate; 1L-myo-Inositol 1,2,3,4,5-pentakisphosphate"
C05466	0.311688	0.01318	cpd:C05466 "Glycochenodeoxycholate; Glycochenodeoxycholic acid; Chenodeoxyglycocholate"
C01083	0.105894	0.01308	cpd:C01083 "alpha,alpha-Trehalose; alpha,alpha'-Trehalose; Trehalose"
C00409	0.552448	0.013063	cpd:C00409 "Methanethiol; Methylmercaptan"
C00416	0.628372	0.012971	cpd:C00416 "Phosphatidate; Phosphatidic acid; 1,2-Diacyl-sn-glycerol 3-phosphate; 3-sn-Phosphatidate"
C02713	0.080919	0.012933	cpd:C02713 "N-Acetylmuramate; N-Acetylmuramic acid; N-Acetyl-D-muramoate"
C01134	0.318681	0.012578	cpd:C01134 "Pantetheine 4'-phosphate; 4'-Phosphopantetheine; Phosphopantetheine; D-Pantetheine 4'-phosphate"
C05466	0.302697	0.012024	cpd:C05466 "Glycochenodeoxycholate; Glycochenodeoxycholic acid; Chenodeoxyglycocholate"
C00157	0.006993	0.011752	cpd:C00157 "Phosphatidylcholine; Lecithin; Phosphatidyl-N-trimethylethanolamine; 1,2-Diacyl-sn-glycero-3-phosphocholine; Choline phosphatide; 3-sn-Phosphatidylcholine"
C00576	0.104895	0.011467	cpd:C00576 "Betaine aldehyde"
C04230	0.001998	0.0112	cpd:C04230 "1-Acyl-sn-glycero-3-phosphocholine; 1-Acyl-sn-glycerol-3-phosphocholine; alpha-Acylglycerophosphocholine; 2-Lysolecithin; 2-Lysophosphatidylcholine; 1-Acylglycerophosphocholine"
C05127	0.166833	0.011182	cpd:C05127 "N-Methylhistamine; 1-Methylhistamine; 1-Methyl-4-(2-aminoethyl)imidazole; Ntau-Methylhistamine"
C16596	0.087912	0.011075	cpd:C16596 "5-Phenyl-1,3-oxazinane-2,4-dione"
C02938	0.077922	0.010876	cpd:C02938 "3-Indoleacetonitrile; Indol-3-ylacetonitrile; Indole-3-acetonitrile; (Indol-3-yl)acetonitrile"
C01205	0.13986	0.010813	cpd:C01205 "(R)-3-Amino-2-methylpropanoate; (R)-3-Aminoisobutyrate; D-3-Aminoisobutanoate; (R)-beta-Aminoisobutyrate"
C00157	0.609391	0.010486	cpd:C00157 "Phosphatidylcholine; Lecithin; Phosphatidyl-N-trimethylethanolamine; 1,2-Diacyl-sn-glycero-3-phosphocholine; Choline phosphatide; 3-sn-Phosphatidylcholine"
C00141	0.802198	0.009758	cpd:C00141 "3-Methyl-2-oxobutanoic acid; 3-Methyl-2-oxobutyric acid; 3-Methyl-2-oxobutanoate; 2-Oxo-3-methylbutanoate; 2-Oxoisovalerate; 2-Oxoisopentanoate; alpha-Ketovaline; 2-Ketovaline; 2-Keto-3-methylbutyric acid"
C00345	0.013986	0.009353	cpd:C00345 "6-Phospho-D-gluconate"
C03205	0.568432	0.009054	cpd:C03205 "11-Deoxycorticosterone; Deoxycorticosterone; Cortexone; 21-Hydroxy-4-pregnene-3,20-dione; Desoxycortone; DOC"
C04442	0.984016	0.009018	cpd:C04442 "2-Dehydro-3-deoxy-6-phospho-D-gluconate; 6-Phospho-2-dehydro-3-deoxy-D-gluconate; 2-Keto-3-deoxy-6-phosphogluconate; 2-Dehydro-3-deoxy-D-gluconate 6-phosphate"
C02642	0.000999	0.008984	cpd:C02642 "3-Ureidopropionate; 3-Ureidopropanoate; beta-Ureidopropionic acid; N-Carbamoyl-beta-alanine"
C00427	0.072927	0.008066	cpd:C00427 "Prostaglandin H2; (5Z,13E)-(15S)-9alpha,11alpha-Epidioxy-15-hydroxyprosta-5,13-dienoate; (5Z,13E,15S)-9alpha,11alpha-Epidioxy-15-hydroxyprosta-5,13-dienoate; PGH2; (5Z,9alpha,11alpha,13E,15S)-9,11-Epidioxy-15-hydroxy-prosta-5,13-dienoate"
C00082	0.975025	0.007945	cpd:C00082 "L-Tyrosine; (S)-3-(p-Hydroxyphenyl)alanine; (S)-2-Amino-3-(p-hydroxyphenyl)propionic acid; Tyrosine"
C18040	0.785215	0.007943	cpd:C18040 "5alpha-Dihydrodeoxycorticosterone; 5alpha-Pregnan-21-ol-3,20-dione; Allopregnane-21-ol-3,20-dione"
C16543	0	0.007696	cpd:C16543 "NPC"
C03033	0.046953	0.007654	cpd:C03033 "beta-D-Glucuronoside; O-beta-D-Glucuronoside; Glucuronide; beta-D-Glucuronide"
C00473	0.727273	0.006872	cpd:C00473 "Retinol; all-trans-Retinol; Vitamin A; Vitamin A1"
C00157	0.922078	0.005798	cpd:C00157 "Phosphatidylcholine; Lecithin; Phosphatidyl-N-trimethylethanolamine; 1,2-Diacyl-sn-glycero-3-phosphocholine; Choline phosphatide; 3-sn-Phosphatidylcholine"
C00665	0.373626	0.00576	cpd:C00665 "beta-D-Fructose 2,6-bisphosphate; D-Fructose 2,6-bisphosphate"
C04230	0.69031	0.005538	cpd:C04230 "1-Acyl-sn-glycero-3-phosphocholine; 1-Acyl-sn-glycerol-3-phosphocholine; alpha-Acylglycerophosphocholine; 2-Lysolecithin; 2-Lysophosphatidylcholine; 1-Acylglycerophosphocholine"
C05689	0.06993	0.005153	cpd:C05689 "Se-Methyl-L-selenocysteine"
C00350	0.27972	0.005088	cpd:C00350 "Phosphatidylethanolamine; (3-Phosphatidyl)ethanolamine; (3-Phosphatidyl)-ethanolamine; Cephalin; O-(1-beta-Acyl-2-acyl-sn-glycero-3-phospho)ethanolamine; 1-Acyl-2-acyl-sn-glycero-3-phosphoethanolamine; L-1-Phosphatidylethanolamine"
C05821	0.178821	0.004679	cpd:C05821 "Enterochelin; Enterobactin; Tri-(2,3-dihydroxy-N-benzoyl-L-serine)-ester; Tri-(N-(2,3-dihydroxybenzoyl)-L-serine)-ester"
C00900	0.447552	0.00437	cpd:C00900 "2-Acetolactate"
C00721	0.400599	0.004181	cpd:C00721 "Dextrin"
C01260	0.390609	0.004145	cpd:C01260 "P1,P4-Bis(5'-adenosyl)tetraphosphate; AppppA"
C00157	0.426573	0.004097	cpd:C00157 "Phosphatidylcholine; Lecithin; Phosphatidyl-N-trimethylethanolamine; 1,2-Diacyl-sn-glycero-3-phosphocholine; Choline phosphatide; 3-sn-Phosphatidylcholine"
C04640	0.236763	0.003948	cpd:C04640 "2-(Formamido)-N1-(5'-phosphoribosyl)acetamidine; 1-(5'-Phosphoribosyl)-N-formylglycinamidine; 5'-Phosphoribosyl-N-formylglycinamidine; 5'-Phosphoribosylformylglycinamidine; 2-(Formamido)-N1-(5-phospho-D-ribosyl)acetamidine"
C00252	0.606394	0.003938	cpd:C00252 "Isomaltose; Brachiose"
C06126	0.55045	0.003832	cpd:C06126 "Digalactosylceramide; Gal-alpha1->4Gal-beta1->1'Cer"
C00157	0.98002	0.003392	cpd:C00157 "Phosphatidylcholine; Lecithin; Phosphatidyl-N-trimethylethanolamine; 1,2-Diacyl-sn-glycero-3-phosphocholine; Choline phosphatide; 3-sn-Phosphatidylcholine"
C05670	0.452547	0.003241	cpd:C05670 "3-Aminopropiononitrile; beta-Aminopropionitrile"
C00221	0.414585	0.003236	cpd:C00221 "beta-D-Glucose"
C01180	0.568432	0.003207	cpd:C01180 "4-Methylthio-2-oxobutanoic acid; 4-Methylthio-2-oxobutanoate; 2-Keto-4-methylthiobutyric acid; 2-Oxo-4-methylthiobutanoate; 2-Oxo-4-methylthiobutanoic acid"
C18026	0.286713	0.003019	cpd:C18026 "(2S)-Ethylmalonyl-CoA; (S)-Ethylmalonyl-CoA; Ethylmalonyl-CoA; Ethylmalonyl coenzyme A"
C00075	0.74026	0.00282	cpd:C00075 "UTP; Uridine 5'-triphosphate; Uridine triphosphate"
C02686	0.977023	0.002725	cpd:C02686 "Galactosylceramide; Galactocerebroside; D-Galactosyl-N-acylsphingosine; Cerebroside; D-Galactosylceramide"
C00350	0.993007	0.002475	cpd:C00350 "Phosphatidylethanolamine; (3-Phosphatidyl)ethanolamine; (3-Phosphatidyl)-ethanolamine; Cephalin; O-(1-beta-Acyl-2-acyl-sn-glycero-3-phospho)ethanolamine; 1-Acyl-2-acyl-sn-glycero-3-phosphoethanolamine; L-1-Phosphatidylethanolamine"
C00157	0.989011	0.002404	cpd:C00157 "Phosphatidylcholine; Lecithin; Phosphatidyl-N-trimethylethanolamine; 1,2-Diacyl-sn-glycero-3-phosphocholine; Choline phosphatide; 3-sn-Phosphatidylcholine"
C06126	0.506494	0.001902	cpd:C06126 "Digalactosylceramide; Gal-alpha1->4Gal-beta1->1'Cer"
C00188	0.40959	0.001121	cpd:C00188 "L-Threonine; 2-Amino-3-hydroxybutyric acid"
C00350	0.226773	0.000553	cpd:C00350 "Phosphatidylethanolamine; (3-Phosphatidyl)ethanolamine; (3-Phosphatidyl)-ethanolamine; Cephalin; O-(1-beta-Acyl-2-acyl-sn-glycero-3-phospho)ethanolamine; 1-Acyl-2-acyl-sn-glycero-3-phosphoethanolamine; L-1-Phosphatidylethanolamine"
C00322	0.644356	0.000319	cpd:C00322 "2-Oxoadipate; 2-Oxoadipic acid"
C01290	0.01998	0.000185	cpd:C01290 "beta-D-Galactosyl-(1->4)-beta-D-glucosyl-(1<->1)-ceramide; beta-D-Galactosyl-1,4-beta-D-glucosylceramide; Lactosylceramide; Gal-beta1->4Glc-beta1->1'Cer; LacCer; Lactosyl-N-acylsphingosine; D-Galactosyl-1,4-beta-D-glucosylceramide"
C00123	0.999001	0	cpd:C00123 "L-Leucine; 2-Amino-4-methylvaleric acid; (2S)-alpha-2-Amino-4-methylvaleric acid; (2S)-alpha-Leucine"
C00123	0.999001	0	cpd:C00123 "L-Leucine; 2-Amino-4-methylvaleric acid; (2S)-alpha-2-Amino-4-methylvaleric acid; (2S)-alpha-Leucine"
C00123	0.999001	0	cpd:C00123 "L-Leucine; 2-Amino-4-methylvaleric acid; (2S)-alpha-2-Amino-4-methylvaleric acid; (2S)-alpha-Leucine"
C01186	0.038961	-0.000168	cpd:C01186 "(3S,5S)-3,5-Diaminohexanoate; L-erythro-3,5-Diaminohexanoate; (3S,5S)-3,5-Diaminocaproate; L-erythro-3,5-Diaminocaproate"
C00842	0.935065	-0.000286	cpd:C00842 "dTDP-glucose; dTDP-D-glucose; dTDP-alpha-D-glucose"
C16074	0.005994	-0.000429	cpd:C16074 "Phenylacetonitrile; Benzyl cyanide"
C06126	0.756244	-0.000457	cpd:C06126 "Digalactosylceramide; Gal-alpha1->4Gal-beta1->1'Cer"
C04188	0.182817	-0.001258	cpd:C04188 "S-Methyl-5-thio-D-ribose 1-phosphate; S-Methyl-5-thio-alpha-D-ribose 1-phosphate; S-Methyl-5-thio-5-deoxy-D-ribose 1-phosphate"
C03917	0.694306	-0.001539	cpd:C03917 "Dihydrotestosterone; 17beta-Hydroxyandrostan-3-one; Androstanolone; 17beta-Hydroxy-5alpha-androstan-3-one"
C00672	0.839161	-0.001846	cpd:C00672 "2-Deoxy-D-ribose 1-phosphate; 2-Deoxy-alpha-D-ribose 1-phosphate"
C00157	0.984016	-0.001868	cpd:C00157 "Phosphatidylcholine; Lecithin; Phosphatidyl-N-trimethylethanolamine; 1,2-Diacyl-sn-glycero-3-phosphocholine; Choline phosphatide; 3-sn-Phosphatidylcholine"
C03033	0.162837	-0.001979	cpd:C03033 "beta-D-Glucuronoside; O-beta-D-Glucuronoside; Glucuronide; beta-D-Glucuronide"
C00350	0.82018	-0.001991	cpd:C00350 "Phosphatidylethanolamine; (3-Phosphatidyl)ethanolamine; (3-Phosphatidyl)-ethanolamine; Cephalin; O-(1-beta-Acyl-2-acyl-sn-glycero-3-phospho)ethanolamine; 1-Acyl-2-acyl-sn-glycero-3-phosphoethanolamine; L-1-Phosphatidylethanolamine"
C00235	0.583417	-0.002204	cpd:C00235 "Dimethylallyl diphosphate; 2-Isopentenyl diphosphate; delta2-Isopentenyl diphosphate; Dimethylallyl pyrophosphate; DMAPP; Monoprenyl diphosphate; Prenyl diphosphate"
C05607	0.318681	-0.00223	cpd:C05607 "Phenyllactate; (R)-Phenyllactate"
C00078	0.006993	-0.003247	cpd:C00078 "L-Tryptophan; Tryptophan; (S)-alpha-Amino-beta-(3-indolyl)-propionic acid"
C03033	0.825175	-0.003389	cpd:C03033 "beta-D-Glucuronoside; O-beta-D-Glucuronoside; Glucuronide; beta-D-Glucuronide"
C00857	0.985015	-0.00368	cpd:C00857 "Deamino-NAD+; Deamido-NAD+; Deamido-NAD"
C00350	0.757243	-0.003721	cpd:C00350 "Phosphatidylethanolamine; (3-Phosphatidyl)ethanolamine; (3-Phosphatidyl)-ethanolamine; Cephalin; O-(1-beta-Acyl-2-acyl-sn-glycero-3-phospho)ethanolamine; 1-Acyl-2-acyl-sn-glycero-3-phosphoethanolamine; L-1-Phosphatidylethanolamine"
C01194	0.679321	-0.003735	cpd:C01194 "1-Phosphatidyl-D-myo-inositol; 1-Phosphatidyl-1D-myo-inositol; 1-Phosphatidyl-myo-inositol; Phosphatidyl-1D-myo-inositol; (3-Phosphatidyl)-1-D-inositol; 1,2-Diacyl-sn-glycero-3-phosphoinositol; Phosphatidylinositol"
C00180	0.852148	-0.003836	cpd:C00180 "Benzoate; Benzoic acid; Benzenecarboxylic acid; Phenylformic acid; Dracylic acid"
C00864	0.556444	-0.003912	cpd:C00864 "Pantothenate; Pantothenic acid; (R)-Pantothenate"
C00422	0.706294	-0.003915	cpd:C00422 "Triacylglycerol; Triglyceride"
C00157	0.218781	-0.004219	cpd:C00157 "Phosphatidylcholine; Lecithin; Phosphatidyl-N-trimethylethanolamine; 1,2-Diacyl-sn-glycero-3-phosphocholine; Choline phosphatide; 3-sn-Phosphatidylcholine"
C00741	0.925075	-0.004278	cpd:C00741 "Diacetyl; Biacetyl; Dimethylglyoxal; 2,3-Butanedione"
C02528	0.559441	-0.004985	cpd:C02528 "Chenodeoxycholate; Chenodeoxycholic acid; 3alpha,7alpha-Dihydroxy-5beta-cholanic acid; Chenodiol"
C00350	0.152847	-0.005097	cpd:C00350 "Phosphatidylethanolamine; (3-Phosphatidyl)ethanolamine; (3-Phosphatidyl)-ethanolamine; Cephalin; O-(1-beta-Acyl-2-acyl-sn-glycero-3-phospho)ethanolamine; 1-Acyl-2-acyl-sn-glycero-3-phosphoethanolamine; L-1-Phosphatidylethanolamine"
C03033	0.719281	-0.005838	cpd:C03033 "beta-D-Glucuronoside; O-beta-D-Glucuronoside; Glucuronide; beta-D-Glucuronide"
C01013	0.95005	-0.006488	cpd:C01013 "3-Hydroxypropanoate; 3-Hydroxypropanoic acid; 3-Hydroxypropionate; 3-Hydroxypropionic acid; Hydracrylic acid"
C00900	0.883117	-0.006686	cpd:C00900 "2-Acetolactate"
C00233	0.551449	-0.007238	cpd:C00233 "4-Methyl-2-oxopentanoate; 2-Oxoisocaproate"
C02737	0.155844	-0.007425	cpd:C02737 "Phosphatidylserine; Phosphatidyl-L-serine; 1,2-Diacyl-sn-glycerol 3-phospho-L-serine; 3-O-sn-Phosphatidyl-L-serine; O3-Phosphatidyl-L-serine; L-1-Phosphatidylserine"
C02336	0.07992	-0.007463	cpd:C02336 "beta-D-Fructose; beta-Fruit sugar; beta-D-arabino-Hexulose; beta-Levulose; Fructose"
C05648	0.755245	-0.007904	cpd:C05648 "5-Hydroxy-N-formylkynurenine; 5-Hydroxy-N-formyl-L-kynurenine"
C00696	0.939061	-0.008066	cpd:C00696 "Prostaglandin D2; (5Z,13E)-(15S)-9alpha,15-Dihydroxy-11-oxoprosta-5,13-dienoate; (5Z,13E,15S)-9alpha,15-Dihydroxy-11-oxoprosta-5,13-dienoate; PGD2"
C05640	0.571429	-0.008234	cpd:C05640 "Cinnavalininate; Cinnabarinic acid"
C00267	0.706294	-0.009013	cpd:C00267 "alpha-D-Glucose"
C02686	0.952048	-0.009167	cpd:C02686 "Galactosylceramide; Galactocerebroside; D-Galactosyl-N-acylsphingosine; Cerebroside; D-Galactosylceramide"
C00157	0.928072	-0.009245	cpd:C00157 "Phosphatidylcholine; Lecithin; Phosphatidyl-N-trimethylethanolamine; 1,2-Diacyl-sn-glycero-3-phosphocholine; Choline phosphatide; 3-sn-Phosphatidylcholine"
C00791	0.382617	-0.009425	cpd:C00791 "Creatinine; 1-Methylglycocyamidine"
C01847	0.410589	-0.009663	cpd:C01847 "Reduced FMN; FMNH2"
C00350	0.18981	-0.010171	cpd:C00350 "Phosphatidylethanolamine; (3-Phosphatidyl)ethanolamine; (3-Phosphatidyl)-ethanolamine; Cephalin; O-(1-beta-Acyl-2-acyl-sn-glycero-3-phospho)ethanolamine; 1-Acyl-2-acyl-sn-glycero-3-phosphoethanolamine; L-1-Phosphatidylethanolamine"
C00447	0.843157	-0.010406	cpd:C00447 "Sedoheptulose 1,7-bisphosphate; D-Sedoheptulose 1,7-bisphosphate; D-altro-Heptulose 1,7-biphosphate"
C05402	0.516484	-0.010567	cpd:C05402 "Melibiose; 6-O-(alpha-D-Galactopyranosyl)-D-glucopyranose; D-Gal-alpha1->6D-Glucose"
C00410	0.342657	-0.010638	cpd:C00410 "Progesterone; 4-Pregnene-3,20-dione"
C00422	0.812188	-0.010646	cpd:C00422 "Triacylglycerol; Triglyceride"
C14868	0.478521	-0.010983	cpd:C14868 "S-(1,2-Dichlorovinyl)glutathione; DCVG"
C05629	0.125874	-0.012015	cpd:C05629 "Phenylpropanoate; 3-Phenyl-propionic acid; 3-Phenylpropanoic acid; 3-Phenylpropionic acid"
C00350	0.97003	-0.012096	cpd:C00350 "Phosphatidylethanolamine; (3-Phosphatidyl)ethanolamine; (3-Phosphatidyl)-ethanolamine; Cephalin; O-(1-beta-Acyl-2-acyl-sn-glycero-3-phospho)ethanolamine; 1-Acyl-2-acyl-sn-glycero-3-phosphoethanolamine; L-1-Phosphatidylethanolamine"
C06125	0.706294	-0.012268	cpd:C06125 "Sulfatide; Galactosylceramide sulfate; Cerebroside 3-sulfate"
C00364	0.208791	-0.012292	cpd:C00364 "dTMP; Thymidine 5'-phosphate; Deoxythymidine 5'-phosphate; Thymidylic acid; 5'-Thymidylic acid; Thymidine monophosphate; Deoxythymidylic acid; Thymidylate"
C00350	0.895105	-0.012508	cpd:C00350 "Phosphatidylethanolamine; (3-Phosphatidyl)ethanolamine; (3-Phosphatidyl)-ethanolamine; Cephalin; O-(1-beta-Acyl-2-acyl-sn-glycero-3-phospho)ethanolamine; 1-Acyl-2-acyl-sn-glycero-3-phosphoethanolamine; L-1-Phosphatidylethanolamine"
C04230	0.064935	-0.012514	cpd:C04230 "1-Acyl-sn-glycero-3-phosphocholine; 1-Acyl-sn-glycerol-3-phosphocholine; alpha-Acylglycerophosphocholine; 2-Lysolecithin; 2-Lysophosphatidylcholine; 1-Acylglycerophosphocholine"
C00354	0.752248	-0.013172	cpd:C00354 "D-Fructose 1,6-bisphosphate"
C00350	0.392607	-0.013242	cpd:C00350 "Phosphatidylethanolamine; (3-Phosphatidyl)ethanolamine; (3-Phosphatidyl)-ethanolamine; Cephalin; O-(1-beta-Acyl-2-acyl-sn-glycero-3-phospho)ethanolamine; 1-Acyl-2-acyl-sn-glycero-3-phosphoethanolamine; L-1-Phosphatidylethanolamine"
C00811	0.01998	-0.013733	cpd:C00811 "4-Coumarate; p-Coumaric acid; trans-4-Hydroxycinnamate; trans-p-Hydroxycinnamate; 4-Hydroxycinnamic acid; 4-Hydroxycinnamate"
C06126	0.64036	-0.013971	cpd:C06126 "Digalactosylceramide; Gal-alpha1->4Gal-beta1->1'Cer"
C03033	0.863137	-0.014029	cpd:C03033 "beta-D-Glucuronoside; O-beta-D-Glucuronoside; Glucuronide; beta-D-Glucuronide"
C03979	0.938062	-0.014186	cpd:C03979 "2-Dehydro-3-deoxy-L-rhamnonate"
C06551	0.989011	-0.014397	cpd:C06551 "Atrazine"
C00416	0.826174	-0.014825	cpd:C00416 "Phosphatidate; Phosphatidic acid; 1,2-Diacyl-sn-glycerol 3-phosphate; 3-sn-Phosphatidate"
C14864	0.559441	-0.014916	cpd:C14864 "S-(2-Chloroacetyl)glutathione"
C02265	0.814186	-0.015023	cpd:C02265 "D-Phenylalanine; D-alpha-Amino-beta-phenylpropionic acid"
C06730	0.819181	-0.0152	cpd:C06730 "4-Methylcatechol; 3,4-Dihydroxytoluene; 1,2-Dihydroxy-4-methylbenzene; 4-Methyl-1,2-benzenediol"
C00109	0.258741	-0.015338	cpd:C00109 "2-Oxobutanoate; 2-Ketobutyric acid; 2-Oxobutyric acid; 2-Oxobutyrate; 2-Oxobutanoic acid; alpha-Ketobutyric acid; alpha-Ketobutyrate"
C04230	0.116883	-0.015487	cpd:C04230 "1-Acyl-sn-glycero-3-phosphocholine; 1-Acyl-sn-glycerol-3-phosphocholine; alpha-Acylglycerophosphocholine; 2-Lysolecithin; 2-Lysophosphatidylcholine; 1-Acylglycerophosphocholine"
C00350	0.73027	-0.015512	cpd:C00350 "Phosphatidylethanolamine; (3-Phosphatidyl)ethanolamine; (3-Phosphatidyl)-ethanolamine; Cephalin; O-(1-beta-Acyl-2-acyl-sn-glycero-3-phospho)ethanolamine; 1-Acyl-2-acyl-sn-glycero-3-phosphoethanolamine; L-1-Phosphatidylethanolamine"
C03033	0.693307	-0.01556	cpd:C03033 "beta-D-Glucuronoside; O-beta-D-Glucuronoside; Glucuronide; beta-D-Glucuronide"
C01595	0.675325	-0.015751	cpd:C01595 "Linoleate; Linoleic acid; (9Z,12Z)-Octadecadienoic acid; 9-cis,12-cis-Octadecadienoate; 9-cis,12-cis-Octadecadienoic acid"
C00416	0.508492	-0.015918	cpd:C00416 "Phosphatidate; Phosphatidic acid; 1,2-Diacyl-sn-glycerol 3-phosphate; 3-sn-Phosphatidate"
C00350	0.998002	-0.016212	cpd:C00350 "Phosphatidylethanolamine; (3-Phosphatidyl)ethanolamine; (3-Phosphatidyl)-ethanolamine; Cephalin; O-(1-beta-Acyl-2-acyl-sn-glycero-3-phospho)ethanolamine; 1-Acyl-2-acyl-sn-glycero-3-phosphoethanolamine; L-1-Phosphatidylethanolamine"
C14155	0.907093	-0.016664	cpd:C14155 "gamma-Tocotrienol"
C16596	0.635365	-0.01673	cpd:C16596 "5-Phenyl-1,3-oxazinane-2,4-dione"
C00864	0.827173	-0.016739	cpd:C00864 "Pantothenate; Pantothenic acid; (R)-Pantothenate"
C03794	0.658342	-0.017149	cpd:C03794 "N6-(1,2-Dicarboxyethyl)-AMP; N6-(1,2-Dicarboxyethyl)AMP; Adenylosuccinate; Adenylosuccinic acid"
C03033	0.331668	-0.017201	cpd:C03033 "beta-D-Glucuronoside; O-beta-D-Glucuronoside; Glucuronide; beta-D-Glucuronide"
C00183	0.974026	-0.01725	cpd:C00183 "L-Valine; 2-Amino-3-methylbutyric acid"
C00461	0.644356	-0.017347	cpd:C00461 "Chitin; beta-1,4-Poly-N-acetyl-D-glucosamine; [1,4-(N-Acetyl-beta-D-glucosaminyl)]n; [1,4-(N-Acetyl-beta-D-glucosaminyl)]n+1"
C00256	0.701299	-0.017534	cpd:C00256 "(R)-Lactate; D-Lactate; D-Lactic acid; D-2-Hydroxypropanoic acid; D-2-Hydroxypropionic acid"
C04230	0.708292	-0.017579	cpd:C04230 "1-Acyl-sn-glycero-3-phosphocholine; 1-Acyl-sn-glycerol-3-phosphocholine; alpha-Acylglycerophosphocholine; 2-Lysolecithin; 2-Lysophosphatidylcholine; 1-Acylglycerophosphocholine"
C00811	0.003996	-0.017973	cpd:C00811 "4-Coumarate; p-Coumaric acid; trans-4-Hydroxycinnamate; trans-p-Hydroxycinnamate; 4-Hydroxycinnamic acid; 4-Hydroxycinnamate"
C04230	0.331668	-0.018443	cpd:C04230 "1-Acyl-sn-glycero-3-phosphocholine; 1-Acyl-sn-glycerol-3-phosphocholine; alpha-Acylglycerophosphocholine; 2-Lysolecithin; 2-Lysophosphatidylcholine; 1-Acylglycerophosphocholine"
C00672	0.998002	-0.018901	cpd:C00672 "2-Deoxy-D-ribose 1-phosphate; 2-Deoxy-alpha-D-ribose 1-phosphate"
C00118	0.678322	-0.018927	cpd:C00118 "D-Glyceraldehyde 3-phosphate; (2R)-2-Hydroxy-3-(phosphonooxy)-propanal; Glyceraldehyde 3-phosphate"
C00157	0.698302	-0.01928	cpd:C00157 "Phosphatidylcholine; Lecithin; Phosphatidyl-N-trimethylethanolamine; 1,2-Diacyl-sn-glycero-3-phosphocholine; Choline phosphatide; 3-sn-Phosphatidylcholine"
C05607	0.808192	-0.0194	cpd:C05607 "Phenyllactate; (R)-Phenyllactate"
C00157	0.322677	-0.019496	cpd:C00157 "Phosphatidylcholine; Lecithin; Phosphatidyl-N-trimethylethanolamine; 1,2-Diacyl-sn-glycero-3-phosphocholine; Choline phosphatide; 3-sn-Phosphatidylcholine"
C02686	0.999001	-0.020032	cpd:C02686 "Galactosylceramide; Galactocerebroside; D-Galactosyl-N-acylsphingosine; Cerebroside; D-Galactosylceramide"
C01290	0.934066	-0.020203	cpd:C01290 "beta-D-Galactosyl-(1->4)-beta-D-glucosyl-(1<->1)-ceramide; beta-D-Galactosyl-1,4-beta-D-glucosylceramide; Lactosylceramide; Gal-beta1->4Glc-beta1->1'Cer; LacCer; Lactosyl-N-acylsphingosine; D-Galactosyl-1,4-beta-D-glucosylceramide"
C00082	0.999001	-0.020369	cpd:C00082 "L-Tyrosine; (S)-3-(p-Hydroxyphenyl)alanine; (S)-2-Amino-3-(p-hydroxyphenyl)propionic acid; Tyrosine"
C05827	0.755245	-0.020637	cpd:C05827 "Methylimidazole acetaldehyde; 1-Methylimidazole-4-acetaldehyde; Methylimidazoleacetaldehyde"
C00160	0.999001	-0.020732	cpd:C00160 "Glycolate; Glycolic acid; Hydroxyacetic acid"
C00350	0.999001	-0.020898	cpd:C00350 "Phosphatidylethanolamine; (3-Phosphatidyl)ethanolamine; (3-Phosphatidyl)-ethanolamine; Cephalin; O-(1-beta-Acyl-2-acyl-sn-glycero-3-phospho)ethanolamine; 1-Acyl-2-acyl-sn-glycero-3-phosphoethanolamine; L-1-Phosphatidylethanolamine"
C01142	0.859141	-0.020899	cpd:C01142 "(3S)-3,6-Diaminohexanoate; L-beta-Lysine"
C08583	0.903097	-0.020999	cpd:C08583 "Canthaxanthin"
C00088	0.906094	-0.021007	cpd:C00088 "Nitrite"
C05936	0.693307	-0.021048	cpd:C05936 "N4-Acetylaminobutanal; 4-Acetamidobutanal"
C00422	0.937063	-0.021589	cpd:C00422 "Triacylglycerol; Triglyceride"
C05791	0.892108	-0.021618	cpd:C05791 "D-Urobilinogen"
C00350	0.999001	-0.021629	cpd:C00350 "Phosphatidylethanolamine; (3-Phosphatidyl)ethanolamine; (3-Phosphatidyl)-ethanolamine; Cephalin; O-(1-beta-Acyl-2-acyl-sn-glycero-3-phospho)ethanolamine; 1-Acyl-2-acyl-sn-glycero-3-phosphoethanolamine; L-1-Phosphatidylethanolamine"
C02355	0.841159	-0.022231	cpd:C02355 "2',3'-Cyclic UMP"
C00157	0.831169	-0.022251	cpd:C00157 "Phosphatidylcholine; Lecithin; Phosphatidyl-N-trimethylethanolamine; 1,2-Diacyl-sn-glycero-3-phosphocholine; Choline phosphatide; 3-sn-Phosphatidylcholine"
C00416	0.995005	-0.022466	cpd:C00416 "Phosphatidate; Phosphatidic acid; 1,2-Diacyl-sn-glycerol 3-phosphate; 3-sn-Phosphatidate"
C00535	0.812188	-0.022582	cpd:C00535 "Testosterone; 17beta-Hydroxy-4-androsten-3-one"
C00601	0.95005	-0.023096	cpd:C00601 "Phenylacetaldehyde; alpha-Tolualdehyde"
C05637	0.943057	-0.023414	cpd:C05637 "4,8-Dihydroxyquinoline; Quinoline-4,8-diol"
C05639	0.942058	-0.023414	cpd:C05639 "4,6-Dihydroxyquinoline; Quinoline-4,6-diol"
C01594	0.997003	-0.023457	cpd:C01594 "Linamarin; Phaseolunatin"
C00140	0.944056	-0.023489	cpd:C00140 "N-Acetyl-D-glucosamine; N-Acetylchitosamine; 2-Acetamido-2-deoxy-D-glucose; GlcNAc"
C05480	0.909091	-0.023976	cpd:C05480 "Pregnanolone; 3alpha-Hydroxy-5beta-pregnan-20-one"
C02686	0.952048	-0.023987	cpd:C02686 "Galactosylceramide; Galactocerebroside; D-Galactosyl-N-acylsphingosine; Cerebroside; D-Galactosylceramide"
C04230	0.925075	-0.024111	cpd:C04230 "1-Acyl-sn-glycero-3-phosphocholine; 1-Acyl-sn-glycerol-3-phosphocholine; alpha-Acylglycerophosphocholine; 2-Lysolecithin; 2-Lysophosphatidylcholine; 1-Acylglycerophosphocholine"
C00416	0.998002	-0.02415	cpd:C00416 "Phosphatidate; Phosphatidic acid; 1,2-Diacyl-sn-glycerol 3-phosphate; 3-sn-Phosphatidate"
C06044	0.947053	-0.024741	cpd:C06044 "4-Hydroxyphenylethanol; Tyrosol"
C00086	0.811189	-0.024942	cpd:C00086 "Urea; Carbamide"
C03033	0.366633	-0.025015	cpd:C03033 "beta-D-Glucuronoside; O-beta-D-Glucuronoside; Glucuronide; beta-D-Glucuronide"
C00111	0.693307	-0.02515	cpd:C00111 "Glycerone phosphate; Dihydroxyacetone phosphate; 3-Hydroxy-2-oxopropyl phosphate"
C00350	0.756244	-0.025413	cpd:C00350 "Phosphatidylethanolamine; (3-Phosphatidyl)ethanolamine; (3-Phosphatidyl)-ethanolamine; Cephalin; O-(1-beta-Acyl-2-acyl-sn-glycero-3-phospho)ethanolamine; 1-Acyl-2-acyl-sn-glycero-3-phosphoethanolamine; L-1-Phosphatidylethanolamine"
C00157	0.648352	-0.025542	cpd:C00157 "Phosphatidylcholine; Lecithin; Phosphatidyl-N-trimethylethanolamine; 1,2-Diacyl-sn-glycero-3-phosphocholine; Choline phosphatide; 3-sn-Phosphatidylcholine"
C18040	0.925075	-0.025674	cpd:C18040 "5alpha-Dihydrodeoxycorticosterone; 5alpha-Pregnan-21-ol-3,20-dione; Allopregnane-21-ol-3,20-dione"
C00407	0.907093	-0.02575	cpd:C00407 "L-Isoleucine; 2-Amino-3-methylvaleric acid"
C05378	0.919081	-0.026896	cpd:C05378 "beta-D-Fructose 1,6-bisphosphate"
C00157	0.965035	-0.027014	cpd:C00157 "Phosphatidylcholine; Lecithin; Phosphatidyl-N-trimethylethanolamine; 1,2-Diacyl-sn-glycero-3-phosphocholine; Choline phosphatide; 3-sn-Phosphatidylcholine"
C00254	0.999001	-0.027117	cpd:C00254 "Prephenate; Prephenic acid"
C00157	0.989011	-0.027136	cpd:C00157 "Phosphatidylcholine; Lecithin; Phosphatidyl-N-trimethylethanolamine; 1,2-Diacyl-sn-glycero-3-phosphocholine; Choline phosphatide; 3-sn-Phosphatidylcholine"
C00233	0.926074	-0.027584	cpd:C00233 "4-Methyl-2-oxopentanoate; 2-Oxoisocaproate"
C00157	0.999001	-0.027644	cpd:C00157 "Phosphatidylcholine; Lecithin; Phosphatidyl-N-trimethylethanolamine; 1,2-Diacyl-sn-glycero-3-phosphocholine; Choline phosphatide; 3-sn-Phosphatidylcholine"
C00157	0.987013	-0.027691	cpd:C00157 "Phosphatidylcholine; Lecithin; Phosphatidyl-N-trimethylethanolamine; 1,2-Diacyl-sn-glycero-3-phosphocholine; Choline phosphatide; 3-sn-Phosphatidylcholine"
C05432	0.998002	-0.028013	cpd:C05432 "Lycopene; all-trans-Lycopene"
C04900	0.999001	-0.028551	cpd:C04900 "Luteolin 7-O-[beta-D-glucuronosyl-(1->2)-beta-D-glucuronide]-4'-O-beta-D-glucuronide"
C05482	0.947053	-0.028694	cpd:C05482 "Cortol"
C00350	0.676324	-0.029214	cpd:C00350 "Phosphatidylethanolamine; (3-Phosphatidyl)ethanolamine; (3-Phosphatidyl)-ethanolamine; Cephalin; O-(1-beta-Acyl-2-acyl-sn-glycero-3-phospho)ethanolamine; 1-Acyl-2-acyl-sn-glycero-3-phosphoethanolamine; L-1-Phosphatidylethanolamine"
C12248	0.948052	-0.0293	cpd:C12248 "5-Hydroxy-2-oxo-4-ureido-2,5-dihydro-1H-imidazole-5-carboxylate; 2-Oxo-4-hydroxy-4-carboxy-5-ureidoimidazoline"
C00089	0.968032	-0.029774	cpd:C00089 "Sucrose; Cane sugar; Saccharose; 1-alpha-D-Glucopyranosyl-2-beta-D-fructofuranoside"
C03221	0.922078	-0.029982	cpd:C03221 "2-trans-Dodecenoyl-CoA; (2E)-Dodec-2-enoyl-CoA; (2E)-Dodecenoyl-CoA"
C06102	0.992008	-0.03032	cpd:C06102 "Adipate semialdehyde; Hexan-1-one-6-carboxylate; 6-Oxohexanoate; 6-Oxohexanoic acid"
C04230	0.894106	-0.030948	cpd:C04230 "1-Acyl-sn-glycero-3-phosphocholine; 1-Acyl-sn-glycerol-3-phosphocholine; alpha-Acylglycerophosphocholine; 2-Lysolecithin; 2-Lysophosphatidylcholine; 1-Acylglycerophosphocholine"
C00051	0.857143	-0.03118	cpd:C00051 "Glutathione; 5-L-Glutamyl-L-cysteinylglycine; N-(N-gamma-L-Glutamyl-L-cysteinyl)glycine; gamma-L-Glutamyl-L-cysteinyl-glycine; GSH; Reduced glutathione"
C02686	0.999001	-0.031264	cpd:C02686 "Galactosylceramide; Galactocerebroside; D-Galactosyl-N-acylsphingosine; Cerebroside; D-Galactosylceramide"
C01412	0.957043	-0.031365	cpd:C01412 "Butanal; Butyraldehyde"
C00416	0.999001	-0.031514	cpd:C00416 "Phosphatidate; Phosphatidic acid; 1,2-Diacyl-sn-glycerol 3-phosphate; 3-sn-Phosphatidate"
C03205	0.997003	-0.031825	cpd:C03205 "11-Deoxycorticosterone; Deoxycorticosterone; Cortexone; 21-Hydroxy-4-pregnene-3,20-dione; Desoxycortone; DOC"
C01290	0.926074	-0.03193	cpd:C01290 "beta-D-Galactosyl-(1->4)-beta-D-glucosyl-(1<->1)-ceramide; beta-D-Galactosyl-1,4-beta-D-glucosylceramide; Lactosylceramide; Gal-beta1->4Glc-beta1->1'Cer; LacCer; Lactosyl-N-acylsphingosine; D-Galactosyl-1,4-beta-D-glucosylceramide"
C02528	0.959041	-0.032271	cpd:C02528 "Chenodeoxycholate; Chenodeoxycholic acid; 3alpha,7alpha-Dihydroxy-5beta-cholanic acid; Chenodiol"
C00242	0.985015	-0.032482	cpd:C00242 "Guanine; 2-Amino-6-hydroxypurine"
C05629	0.591409	-0.032493	cpd:C05629 "Phenylpropanoate; 3-Phenyl-propionic acid; 3-Phenylpropanoic acid; 3-Phenylpropionic acid"
C00431	0.966034	-0.03268	cpd:C00431 "5-Aminopentanoate; 5-Aminopentanoic acid; 5-Aminovaleric acid"
C00350	0.997003	-0.032783	cpd:C00350 "Phosphatidylethanolamine; (3-Phosphatidyl)ethanolamine; (3-Phosphatidyl)-ethanolamine; Cephalin; O-(1-beta-Acyl-2-acyl-sn-glycero-3-phospho)ethanolamine; 1-Acyl-2-acyl-sn-glycero-3-phosphoethanolamine; L-1-Phosphatidylethanolamine"
C00314	0.674326	-0.033303	cpd:C00314 "Pyridoxine; Pyridoxol"
C06196	0.953047	-0.033615	cpd:C06196 "2'-Deoxyinosine 5'-phosphate; dIMP"
C06714	0.961039	-0.033814	cpd:C06714 "3-Hydroxypimeloyl-CoA; 3-Hydroxypimelyl-CoA"
C00534	0.848152	-0.033919	cpd:C00534 "Pyridoxamine; PM"
C00422	0.968032	-0.034258	cpd:C00422 "Triacylglycerol; Triglyceride"
C00350	0.999001	-0.034452	cpd:C00350 "Phosphatidylethanolamine; (3-Phosphatidyl)ethanolamine; (3-Phosphatidyl)-ethanolamine; Cephalin; O-(1-beta-Acyl-2-acyl-sn-glycero-3-phospho)ethanolamine; 1-Acyl-2-acyl-sn-glycero-3-phosphoethanolamine; L-1-Phosphatidylethanolamine"
C02291	0.999001	-0.035093	cpd:C02291 "L-Cystathionine"
C01595	0.889111	-0.035259	cpd:C01595 "Linoleate; Linoleic acid; (9Z,12Z)-Octadecadienoic acid; 9-cis,12-cis-Octadecadienoate; 9-cis,12-cis-Octadecadienoic acid"
C00078	0.410589	-0.035286	cpd:C00078 "L-Tryptophan; Tryptophan; (S)-alpha-Amino-beta-(3-indolyl)-propionic acid"
C05472	0.994006	-0.035298	cpd:C05472 "Urocortisol; Tetrahydrocortisol; 5beta-Pregnane-3alpha,11beta,17alpha,21-tetrol-20-one"
C00350	0.905095	-0.035424	cpd:C00350 "Phosphatidylethanolamine; (3-Phosphatidyl)ethanolamine; (3-Phosphatidyl)-ethanolamine; Cephalin; O-(1-beta-Acyl-2-acyl-sn-glycero-3-phospho)ethanolamine; 1-Acyl-2-acyl-sn-glycero-3-phosphoethanolamine; L-1-Phosphatidylethanolamine"
C00409	0.995005	-0.03588	cpd:C00409 "Methanethiol; Methylmercaptan"
C00157	0.861139	-0.035909	cpd:C00157 "Phosphatidylcholine; Lecithin; Phosphatidyl-N-trimethylethanolamine; 1,2-Diacyl-sn-glycero-3-phosphocholine; Choline phosphatide; 3-sn-Phosphatidylcholine"
C03033	0.923077	-0.03615	cpd:C03033 "beta-D-Glucuronoside; O-beta-D-Glucuronoside; Glucuronide; beta-D-Glucuronide"
C00157	0.856144	-0.036483	cpd:C00157 "Phosphatidylcholine; Lecithin; Phosphatidyl-N-trimethylethanolamine; 1,2-Diacyl-sn-glycero-3-phosphocholine; Choline phosphatide; 3-sn-Phosphatidylcholine"
C00127	0.958042	-0.036875	cpd:C00127 "Glutathione disulfide; GSSG; Oxiglutatione; Oxidized glutathione"
C00221	0.966034	-0.037072	cpd:C00221 "beta-D-Glucose"
C11947	0.973027	-0.037117	cpd:C11947 "3-Hydroxy-2,6-dimethyl-5-methylene-heptanoyl-CoA"
C01659	0.99001	-0.037285	cpd:C01659 "Acrylamide; 2-Propenamide"
C00292	0.832168	-0.03794	cpd:C00292 "Aniline; Phenylamine; Benzenamine; Arylamine"
C00870	0.999001	-0.038093	cpd:C00870 "4-Nitrophenol; p-Nitrophenol; PNP; Niphen; 4-Hydroxynitrobenzene"
C02504	0.991009	-0.038689	cpd:C02504 "alpha-Isopropylmalate; (2S)-2-Isopropylmalate; (2S)-2-Hydroxy-2-isopropylsuccinic acid; 2-Isopropylmalic acid; 3-Carboxy-3-hydroxy-4-methylpentanoate; 3-Carboxy-3-hydroxyisocaproate"
C06010	0.956044	-0.038799	cpd:C06010 "(S)-2-Acetolactate; (S)-2-Hydroxy-2-methyl-3-oxobutanoate; (2S)-2-Hydroxy-2-methyl-3-oxobutanoate"
C00350	0.86014	-0.039009	cpd:C00350 "Phosphatidylethanolamine; (3-Phosphatidyl)ethanolamine; (3-Phosphatidyl)-ethanolamine; Cephalin; O-(1-beta-Acyl-2-acyl-sn-glycero-3-phospho)ethanolamine; 1-Acyl-2-acyl-sn-glycero-3-phosphoethanolamine; L-1-Phosphatidylethanolamine"
C00350	0.905095	-0.039053	cpd:C00350 "Phosphatidylethanolamine; (3-Phosphatidyl)ethanolamine; (3-Phosphatidyl)-ethanolamine; Cephalin; O-(1-beta-Acyl-2-acyl-sn-glycero-3-phospho)ethanolamine; 1-Acyl-2-acyl-sn-glycero-3-phosphoethanolamine; L-1-Phosphatidylethanolamine"
C06126	0.784216	-0.039349	cpd:C06126 "Digalactosylceramide; Gal-alpha1->4Gal-beta1->1'Cer"
C05172	0.898102	-0.039403	cpd:C05172 "Selenophosphoric acid; Selenophosphate"
C00157	0.999001	-0.039928	cpd:C00157 "Phosphatidylcholine; Lecithin; Phosphatidyl-N-trimethylethanolamine; 1,2-Diacyl-sn-glycero-3-phosphocholine; Choline phosphatide; 3-sn-Phosphatidylcholine"
C02576	0.628372	-0.039944	cpd:C02576 "Perillyl aldehyde; Perillaldehyde"
C01595	0.969031	-0.040537	cpd:C01595 "Linoleate; Linoleic acid; (9Z,12Z)-Octadecadienoic acid; 9-cis,12-cis-Octadecadienoate; 9-cis,12-cis-Octadecadienoic acid"
C06427	0.965035	-0.040537	cpd:C06427 "(9Z,12Z,15Z)-Octadecatrienoic acid; alpha-Linolenic acid; 9,12,15-Octadecatrienoic acid; Linolenate; alpha-Linolenate"
C00416	0.753247	-0.040671	cpd:C00416 "Phosphatidate; Phosphatidic acid; 1,2-Diacyl-sn-glycerol 3-phosphate; 3-sn-Phosphatidate"
C00422	0.999001	-0.040931	cpd:C00422 "Triacylglycerol; Triglyceride"
C00299	0.999001	-0.041026	cpd:C00299 "Uridine"
C05629	0.135864	-0.041112	cpd:C05629 "Phenylpropanoate; 3-Phenyl-propionic acid; 3-Phenylpropanoic acid; 3-Phenylpropionic acid"
C00350	0.86014	-0.041328	cpd:C00350 "Phosphatidylethanolamine; (3-Phosphatidyl)ethanolamine; (3-Phosphatidyl)-ethanolamine; Cephalin; O-(1-beta-Acyl-2-acyl-sn-glycero-3-phospho)ethanolamine; 1-Acyl-2-acyl-sn-glycero-3-phosphoethanolamine; L-1-Phosphatidylethanolamine"
C06126	0.99001	-0.041922	cpd:C06126 "Digalactosylceramide; Gal-alpha1->4Gal-beta1->1'Cer"
C01190	0.985015	-0.041966	cpd:C01190 "beta-D-Glucosyl-(1<->1)-ceramide; Glucosylceramide; Glucocerebroside; D-Glucosyl-N-acylsphingosine"
C00350	0.995005	-0.042534	cpd:C00350 "Phosphatidylethanolamine; (3-Phosphatidyl)ethanolamine; (3-Phosphatidyl)-ethanolamine; Cephalin; O-(1-beta-Acyl-2-acyl-sn-glycero-3-phospho)ethanolamine; 1-Acyl-2-acyl-sn-glycero-3-phosphoethanolamine; L-1-Phosphatidylethanolamine"
C03033	0.943057	-0.042659	cpd:C03033 "beta-D-Glucuronoside; O-beta-D-Glucuronoside; Glucuronide; beta-D-Glucuronide"
C00422	0.998002	-0.043146	cpd:C00422 "Triacylglycerol; Triglyceride"
C01595	0.963037	-0.043171	cpd:C01595 "Linoleate; Linoleic acid; (9Z,12Z)-Octadecadienoic acid; 9-cis,12-cis-Octadecadienoate; 9-cis,12-cis-Octadecadienoic acid"
C05635	0.999001	-0.043187	cpd:C05635 "5-Hydroxyindoleacetate"
C00179	0.645355	-0.043872	cpd:C00179 "Agmatine; (4-Aminobutyl) guanidine"
C04230	0.995005	-0.044359	cpd:C04230 "1-Acyl-sn-glycero-3-phosphocholine; 1-Acyl-sn-glycerol-3-phosphocholine; alpha-Acylglycerophosphocholine; 2-Lysolecithin; 2-Lysophosphatidylcholine; 1-Acylglycerophosphocholine"
C00350	0.995005	-0.04485	cpd:C00350 "Phosphatidylethanolamine; (3-Phosphatidyl)ethanolamine; (3-Phosphatidyl)-ethanolamine; Cephalin; O-(1-beta-Acyl-2-acyl-sn-glycero-3-phospho)ethanolamine; 1-Acyl-2-acyl-sn-glycero-3-phosphoethanolamine; L-1-Phosphatidylethanolamine"
C12248	0.982018	-0.044963	cpd:C12248 "5-Hydroxy-2-oxo-4-ureido-2,5-dihydro-1H-imidazole-5-carboxylate; 2-Oxo-4-hydroxy-4-carboxy-5-ureidoimidazoline"
C05653	0.981019	-0.045368	cpd:C05653 "Formylanthranilate; N-Formylanthranilate; 2-(Formylamino)-benzoic acid"
C00157	0.999001	-0.045813	cpd:C00157 "Phosphatidylcholine; Lecithin; Phosphatidyl-N-trimethylethanolamine; 1,2-Diacyl-sn-glycero-3-phosphocholine; Choline phosphatide; 3-sn-Phosphatidylcholine"
C03033	0.946054	-0.045927	cpd:C03033 "beta-D-Glucuronoside; O-beta-D-Glucuronoside; Glucuronide; beta-D-Glucuronide"
C00584	0.999001	-0.045932	cpd:C00584 "Prostaglandin E2; (5Z,13E)-(15S)-11alpha,15-Dihydroxy-9-oxoprosta-5,13-dienoate; (5Z,13E)-(15S)-11alpha,15-Dihydroxy-9-oxoprost-13-enoate; Dinoprostone; PGE2"
C04079	0.988012	-0.046062	cpd:C04079 "N-((R)-Pantothenoyl)-L-cysteine; D-Pantothenoyl-L-cysteine; N-Pantothenoylcysteine"
C08583	0.996004	-0.046108	cpd:C08583 "Canthaxanthin"
C05512	0.999001	-0.046235	cpd:C05512 "Deoxyinosine"
C00256	0.997003	-0.046596	cpd:C00256 "(R)-Lactate; D-Lactate; D-Lactic acid; D-2-Hydroxypropanoic acid; D-2-Hydroxypropionic acid"
C00350	0.999001	-0.046706	cpd:C00350 "Phosphatidylethanolamine; (3-Phosphatidyl)ethanolamine; (3-Phosphatidyl)-ethanolamine; Cephalin; O-(1-beta-Acyl-2-acyl-sn-glycero-3-phospho)ethanolamine; 1-Acyl-2-acyl-sn-glycero-3-phosphoethanolamine; L-1-Phosphatidylethanolamine"
C00157	0.914086	-0.047733	cpd:C00157 "Phosphatidylcholine; Lecithin; Phosphatidyl-N-trimethylethanolamine; 1,2-Diacyl-sn-glycero-3-phosphocholine; Choline phosphatide; 3-sn-Phosphatidylcholine"
C00350	0.995005	-0.047862	cpd:C00350 "Phosphatidylethanolamine; (3-Phosphatidyl)ethanolamine; (3-Phosphatidyl)-ethanolamine; Cephalin; O-(1-beta-Acyl-2-acyl-sn-glycero-3-phospho)ethanolamine; 1-Acyl-2-acyl-sn-glycero-3-phosphoethanolamine; L-1-Phosphatidylethanolamine"
C04756	0.997003	-0.048174	cpd:C04756 "O-1-Alk-1-enyl-2-acyl-sn-glycero-3-phosphoethanolamine; Phosphatidalethanolamine; Plasmenylethanolamine; Ethanolamineplasmalogen; 2-Acyl-1-(1-alkenyl)-sn-glycero-3-phosphoethanolamine; 1-Alkenyl-2-acylglycerophosphoethanolamine"
C00916	0.997003	-0.048309	cpd:C00916 "Cephalosporin C"
C05472	0.999001	-0.048625	cpd:C05472 "Urocortisol; Tetrahydrocortisol; 5beta-Pregnane-3alpha,11beta,17alpha,21-tetrol-20-one"
C00089	0.999001	-0.049155	cpd:C00089 "Sucrose; Cane sugar; Saccharose; 1-alpha-D-Glucopyranosyl-2-beta-D-fructofuranoside"
C00422	0.996004	-0.049243	cpd:C00422 "Triacylglycerol; Triglyceride"
C08737	0.999001	-0.049597	cpd:C08737 "Melamine; 2,4,6-Triamino-1,3,5-triazine"
C00157	0.989011	-0.049776	cpd:C00157 "Phosphatidylcholine; Lecithin; Phosphatidyl-N-trimethylethanolamine; 1,2-Diacyl-sn-glycero-3-phosphocholine; Choline phosphatide; 3-sn-Phosphatidylcholine"
C01595	0.993007	-0.049807	cpd:C01595 "Linoleate; Linoleic acid; (9Z,12Z)-Octadecadienoic acid; 9-cis,12-cis-Octadecadienoate; 9-cis,12-cis-Octadecadienoic acid"
C05640	0.982018	-0.049838	cpd:C05640 "Cinnavalininate; Cinnabarinic acid"
C00647	0.98002	-0.049896	cpd:C00647 "Pyridoxamine phosphate; Pyridoxamine 5-phosphate; Pyridoxamine 5'-phosphate"
C00350	0.979021	-0.050195	cpd:C00350 "Phosphatidylethanolamine; (3-Phosphatidyl)ethanolamine; (3-Phosphatidyl)-ethanolamine; Cephalin; O-(1-beta-Acyl-2-acyl-sn-glycero-3-phospho)ethanolamine; 1-Acyl-2-acyl-sn-glycero-3-phosphoethanolamine; L-1-Phosphatidylethanolamine"
C01190	0.999001	-0.050575	cpd:C01190 "beta-D-Glucosyl-(1<->1)-ceramide; Glucosylceramide; Glucocerebroside; D-Glucosyl-N-acylsphingosine"
C00292	0.592408	-0.050615	cpd:C00292 "Aniline; Phenylamine; Benzenamine; Arylamine"
C00986	0.996004	-0.05068	cpd:C00986 "1,3-Diaminopropane; Trimethylenediamine; 1,3-Propanediamine; Propane-1,3-diamine"
C06125	0.994006	-0.050877	cpd:C06125 "Sulfatide; Galactosylceramide sulfate; Cerebroside 3-sulfate"
C01092	0.994006	-0.051242	cpd:C01092 "8-Amino-7-oxononanoate; 8-Amino-7-oxononanoic acid; 7-Keto-8-aminopelargonic acid; KAPA"
C00463	0.067932	-0.051342	cpd:C00463 "Indole; 2,3-Benzopyrrole"
C00350	0.88012	-0.051811	cpd:C00350 "Phosphatidylethanolamine; (3-Phosphatidyl)ethanolamine; (3-Phosphatidyl)-ethanolamine; Cephalin; O-(1-beta-Acyl-2-acyl-sn-glycero-3-phospho)ethanolamine; 1-Acyl-2-acyl-sn-glycero-3-phosphoethanolamine; L-1-Phosphatidylethanolamine"
C01190	0.999001	-0.051831	cpd:C01190 "beta-D-Glucosyl-(1<->1)-ceramide; Glucosylceramide; Glucocerebroside; D-Glucosyl-N-acylsphingosine"
C05844	0.969031	-0.051847	cpd:C05844 "5-L-Glutamyl-taurine; 5-Glutamyl-taurine; Glutaurine"
C04230	0.995005	-0.051954	cpd:C04230 "1-Acyl-sn-glycero-3-phosphocholine; 1-Acyl-sn-glycerol-3-phosphocholine; alpha-Acylglycerophosphocholine; 2-Lysolecithin; 2-Lysophosphatidylcholine; 1-Acylglycerophosphocholine"
C06427	0.996004	-0.051972	cpd:C06427 "(9Z,12Z,15Z)-Octadecatrienoic acid; alpha-Linolenic acid; 9,12,15-Octadecatrienoic acid; Linolenate; alpha-Linolenate"
C00422	0.998002	-0.052121	cpd:C00422 "Triacylglycerol; Triglyceride"
C03033	0.999001	-0.052626	cpd:C03033 "beta-D-Glucuronoside; O-beta-D-Glucuronoside; Glucuronide; beta-D-Glucuronide"
C01290	0.999001	-0.05274	cpd:C01290 "beta-D-Galactosyl-(1->4)-beta-D-glucosyl-(1<->1)-ceramide; beta-D-Galactosyl-1,4-beta-D-glucosylceramide; Lactosylceramide; Gal-beta1->4Glc-beta1->1'Cer; LacCer; Lactosyl-N-acylsphingosine; D-Galactosyl-1,4-beta-D-glucosylceramide"
C00350	0.999001	-0.052912	cpd:C00350 "Phosphatidylethanolamine; (3-Phosphatidyl)ethanolamine; (3-Phosphatidyl)-ethanolamine; Cephalin; O-(1-beta-Acyl-2-acyl-sn-glycero-3-phospho)ethanolamine; 1-Acyl-2-acyl-sn-glycero-3-phosphoethanolamine; L-1-Phosphatidylethanolamine"
C00422	0.998002	-0.053022	cpd:C00422 "Triacylglycerol; Triglyceride"
C05635	0.999001	-0.053548	cpd:C05635 "5-Hydroxyindoleacetate"
C16331	0.997003	-0.053776	cpd:C16331 "OPC6-CoA"
C00942	0.995005	-0.053869	cpd:C00942 "3',5'-Cyclic GMP; Guanosine 3',5'-cyclic monophosphate; Guanosine 3',5'-cyclic phosphate; Cyclic GMP; cGMP"
C00157	0.999001	-0.054661	cpd:C00157 "Phosphatidylcholine; Lecithin; Phosphatidyl-N-trimethylethanolamine; 1,2-Diacyl-sn-glycero-3-phosphocholine; Choline phosphatide; 3-sn-Phosphatidylcholine"
C00350	0.993007	-0.055054	cpd:C00350 "Phosphatidylethanolamine; (3-Phosphatidyl)ethanolamine; (3-Phosphatidyl)-ethanolamine; Cephalin; O-(1-beta-Acyl-2-acyl-sn-glycero-3-phospho)ethanolamine; 1-Acyl-2-acyl-sn-glycero-3-phosphoethanolamine; L-1-Phosphatidylethanolamine"
C00350	0.965035	-0.05509	cpd:C00350 "Phosphatidylethanolamine; (3-Phosphatidyl)ethanolamine; (3-Phosphatidyl)-ethanolamine; Cephalin; O-(1-beta-Acyl-2-acyl-sn-glycero-3-phospho)ethanolamine; 1-Acyl-2-acyl-sn-glycero-3-phosphoethanolamine; L-1-Phosphatidylethanolamine"
C05481	0.997003	-0.055299	cpd:C05481 "Cortolone"
C05481	0.999001	-0.055299	cpd:C05481 "Cortolone"
C00422	0.998002	-0.055333	cpd:C00422 "Triacylglycerol; Triglyceride"
C00637	0.998002	-0.055347	cpd:C00637 "Indole-3-acetaldehyde; 2-(Indol-3-yl)acetaldehyde; Indoleacetaldehyde"
C00180	0.956044	-0.0555	cpd:C00180 "Benzoate; Benzoic acid; Benzenecarboxylic acid; Phenylformic acid; Dracylic acid"
C06408	0.997003	-0.055984	cpd:C06408 "Precorrin 8X; Precorrin 8; Precorrin-8X"
C00157	0.992008	-0.056132	cpd:C00157 "Phosphatidylcholine; Lecithin; Phosphatidyl-N-trimethylethanolamine; 1,2-Diacyl-sn-glycero-3-phosphocholine; Choline phosphatide; 3-sn-Phosphatidylcholine"
C01595	0.994006	-0.056157	cpd:C01595 "Linoleate; Linoleic acid; (9Z,12Z)-Octadecadienoic acid; 9-cis,12-cis-Octadecadienoate; 9-cis,12-cis-Octadecadienoic acid"
C06427	0.997003	-0.056157	cpd:C06427 "(9Z,12Z,15Z)-Octadecatrienoic acid; alpha-Linolenic acid; 9,12,15-Octadecatrienoic acid; Linolenate; alpha-Linolenate"
C05635	0.999001	-0.056175	cpd:C05635 "5-Hydroxyindoleacetate"
C00350	0.99001	-0.056328	cpd:C00350 "Phosphatidylethanolamine; (3-Phosphatidyl)ethanolamine; (3-Phosphatidyl)-ethanolamine; Cephalin; O-(1-beta-Acyl-2-acyl-sn-glycero-3-phospho)ethanolamine; 1-Acyl-2-acyl-sn-glycero-3-phosphoethanolamine; L-1-Phosphatidylethanolamine"
C00157	0.997003	-0.056816	cpd:C00157 "Phosphatidylcholine; Lecithin; Phosphatidyl-N-trimethylethanolamine; 1,2-Diacyl-sn-glycero-3-phosphocholine; Choline phosphatide; 3-sn-Phosphatidylcholine"
C00157	0.999001	-0.057022	cpd:C00157 "Phosphatidylcholine; Lecithin; Phosphatidyl-N-trimethylethanolamine; 1,2-Diacyl-sn-glycero-3-phosphocholine; Choline phosphatide; 3-sn-Phosphatidylcholine"
C04874	0.999001	-0.057432	cpd:C04874 "2-Amino-4-hydroxy-6-(D-erythro-1,2,3-trihydroxypropyl)-7,8-dihydropteridine; Dihydroneopterin; 7,8-Dihydroneopterin"
C18028	0.999001	-0.057576	cpd:C18028 "L-Fucono-1,5-lactone"
C00157	0.999001	-0.058153	cpd:C00157 "Phosphatidylcholine; Lecithin; Phosphatidyl-N-trimethylethanolamine; 1,2-Diacyl-sn-glycero-3-phosphocholine; Choline phosphatide; 3-sn-Phosphatidylcholine"
C00350	0.969031	-0.058393	cpd:C00350 "Phosphatidylethanolamine; (3-Phosphatidyl)ethanolamine; (3-Phosphatidyl)-ethanolamine; Cephalin; O-(1-beta-Acyl-2-acyl-sn-glycero-3-phospho)ethanolamine; 1-Acyl-2-acyl-sn-glycero-3-phosphoethanolamine; L-1-Phosphatidylethanolamine"
C00157	0.999001	-0.058401	cpd:C00157 "Phosphatidylcholine; Lecithin; Phosphatidyl-N-trimethylethanolamine; 1,2-Diacyl-sn-glycero-3-phosphocholine; Choline phosphatide; 3-sn-Phosphatidylcholine"
C00186	0.968032	-0.058412	cpd:C00186 "(S)-Lactate; L-Lactate; L-Lactic acid"
C04230	0.998002	-0.058573	cpd:C04230 "1-Acyl-sn-glycero-3-phosphocholine; 1-Acyl-sn-glycerol-3-phosphocholine; alpha-Acylglycerophosphocholine; 2-Lysolecithin; 2-Lysophosphatidylcholine; 1-Acylglycerophosphocholine"
C04230	0.996004	-0.058613	cpd:C04230 "1-Acyl-sn-glycero-3-phosphocholine; 1-Acyl-sn-glycerol-3-phosphocholine; alpha-Acylglycerophosphocholine; 2-Lysolecithin; 2-Lysophosphatidylcholine; 1-Acylglycerophosphocholine"
C00407	0.999001	-0.059043	cpd:C00407 "L-Isoleucine; 2-Amino-3-methylvaleric acid"
C00378	0.983017	-0.059132	cpd:C00378 "Thiamine; Thiamin; Vitamin B1; Aneurin; Antiberiberi factor"
C00422	0.999001	-0.059353	cpd:C00422 "Triacylglycerol; Triglyceride"
C14861	0.999001	-0.059541	cpd:C14861 "S-(2,2-Dichloro-1-hydroxy)ethyl glutathione"
C00157	0.99001	-0.059675	cpd:C00157 "Phosphatidylcholine; Lecithin; Phosphatidyl-N-trimethylethanolamine; 1,2-Diacyl-sn-glycero-3-phosphocholine; Choline phosphatide; 3-sn-Phosphatidylcholine"
C11938	0.999001	-0.06002	cpd:C11938 "Myrtenol; 2-Pinen-10-ol"
C11941	0.999001	-0.06002	cpd:C11941 "Pinocarveol"
C00157	0.999001	-0.060894	cpd:C00157 "Phosphatidylcholine; Lecithin; Phosphatidyl-N-trimethylethanolamine; 1,2-Diacyl-sn-glycero-3-phosphocholine; Choline phosphatide; 3-sn-Phosphatidylcholine"
C01279	0.973027	-0.061616	cpd:C01279 "4-Amino-5-hydroxymethyl-2-methylpyrimidine; Toxopyrimidine; 4-Amino-2-methyl-5-pyrimidinemethanol"
C08583	0.998002	-0.061742	cpd:C08583 "Canthaxanthin"
C07086	0.999001	-0.06199	cpd:C07086 "Phenylacetic acid; Benzylformic acid; Phenylacetate; Benzeneacetic acid"
C16675	0.98002	-0.062563	cpd:C16675 "7-Aminomethyl-7-carbaguanine; 7-Aminomethyl-7-deazaguanine"
C05665	0.999001	-0.062829	cpd:C05665 "3-Aminopropanal; beta-Aminopropion aldehyde"
C01250	0.992008	-0.063107	cpd:C01250 "N-Acetyl-L-glutamate 5-semialdehyde; 2-Acetamido-5-oxopentanoate"
C01290	0.999001	-0.063231	cpd:C01290 "beta-D-Galactosyl-(1->4)-beta-D-glucosyl-(1<->1)-ceramide; beta-D-Galactosyl-1,4-beta-D-glucosylceramide; Lactosylceramide; Gal-beta1->4Glc-beta1->1'Cer; LacCer; Lactosyl-N-acylsphingosine; D-Galactosyl-1,4-beta-D-glucosylceramide"
C00118	0.999001	-0.063874	cpd:C00118 "D-Glyceraldehyde 3-phosphate; (2R)-2-Hydroxy-3-(phosphonooxy)-propanal; Glyceraldehyde 3-phosphate"
C00350	0.991009	-0.064037	cpd:C00350 "Phosphatidylethanolamine; (3-Phosphatidyl)ethanolamine; (3-Phosphatidyl)-ethanolamine; Cephalin; O-(1-beta-Acyl-2-acyl-sn-glycero-3-phospho)ethanolamine; 1-Acyl-2-acyl-sn-glycero-3-phosphoethanolamine; L-1-Phosphatidylethanolamine"
C16074	0.994006	-0.064524	cpd:C16074 "Phenylacetonitrile; Benzyl cyanide"
C00350	0.963037	-0.06457	cpd:C00350 "Phosphatidylethanolamine; (3-Phosphatidyl)ethanolamine; (3-Phosphatidyl)-ethanolamine; Cephalin; O-(1-beta-Acyl-2-acyl-sn-glycero-3-phospho)ethanolamine; 1-Acyl-2-acyl-sn-glycero-3-phosphoethanolamine; L-1-Phosphatidylethanolamine"
C05581	0.999001	-0.064604	cpd:C05581 "3-Methoxy-4-hydroxyphenylacetaldehyde; (4-Hydroxy-3-methoxyphenyl)acetaldehyde; Homovanillin"
C00590	0.999001	-0.064658	cpd:C00590 "Coniferyl alcohol; Coniferol; 4-(3-Hydroxy-1-propenyl)-2-methoxyphenol; trans-Coniferyl alcohol"
C02646	0.999001	-0.065199	cpd:C02646 "4-Coumaryl alcohol; 4-Hydroxycinnamyl alcohol; p-Coumaryl alcohol"
C00157	0.999001	-0.065268	cpd:C00157 "Phosphatidylcholine; Lecithin; Phosphatidyl-N-trimethylethanolamine; 1,2-Diacyl-sn-glycero-3-phosphocholine; Choline phosphatide; 3-sn-Phosphatidylcholine"
C15940	0.997003	-0.06572	cpd:C15940 "(2'S)-Deoxymyxol 2'-alpha-L-fucoside"
C00157	0.999001	-0.065916	cpd:C00157 "Phosphatidylcholine; Lecithin; Phosphatidyl-N-trimethylethanolamine; 1,2-Diacyl-sn-glycero-3-phosphocholine; Choline phosphatide; 3-sn-Phosphatidylcholine"
C03033	0.972028	-0.065951	cpd:C03033 "beta-D-Glucuronoside; O-beta-D-Glucuronoside; Glucuronide; beta-D-Glucuronide"
C00350	0.991009	-0.067029	cpd:C00350 "Phosphatidylethanolamine; (3-Phosphatidyl)ethanolamine; (3-Phosphatidyl)-ethanolamine; Cephalin; O-(1-beta-Acyl-2-acyl-sn-glycero-3-phospho)ethanolamine; 1-Acyl-2-acyl-sn-glycero-3-phosphoethanolamine; L-1-Phosphatidylethanolamine"
C00307	0.999001	-0.06707	cpd:C00307 "CDP-choline; Cytidine 5'-diphosphocholine; Citicoline"
C04352	0.999001	-0.067211	cpd:C04352 "(R)-4'-Phosphopantothenoyl-L-cysteine; N-[(R)-4'-Phosphopantothenoyl]-L-cysteine"
C00410	0.999001	-0.067374	cpd:C00410 "Progesterone; 4-Pregnene-3,20-dione"
C00455	0.996004	-0.067561	cpd:C00455 "Nicotinamide D-ribonucleotide; NMN; Nicotinamide mononucleotide; Nicotinamide ribonucleotide; Nicotinamide nucleotide; beta-Nicotinamide D-ribonucleotide; beta-Nicotinamide ribonucleotide; beta-Nicotinamide mononucleotide"
C00157	0.962038	-0.067674	cpd:C00157 "Phosphatidylcholine; Lecithin; Phosphatidyl-N-trimethylethanolamine; 1,2-Diacyl-sn-glycero-3-phosphocholine; Choline phosphatide; 3-sn-Phosphatidylcholine"
C00721	0.999001	-0.068113	cpd:C00721 "Dextrin"
C00422	0.999001	-0.068132	cpd:C00422 "Triacylglycerol; Triglyceride"
C00350	0.999001	-0.068315	cpd:C00350 "Phosphatidylethanolamine; (3-Phosphatidyl)ethanolamine; (3-Phosphatidyl)-ethanolamine; Cephalin; O-(1-beta-Acyl-2-acyl-sn-glycero-3-phospho)ethanolamine; 1-Acyl-2-acyl-sn-glycero-3-phosphoethanolamine; L-1-Phosphatidylethanolamine"
C00157	0.999001	-0.068414	cpd:C00157 "Phosphatidylcholine; Lecithin; Phosphatidyl-N-trimethylethanolamine; 1,2-Diacyl-sn-glycero-3-phosphocholine; Choline phosphatide; 3-sn-Phosphatidylcholine"
C00671	0.999001	-0.068528	cpd:C00671 "(S)-3-Methyl-2-oxopentanoic acid; (S)-3-Methyl-2-oxopentanoate; (3S)-3-Methyl-2-oxopentanoic acid; (3S)-3-Methyl-2-oxopentanoate"
C01290	0.999001	-0.068645	cpd:C01290 "beta-D-Galactosyl-(1->4)-beta-D-glucosyl-(1<->1)-ceramide; beta-D-Galactosyl-1,4-beta-D-glucosylceramide; Lactosylceramide; Gal-beta1->4Glc-beta1->1'Cer; LacCer; Lactosyl-N-acylsphingosine; D-Galactosyl-1,4-beta-D-glucosylceramide"
C13309	0.999001	-0.068979	cpd:C13309 "2-Phytyl-1,4-naphthoquinone; Demethylphylloquinone"
C04225	0.999001	-0.069098	cpd:C04225 "(Z)-But-2-ene-1,2,3-tricarboxylate; cis-2-Methylaconitate"
C18040	0.999001	-0.069384	cpd:C18040 "5alpha-Dihydrodeoxycorticosterone; 5alpha-Pregnan-21-ol-3,20-dione; Allopregnane-21-ol-3,20-dione"
C00422	0.999001	-0.069709	cpd:C00422 "Triacylglycerol; Triglyceride"
C00157	0.997003	-0.07003	cpd:C00157 "Phosphatidylcholine; Lecithin; Phosphatidyl-N-trimethylethanolamine; 1,2-Diacyl-sn-glycero-3-phosphocholine; Choline phosphatide; 3-sn-Phosphatidylcholine"
C00111	0.999001	-0.070144	cpd:C00111 "Glycerone phosphate; Dihydroxyacetone phosphate; 3-Hydroxy-2-oxopropyl phosphate"
C00320	0.999001	-0.07036	cpd:C00320 "Thiosulfate; Hyposulfite"
C00350	0.999001	-0.070595	cpd:C00350 "Phosphatidylethanolamine; (3-Phosphatidyl)ethanolamine; (3-Phosphatidyl)-ethanolamine; Cephalin; O-(1-beta-Acyl-2-acyl-sn-glycero-3-phospho)ethanolamine; 1-Acyl-2-acyl-sn-glycero-3-phosphoethanolamine; L-1-Phosphatidylethanolamine"
C00350	0.999001	-0.070848	cpd:C00350 "Phosphatidylethanolamine; (3-Phosphatidyl)ethanolamine; (3-Phosphatidyl)-ethanolamine; Cephalin; O-(1-beta-Acyl-2-acyl-sn-glycero-3-phospho)ethanolamine; 1-Acyl-2-acyl-sn-glycero-3-phosphoethanolamine; L-1-Phosphatidylethanolamine"
C00157	0.997003	-0.071085	cpd:C00157 "Phosphatidylcholine; Lecithin; Phosphatidyl-N-trimethylethanolamine; 1,2-Diacyl-sn-glycero-3-phosphocholine; Choline phosphatide; 3-sn-Phosphatidylcholine"
C00350	0.994006	-0.072115	cpd:C00350 "Phosphatidylethanolamine; (3-Phosphatidyl)ethanolamine; (3-Phosphatidyl)-ethanolamine; Cephalin; O-(1-beta-Acyl-2-acyl-sn-glycero-3-phospho)ethanolamine; 1-Acyl-2-acyl-sn-glycero-3-phosphoethanolamine; L-1-Phosphatidylethanolamine"
C00350	0.999001	-0.072214	cpd:C00350 "Phosphatidylethanolamine; (3-Phosphatidyl)ethanolamine; (3-Phosphatidyl)-ethanolamine; Cephalin; O-(1-beta-Acyl-2-acyl-sn-glycero-3-phospho)ethanolamine; 1-Acyl-2-acyl-sn-glycero-3-phosphoethanolamine; L-1-Phosphatidylethanolamine"
C00350	0.997003	-0.072295	cpd:C00350 "Phosphatidylethanolamine; (3-Phosphatidyl)ethanolamine; (3-Phosphatidyl)-ethanolamine; Cephalin; O-(1-beta-Acyl-2-acyl-sn-glycero-3-phospho)ethanolamine; 1-Acyl-2-acyl-sn-glycero-3-phosphoethanolamine; L-1-Phosphatidylethanolamine"
C00157	0.999001	-0.072439	cpd:C00157 "Phosphatidylcholine; Lecithin; Phosphatidyl-N-trimethylethanolamine; 1,2-Diacyl-sn-glycero-3-phosphocholine; Choline phosphatide; 3-sn-Phosphatidylcholine"
C00350	0.982018	-0.0727	cpd:C00350 "Phosphatidylethanolamine; (3-Phosphatidyl)ethanolamine; (3-Phosphatidyl)-ethanolamine; Cephalin; O-(1-beta-Acyl-2-acyl-sn-glycero-3-phospho)ethanolamine; 1-Acyl-2-acyl-sn-glycero-3-phosphoethanolamine; L-1-Phosphatidylethanolamine"
C00350	0.999001	-0.072819	cpd:C00350 "Phosphatidylethanolamine; (3-Phosphatidyl)ethanolamine; (3-Phosphatidyl)-ethanolamine; Cephalin; O-(1-beta-Acyl-2-acyl-sn-glycero-3-phospho)ethanolamine; 1-Acyl-2-acyl-sn-glycero-3-phosphoethanolamine; L-1-Phosphatidylethanolamine"
C00350	0.999001	-0.073242	cpd:C00350 "Phosphatidylethanolamine; (3-Phosphatidyl)ethanolamine; (3-Phosphatidyl)-ethanolamine; Cephalin; O-(1-beta-Acyl-2-acyl-sn-glycero-3-phospho)ethanolamine; 1-Acyl-2-acyl-sn-glycero-3-phosphoethanolamine; L-1-Phosphatidylethanolamine"
C00186	0.999001	-0.073299	cpd:C00186 "(S)-Lactate; L-Lactate; L-Lactic acid"
C16620	0.999001	-0.073448	cpd:C16620 "6-Methylthioguanosine monophosphate"
C00422	0.999001	-0.073507	cpd:C00422 "Triacylglycerol; Triglyceride"
C00860	0.999001	-0.073574	cpd:C00860 "L-Histidinol"
C04230	0.998002	-0.074013	cpd:C04230 "1-Acyl-sn-glycero-3-phosphocholine; 1-Acyl-sn-glycerol-3-phosphocholine; alpha-Acylglycerophosphocholine; 2-Lysolecithin; 2-Lysophosphatidylcholine; 1-Acylglycerophosphocholine"
C00157	0.999001	-0.074297	cpd:C00157 "Phosphatidylcholine; Lecithin; Phosphatidyl-N-trimethylethanolamine; 1,2-Diacyl-sn-glycero-3-phosphocholine; Choline phosphatide; 3-sn-Phosphatidylcholine"
C02737	0.999001	-0.074425	cpd:C02737 "Phosphatidylserine; Phosphatidyl-L-serine; 1,2-Diacyl-sn-glycerol 3-phospho-L-serine; 3-O-sn-Phosphatidyl-L-serine; O3-Phosphatidyl-L-serine; L-1-Phosphatidylserine"
C02737	0.999001	-0.074675	cpd:C02737 "Phosphatidylserine; Phosphatidyl-L-serine; 1,2-Diacyl-sn-glycerol 3-phospho-L-serine; 3-O-sn-Phosphatidyl-L-serine; O3-Phosphatidyl-L-serine; L-1-Phosphatidylserine"
C00236	0.999001	-0.074864	cpd:C00236 "3-Phospho-D-glyceroyl phosphate; 1,3-Bisphospho-D-glycerate; (R)-2-Hydroxy-3-(phosphonooxy)-1-monoanhydride with phosphoric propanoic acid; D-Glycerate 1,3-diphosphate"
C01092	0.999001	-0.075228	cpd:C01092 "8-Amino-7-oxononanoate; 8-Amino-7-oxononanoic acid; 7-Keto-8-aminopelargonic acid; KAPA"
C00422	0.999001	-0.075324	cpd:C00422 "Triacylglycerol; Triglyceride"
C02375	0.999001	-0.075334	cpd:C02375 "4-Chlorocatechol"
C02336	0.999001	-0.075712	cpd:C02336 "beta-D-Fructose; beta-Fruit sugar; beta-D-arabino-Hexulose; beta-Levulose; Fructose"
C00198	0.999001	-0.07583	cpd:C00198 "D-Glucono-1,5-lactone; Gluconic lactone; Gluconic acid lactone; 1,5-Gluconolactone; delta-Gluconolactone; D-Gluconolactone; Gluconolactone"
C00157	0.999001	-0.076229	cpd:C00157 "Phosphatidylcholine; Lecithin; Phosphatidyl-N-trimethylethanolamine; 1,2-Diacyl-sn-glycero-3-phosphocholine; Choline phosphatide; 3-sn-Phosphatidylcholine"
C00010	0.999001	-0.076542	cpd:C00010 "CoA; Coenzyme A; CoA-SH"
C04230	0.999001	-0.076747	cpd:C04230 "1-Acyl-sn-glycero-3-phosphocholine; 1-Acyl-sn-glycerol-3-phosphocholine; alpha-Acylglycerophosphocholine; 2-Lysolecithin; 2-Lysophosphatidylcholine; 1-Acylglycerophosphocholine"
C04230	0.999001	-0.076813	cpd:C04230 "1-Acyl-sn-glycero-3-phosphocholine; 1-Acyl-sn-glycerol-3-phosphocholine; alpha-Acylglycerophosphocholine; 2-Lysolecithin; 2-Lysophosphatidylcholine; 1-Acylglycerophosphocholine"
C04230	0.999001	-0.077284	cpd:C04230 "1-Acyl-sn-glycero-3-phosphocholine; 1-Acyl-sn-glycerol-3-phosphocholine; alpha-Acylglycerophosphocholine; 2-Lysolecithin; 2-Lysophosphatidylcholine; 1-Acylglycerophosphocholine"
C03345	0.999001	-0.077468	cpd:C03345 "2-Methylbut-2-enoyl-CoA; trans-2-Methylbut-2-enoyl-CoA; Tiglyl-CoA; (E)-2-Methylcrotonoyl-CoA; Methylcrotonoyl-CoA; Methylcrotonyl-CoA; Tigloyl-CoA; 2-Methylcrotanoyl-CoA"
C01290	0.997003	-0.078056	cpd:C01290 "beta-D-Galactosyl-(1->4)-beta-D-glucosyl-(1<->1)-ceramide; beta-D-Galactosyl-1,4-beta-D-glucosylceramide; Lactosylceramide; Gal-beta1->4Glc-beta1->1'Cer; LacCer; Lactosyl-N-acylsphingosine; D-Galactosyl-1,4-beta-D-glucosylceramide"
C00157	0.998002	-0.07822	cpd:C00157 "Phosphatidylcholine; Lecithin; Phosphatidyl-N-trimethylethanolamine; 1,2-Diacyl-sn-glycero-3-phosphocholine; Choline phosphatide; 3-sn-Phosphatidylcholine"
C06007	0.999001	-0.078422	cpd:C06007 "(R)-2,3-Dihydroxy-3-methylpentanoate; (R)-2,3-Dihydroxy-3-methylvalerate; (2R,3R)-2,3-Dihydroxy-3-methylpentanoate"
C06126	0.995005	-0.079135	cpd:C06126 "Digalactosylceramide; Gal-alpha1->4Gal-beta1->1'Cer"
C04230	0.998002	-0.079942	cpd:C04230 "1-Acyl-sn-glycero-3-phosphocholine; 1-Acyl-sn-glycerol-3-phosphocholine; alpha-Acylglycerophosphocholine; 2-Lysolecithin; 2-Lysophosphatidylcholine; 1-Acylglycerophosphocholine"
C00233	0.999001	-0.079987	cpd:C00233 "4-Methyl-2-oxopentanoate; 2-Oxoisocaproate"
C00350	0.999001	-0.080044	cpd:C00350 "Phosphatidylethanolamine; (3-Phosphatidyl)ethanolamine; (3-Phosphatidyl)-ethanolamine; Cephalin; O-(1-beta-Acyl-2-acyl-sn-glycero-3-phospho)ethanolamine; 1-Acyl-2-acyl-sn-glycero-3-phosphoethanolamine; L-1-Phosphatidylethanolamine"
C00178	0.999001	-0.08017	cpd:C00178 "Thymine; 5-Methyluracil"
C00350	0.999001	-0.080188	cpd:C00350 "Phosphatidylethanolamine; (3-Phosphatidyl)ethanolamine; (3-Phosphatidyl)-ethanolamine; Cephalin; O-(1-beta-Acyl-2-acyl-sn-glycero-3-phospho)ethanolamine; 1-Acyl-2-acyl-sn-glycero-3-phosphoethanolamine; L-1-Phosphatidylethanolamine"
C02646	0.999001	-0.080292	cpd:C02646 "4-Coumaryl alcohol; 4-Hydroxycinnamyl alcohol; p-Coumaryl alcohol"
C05472	0.999001	-0.08048	cpd:C05472 "Urocortisol; Tetrahydrocortisol; 5beta-Pregnane-3alpha,11beta,17alpha,21-tetrol-20-one"
C05528	0.999001	-0.080562	cpd:C05528 "3-Sulfopyruvate; 3-Sulfopyruvic acid"
C14153	0.999001	-0.080674	cpd:C14153 "alpha-Tocotrienol"
C03205	0.999001	-0.081657	cpd:C03205 "11-Deoxycorticosterone; Deoxycorticosterone; Cortexone; 21-Hydroxy-4-pregnene-3,20-dione; Desoxycortone; DOC"
C06899	0.999001	-0.08201	cpd:C06899 "Chloral hydrate"
C00322	0.999001	-0.082338	cpd:C00322 "2-Oxoadipate; 2-Oxoadipic acid"
C00157	0.999001	-0.082434	cpd:C00157 "Phosphatidylcholine; Lecithin; Phosphatidyl-N-trimethylethanolamine; 1,2-Diacyl-sn-glycero-3-phosphocholine; Choline phosphatide; 3-sn-Phosphatidylcholine"
C07213	0.999001	-0.08249	cpd:C07213 "2-Methylbenzyl alcohol"
C07216	0.999001	-0.08249	cpd:C07216 "3-Methylbenzyl alcohol"
C00157	0.999001	-0.082514	cpd:C00157 "Phosphatidylcholine; Lecithin; Phosphatidyl-N-trimethylethanolamine; 1,2-Diacyl-sn-glycero-3-phosphocholine; Choline phosphatide; 3-sn-Phosphatidylcholine"
C05581	0.999001	-0.082525	cpd:C05581 "3-Methoxy-4-hydroxyphenylacetaldehyde; (4-Hydroxy-3-methoxyphenyl)acetaldehyde; Homovanillin"
C05356	0.999001	-0.082591	cpd:C05356 "5(S)-HPETE; 5(S)-Hydroperoxy-6-trans-8,11,14-cis-eicosatetraenoic acid; (6E,8Z,11Z,14Z)-(5S)-5-Hydroperoxyeicosa-6,8,11,14-tetraenoate; (6E,8Z,11Z,14Z)-(5S)-5-Hydroperoxyeicosa-6,8,11,14-tetraenoic acid; (5S,6E,8Z,11Z,14Z)-5-Hydroperoxyicosa-6,8,11,14-tetraenoate"
C05356	0.999001	-0.082591	cpd:C05356 "5(S)-HPETE; 5(S)-Hydroperoxy-6-trans-8,11,14-cis-eicosatetraenoic acid; (6E,8Z,11Z,14Z)-(5S)-5-Hydroperoxyeicosa-6,8,11,14-tetraenoate; (6E,8Z,11Z,14Z)-(5S)-5-Hydroperoxyeicosa-6,8,11,14-tetraenoic acid; (5S,6E,8Z,11Z,14Z)-5-Hydroperoxyicosa-6,8,11,14-tetraenoate"
C05966	0.999001	-0.082591	cpd:C05966 "15(S)-HPETE; (5Z,8Z,11Z,13E)-(15S)-15-Hydroperoxyicosa-5,8,11,13-tetraenoic acid; 15-Hydroperoxyeicosatetraenoate; 15-Hydroperoxyicosatetraenoate; 15-Hydroperoxyeicosatetraenoic acid; 15-Hydroperoxyicosatetraenoic acid; (5Z,8Z,11Z,13E)-(15S)-15-Hydroperoxyicosa-5,8,11,13-tetraenoate"
C00140	0.999001	-0.083365	cpd:C00140 "N-Acetyl-D-glucosamine; N-Acetylchitosamine; 2-Acetamido-2-deoxy-D-glucose; GlcNAc"
C00350	0.997003	-0.083468	cpd:C00350 "Phosphatidylethanolamine; (3-Phosphatidyl)ethanolamine; (3-Phosphatidyl)-ethanolamine; Cephalin; O-(1-beta-Acyl-2-acyl-sn-glycero-3-phospho)ethanolamine; 1-Acyl-2-acyl-sn-glycero-3-phosphoethanolamine; L-1-Phosphatidylethanolamine"
C00422	0.999001	-0.083679	cpd:C00422 "Triacylglycerol; Triglyceride"
C00157	0.999001	-0.083784	cpd:C00157 "Phosphatidylcholine; Lecithin; Phosphatidyl-N-trimethylethanolamine; 1,2-Diacyl-sn-glycero-3-phosphocholine; Choline phosphatide; 3-sn-Phosphatidylcholine"
C00157	0.999001	-0.084004	cpd:C00157 "Phosphatidylcholine; Lecithin; Phosphatidyl-N-trimethylethanolamine; 1,2-Diacyl-sn-glycero-3-phosphocholine; Choline phosphatide; 3-sn-Phosphatidylcholine"
C00157	0.999001	-0.084097	cpd:C00157 "Phosphatidylcholine; Lecithin; Phosphatidyl-N-trimethylethanolamine; 1,2-Diacyl-sn-glycero-3-phosphocholine; Choline phosphatide; 3-sn-Phosphatidylcholine"
C06758	0.999001	-0.084328	cpd:C06758 "p-Tolualdehyde; p-Methylbenzaldehyde; 4-Methylbenzaldehyde; 4-Toluylaldehyde; p-Formyltoluene"
C07209	0.999001	-0.084328	cpd:C07209 "3-Methylbenzaldehyde; m-Tolualdehyde"
C07214	0.999001	-0.084328	cpd:C07214 "2-Methylbenzaldehyde; o-Toluic aldehyde; 2-Formyltoluene; o-Tolualdehyde"
C01005	0.999001	-0.084349	cpd:C01005 "O-Phospho-L-serine; L-O-Phosphoserine; 3-Phosphoserine; Dexfosfoserine"
C02642	0.999001	-0.085075	cpd:C02642 "3-Ureidopropionate; 3-Ureidopropanoate; beta-Ureidopropionic acid; N-Carbamoyl-beta-alanine"
C00079	0.999001	-0.08515	cpd:C00079 "L-Phenylalanine; (S)-alpha-Amino-beta-phenylpropionic acid"
C14868	0.999001	-0.085183	cpd:C14868 "S-(1,2-Dichlorovinyl)glutathione; DCVG"
C00422	0.999001	-0.085211	cpd:C00422 "Triacylglycerol; Triglyceride"
C00018	0.999001	-0.08525	cpd:C00018 "Pyridoxal phosphate; Pyridoxal 5-phosphate; Pyridoxal 5'-phosphate; PLP"
C05839	0.721279	-0.085301	cpd:C05839 "cis-beta-D-Glucosyl-2-hydroxycinnamate; beta-D-Glucosyl-2-coumarinate"
C00157	0.999001	-0.085613	cpd:C00157 "Phosphatidylcholine; Lecithin; Phosphatidyl-N-trimethylethanolamine; 1,2-Diacyl-sn-glycero-3-phosphocholine; Choline phosphatide; 3-sn-Phosphatidylcholine"
C04272	0.998002	-0.085682	cpd:C04272 "(R)-2,3-Dihydroxy-3-methylbutanoate; (R)-2,3-Dihydroxy-isovalerate; (R)-2,3-Dihydroxy-isovaleric acid; (2R)-2,3-Dihydroxy-3-methylbutanoate"
C00350	0.999001	-0.085975	cpd:C00350 "Phosphatidylethanolamine; (3-Phosphatidyl)ethanolamine; (3-Phosphatidyl)-ethanolamine; Cephalin; O-(1-beta-Acyl-2-acyl-sn-glycero-3-phospho)ethanolamine; 1-Acyl-2-acyl-sn-glycero-3-phosphoethanolamine; L-1-Phosphatidylethanolamine"
C00157	0.999001	-0.086199	cpd:C00157 "Phosphatidylcholine; Lecithin; Phosphatidyl-N-trimethylethanolamine; 1,2-Diacyl-sn-glycero-3-phosphocholine; Choline phosphatide; 3-sn-Phosphatidylcholine"
C00431	0.999001	-0.08637	cpd:C00431 "5-Aminopentanoate; 5-Aminopentanoic acid; 5-Aminovaleric acid"
C00350	0.999001	-0.086477	cpd:C00350 "Phosphatidylethanolamine; (3-Phosphatidyl)ethanolamine; (3-Phosphatidyl)-ethanolamine; Cephalin; O-(1-beta-Acyl-2-acyl-sn-glycero-3-phospho)ethanolamine; 1-Acyl-2-acyl-sn-glycero-3-phosphoethanolamine; L-1-Phosphatidylethanolamine"
C04411	0.968032	-0.086488	cpd:C04411 "(2R,3S)-3-Isopropylmalate; 3-Isopropylmalate; 3-Carboxy-2-hydroxy-4-methylpentanoate; 2-D-threo-Hydroxy-3-carboxy-isocaproate"
C00157	0.999001	-0.086531	cpd:C00157 "Phosphatidylcholine; Lecithin; Phosphatidyl-N-trimethylethanolamine; 1,2-Diacyl-sn-glycero-3-phosphocholine; Choline phosphatide; 3-sn-Phosphatidylcholine"
C00157	0.999001	-0.086605	cpd:C00157 "Phosphatidylcholine; Lecithin; Phosphatidyl-N-trimethylethanolamine; 1,2-Diacyl-sn-glycero-3-phosphocholine; Choline phosphatide; 3-sn-Phosphatidylcholine"
C00350	0.999001	-0.086842	cpd:C00350 "Phosphatidylethanolamine; (3-Phosphatidyl)ethanolamine; (3-Phosphatidyl)-ethanolamine; Cephalin; O-(1-beta-Acyl-2-acyl-sn-glycero-3-phospho)ethanolamine; 1-Acyl-2-acyl-sn-glycero-3-phosphoethanolamine; L-1-Phosphatidylethanolamine"
C00157	0.999001	-0.086893	cpd:C00157 "Phosphatidylcholine; Lecithin; Phosphatidyl-N-trimethylethanolamine; 1,2-Diacyl-sn-glycero-3-phosphocholine; Choline phosphatide; 3-sn-Phosphatidylcholine"
C05402	0.999001	-0.087032	cpd:C05402 "Melibiose; 6-O-(alpha-D-Galactopyranosyl)-D-glucopyranose; D-Gal-alpha1->6D-Glucose"
C00350	0.999001	-0.087094	cpd:C00350 "Phosphatidylethanolamine; (3-Phosphatidyl)ethanolamine; (3-Phosphatidyl)-ethanolamine; Cephalin; O-(1-beta-Acyl-2-acyl-sn-glycero-3-phospho)ethanolamine; 1-Acyl-2-acyl-sn-glycero-3-phosphoethanolamine; L-1-Phosphatidylethanolamine"
C00157	0.999001	-0.087258	cpd:C00157 "Phosphatidylcholine; Lecithin; Phosphatidyl-N-trimethylethanolamine; 1,2-Diacyl-sn-glycero-3-phosphocholine; Choline phosphatide; 3-sn-Phosphatidylcholine"
C00149	0.999001	-0.087827	cpd:C00149 "(S)-Malate; L-Malate; L-Apple acid; L-Malic acid; L-2-Hydroxybutanedioic acid; Malate; Malic acid"
C00157	0.999001	-0.087893	cpd:C00157 "Phosphatidylcholine; Lecithin; Phosphatidyl-N-trimethylethanolamine; 1,2-Diacyl-sn-glycero-3-phosphocholine; Choline phosphatide; 3-sn-Phosphatidylcholine"
C00860	0.999001	-0.087978	cpd:C00860 "L-Histidinol"
C00157	0.999001	-0.088197	cpd:C00157 "Phosphatidylcholine; Lecithin; Phosphatidyl-N-trimethylethanolamine; 1,2-Diacyl-sn-glycero-3-phosphocholine; Choline phosphatide; 3-sn-Phosphatidylcholine"
C00696	0.999001	-0.088261	cpd:C00696 "Prostaglandin D2; (5Z,13E)-(15S)-9alpha,15-Dihydroxy-11-oxoprosta-5,13-dienoate; (5Z,13E,15S)-9alpha,15-Dihydroxy-11-oxoprosta-5,13-dienoate; PGD2"
C00157	0.999001	-0.088347	cpd:C00157 "Phosphatidylcholine; Lecithin; Phosphatidyl-N-trimethylethanolamine; 1,2-Diacyl-sn-glycero-3-phosphocholine; Choline phosphatide; 3-sn-Phosphatidylcholine"
C00214	0.995005	-0.088438	cpd:C00214 "Thymidine; Deoxythymidine"
C00157	0.999001	-0.08846	cpd:C00157 "Phosphatidylcholine; Lecithin; Phosphatidyl-N-trimethylethanolamine; 1,2-Diacyl-sn-glycero-3-phosphocholine; Choline phosphatide; 3-sn-Phosphatidylcholine"
C00350	0.999001	-0.088476	cpd:C00350 "Phosphatidylethanolamine; (3-Phosphatidyl)ethanolamine; (3-Phosphatidyl)-ethanolamine; Cephalin; O-(1-beta-Acyl-2-acyl-sn-glycero-3-phospho)ethanolamine; 1-Acyl-2-acyl-sn-glycero-3-phosphoethanolamine; L-1-Phosphatidylethanolamine"
C00350	0.999001	-0.088492	cpd:C00350 "Phosphatidylethanolamine; (3-Phosphatidyl)ethanolamine; (3-Phosphatidyl)-ethanolamine; Cephalin; O-(1-beta-Acyl-2-acyl-sn-glycero-3-phospho)ethanolamine; 1-Acyl-2-acyl-sn-glycero-3-phosphoethanolamine; L-1-Phosphatidylethanolamine"
C00350	0.995005	-0.08858	cpd:C00350 "Phosphatidylethanolamine; (3-Phosphatidyl)ethanolamine; (3-Phosphatidyl)-ethanolamine; Cephalin; O-(1-beta-Acyl-2-acyl-sn-glycero-3-phospho)ethanolamine; 1-Acyl-2-acyl-sn-glycero-3-phosphoethanolamine; L-1-Phosphatidylethanolamine"
C00828	0.999001	-0.088609	cpd:C00828 "Menaquinone; Vitamin K2"
C00584	0.999001	-0.088968	cpd:C00584 "Prostaglandin E2; (5Z,13E)-(15S)-11alpha,15-Dihydroxy-9-oxoprosta-5,13-dienoate; (5Z,13E)-(15S)-11alpha,15-Dihydroxy-9-oxoprost-13-enoate; Dinoprostone; PGE2"
C00157	0.999001	-0.089103	cpd:C00157 "Phosphatidylcholine; Lecithin; Phosphatidyl-N-trimethylethanolamine; 1,2-Diacyl-sn-glycero-3-phosphocholine; Choline phosphatide; 3-sn-Phosphatidylcholine"
C04230	0.999001	-0.08916	cpd:C04230 "1-Acyl-sn-glycero-3-phosphocholine; 1-Acyl-sn-glycerol-3-phosphocholine; alpha-Acylglycerophosphocholine; 2-Lysolecithin; 2-Lysophosphatidylcholine; 1-Acylglycerophosphocholine"
C05276	0.999001	-0.089169	cpd:C05276 "trans-Oct-2-enoyl-CoA; (2E)-Octenoyl-CoA"
C08737	0.999001	-0.089412	cpd:C08737 "Melamine; 2,4,6-Triamino-1,3,5-triazine"
C00670	0.999001	-0.089943	cpd:C00670 "sn-Glycero-3-phosphocholine; Glycerophosphocholine"
C03582	0.999001	-0.089976	cpd:C03582 "Resveratrol; 3,4',5-Trihydroxystilbene; trans-Resveratrol"
C05901	0.999001	-0.089981	cpd:C05901 "Piceatannol; 3,3',4'5-Tetrahydroxystilbene"
C00422	0.999001	-0.089994	cpd:C00422 "Triacylglycerol; Triglyceride"
C00157	0.999001	-0.090205	cpd:C00157 "Phosphatidylcholine; Lecithin; Phosphatidyl-N-trimethylethanolamine; 1,2-Diacyl-sn-glycero-3-phosphocholine; Choline phosphatide; 3-sn-Phosphatidylcholine"
C00492	0.999001	-0.090695	cpd:C00492 "Raffinose; Melitose; Melitriose; Gossypose; 6G-alpha-D-galactosylsucrose"
C00157	0.999001	-0.090769	cpd:C00157 "Phosphatidylcholine; Lecithin; Phosphatidyl-N-trimethylethanolamine; 1,2-Diacyl-sn-glycero-3-phosphocholine; Choline phosphatide; 3-sn-Phosphatidylcholine"
C00157	0.999001	-0.090817	cpd:C00157 "Phosphatidylcholine; Lecithin; Phosphatidyl-N-trimethylethanolamine; 1,2-Diacyl-sn-glycero-3-phosphocholine; Choline phosphatide; 3-sn-Phosphatidylcholine"
C00166	0.999001	-0.091814	cpd:C00166 "Phenylpyruvate; Phenylpyruvic acid; alpha-Ketohydrocinnamic acid; keto-Phenylpyruvate; 3-Phenyl-2-oxopropanoate; 2-Oxo-3-phenylpropanoate"
C03033	0.999001	-0.091846	cpd:C03033 "beta-D-Glucuronoside; O-beta-D-Glucuronoside; Glucuronide; beta-D-Glucuronide"
C00350	0.999001	-0.092097	cpd:C00350 "Phosphatidylethanolamine; (3-Phosphatidyl)ethanolamine; (3-Phosphatidyl)-ethanolamine; Cephalin; O-(1-beta-Acyl-2-acyl-sn-glycero-3-phospho)ethanolamine; 1-Acyl-2-acyl-sn-glycero-3-phosphoethanolamine; L-1-Phosphatidylethanolamine"
C00157	0.999001	-0.092136	cpd:C00157 "Phosphatidylcholine; Lecithin; Phosphatidyl-N-trimethylethanolamine; 1,2-Diacyl-sn-glycero-3-phosphocholine; Choline phosphatide; 3-sn-Phosphatidylcholine"
C00286	0.999001	-0.092285	cpd:C00286 "dGTP; 2'-Deoxyguanosine 5'-triphosphate; Deoxyguanosine 5'-triphosphate; Deoxyguanosine triphosphate"
C00025	0.999001	-0.092329	cpd:C00025 "L-Glutamate; L-Glutamic acid; L-Glutaminic acid; Glutamate"
C00157	0.998002	-0.092413	cpd:C00157 "Phosphatidylcholine; Lecithin; Phosphatidyl-N-trimethylethanolamine; 1,2-Diacyl-sn-glycero-3-phosphocholine; Choline phosphatide; 3-sn-Phosphatidylcholine"
C01594	0.999001	-0.092457	cpd:C01594 "Linamarin; Phaseolunatin"
C00479	0.999001	-0.092563	cpd:C00479 "Propanal; Propionaldehyde"
C00157	0.999001	-0.093039	cpd:C00157 "Phosphatidylcholine; Lecithin; Phosphatidyl-N-trimethylethanolamine; 1,2-Diacyl-sn-glycero-3-phosphocholine; Choline phosphatide; 3-sn-Phosphatidylcholine"
C00380	0.999001	-0.093136	cpd:C00380 "Cytosine"
C00157	0.999001	-0.093177	cpd:C00157 "Phosphatidylcholine; Lecithin; Phosphatidyl-N-trimethylethanolamine; 1,2-Diacyl-sn-glycero-3-phosphocholine; Choline phosphatide; 3-sn-Phosphatidylcholine"
C05306	0.999001	-0.093247	cpd:C05306 "Chlorophyll a"
C00157	0.999001	-0.094364	cpd:C00157 "Phosphatidylcholine; Lecithin; Phosphatidyl-N-trimethylethanolamine; 1,2-Diacyl-sn-glycero-3-phosphocholine; Choline phosphatide; 3-sn-Phosphatidylcholine"
C00584	0.999001	-0.094567	cpd:C00584 "Prostaglandin E2; (5Z,13E)-(15S)-11alpha,15-Dihydroxy-9-oxoprosta-5,13-dienoate; (5Z,13E)-(15S)-11alpha,15-Dihydroxy-9-oxoprost-13-enoate; Dinoprostone; PGE2"
C15940	0.999001	-0.094567	cpd:C15940 "(2'S)-Deoxymyxol 2'-alpha-L-fucoside"
C00157	0.999001	-0.094754	cpd:C00157 "Phosphatidylcholine; Lecithin; Phosphatidyl-N-trimethylethanolamine; 1,2-Diacyl-sn-glycero-3-phosphocholine; Choline phosphatide; 3-sn-Phosphatidylcholine"
C00380	0.999001	-0.095367	cpd:C00380 "Cytosine"
C00157	0.998002	-0.095562	cpd:C00157 "Phosphatidylcholine; Lecithin; Phosphatidyl-N-trimethylethanolamine; 1,2-Diacyl-sn-glycero-3-phosphocholine; Choline phosphatide; 3-sn-Phosphatidylcholine"
C03033	0.999001	-0.095687	cpd:C03033 "beta-D-Glucuronoside; O-beta-D-Glucuronoside; Glucuronide; beta-D-Glucuronide"
C12632	0.999001	-0.095846	cpd:C12632 "Luteolin 7-O-[beta-D-glucuronosyl-(1->2)-beta-D-glucuronide]; Luteolin 7-O-beta-D-diglucuronide"
C00170	0.999001	-0.095955	cpd:C00170 "5'-Methylthioadenosine; Methylthioadenosine; S-Methyl-5'-thioadenosine; 5-Methylthioadenosine; 5'-Deoxy-5'-(methylthio)adenosine; Thiomethyladenosine; MTA"
C05596	0.999001	-0.096082	cpd:C05596 "p-Hydroxyphenylacetylglycine; 4-Hydroxyphenylacetylglycine"
C00157	0.999001	-0.096108	cpd:C00157 "Phosphatidylcholine; Lecithin; Phosphatidyl-N-trimethylethanolamine; 1,2-Diacyl-sn-glycero-3-phosphocholine; Choline phosphatide; 3-sn-Phosphatidylcholine"
C00350	0.999001	-0.096576	cpd:C00350 "Phosphatidylethanolamine; (3-Phosphatidyl)ethanolamine; (3-Phosphatidyl)-ethanolamine; Cephalin; O-(1-beta-Acyl-2-acyl-sn-glycero-3-phospho)ethanolamine; 1-Acyl-2-acyl-sn-glycero-3-phosphoethanolamine; L-1-Phosphatidylethanolamine"
C00416	0.999001	-0.096796	cpd:C00416 "Phosphatidate; Phosphatidic acid; 1,2-Diacyl-sn-glycerol 3-phosphate; 3-sn-Phosphatidate"
C00157	0.999001	-0.096849	cpd:C00157 "Phosphatidylcholine; Lecithin; Phosphatidyl-N-trimethylethanolamine; 1,2-Diacyl-sn-glycero-3-phosphocholine; Choline phosphatide; 3-sn-Phosphatidylcholine"
C04677	0.999001	-0.09708	cpd:C04677 "1-(5'-Phosphoribosyl)-5-amino-4-imidazolecarboxamide; 5'-Phosphoribosyl-5-amino-4-imidazolecarboxamide; 5'-Phospho-ribosyl-5-amino-4-imidazole carboxamide; AICAR; 5-Aminoimidazole-4-carboxamide ribotide; 5-Phosphoribosyl-4-carbamoyl-5-aminoimidazole; 5-Amino-1-(5-phospho-D-ribosyl)imidazole-4-carboxamide"
C00157	0.999001	-0.097232	cpd:C00157 "Phosphatidylcholine; Lecithin; Phosphatidyl-N-trimethylethanolamine; 1,2-Diacyl-sn-glycero-3-phosphocholine; Choline phosphatide; 3-sn-Phosphatidylcholine"
C05841	0.999001	-0.097528	cpd:C05841 "Nicotinate D-ribonucleoside; beta-D-Ribosylnicotinate"
C01487	0.999001	-0.097573	cpd:C01487 "D-Allose"
C00957	0.999001	-0.097687	cpd:C00957 "Mercaptopyruvate; 3-Mercaptopyruvic acid; 3-Mercaptopyruvate"
C00365	0.999001	-0.097962	cpd:C00365 "dUMP; Deoxyuridylic acid; Deoxyuridine monophosphate; Deoxyuridine 5'-phosphate; 2'-Deoxyuridine 5'-phosphate"
C00090	0.999001	-0.098088	cpd:C00090 "Catechol; 1,2-Benzenediol; o-Benzenediol; 1,2-Dihydroxybenzene; Brenzcatechin; Pyrocatechol"
C06196	0.999001	-0.098789	cpd:C06196 "2'-Deoxyinosine 5'-phosphate; dIMP"
C02375	0.999001	-0.098828	cpd:C02375 "4-Chlorocatechol"
C00350	0.999001	-0.099078	cpd:C00350 "Phosphatidylethanolamine; (3-Phosphatidyl)ethanolamine; (3-Phosphatidyl)-ethanolamine; Cephalin; O-(1-beta-Acyl-2-acyl-sn-glycero-3-phospho)ethanolamine; 1-Acyl-2-acyl-sn-glycero-3-phosphoethanolamine; L-1-Phosphatidylethanolamine"
C02646	0.999001	-0.099154	cpd:C02646 "4-Coumaryl alcohol; 4-Hydroxycinnamyl alcohol; p-Coumaryl alcohol"
C00350	0.999001	-0.099249	cpd:C00350 "Phosphatidylethanolamine; (3-Phosphatidyl)ethanolamine; (3-Phosphatidyl)-ethanolamine; Cephalin; O-(1-beta-Acyl-2-acyl-sn-glycero-3-phospho)ethanolamine; 1-Acyl-2-acyl-sn-glycero-3-phosphoethanolamine; L-1-Phosphatidylethanolamine"
C00135	0.999001	-0.100223	cpd:C00135 "L-Histidine; (S)-alpha-Amino-1H-imidazole-4-propionic acid"
C04230	0.999001	-0.100273	cpd:C04230 "1-Acyl-sn-glycero-3-phosphocholine; 1-Acyl-sn-glycerol-3-phosphocholine; alpha-Acylglycerophosphocholine; 2-Lysolecithin; 2-Lysophosphatidylcholine; 1-Acylglycerophosphocholine"
C19586	0.999001	-0.100473	cpd:C19586 "Aflatoxin B1-exo-8,9-epoxide; 2,3-Epoxyaflatoxin B1"
C05838	0.999001	-0.100523	cpd:C05838 "cis-2-Hydroxycinnamate; 2-Coumarinate"
C00422	0.999001	-0.100927	cpd:C00422 "Triacylglycerol; Triglyceride"
C00350	0.999001	-0.101467	cpd:C00350 "Phosphatidylethanolamine; (3-Phosphatidyl)ethanolamine; (3-Phosphatidyl)-ethanolamine; Cephalin; O-(1-beta-Acyl-2-acyl-sn-glycero-3-phospho)ethanolamine; 1-Acyl-2-acyl-sn-glycero-3-phosphoethanolamine; L-1-Phosphatidylethanolamine"
C12215	0.999001	-0.101671	cpd:C12215 "Iminoerythrose 4-phosphate; Imino-D-erythrose 4-phosphate"
C00327	0.999001	-0.101784	cpd:C00327 "L-Citrulline; 2-Amino-5-ureidovaleric acid; Citrulline"
C00695	0.999001	-0.101948	cpd:C00695 "Cholic acid; Cholate; 3alpha,7alpha,12alpha-Trihydroxy-5beta-cholanate; 3alpha,7alpha,12alpha-Trihydroxy-5beta-cholanic acid"
C00350	0.999001	-0.102322	cpd:C00350 "Phosphatidylethanolamine; (3-Phosphatidyl)ethanolamine; (3-Phosphatidyl)-ethanolamine; Cephalin; O-(1-beta-Acyl-2-acyl-sn-glycero-3-phospho)ethanolamine; 1-Acyl-2-acyl-sn-glycero-3-phosphoethanolamine; L-1-Phosphatidylethanolamine"
C01194	0.999001	-0.102504	cpd:C01194 "1-Phosphatidyl-D-myo-inositol; 1-Phosphatidyl-1D-myo-inositol; 1-Phosphatidyl-myo-inositol; Phosphatidyl-1D-myo-inositol; (3-Phosphatidyl)-1-D-inositol; 1,2-Diacyl-sn-glycero-3-phosphoinositol; Phosphatidylinositol"
C00422	0.999001	-0.103002	cpd:C00422 "Triacylglycerol; Triglyceride"
C00350	0.999001	-0.103093	cpd:C00350 "Phosphatidylethanolamine; (3-Phosphatidyl)ethanolamine; (3-Phosphatidyl)-ethanolamine; Cephalin; O-(1-beta-Acyl-2-acyl-sn-glycero-3-phospho)ethanolamine; 1-Acyl-2-acyl-sn-glycero-3-phosphoethanolamine; L-1-Phosphatidylethanolamine"
C00441	0.999001	-0.10339	cpd:C00441 "L-Aspartate 4-semialdehyde; Aspartate beta-semialdehyde; L-Aspartic 4-semialdehyde"
C00263	0.999001	-0.103456	cpd:C00263 "L-Homoserine; 2-Amino-4-hydroxybutyric acid"
C11938	0.999001	-0.103627	cpd:C11938 "Myrtenol; 2-Pinen-10-ol"
C11941	0.999001	-0.103627	cpd:C11941 "Pinocarveol"
C00350	0.999001	-0.103743	cpd:C00350 "Phosphatidylethanolamine; (3-Phosphatidyl)ethanolamine; (3-Phosphatidyl)-ethanolamine; Cephalin; O-(1-beta-Acyl-2-acyl-sn-glycero-3-phospho)ethanolamine; 1-Acyl-2-acyl-sn-glycero-3-phosphoethanolamine; L-1-Phosphatidylethanolamine"
C16543	0.999001	-0.104105	cpd:C16543 "NPC"
C00463	0.999001	-0.104409	cpd:C00463 "Indole; 2,3-Benzopyrrole"
C00427	0.999001	-0.104566	cpd:C00427 "Prostaglandin H2; (5Z,13E)-(15S)-9alpha,11alpha-Epidioxy-15-hydroxyprosta-5,13-dienoate; (5Z,13E,15S)-9alpha,11alpha-Epidioxy-15-hydroxyprosta-5,13-dienoate; PGH2; (5Z,9alpha,11alpha,13E,15S)-9,11-Epidioxy-15-hydroxy-prosta-5,13-dienoate"
C04742	0.999001	-0.104689	cpd:C04742 "(15S)-15-Hydroxy-5,8,11-cis-13-trans-eicosatetraenoate; (15S)-15-Hydroxy-5,8,11-cis-13-trans-icosatetraenoate; (5Z,8Z,11Z,13E)-(15S)-15-Hydroxyicosa-5,8,11,13-tetraenoic acid; 15(S)-HETE"
C04805	0.999001	-0.104689	cpd:C04805 "5(S)-HETE; 5-Hydroxyeicosatetraenoate; 5-HETE; (6E,8Z,11Z,14Z)-(5S)-5-Hydroxyicosa-6,8,11,14-tetraenoic acid"
C00280	0.999001	-0.105006	cpd:C00280 "Androstenedione; Androst-4-ene-3,17-dione; 4-Androstene-3,17-dione"
C00157	0.999001	-0.105077	cpd:C00157 "Phosphatidylcholine; Lecithin; Phosphatidyl-N-trimethylethanolamine; 1,2-Diacyl-sn-glycero-3-phosphocholine; Choline phosphatide; 3-sn-Phosphatidylcholine"
C05688	0.999001	-0.105499	cpd:C05688 "L-Selenocysteine"
C00262	0.999001	-0.106151	cpd:C00262 "Hypoxanthine; Purine-6-ol"
C04230	0.999001	-0.10626	cpd:C04230 "1-Acyl-sn-glycero-3-phosphocholine; 1-Acyl-sn-glycerol-3-phosphocholine; alpha-Acylglycerophosphocholine; 2-Lysolecithin; 2-Lysophosphatidylcholine; 1-Acylglycerophosphocholine"
C00350	0.999001	-0.106314	cpd:C00350 "Phosphatidylethanolamine; (3-Phosphatidyl)ethanolamine; (3-Phosphatidyl)-ethanolamine; Cephalin; O-(1-beta-Acyl-2-acyl-sn-glycero-3-phospho)ethanolamine; 1-Acyl-2-acyl-sn-glycero-3-phosphoethanolamine; L-1-Phosphatidylethanolamine"
C00157	0.999001	-0.106526	cpd:C00157 "Phosphatidylcholine; Lecithin; Phosphatidyl-N-trimethylethanolamine; 1,2-Diacyl-sn-glycero-3-phosphocholine; Choline phosphatide; 3-sn-Phosphatidylcholine"
C04582	0.999001	-0.106693	cpd:C04582 "S-Methyl-5-thio-D-ribulose 1-phosphate"
C16619	0.999001	-0.107244	cpd:C16619 "6-Thioguanosine monophosphate"
C14143	0.999001	-0.1073	cpd:C14143 "Adipyl-CoA; 5-Carboxypentanoyl-CoA"
C02686	0.999001	-0.107567	cpd:C02686 "Galactosylceramide; Galactocerebroside; D-Galactosyl-N-acylsphingosine; Cerebroside; D-Galactosylceramide"
C00157	0.999001	-0.107685	cpd:C00157 "Phosphatidylcholine; Lecithin; Phosphatidyl-N-trimethylethanolamine; 1,2-Diacyl-sn-glycero-3-phosphocholine; Choline phosphatide; 3-sn-Phosphatidylcholine"
C00534	0.999001	-0.107905	cpd:C00534 "Pyridoxamine; PM"
C00157	0.999001	-0.108163	cpd:C00157 "Phosphatidylcholine; Lecithin; Phosphatidyl-N-trimethylethanolamine; 1,2-Diacyl-sn-glycero-3-phosphocholine; Choline phosphatide; 3-sn-Phosphatidylcholine"
C00422	0.999001	-0.108326	cpd:C00422 "Triacylglycerol; Triglyceride"
C00157	0.999001	-0.108545	cpd:C00157 "Phosphatidylcholine; Lecithin; Phosphatidyl-N-trimethylethanolamine; 1,2-Diacyl-sn-glycero-3-phosphocholine; Choline phosphatide; 3-sn-Phosphatidylcholine"
C00416	0.999001	-0.108673	cpd:C00416 "Phosphatidate; Phosphatidic acid; 1,2-Diacyl-sn-glycerol 3-phosphate; 3-sn-Phosphatidate"
C00157	0.999001	-0.109778	cpd:C00157 "Phosphatidylcholine; Lecithin; Phosphatidyl-N-trimethylethanolamine; 1,2-Diacyl-sn-glycero-3-phosphocholine; Choline phosphatide; 3-sn-Phosphatidylcholine"
C00350	0.999001	-0.110044	cpd:C00350 "Phosphatidylethanolamine; (3-Phosphatidyl)ethanolamine; (3-Phosphatidyl)-ethanolamine; Cephalin; O-(1-beta-Acyl-2-acyl-sn-glycero-3-phospho)ethanolamine; 1-Acyl-2-acyl-sn-glycero-3-phosphoethanolamine; L-1-Phosphatidylethanolamine"
C00350	0.999001	-0.110215	cpd:C00350 "Phosphatidylethanolamine; (3-Phosphatidyl)ethanolamine; (3-Phosphatidyl)-ethanolamine; Cephalin; O-(1-beta-Acyl-2-acyl-sn-glycero-3-phospho)ethanolamine; 1-Acyl-2-acyl-sn-glycero-3-phosphoethanolamine; L-1-Phosphatidylethanolamine"
C01197	0.999001	-0.110326	cpd:C01197 "Caffeate; Caffeic acid; 3,4-Dihydroxy-trans-cinnamate; trans-Caffeate; (2E)-3-(3,4-Dihydroxyphenyl)prop-2-enoate"
C00292	0.999001	-0.110344	cpd:C00292 "Aniline; Phenylamine; Benzenamine; Arylamine"
C00350	0.999001	-0.110359	cpd:C00350 "Phosphatidylethanolamine; (3-Phosphatidyl)ethanolamine; (3-Phosphatidyl)-ethanolamine; Cephalin; O-(1-beta-Acyl-2-acyl-sn-glycero-3-phospho)ethanolamine; 1-Acyl-2-acyl-sn-glycero-3-phosphoethanolamine; L-1-Phosphatidylethanolamine"
C00350	0.999001	-0.111115	cpd:C00350 "Phosphatidylethanolamine; (3-Phosphatidyl)ethanolamine; (3-Phosphatidyl)-ethanolamine; Cephalin; O-(1-beta-Acyl-2-acyl-sn-glycero-3-phospho)ethanolamine; 1-Acyl-2-acyl-sn-glycero-3-phosphoethanolamine; L-1-Phosphatidylethanolamine"
C00695	0.999001	-0.111489	cpd:C00695 "Cholic acid; Cholate; 3alpha,7alpha,12alpha-Trihydroxy-5beta-cholanate; 3alpha,7alpha,12alpha-Trihydroxy-5beta-cholanic acid"
C00157	0.999001	-0.111753	cpd:C00157 "Phosphatidylcholine; Lecithin; Phosphatidyl-N-trimethylethanolamine; 1,2-Diacyl-sn-glycero-3-phosphocholine; Choline phosphatide; 3-sn-Phosphatidylcholine"
C11938	0.999001	-0.112209	cpd:C11938 "Myrtenol; 2-Pinen-10-ol"
C11941	0.999001	-0.112209	cpd:C11941 "Pinocarveol"
C00157	0.999001	-0.112258	cpd:C00157 "Phosphatidylcholine; Lecithin; Phosphatidyl-N-trimethylethanolamine; 1,2-Diacyl-sn-glycero-3-phosphocholine; Choline phosphatide; 3-sn-Phosphatidylcholine"
C00135	0.999001	-0.112601	cpd:C00135 "L-Histidine; (S)-alpha-Amino-1H-imidazole-4-propionic acid"
C04376	0.999001	-0.112689	cpd:C04376 "5'-Phosphoribosyl-N-formylglycinamide; N-Formyl-GAR; N-Formylglycinamide ribonucleotide; N2-Formyl-N1-(5-phospho-D-ribosyl)glycinamide"
C03033	0.999001	-0.112831	cpd:C03033 "beta-D-Glucuronoside; O-beta-D-Glucuronoside; Glucuronide; beta-D-Glucuronide"
C01659	0.999001	-0.112871	cpd:C01659 "Acrylamide; 2-Propenamide"
C08737	0.999001	-0.11316	cpd:C08737 "Melamine; 2,4,6-Triamino-1,3,5-triazine"
C00350	0.999001	-0.113267	cpd:C00350 "Phosphatidylethanolamine; (3-Phosphatidyl)ethanolamine; (3-Phosphatidyl)-ethanolamine; Cephalin; O-(1-beta-Acyl-2-acyl-sn-glycero-3-phospho)ethanolamine; 1-Acyl-2-acyl-sn-glycero-3-phosphoethanolamine; L-1-Phosphatidylethanolamine"
C03033	0.999001	-0.113418	cpd:C03033 "beta-D-Glucuronoside; O-beta-D-Glucuronoside; Glucuronide; beta-D-Glucuronide"
C01412	0.999001	-0.114063	cpd:C01412 "Butanal; Butyraldehyde"
C02512	0.999001	-0.114165	cpd:C02512 "3-Cyano-L-alanine; L-3-Cyanoalanine; L-beta-Cyanoalanine"
C00157	0.999001	-0.11456	cpd:C00157 "Phosphatidylcholine; Lecithin; Phosphatidyl-N-trimethylethanolamine; 1,2-Diacyl-sn-glycero-3-phosphocholine; Choline phosphatide; 3-sn-Phosphatidylcholine"
C00350	0.999001	-0.114649	cpd:C00350 "Phosphatidylethanolamine; (3-Phosphatidyl)ethanolamine; (3-Phosphatidyl)-ethanolamine; Cephalin; O-(1-beta-Acyl-2-acyl-sn-glycero-3-phospho)ethanolamine; 1-Acyl-2-acyl-sn-glycero-3-phosphoethanolamine; L-1-Phosphatidylethanolamine"
C00422	0.999001	-0.114662	cpd:C00422 "Triacylglycerol; Triglyceride"
C00140	0.999001	-0.115259	cpd:C00140 "N-Acetyl-D-glucosamine; N-Acetylchitosamine; 2-Acetamido-2-deoxy-D-glucose; GlcNAc"
C00157	0.999001	-0.115314	cpd:C00157 "Phosphatidylcholine; Lecithin; Phosphatidyl-N-trimethylethanolamine; 1,2-Diacyl-sn-glycero-3-phosphocholine; Choline phosphatide; 3-sn-Phosphatidylcholine"
C18239	0.999001	-0.115787	cpd:C18239 "Precursor Z; Cyclic pyranopterin monophosphate; Cyclic pyranopterin phosphate; cPMP"
C00422	0.999001	-0.115793	cpd:C00422 "Triacylglycerol; Triglyceride"
C02686	0.999001	-0.115822	cpd:C02686 "Galactosylceramide; Galactocerebroside; D-Galactosyl-N-acylsphingosine; Cerebroside; D-Galactosylceramide"
C06126	0.999001	-0.115852	cpd:C06126 "Digalactosylceramide; Gal-alpha1->4Gal-beta1->1'Cer"
C00350	0.999001	-0.116241	cpd:C00350 "Phosphatidylethanolamine; (3-Phosphatidyl)ethanolamine; (3-Phosphatidyl)-ethanolamine; Cephalin; O-(1-beta-Acyl-2-acyl-sn-glycero-3-phospho)ethanolamine; 1-Acyl-2-acyl-sn-glycero-3-phosphoethanolamine; L-1-Phosphatidylethanolamine"
C00350	0.999001	-0.116423	cpd:C00350 "Phosphatidylethanolamine; (3-Phosphatidyl)ethanolamine; (3-Phosphatidyl)-ethanolamine; Cephalin; O-(1-beta-Acyl-2-acyl-sn-glycero-3-phospho)ethanolamine; 1-Acyl-2-acyl-sn-glycero-3-phosphoethanolamine; L-1-Phosphatidylethanolamine"
C00350	0.999001	-0.116635	cpd:C00350 "Phosphatidylethanolamine; (3-Phosphatidyl)ethanolamine; (3-Phosphatidyl)-ethanolamine; Cephalin; O-(1-beta-Acyl-2-acyl-sn-glycero-3-phospho)ethanolamine; 1-Acyl-2-acyl-sn-glycero-3-phosphoethanolamine; L-1-Phosphatidylethanolamine"
C00993	0.999001	-0.116669	cpd:C00993 "D-Alanyl-D-alanine; D-Ala-D-Ala"
C01595	0.999001	-0.116696	cpd:C01595 "Linoleate; Linoleic acid; (9Z,12Z)-Octadecadienoic acid; 9-cis,12-cis-Octadecadienoate; 9-cis,12-cis-Octadecadienoic acid"
C00157	0.999001	-0.116932	cpd:C00157 "Phosphatidylcholine; Lecithin; Phosphatidyl-N-trimethylethanolamine; 1,2-Diacyl-sn-glycero-3-phosphocholine; Choline phosphatide; 3-sn-Phosphatidylcholine"
C04188	0.999001	-0.117039	cpd:C04188 "S-Methyl-5-thio-D-ribose 1-phosphate; S-Methyl-5-thio-alpha-D-ribose 1-phosphate; S-Methyl-5-thio-5-deoxy-D-ribose 1-phosphate"
C00350	0.999001	-0.11782	cpd:C00350 "Phosphatidylethanolamine; (3-Phosphatidyl)ethanolamine; (3-Phosphatidyl)-ethanolamine; Cephalin; O-(1-beta-Acyl-2-acyl-sn-glycero-3-phospho)ethanolamine; 1-Acyl-2-acyl-sn-glycero-3-phosphoethanolamine; L-1-Phosphatidylethanolamine"
C08334	0.999001	-0.117996	cpd:C08334 "Lotaustralin"
C03033	0.999001	-0.118344	cpd:C03033 "beta-D-Glucuronoside; O-beta-D-Glucuronoside; Glucuronide; beta-D-Glucuronide"
C00350	0.999001	-0.118399	cpd:C00350 "Phosphatidylethanolamine; (3-Phosphatidyl)ethanolamine; (3-Phosphatidyl)-ethanolamine; Cephalin; O-(1-beta-Acyl-2-acyl-sn-glycero-3-phospho)ethanolamine; 1-Acyl-2-acyl-sn-glycero-3-phosphoethanolamine; L-1-Phosphatidylethanolamine"
C00350	0.999001	-0.118408	cpd:C00350 "Phosphatidylethanolamine; (3-Phosphatidyl)ethanolamine; (3-Phosphatidyl)-ethanolamine; Cephalin; O-(1-beta-Acyl-2-acyl-sn-glycero-3-phospho)ethanolamine; 1-Acyl-2-acyl-sn-glycero-3-phosphoethanolamine; L-1-Phosphatidylethanolamine"
C00157	0.999001	-0.118574	cpd:C00157 "Phosphatidylcholine; Lecithin; Phosphatidyl-N-trimethylethanolamine; 1,2-Diacyl-sn-glycero-3-phosphocholine; Choline phosphatide; 3-sn-Phosphatidylcholine"
C01083	0.999001	-0.118901	cpd:C01083 "alpha,alpha-Trehalose; alpha,alpha'-Trehalose; Trehalose"
C00350	0.999001	-0.119244	cpd:C00350 "Phosphatidylethanolamine; (3-Phosphatidyl)ethanolamine; (3-Phosphatidyl)-ethanolamine; Cephalin; O-(1-beta-Acyl-2-acyl-sn-glycero-3-phospho)ethanolamine; 1-Acyl-2-acyl-sn-glycero-3-phosphoethanolamine; L-1-Phosphatidylethanolamine"
C00350	0.999001	-0.11927	cpd:C00350 "Phosphatidylethanolamine; (3-Phosphatidyl)ethanolamine; (3-Phosphatidyl)-ethanolamine; Cephalin; O-(1-beta-Acyl-2-acyl-sn-glycero-3-phospho)ethanolamine; 1-Acyl-2-acyl-sn-glycero-3-phosphoethanolamine; L-1-Phosphatidylethanolamine"
C04230	0.999001	-0.119626	cpd:C04230 "1-Acyl-sn-glycero-3-phosphocholine; 1-Acyl-sn-glycerol-3-phosphocholine; alpha-Acylglycerophosphocholine; 2-Lysolecithin; 2-Lysophosphatidylcholine; 1-Acylglycerophosphocholine"
C00166	0.999001	-0.119879	cpd:C00166 "Phenylpyruvate; Phenylpyruvic acid; alpha-Ketohydrocinnamic acid; keto-Phenylpyruvate; 3-Phenyl-2-oxopropanoate; 2-Oxo-3-phenylpropanoate"
C00157	0.999001	-0.120105	cpd:C00157 "Phosphatidylcholine; Lecithin; Phosphatidyl-N-trimethylethanolamine; 1,2-Diacyl-sn-glycero-3-phosphocholine; Choline phosphatide; 3-sn-Phosphatidylcholine"
C00473	0.999001	-0.120494	cpd:C00473 "Retinol; all-trans-Retinol; Vitamin A; Vitamin A1"
C00031	0.999001	-0.121521	cpd:C00031 "D-Glucose; Grape sugar; Dextrose; Glucose; D-Glucopyranose"
C00253	0.999001	-0.12188	cpd:C00253 "Nicotinate; Nicotinic acid; Niacin; 3-Pyridinecarboxylic acid"
C00243	0.999001	-0.122419	cpd:C00243 "Lactose; 1-beta-D-Galactopyranosyl-4-D-glucopyranose; beta-D-Gal-(1->4)-D-Glc; Milk sugar"
C00966	0.999001	-0.122475	cpd:C00966 "2-Dehydropantoate"
C01279	0.999001	-0.122515	cpd:C01279 "4-Amino-5-hydroxymethyl-2-methylpyrimidine; Toxopyrimidine; 4-Amino-2-methyl-5-pyrimidinemethanol"
C01149	0.999001	-0.122759	cpd:C01149 "4-Trimethylammoniobutanal"
C00350	0.999001	-0.122764	cpd:C00350 "Phosphatidylethanolamine; (3-Phosphatidyl)ethanolamine; (3-Phosphatidyl)-ethanolamine; Cephalin; O-(1-beta-Acyl-2-acyl-sn-glycero-3-phospho)ethanolamine; 1-Acyl-2-acyl-sn-glycero-3-phosphoethanolamine; L-1-Phosphatidylethanolamine"
C00330	0.999001	-0.122996	cpd:C00330 "Deoxyguanosine; 2'-Deoxyguanosine"
C00160	0.999001	-0.123012	cpd:C00160 "Glycolate; Glycolic acid; Hydroxyacetic acid"
C16272	0.999001	-0.123272	cpd:C16272 "3-Hydroxy-5-oxohexanoate"
C00811	0.999001	-0.123273	cpd:C00811 "4-Coumarate; p-Coumaric acid; trans-4-Hydroxycinnamate; trans-p-Hydroxycinnamate; 4-Hydroxycinnamic acid; 4-Hydroxycinnamate"
C00916	0.999001	-0.123473	cpd:C00916 "Cephalosporin C"
C00157	0.999001	-0.123682	cpd:C00157 "Phosphatidylcholine; Lecithin; Phosphatidyl-N-trimethylethanolamine; 1,2-Diacyl-sn-glycero-3-phosphocholine; Choline phosphatide; 3-sn-Phosphatidylcholine"
C05932	0.999001	-0.12382	cpd:C05932 "N-Succinyl-L-glutamate 5-semialdehyde; (2S)-2-(3-Carboxypropanoylamino)-5-oxopentanoic acid"
C05143	0.999001	-0.123841	cpd:C05143 "Dhurrin; (S)-4-Hydroxymandelonitrile beta-D-glucoside"
C00253	0.999001	-0.124118	cpd:C00253 "Nicotinate; Nicotinic acid; Niacin; 3-Pyridinecarboxylic acid"
C01251	0.999001	-0.124376	cpd:C01251 "(R)-2-Hydroxybutane-1,2,4-tricarboxylate; Homocitrate; Homocitric acid; 3-Hydroxy-3-carboxyadipic acid; (R)-2-Hydroxy-1,2,4-butanetricarboxylic acid"
C02686	0.999001	-0.124753	cpd:C02686 "Galactosylceramide; Galactocerebroside; D-Galactosyl-N-acylsphingosine; Cerebroside; D-Galactosylceramide"
C00157	0.999001	-0.125206	cpd:C00157 "Phosphatidylcholine; Lecithin; Phosphatidyl-N-trimethylethanolamine; 1,2-Diacyl-sn-glycero-3-phosphocholine; Choline phosphatide; 3-sn-Phosphatidylcholine"
C00157	0.999001	-0.126342	cpd:C00157 "Phosphatidylcholine; Lecithin; Phosphatidyl-N-trimethylethanolamine; 1,2-Diacyl-sn-glycero-3-phosphocholine; Choline phosphatide; 3-sn-Phosphatidylcholine"
C03917	0.999001	-0.126624	cpd:C03917 "Dihydrotestosterone; 17beta-Hydroxyandrostan-3-one; Androstanolone; 17beta-Hydroxy-5alpha-androstan-3-one"
C00350	0.999001	-0.126638	cpd:C00350 "Phosphatidylethanolamine; (3-Phosphatidyl)ethanolamine; (3-Phosphatidyl)-ethanolamine; Cephalin; O-(1-beta-Acyl-2-acyl-sn-glycero-3-phospho)ethanolamine; 1-Acyl-2-acyl-sn-glycero-3-phosphoethanolamine; L-1-Phosphatidylethanolamine"
C04230	0.999001	-0.126769	cpd:C04230 "1-Acyl-sn-glycero-3-phosphocholine; 1-Acyl-sn-glycerol-3-phosphocholine; alpha-Acylglycerophosphocholine; 2-Lysolecithin; 2-Lysophosphatidylcholine; 1-Acylglycerophosphocholine"
C00117	0.999001	-0.126909	cpd:C00117 "D-Ribose 5-phosphate; Ribose 5-phosphate"
C00455	0.999001	-0.127117	cpd:C00455 "Nicotinamide D-ribonucleotide; NMN; Nicotinamide mononucleotide; Nicotinamide ribonucleotide; Nicotinamide nucleotide; beta-Nicotinamide D-ribonucleotide; beta-Nicotinamide ribonucleotide; beta-Nicotinamide mononucleotide"
C00350	0.999001	-0.127138	cpd:C00350 "Phosphatidylethanolamine; (3-Phosphatidyl)ethanolamine; (3-Phosphatidyl)-ethanolamine; Cephalin; O-(1-beta-Acyl-2-acyl-sn-glycero-3-phospho)ethanolamine; 1-Acyl-2-acyl-sn-glycero-3-phosphoethanolamine; L-1-Phosphatidylethanolamine"
C05588	0.999001	-0.127196	cpd:C05588 "L-Metanephrine"
C00157	0.999001	-0.127348	cpd:C00157 "Phosphatidylcholine; Lecithin; Phosphatidyl-N-trimethylethanolamine; 1,2-Diacyl-sn-glycero-3-phosphocholine; Choline phosphatide; 3-sn-Phosphatidylcholine"
C00157	0.999001	-0.127691	cpd:C00157 "Phosphatidylcholine; Lecithin; Phosphatidyl-N-trimethylethanolamine; 1,2-Diacyl-sn-glycero-3-phosphocholine; Choline phosphatide; 3-sn-Phosphatidylcholine"
C00350	0.999001	-0.127974	cpd:C00350 "Phosphatidylethanolamine; (3-Phosphatidyl)ethanolamine; (3-Phosphatidyl)-ethanolamine; Cephalin; O-(1-beta-Acyl-2-acyl-sn-glycero-3-phospho)ethanolamine; 1-Acyl-2-acyl-sn-glycero-3-phosphoethanolamine; L-1-Phosphatidylethanolamine"
C00422	0.999001	-0.127991	cpd:C00422 "Triacylglycerol; Triglyceride"
C00157	0.999001	-0.128122	cpd:C00157 "Phosphatidylcholine; Lecithin; Phosphatidyl-N-trimethylethanolamine; 1,2-Diacyl-sn-glycero-3-phosphocholine; Choline phosphatide; 3-sn-Phosphatidylcholine"
C00422	0.999001	-0.128602	cpd:C00422 "Triacylglycerol; Triglyceride"
C03033	0.999001	-0.129014	cpd:C03033 "beta-D-Glucuronoside; O-beta-D-Glucuronoside; Glucuronide; beta-D-Glucuronide"
C00157	0.999001	-0.129105	cpd:C00157 "Phosphatidylcholine; Lecithin; Phosphatidyl-N-trimethylethanolamine; 1,2-Diacyl-sn-glycero-3-phosphocholine; Choline phosphatide; 3-sn-Phosphatidylcholine"
C03205	0.999001	-0.129423	cpd:C03205 "11-Deoxycorticosterone; Deoxycorticosterone; Cortexone; 21-Hydroxy-4-pregnene-3,20-dione; Desoxycortone; DOC"
C00157	0.999001	-0.129459	cpd:C00157 "Phosphatidylcholine; Lecithin; Phosphatidyl-N-trimethylethanolamine; 1,2-Diacyl-sn-glycero-3-phosphocholine; Choline phosphatide; 3-sn-Phosphatidylcholine"
C00388	0.999001	-0.130256	cpd:C00388 "Histamine; 1H-Imidazole-4-ethanamine; 2-(4-Imidazolyl)ethylamine"
C00860	0.999001	-0.130509	cpd:C00860 "L-Histidinol"
C00350	0.999001	-0.130536	cpd:C00350 "Phosphatidylethanolamine; (3-Phosphatidyl)ethanolamine; (3-Phosphatidyl)-ethanolamine; Cephalin; O-(1-beta-Acyl-2-acyl-sn-glycero-3-phospho)ethanolamine; 1-Acyl-2-acyl-sn-glycero-3-phosphoethanolamine; L-1-Phosphatidylethanolamine"
C01674	0.999001	-0.130707	cpd:C01674 "Chitobiose; Diacetylchitobiose; N,N'-Diacetylchitobiose"
C00415	0.999001	-0.131098	cpd:C00415 "Dihydrofolate; Dihydrofolic acid; 7,8-Dihydrofolate; 7,8-Dihydrofolic acid; 7,8-Dihydropteroylglutamate"
C01290	0.999001	-0.132136	cpd:C01290 "beta-D-Galactosyl-(1->4)-beta-D-glucosyl-(1<->1)-ceramide; beta-D-Galactosyl-1,4-beta-D-glucosylceramide; Lactosylceramide; Gal-beta1->4Glc-beta1->1'Cer; LacCer; Lactosyl-N-acylsphingosine; D-Galactosyl-1,4-beta-D-glucosylceramide"
C00674	0.999001	-0.132242	cpd:C00674 "5alpha-Androstane-3,17-dione; Androstanedione"
C05483	0.999001	-0.132262	cpd:C05483 "3alpha,20alpha,21-Trihydroxy-5beta-pregnan-11-one"
C03033	0.999001	-0.132334	cpd:C03033 "beta-D-Glucuronoside; O-beta-D-Glucuronoside; Glucuronide; beta-D-Glucuronide"
C03089	0.999001	-0.13238	cpd:C03089 "5-Methylthio-D-ribose; S-Methyl-5-thio-D-ribose"
C04640	0.999001	-0.132804	cpd:C04640 "2-(Formamido)-N1-(5'-phosphoribosyl)acetamidine; 1-(5'-Phosphoribosyl)-N-formylglycinamidine; 5'-Phosphoribosyl-N-formylglycinamidine; 5'-Phosphoribosylformylglycinamidine; 2-(Formamido)-N1-(5-phospho-D-ribosyl)acetamidine"
C00350	0.999001	-0.132871	cpd:C00350 "Phosphatidylethanolamine; (3-Phosphatidyl)ethanolamine; (3-Phosphatidyl)-ethanolamine; Cephalin; O-(1-beta-Acyl-2-acyl-sn-glycero-3-phospho)ethanolamine; 1-Acyl-2-acyl-sn-glycero-3-phosphoethanolamine; L-1-Phosphatidylethanolamine"
C09815	0.999001	-0.13295	cpd:C09815 "Benzamide"
C00157	0.999001	-0.132996	cpd:C00157 "Phosphatidylcholine; Lecithin; Phosphatidyl-N-trimethylethanolamine; 1,2-Diacyl-sn-glycero-3-phosphocholine; Choline phosphatide; 3-sn-Phosphatidylcholine"
C04646	0.999001	-0.133403	cpd:C04646 "6-Thioinosine-5'-monophosphate; 9-(5-Phospho-1-ribofuranosyl)-6-mercaptopurine"
C00350	0.999001	-0.133471	cpd:C00350 "Phosphatidylethanolamine; (3-Phosphatidyl)ethanolamine; (3-Phosphatidyl)-ethanolamine; Cephalin; O-(1-beta-Acyl-2-acyl-sn-glycero-3-phospho)ethanolamine; 1-Acyl-2-acyl-sn-glycero-3-phosphoethanolamine; L-1-Phosphatidylethanolamine"
C05122	0.999001	-0.133785	cpd:C05122 "Taurocholate; Taurocholic acid; Cholyltaurine"
C05122	0.999001	-0.133859	cpd:C05122 "Taurocholate; Taurocholic acid; Cholyltaurine"
C06730	0.999001	-0.134079	cpd:C06730 "4-Methylcatechol; 3,4-Dihydroxytoluene; 1,2-Dihydroxy-4-methylbenzene; 4-Methyl-1,2-benzenediol"
C00350	0.999001	-0.134154	cpd:C00350 "Phosphatidylethanolamine; (3-Phosphatidyl)ethanolamine; (3-Phosphatidyl)-ethanolamine; Cephalin; O-(1-beta-Acyl-2-acyl-sn-glycero-3-phospho)ethanolamine; 1-Acyl-2-acyl-sn-glycero-3-phosphoethanolamine; L-1-Phosphatidylethanolamine"
C00350	0.999001	-0.134166	cpd:C00350 "Phosphatidylethanolamine; (3-Phosphatidyl)ethanolamine; (3-Phosphatidyl)-ethanolamine; Cephalin; O-(1-beta-Acyl-2-acyl-sn-glycero-3-phospho)ethanolamine; 1-Acyl-2-acyl-sn-glycero-3-phosphoethanolamine; L-1-Phosphatidylethanolamine"
C05698	0.999001	-0.134286	cpd:C05698 "Selenohomocysteine"
C01190	0.999001	-0.134563	cpd:C01190 "beta-D-Glucosyl-(1<->1)-ceramide; Glucosylceramide; Glucocerebroside; D-Glucosyl-N-acylsphingosine"
C00116	0.999001	-0.134892	cpd:C00116 "Glycerol; Glycerin; 1,2,3-Trihydroxypropane; 1,2,3-Propanetriol"
C05844	0.999001	-0.136098	cpd:C05844 "5-L-Glutamyl-taurine; 5-Glutamyl-taurine; Glutaurine"
C00157	0.999001	-0.136363	cpd:C00157 "Phosphatidylcholine; Lecithin; Phosphatidyl-N-trimethylethanolamine; 1,2-Diacyl-sn-glycero-3-phosphocholine; Choline phosphatide; 3-sn-Phosphatidylcholine"
C00157	0.999001	-0.136417	cpd:C00157 "Phosphatidylcholine; Lecithin; Phosphatidyl-N-trimethylethanolamine; 1,2-Diacyl-sn-glycero-3-phosphocholine; Choline phosphatide; 3-sn-Phosphatidylcholine"
C00157	0.999001	-0.13732	cpd:C00157 "Phosphatidylcholine; Lecithin; Phosphatidyl-N-trimethylethanolamine; 1,2-Diacyl-sn-glycero-3-phosphocholine; Choline phosphatide; 3-sn-Phosphatidylcholine"
C06730	0.999001	-0.137335	cpd:C06730 "4-Methylcatechol; 3,4-Dihydroxytoluene; 1,2-Dihydroxy-4-methylbenzene; 4-Methyl-1,2-benzenediol"
C00157	0.999001	-0.137426	cpd:C00157 "Phosphatidylcholine; Lecithin; Phosphatidyl-N-trimethylethanolamine; 1,2-Diacyl-sn-glycero-3-phosphocholine; Choline phosphatide; 3-sn-Phosphatidylcholine"
C00350	0.999001	-0.13747	cpd:C00350 "Phosphatidylethanolamine; (3-Phosphatidyl)ethanolamine; (3-Phosphatidyl)-ethanolamine; Cephalin; O-(1-beta-Acyl-2-acyl-sn-glycero-3-phospho)ethanolamine; 1-Acyl-2-acyl-sn-glycero-3-phosphoethanolamine; L-1-Phosphatidylethanolamine"
C00350	0.999001	-0.137717	cpd:C00350 "Phosphatidylethanolamine; (3-Phosphatidyl)ethanolamine; (3-Phosphatidyl)-ethanolamine; Cephalin; O-(1-beta-Acyl-2-acyl-sn-glycero-3-phospho)ethanolamine; 1-Acyl-2-acyl-sn-glycero-3-phosphoethanolamine; L-1-Phosphatidylethanolamine"
C04376	0.999001	-0.138332	cpd:C04376 "5'-Phosphoribosyl-N-formylglycinamide; N-Formyl-GAR; N-Formylglycinamide ribonucleotide; N2-Formyl-N1-(5-phospho-D-ribosyl)glycinamide"
C05774	0.999001	-0.138382	cpd:C05774 "Cobinamide; Cob(I)inamide"
C00350	0.999001	-0.138691	cpd:C00350 "Phosphatidylethanolamine; (3-Phosphatidyl)ethanolamine; (3-Phosphatidyl)-ethanolamine; Cephalin; O-(1-beta-Acyl-2-acyl-sn-glycero-3-phospho)ethanolamine; 1-Acyl-2-acyl-sn-glycero-3-phosphoethanolamine; L-1-Phosphatidylethanolamine"
C01267	0.999001	-0.138758	cpd:C01267 "3-(Imidazol-4-yl)-2-oxopropyl phosphate; Imidazole-acetol phosphate"
C00157	0.999001	-0.139075	cpd:C00157 "Phosphatidylcholine; Lecithin; Phosphatidyl-N-trimethylethanolamine; 1,2-Diacyl-sn-glycero-3-phosphocholine; Choline phosphatide; 3-sn-Phosphatidylcholine"
C00280	0.999001	-0.13945	cpd:C00280 "Androstenedione; Androst-4-ene-3,17-dione; 4-Androstene-3,17-dione"
C00157	0.999001	-0.14031	cpd:C00157 "Phosphatidylcholine; Lecithin; Phosphatidyl-N-trimethylethanolamine; 1,2-Diacyl-sn-glycero-3-phosphocholine; Choline phosphatide; 3-sn-Phosphatidylcholine"
C06103	0.999001	-0.140311	cpd:C06103 "6-Hydroxyhexanoic acid; 6-Hydroxyhexanoate"
C01083	0.999001	-0.14043	cpd:C01083 "alpha,alpha-Trehalose; alpha,alpha'-Trehalose; Trehalose"
C01595	0.999001	-0.141141	cpd:C01595 "Linoleate; Linoleic acid; (9Z,12Z)-Octadecadienoic acid; 9-cis,12-cis-Octadecadienoate; 9-cis,12-cis-Octadecadienoic acid"
C04598	0.999001	-0.141476	cpd:C04598 "2-Acetyl-1-alkyl-sn-glycero-3-phosphocholine; Platelet-activating factor; PAF"
C02737	0.999001	-0.141638	cpd:C02737 "Phosphatidylserine; Phosphatidyl-L-serine; 1,2-Diacyl-sn-glycerol 3-phospho-L-serine; 3-O-sn-Phosphatidyl-L-serine; O3-Phosphatidyl-L-serine; L-1-Phosphatidylserine"
C06423	0.999001	-0.141707	cpd:C06423 "Octanoic acid; Caprylic acid; Octylic acid"
C00416	0.999001	-0.141874	cpd:C00416 "Phosphatidate; Phosphatidic acid; 1,2-Diacyl-sn-glycerol 3-phosphate; 3-sn-Phosphatidate"
C00590	0.999001	-0.142178	cpd:C00590 "Coniferyl alcohol; Coniferol; 4-(3-Hydroxy-1-propenyl)-2-methoxyphenol; trans-Coniferyl alcohol"
C02528	0.999001	-0.144122	cpd:C02528 "Chenodeoxycholate; Chenodeoxycholic acid; 3alpha,7alpha-Dihydroxy-5beta-cholanic acid; Chenodiol"
C00157	0.999001	-0.145125	cpd:C00157 "Phosphatidylcholine; Lecithin; Phosphatidyl-N-trimethylethanolamine; 1,2-Diacyl-sn-glycero-3-phosphocholine; Choline phosphatide; 3-sn-Phosphatidylcholine"
C00257	0.999001	-0.145271	cpd:C00257 "D-Gluconic acid; D-Gluconate; D-gluco-Hexonic acid"
C01571	0.999001	-0.146142	cpd:C01571 "Decanoic acid; Decanoate; Decylic acid; n-Capric acid"
C00350	0.999001	-0.146481	cpd:C00350 "Phosphatidylethanolamine; (3-Phosphatidyl)ethanolamine; (3-Phosphatidyl)-ethanolamine; Cephalin; O-(1-beta-Acyl-2-acyl-sn-glycero-3-phospho)ethanolamine; 1-Acyl-2-acyl-sn-glycero-3-phosphoethanolamine; L-1-Phosphatidylethanolamine"
C14155	0.999001	-0.147876	cpd:C14155 "gamma-Tocotrienol"
C14143	0.999001	-0.148705	cpd:C14143 "Adipyl-CoA; 5-Carboxypentanoyl-CoA"
C00178	0.999001	-0.148951	cpd:C00178 "Thymine; 5-Methyluracil"
C00350	0.999001	-0.148962	cpd:C00350 "Phosphatidylethanolamine; (3-Phosphatidyl)ethanolamine; (3-Phosphatidyl)-ethanolamine; Cephalin; O-(1-beta-Acyl-2-acyl-sn-glycero-3-phospho)ethanolamine; 1-Acyl-2-acyl-sn-glycero-3-phosphoethanolamine; L-1-Phosphatidylethanolamine"
C06427	0.999001	-0.149324	cpd:C06427 "(9Z,12Z,15Z)-Octadecatrienoic acid; alpha-Linolenic acid; 9,12,15-Octadecatrienoic acid; Linolenate; alpha-Linolenate"
C00350	0.999001	-0.149401	cpd:C00350 "Phosphatidylethanolamine; (3-Phosphatidyl)ethanolamine; (3-Phosphatidyl)-ethanolamine; Cephalin; O-(1-beta-Acyl-2-acyl-sn-glycero-3-phospho)ethanolamine; 1-Acyl-2-acyl-sn-glycero-3-phosphoethanolamine; L-1-Phosphatidylethanolamine"
C02235	0.999001	-0.149507	cpd:C02235 "4-Nitrocatechol"
C00350	0.999001	-0.149609	cpd:C00350 "Phosphatidylethanolamine; (3-Phosphatidyl)ethanolamine; (3-Phosphatidyl)-ethanolamine; Cephalin; O-(1-beta-Acyl-2-acyl-sn-glycero-3-phospho)ethanolamine; 1-Acyl-2-acyl-sn-glycero-3-phosphoethanolamine; L-1-Phosphatidylethanolamine"
C00147	0.999001	-0.149897	cpd:C00147 "Adenine; 6-Aminopurine"
C04756	0.999001	-0.149956	cpd:C04756 "O-1-Alk-1-enyl-2-acyl-sn-glycero-3-phosphoethanolamine; Phosphatidalethanolamine; Plasmenylethanolamine; Ethanolamineplasmalogen; 2-Acyl-1-(1-alkenyl)-sn-glycero-3-phosphoethanolamine; 1-Alkenyl-2-acylglycerophosphoethanolamine"
C00493	0.999001	-0.149989	cpd:C00493 "Shikimate; Shikimic acid; 3,4,5-Trihydroxy-1-cyclohexenecarboxylic acid"
C00157	0.999001	-0.150044	cpd:C00157 "Phosphatidylcholine; Lecithin; Phosphatidyl-N-trimethylethanolamine; 1,2-Diacyl-sn-glycero-3-phosphocholine; Choline phosphatide; 3-sn-Phosphatidylcholine"
C00350	0.999001	-0.150142	cpd:C00350 "Phosphatidylethanolamine; (3-Phosphatidyl)ethanolamine; (3-Phosphatidyl)-ethanolamine; Cephalin; O-(1-beta-Acyl-2-acyl-sn-glycero-3-phospho)ethanolamine; 1-Acyl-2-acyl-sn-glycero-3-phosphoethanolamine; L-1-Phosphatidylethanolamine"
C06427	0.999001	-0.150351	cpd:C06427 "(9Z,12Z,15Z)-Octadecatrienoic acid; alpha-Linolenic acid; 9,12,15-Octadecatrienoic acid; Linolenate; alpha-Linolenate"
C00402	0.999001	-0.15039	cpd:C00402 "D-Aspartate; D-Aspartic acid"
C00214	0.999001	-0.150441	cpd:C00214 "Thymidine; Deoxythymidine"
C00157	0.999001	-0.150874	cpd:C00157 "Phosphatidylcholine; Lecithin; Phosphatidyl-N-trimethylethanolamine; 1,2-Diacyl-sn-glycero-3-phosphocholine; Choline phosphatide; 3-sn-Phosphatidylcholine"
C01659	0.999001	-0.150886	cpd:C01659 "Acrylamide; 2-Propenamide"
C00418	0.999001	-0.150907	cpd:C00418 "(R)-Mevalonate; Mevalonic acid; 3,5-Dihydroxy-3-methylvaleric acid"
C01586	0.999001	-0.151145	cpd:C01586 "Hippurate; Hippuric acid; N-Benzoylglycine; Benzoylaminoacetic acid"
C00157	0.999001	-0.151246	cpd:C00157 "Phosphatidylcholine; Lecithin; Phosphatidyl-N-trimethylethanolamine; 1,2-Diacyl-sn-glycero-3-phosphocholine; Choline phosphatide; 3-sn-Phosphatidylcholine"
C04666	0.999001	-0.151296	cpd:C04666 "D-erythro-1-(Imidazol-4-yl)glycerol 3-phosphate; D-erythro-Imidazole-glycerol 3-phosphate; D-erythro-Imidazole-glycerol phosphate"
C00350	0.999001	-0.151394	cpd:C00350 "Phosphatidylethanolamine; (3-Phosphatidyl)ethanolamine; (3-Phosphatidyl)-ethanolamine; Cephalin; O-(1-beta-Acyl-2-acyl-sn-glycero-3-phospho)ethanolamine; 1-Acyl-2-acyl-sn-glycero-3-phosphoethanolamine; L-1-Phosphatidylethanolamine"
C00350	0.999001	-0.151595	cpd:C00350 "Phosphatidylethanolamine; (3-Phosphatidyl)ethanolamine; (3-Phosphatidyl)-ethanolamine; Cephalin; O-(1-beta-Acyl-2-acyl-sn-glycero-3-phospho)ethanolamine; 1-Acyl-2-acyl-sn-glycero-3-phosphoethanolamine; L-1-Phosphatidylethanolamine"
C06206	0.999001	-0.151912	cpd:C06206 "Benzoyl phosphate"
C00183	0.999001	-0.151939	cpd:C00183 "L-Valine; 2-Amino-3-methylbutyric acid"
C00157	0.999001	-0.152029	cpd:C00157 "Phosphatidylcholine; Lecithin; Phosphatidyl-N-trimethylethanolamine; 1,2-Diacyl-sn-glycero-3-phosphocholine; Choline phosphatide; 3-sn-Phosphatidylcholine"
C00350	0.999001	-0.15212	cpd:C00350 "Phosphatidylethanolamine; (3-Phosphatidyl)ethanolamine; (3-Phosphatidyl)-ethanolamine; Cephalin; O-(1-beta-Acyl-2-acyl-sn-glycero-3-phospho)ethanolamine; 1-Acyl-2-acyl-sn-glycero-3-phosphoethanolamine; L-1-Phosphatidylethanolamine"
C00157	0.999001	-0.152779	cpd:C00157 "Phosphatidylcholine; Lecithin; Phosphatidyl-N-trimethylethanolamine; 1,2-Diacyl-sn-glycero-3-phosphocholine; Choline phosphatide; 3-sn-Phosphatidylcholine"
C00422	0.999001	-0.153138	cpd:C00422 "Triacylglycerol; Triglyceride"
C00208	0.999001	-0.153206	cpd:C00208 "Maltose; Malt sugar; alpha-D-Glucopyranosyl-(1->4)-D-glucopyranose"
C05481	0.999001	-0.153222	cpd:C05481 "Cortolone"
C05481	0.999001	-0.153222	cpd:C05481 "Cortolone"
C00350	0.999001	-0.153471	cpd:C00350 "Phosphatidylethanolamine; (3-Phosphatidyl)ethanolamine; (3-Phosphatidyl)-ethanolamine; Cephalin; O-(1-beta-Acyl-2-acyl-sn-glycero-3-phospho)ethanolamine; 1-Acyl-2-acyl-sn-glycero-3-phosphoethanolamine; L-1-Phosphatidylethanolamine"
C00063	0.999001	-0.154132	cpd:C00063 "CTP; Cytidine 5'-triphosphate; Cytidine triphosphate"
C04230	0.999001	-0.154796	cpd:C04230 "1-Acyl-sn-glycero-3-phosphocholine; 1-Acyl-sn-glycerol-3-phosphocholine; alpha-Acylglycerophosphocholine; 2-Lysolecithin; 2-Lysophosphatidylcholine; 1-Acylglycerophosphocholine"
C00350	0.999001	-0.155109	cpd:C00350 "Phosphatidylethanolamine; (3-Phosphatidyl)ethanolamine; (3-Phosphatidyl)-ethanolamine; Cephalin; O-(1-beta-Acyl-2-acyl-sn-glycero-3-phospho)ethanolamine; 1-Acyl-2-acyl-sn-glycero-3-phosphoethanolamine; L-1-Phosphatidylethanolamine"
C14154	0.999001	-0.155518	cpd:C14154 "beta-Tocotrienol"
C00243	0.999001	-0.155532	cpd:C00243 "Lactose; 1-beta-D-Galactopyranosyl-4-D-glucopyranose; beta-D-Gal-(1->4)-D-Glc; Milk sugar"
C01412	0.999001	-0.155975	cpd:C01412 "Butanal; Butyraldehyde"
C00157	0.999001	-0.156876	cpd:C00157 "Phosphatidylcholine; Lecithin; Phosphatidyl-N-trimethylethanolamine; 1,2-Diacyl-sn-glycero-3-phosphocholine; Choline phosphatide; 3-sn-Phosphatidylcholine"
C00350	0.999001	-0.157023	cpd:C00350 "Phosphatidylethanolamine; (3-Phosphatidyl)ethanolamine; (3-Phosphatidyl)-ethanolamine; Cephalin; O-(1-beta-Acyl-2-acyl-sn-glycero-3-phospho)ethanolamine; 1-Acyl-2-acyl-sn-glycero-3-phosphoethanolamine; L-1-Phosphatidylethanolamine"
C02835	0.999001	-0.157089	cpd:C02835 "Imidazole-4-acetate; Imidazoleacetic acid; 4-Imidazoleacetate"
C00842	0.999001	-0.157282	cpd:C00842 "dTDP-glucose; dTDP-D-glucose; dTDP-alpha-D-glucose"
C06010	0.999001	-0.157683	cpd:C06010 "(S)-2-Acetolactate; (S)-2-Hydroxy-2-methyl-3-oxobutanoate; (2S)-2-Hydroxy-2-methyl-3-oxobutanoate"
C00350	0.999001	-0.157893	cpd:C00350 "Phosphatidylethanolamine; (3-Phosphatidyl)ethanolamine; (3-Phosphatidyl)-ethanolamine; Cephalin; O-(1-beta-Acyl-2-acyl-sn-glycero-3-phospho)ethanolamine; 1-Acyl-2-acyl-sn-glycero-3-phosphoethanolamine; L-1-Phosphatidylethanolamine"
C01659	0.999001	-0.158298	cpd:C01659 "Acrylamide; 2-Propenamide"
C00157	0.999001	-0.158664	cpd:C00157 "Phosphatidylcholine; Lecithin; Phosphatidyl-N-trimethylethanolamine; 1,2-Diacyl-sn-glycero-3-phosphocholine; Choline phosphatide; 3-sn-Phosphatidylcholine"
C00157	0.999001	-0.15922	cpd:C00157 "Phosphatidylcholine; Lecithin; Phosphatidyl-N-trimethylethanolamine; 1,2-Diacyl-sn-glycero-3-phosphocholine; Choline phosphatide; 3-sn-Phosphatidylcholine"
C00157	0.999001	-0.15931	cpd:C00157 "Phosphatidylcholine; Lecithin; Phosphatidyl-N-trimethylethanolamine; 1,2-Diacyl-sn-glycero-3-phosphocholine; Choline phosphatide; 3-sn-Phosphatidylcholine"
C02686	0.999001	-0.159333	cpd:C02686 "Galactosylceramide; Galactocerebroside; D-Galactosyl-N-acylsphingosine; Cerebroside; D-Galactosylceramide"
C05482	0.999001	-0.159395	cpd:C05482 "Cortol"
C00350	0.999001	-0.160437	cpd:C00350 "Phosphatidylethanolamine; (3-Phosphatidyl)ethanolamine; (3-Phosphatidyl)-ethanolamine; Cephalin; O-(1-beta-Acyl-2-acyl-sn-glycero-3-phospho)ethanolamine; 1-Acyl-2-acyl-sn-glycero-3-phosphoethanolamine; L-1-Phosphatidylethanolamine"
C00350	0.999001	-0.160516	cpd:C00350 "Phosphatidylethanolamine; (3-Phosphatidyl)ethanolamine; (3-Phosphatidyl)-ethanolamine; Cephalin; O-(1-beta-Acyl-2-acyl-sn-glycero-3-phospho)ethanolamine; 1-Acyl-2-acyl-sn-glycero-3-phosphoethanolamine; L-1-Phosphatidylethanolamine"
C00157	0.999001	-0.160627	cpd:C00157 "Phosphatidylcholine; Lecithin; Phosphatidyl-N-trimethylethanolamine; 1,2-Diacyl-sn-glycero-3-phosphocholine; Choline phosphatide; 3-sn-Phosphatidylcholine"
C00157	0.999001	-0.161141	cpd:C00157 "Phosphatidylcholine; Lecithin; Phosphatidyl-N-trimethylethanolamine; 1,2-Diacyl-sn-glycero-3-phosphocholine; Choline phosphatide; 3-sn-Phosphatidylcholine"
C00325	0.999001	-0.161383	cpd:C00325 "GDP-L-fucose; GDP-beta-L-fucose"
C00350	0.999001	-0.161486	cpd:C00350 "Phosphatidylethanolamine; (3-Phosphatidyl)ethanolamine; (3-Phosphatidyl)-ethanolamine; Cephalin; O-(1-beta-Acyl-2-acyl-sn-glycero-3-phospho)ethanolamine; 1-Acyl-2-acyl-sn-glycero-3-phosphoethanolamine; L-1-Phosphatidylethanolamine"
C00350	0.999001	-0.161527	cpd:C00350 "Phosphatidylethanolamine; (3-Phosphatidyl)ethanolamine; (3-Phosphatidyl)-ethanolamine; Cephalin; O-(1-beta-Acyl-2-acyl-sn-glycero-3-phospho)ethanolamine; 1-Acyl-2-acyl-sn-glycero-3-phosphoethanolamine; L-1-Phosphatidylethanolamine"
C05482	0.999001	-0.161585	cpd:C05482 "Cortol"
C02679	0.999001	-0.161869	cpd:C02679 "Dodecanoic acid; Dodecanoate; Dodecylcarboxylate; Lauric acid"
C03033	0.999001	-0.161916	cpd:C03033 "beta-D-Glucuronoside; O-beta-D-Glucuronoside; Glucuronide; beta-D-Glucuronide"
C00157	0.999001	-0.162376	cpd:C00157 "Phosphatidylcholine; Lecithin; Phosphatidyl-N-trimethylethanolamine; 1,2-Diacyl-sn-glycero-3-phosphocholine; Choline phosphatide; 3-sn-Phosphatidylcholine"
C00696	0.999001	-0.16238	cpd:C00696 "Prostaglandin D2; (5Z,13E)-(15S)-9alpha,15-Dihydroxy-11-oxoprosta-5,13-dienoate; (5Z,13E,15S)-9alpha,15-Dihydroxy-11-oxoprosta-5,13-dienoate; PGD2"
C00157	0.999001	-0.162971	cpd:C00157 "Phosphatidylcholine; Lecithin; Phosphatidyl-N-trimethylethanolamine; 1,2-Diacyl-sn-glycero-3-phosphocholine; Choline phosphatide; 3-sn-Phosphatidylcholine"
C00091	0.999001	-0.164178	cpd:C00091 "Succinyl-CoA; Succinyl coenzyme A"
C00243	0.999001	-0.164232	cpd:C00243 "Lactose; 1-beta-D-Galactopyranosyl-4-D-glucopyranose; beta-D-Gal-(1->4)-D-Glc; Milk sugar"
C00157	0.999001	-0.165106	cpd:C00157 "Phosphatidylcholine; Lecithin; Phosphatidyl-N-trimethylethanolamine; 1,2-Diacyl-sn-glycero-3-phosphocholine; Choline phosphatide; 3-sn-Phosphatidylcholine"
C05356	0.999001	-0.165176	cpd:C05356 "5(S)-HPETE; 5(S)-Hydroperoxy-6-trans-8,11,14-cis-eicosatetraenoic acid; (6E,8Z,11Z,14Z)-(5S)-5-Hydroperoxyeicosa-6,8,11,14-tetraenoate; (6E,8Z,11Z,14Z)-(5S)-5-Hydroperoxyeicosa-6,8,11,14-tetraenoic acid; (5S,6E,8Z,11Z,14Z)-5-Hydroperoxyicosa-6,8,11,14-tetraenoate"
C05356	0.999001	-0.165176	cpd:C05356 "5(S)-HPETE; 5(S)-Hydroperoxy-6-trans-8,11,14-cis-eicosatetraenoic acid; (6E,8Z,11Z,14Z)-(5S)-5-Hydroperoxyeicosa-6,8,11,14-tetraenoate; (6E,8Z,11Z,14Z)-(5S)-5-Hydroperoxyeicosa-6,8,11,14-tetraenoic acid; (5S,6E,8Z,11Z,14Z)-5-Hydroperoxyicosa-6,8,11,14-tetraenoate"
C05966	0.999001	-0.165176	cpd:C05966 "15(S)-HPETE; (5Z,8Z,11Z,13E)-(15S)-15-Hydroperoxyicosa-5,8,11,13-tetraenoic acid; 15-Hydroperoxyeicosatetraenoate; 15-Hydroperoxyicosatetraenoate; 15-Hydroperoxyeicosatetraenoic acid; 15-Hydroperoxyicosatetraenoic acid; (5Z,8Z,11Z,13E)-(15S)-15-Hydroperoxyicosa-5,8,11,13-tetraenoate"
C00350	0.999001	-0.165472	cpd:C00350 "Phosphatidylethanolamine; (3-Phosphatidyl)ethanolamine; (3-Phosphatidyl)-ethanolamine; Cephalin; O-(1-beta-Acyl-2-acyl-sn-glycero-3-phospho)ethanolamine; 1-Acyl-2-acyl-sn-glycero-3-phosphoethanolamine; L-1-Phosphatidylethanolamine"
C06103	0.999001	-0.165472	cpd:C06103 "6-Hydroxyhexanoic acid; 6-Hydroxyhexanoate"
C04598	0.999001	-0.165626	cpd:C04598 "2-Acetyl-1-alkyl-sn-glycero-3-phosphocholine; Platelet-activating factor; PAF"
C05528	0.999001	-0.166178	cpd:C05528 "3-Sulfopyruvate; 3-Sulfopyruvic acid"
C00350	0.999001	-0.166255	cpd:C00350 "Phosphatidylethanolamine; (3-Phosphatidyl)ethanolamine; (3-Phosphatidyl)-ethanolamine; Cephalin; O-(1-beta-Acyl-2-acyl-sn-glycero-3-phospho)ethanolamine; 1-Acyl-2-acyl-sn-glycero-3-phosphoethanolamine; L-1-Phosphatidylethanolamine"
C00350	0.999001	-0.166353	cpd:C00350 "Phosphatidylethanolamine; (3-Phosphatidyl)ethanolamine; (3-Phosphatidyl)-ethanolamine; Cephalin; O-(1-beta-Acyl-2-acyl-sn-glycero-3-phospho)ethanolamine; 1-Acyl-2-acyl-sn-glycero-3-phosphoethanolamine; L-1-Phosphatidylethanolamine"
C00157	0.999001	-0.166486	cpd:C00157 "Phosphatidylcholine; Lecithin; Phosphatidyl-N-trimethylethanolamine; 1,2-Diacyl-sn-glycero-3-phosphocholine; Choline phosphatide; 3-sn-Phosphatidylcholine"
C05414	0.999001	-0.166806	cpd:C05414 "all-trans-Phytofluene"
C06730	0.999001	-0.167178	cpd:C06730 "4-Methylcatechol; 3,4-Dihydroxytoluene; 1,2-Dihydroxy-4-methylbenzene; 4-Methyl-1,2-benzenediol"
C00416	0.999001	-0.167246	cpd:C00416 "Phosphatidate; Phosphatidic acid; 1,2-Diacyl-sn-glycerol 3-phosphate; 3-sn-Phosphatidate"
C00208	0.999001	-0.168118	cpd:C00208 "Maltose; Malt sugar; alpha-D-Glucopyranosyl-(1->4)-D-glucopyranose"
C00411	0.999001	-0.168514	cpd:C00411 "Sinapoyl-CoA"
C00350	0.999001	-0.168565	cpd:C00350 "Phosphatidylethanolamine; (3-Phosphatidyl)ethanolamine; (3-Phosphatidyl)-ethanolamine; Cephalin; O-(1-beta-Acyl-2-acyl-sn-glycero-3-phospho)ethanolamine; 1-Acyl-2-acyl-sn-glycero-3-phosphoethanolamine; L-1-Phosphatidylethanolamine"
C03114	0.999001	-0.168974	cpd:C03114 "Dimethylbenzimidazole; 5,6-Dimethylbenzimidazole"
C05432	0.999001	-0.169262	cpd:C05432 "Lycopene; all-trans-Lycopene"
C02737	0.999001	-0.169585	cpd:C02737 "Phosphatidylserine; Phosphatidyl-L-serine; 1,2-Diacyl-sn-glycerol 3-phospho-L-serine; 3-O-sn-Phosphatidyl-L-serine; O3-Phosphatidyl-L-serine; L-1-Phosphatidylserine"
C05827	0.999001	-0.169767	cpd:C05827 "Methylimidazole acetaldehyde; 1-Methylimidazole-4-acetaldehyde; Methylimidazoleacetaldehyde"
C00157	0.999001	-0.169873	cpd:C00157 "Phosphatidylcholine; Lecithin; Phosphatidyl-N-trimethylethanolamine; 1,2-Diacyl-sn-glycero-3-phosphocholine; Choline phosphatide; 3-sn-Phosphatidylcholine"
C00350	0.999001	-0.170297	cpd:C00350 "Phosphatidylethanolamine; (3-Phosphatidyl)ethanolamine; (3-Phosphatidyl)-ethanolamine; Cephalin; O-(1-beta-Acyl-2-acyl-sn-glycero-3-phospho)ethanolamine; 1-Acyl-2-acyl-sn-glycero-3-phosphoethanolamine; L-1-Phosphatidylethanolamine"
C00350	0.999001	-0.170454	cpd:C00350 "Phosphatidylethanolamine; (3-Phosphatidyl)ethanolamine; (3-Phosphatidyl)-ethanolamine; Cephalin; O-(1-beta-Acyl-2-acyl-sn-glycero-3-phospho)ethanolamine; 1-Acyl-2-acyl-sn-glycero-3-phosphoethanolamine; L-1-Phosphatidylethanolamine"
C11143	0.999001	-0.170524	cpd:C11143 "Dimethyl sulfoxide; DMSO"
C04230	0.999001	-0.17159	cpd:C04230 "1-Acyl-sn-glycero-3-phosphocholine; 1-Acyl-sn-glycerol-3-phosphocholine; alpha-Acylglycerophosphocholine; 2-Lysolecithin; 2-Lysophosphatidylcholine; 1-Acylglycerophosphocholine"
C00157	0.999001	-0.171816	cpd:C00157 "Phosphatidylcholine; Lecithin; Phosphatidyl-N-trimethylethanolamine; 1,2-Diacyl-sn-glycero-3-phosphocholine; Choline phosphatide; 3-sn-Phosphatidylcholine"
C00350	0.999001	-0.171956	cpd:C00350 "Phosphatidylethanolamine; (3-Phosphatidyl)ethanolamine; (3-Phosphatidyl)-ethanolamine; Cephalin; O-(1-beta-Acyl-2-acyl-sn-glycero-3-phospho)ethanolamine; 1-Acyl-2-acyl-sn-glycero-3-phosphoethanolamine; L-1-Phosphatidylethanolamine"
C16399	0.999001	-0.172029	cpd:C16399 "2,4-Diamino-6-hydroxylaminotoluene"
C00157	0.999001	-0.172441	cpd:C00157 "Phosphatidylcholine; Lecithin; Phosphatidyl-N-trimethylethanolamine; 1,2-Diacyl-sn-glycero-3-phosphocholine; Choline phosphatide; 3-sn-Phosphatidylcholine"
C00157	0.999001	-0.172669	cpd:C00157 "Phosphatidylcholine; Lecithin; Phosphatidyl-N-trimethylethanolamine; 1,2-Diacyl-sn-glycero-3-phosphocholine; Choline phosphatide; 3-sn-Phosphatidylcholine"
C00877	0.999001	-0.173267	cpd:C00877 "Crotonoyl-CoA; Crotonyl-CoA; 2-Butenoyl-CoA; trans-But-2-enoyl-CoA; But-2-enoyl-CoA; (E)-But-2-enoyl-CoA"
C06423	0.999001	-0.173305	cpd:C06423 "Octanoic acid; Caprylic acid; Octylic acid"
C11437	0.999001	-0.17395	cpd:C11437 "1-Deoxy-D-xylulose 5-phosphate"
C00243	0.999001	-0.174362	cpd:C00243 "Lactose; 1-beta-D-Galactopyranosyl-4-D-glucopyranose; beta-D-Gal-(1->4)-D-Glc; Milk sugar"
C01219	0.999001	-0.174478	cpd:C01219 "CDP-4-dehydro-6-deoxy-D-glucose"
C04734	0.999001	-0.174527	cpd:C04734 "1-(5'-Phosphoribosyl)-5-formamido-4-imidazolecarboxamide; 5'-Phosphoribosyl-5-formamido-4-imidazolecarboxamide; 5-Formamido-1-(5-phosphoribosyl)imidazole-4-carboxamide; 5-Formamido-1-(5-phospho-D-ribosyl)imidazole-4-carboxamide; FAICAR"
C01190	0.999001	-0.174739	cpd:C01190 "beta-D-Glucosyl-(1<->1)-ceramide; Glucosylceramide; Glucocerebroside; D-Glucosyl-N-acylsphingosine"
C00157	0.999001	-0.175602	cpd:C00157 "Phosphatidylcholine; Lecithin; Phosphatidyl-N-trimethylethanolamine; 1,2-Diacyl-sn-glycero-3-phosphocholine; Choline phosphatide; 3-sn-Phosphatidylcholine"
C12248	0.999001	-0.17579	cpd:C12248 "5-Hydroxy-2-oxo-4-ureido-2,5-dihydro-1H-imidazole-5-carboxylate; 2-Oxo-4-hydroxy-4-carboxy-5-ureidoimidazoline"
C00157	0.999001	-0.17597	cpd:C00157 "Phosphatidylcholine; Lecithin; Phosphatidyl-N-trimethylethanolamine; 1,2-Diacyl-sn-glycero-3-phosphocholine; Choline phosphatide; 3-sn-Phosphatidylcholine"
C05607	0.999001	-0.176	cpd:C05607 "Phenyllactate; (R)-Phenyllactate"
C01290	0.999001	-0.176254	cpd:C01290 "beta-D-Galactosyl-(1->4)-beta-D-glucosyl-(1<->1)-ceramide; beta-D-Galactosyl-1,4-beta-D-glucosylceramide; Lactosylceramide; Gal-beta1->4Glc-beta1->1'Cer; LacCer; Lactosyl-N-acylsphingosine; D-Galactosyl-1,4-beta-D-glucosylceramide"
C00350	0.999001	-0.176539	cpd:C00350 "Phosphatidylethanolamine; (3-Phosphatidyl)ethanolamine; (3-Phosphatidyl)-ethanolamine; Cephalin; O-(1-beta-Acyl-2-acyl-sn-glycero-3-phospho)ethanolamine; 1-Acyl-2-acyl-sn-glycero-3-phosphoethanolamine; L-1-Phosphatidylethanolamine"
C00184	0.999001	-0.177351	cpd:C00184 "Glycerone; Dihydroxyacetone; 1,3-Dihydroxyacetone; 1,3-Dihydroxy-2-propanone; 1,3-Dihydroxypropan-2-one"
C00350	0.999001	-0.177486	cpd:C00350 "Phosphatidylethanolamine; (3-Phosphatidyl)ethanolamine; (3-Phosphatidyl)-ethanolamine; Cephalin; O-(1-beta-Acyl-2-acyl-sn-glycero-3-phospho)ethanolamine; 1-Acyl-2-acyl-sn-glycero-3-phosphoethanolamine; L-1-Phosphatidylethanolamine"
C16618	0.999001	-0.177566	cpd:C16618 "6-Thioxanthine 5'-monophosphate"
C05629	0.999001	-0.177675	cpd:C05629 "Phenylpropanoate; 3-Phenyl-propionic acid; 3-Phenylpropanoic acid; 3-Phenylpropionic acid"
C00350	0.999001	-0.177966	cpd:C00350 "Phosphatidylethanolamine; (3-Phosphatidyl)ethanolamine; (3-Phosphatidyl)-ethanolamine; Cephalin; O-(1-beta-Acyl-2-acyl-sn-glycero-3-phospho)ethanolamine; 1-Acyl-2-acyl-sn-glycero-3-phosphoethanolamine; L-1-Phosphatidylethanolamine"
C01571	0.999001	-0.178277	cpd:C01571 "Decanoic acid; Decanoate; Decylic acid; n-Capric acid"
C16335	0.999001	-0.178913	cpd:C16335 "OPC4-CoA"
C00350	0.999001	-0.179979	cpd:C00350 "Phosphatidylethanolamine; (3-Phosphatidyl)ethanolamine; (3-Phosphatidyl)-ethanolamine; Cephalin; O-(1-beta-Acyl-2-acyl-sn-glycero-3-phospho)ethanolamine; 1-Acyl-2-acyl-sn-glycero-3-phosphoethanolamine; L-1-Phosphatidylethanolamine"
C00350	0.999001	-0.180544	cpd:C00350 "Phosphatidylethanolamine; (3-Phosphatidyl)ethanolamine; (3-Phosphatidyl)-ethanolamine; Cephalin; O-(1-beta-Acyl-2-acyl-sn-glycero-3-phospho)ethanolamine; 1-Acyl-2-acyl-sn-glycero-3-phosphoethanolamine; L-1-Phosphatidylethanolamine"
C00157	0.999001	-0.181349	cpd:C00157 "Phosphatidylcholine; Lecithin; Phosphatidyl-N-trimethylethanolamine; 1,2-Diacyl-sn-glycero-3-phosphocholine; Choline phosphatide; 3-sn-Phosphatidylcholine"
C01236	0.999001	-0.181693	cpd:C01236 "D-Glucono-1,5-lactone 6-phosphate; 6-Phospho-D-glucono-1,5-lactone"
C00492	0.999001	-0.181756	cpd:C00492 "Raffinose; Melitose; Melitriose; Gossypose; 6G-alpha-D-galactosylsucrose"
C00350	0.999001	-0.183182	cpd:C00350 "Phosphatidylethanolamine; (3-Phosphatidyl)ethanolamine; (3-Phosphatidyl)-ethanolamine; Cephalin; O-(1-beta-Acyl-2-acyl-sn-glycero-3-phospho)ethanolamine; 1-Acyl-2-acyl-sn-glycero-3-phosphoethanolamine; L-1-Phosphatidylethanolamine"
C03427	0.999001	-0.183559	cpd:C03427 "Prephytoene diphosphate"
C00251	0.999001	-0.184037	cpd:C00251 "Chorismate; Chorismic acid; (3R,4R)-3-[(1-Carboxyethenyl)oxy]-4-hydroxycyclohexa-1,5-diene-1-carboxylate"
C03460	0.999001	-0.184526	cpd:C03460 "2-Methylprop-2-enoyl-CoA; Methacrylyl-CoA; Methylacrylyl-CoA"
C00262	0.999001	-0.184538	cpd:C00262 "Hypoxanthine; Purine-6-ol"
C00157	0.999001	-0.184616	cpd:C00157 "Phosphatidylcholine; Lecithin; Phosphatidyl-N-trimethylethanolamine; 1,2-Diacyl-sn-glycero-3-phosphocholine; Choline phosphatide; 3-sn-Phosphatidylcholine"
C00350	0.999001	-0.184648	cpd:C00350 "Phosphatidylethanolamine; (3-Phosphatidyl)ethanolamine; (3-Phosphatidyl)-ethanolamine; Cephalin; O-(1-beta-Acyl-2-acyl-sn-glycero-3-phospho)ethanolamine; 1-Acyl-2-acyl-sn-glycero-3-phosphoethanolamine; L-1-Phosphatidylethanolamine"
C01909	0.999001	-0.184707	cpd:C01909 "Dethiobiotin; Desthiobiotin"
C01149	0.999001	-0.184842	cpd:C01149 "4-Trimethylammoniobutanal"
C03033	0.999001	-0.184959	cpd:C03033 "beta-D-Glucuronoside; O-beta-D-Glucuronoside; Glucuronide; beta-D-Glucuronide"
C00164	0.999001	-0.185151	cpd:C00164 "Acetoacetate; 3-Oxobutanoic acid; beta-Ketobutyric acid; Acetoacetic acid"
C01586	0.999001	-0.185496	cpd:C01586 "Hippurate; Hippuric acid; N-Benzoylglycine; Benzoylaminoacetic acid"
C03033	0.999001	-0.185792	cpd:C03033 "beta-D-Glucuronoside; O-beta-D-Glucuronoside; Glucuronide; beta-D-Glucuronide"
C14154	0.999001	-0.186293	cpd:C14154 "beta-Tocotrienol"
C00422	0.999001	-0.1869	cpd:C00422 "Triacylglycerol; Triglyceride"
C04582	0.999001	-0.187168	cpd:C04582 "S-Methyl-5-thio-D-ribulose 1-phosphate"
C01586	0.999001	-0.187937	cpd:C01586 "Hippurate; Hippuric acid; N-Benzoylglycine; Benzoylaminoacetic acid"
C00158	0.999001	-0.188171	cpd:C00158 "Citrate; Citric acid; 2-Hydroxy-1,2,3-propanetricarboxylic acid; 2-Hydroxytricarballylic acid"
C03684	0.999001	-0.188617	cpd:C03684 "6-Pyruvoyltetrahydropterin; 6-(1,2-Dioxopropyl)-5,6,7,8-tetrahydropterin; 6-Pyruvoyl-5,6,7,8-tetrahydropterin"
C01102	0.999001	-0.188653	cpd:C01102 "O-Phospho-L-homoserine"
C02679	0.999001	-0.189309	cpd:C02679 "Dodecanoic acid; Dodecanoate; Dodecylcarboxylate; Lauric acid"
C00364	0.999001	-0.190184	cpd:C00364 "dTMP; Thymidine 5'-phosphate; Deoxythymidine 5'-phosphate; Thymidylic acid; 5'-Thymidylic acid; Thymidine monophosphate; Deoxythymidylic acid; Thymidylate"
C00059	0.999001	-0.19057	cpd:C00059 "Sulfate; Sulfuric acid"
C01290	0.999001	-0.190597	cpd:C01290 "beta-D-Galactosyl-(1->4)-beta-D-glucosyl-(1<->1)-ceramide; beta-D-Galactosyl-1,4-beta-D-glucosylceramide; Lactosylceramide; Gal-beta1->4Glc-beta1->1'Cer; LacCer; Lactosyl-N-acylsphingosine; D-Galactosyl-1,4-beta-D-glucosylceramide"
C00109	0.999001	-0.190712	cpd:C00109 "2-Oxobutanoate; 2-Ketobutyric acid; 2-Oxobutyric acid; 2-Oxobutyrate; 2-Oxobutanoic acid; alpha-Ketobutyric acid; alpha-Ketobutyrate"
C00527	0.999001	-0.1912	cpd:C00527 "Glutaryl-CoA"
C01290	0.999001	-0.191569	cpd:C01290 "beta-D-Galactosyl-(1->4)-beta-D-glucosyl-(1<->1)-ceramide; beta-D-Galactosyl-1,4-beta-D-glucosylceramide; Lactosylceramide; Gal-beta1->4Glc-beta1->1'Cer; LacCer; Lactosyl-N-acylsphingosine; D-Galactosyl-1,4-beta-D-glucosylceramide"
C00136	0.999001	-0.191961	cpd:C00136 "Butanoyl-CoA; Butyryl-CoA"
C14152	0.999001	-0.192404	cpd:C14152 "beta-Tocopherol"
C01451	0.999001	-0.192922	cpd:C01451 "Salicin; Salicoside"
C05689	0.999001	-0.193309	cpd:C05689 "Se-Methyl-L-selenocysteine"
C00350	0.999001	-0.195306	cpd:C00350 "Phosphatidylethanolamine; (3-Phosphatidyl)ethanolamine; (3-Phosphatidyl)-ethanolamine; Cephalin; O-(1-beta-Acyl-2-acyl-sn-glycero-3-phospho)ethanolamine; 1-Acyl-2-acyl-sn-glycero-3-phosphoethanolamine; L-1-Phosphatidylethanolamine"
C16618	0.999001	-0.195578	cpd:C16618 "6-Thioxanthine 5'-monophosphate"
C04230	0.999001	-0.196482	cpd:C04230 "1-Acyl-sn-glycero-3-phosphocholine; 1-Acyl-sn-glycerol-3-phosphocholine; alpha-Acylglycerophosphocholine; 2-Lysolecithin; 2-Lysophosphatidylcholine; 1-Acylglycerophosphocholine"
C05844	0.999001	-0.199124	cpd:C05844 "5-L-Glutamyl-taurine; 5-Glutamyl-taurine; Glutaurine"
C00350	0.999001	-0.199503	cpd:C00350 "Phosphatidylethanolamine; (3-Phosphatidyl)ethanolamine; (3-Phosphatidyl)-ethanolamine; Cephalin; O-(1-beta-Acyl-2-acyl-sn-glycero-3-phospho)ethanolamine; 1-Acyl-2-acyl-sn-glycero-3-phosphoethanolamine; L-1-Phosphatidylethanolamine"
C04230	0.999001	-0.199848	cpd:C04230 "1-Acyl-sn-glycero-3-phosphocholine; 1-Acyl-sn-glycerol-3-phosphocholine; alpha-Acylglycerophosphocholine; 2-Lysolecithin; 2-Lysophosphatidylcholine; 1-Acylglycerophosphocholine"
C06114	0.999001	-0.200645	cpd:C06114 "gamma-Glutamyl-beta-aminopropiononitrile; gamma-Glutamyl-3-aminopropiononitrile"
C03221	0.999001	-0.20135	cpd:C03221 "2-trans-Dodecenoyl-CoA; (2E)-Dodec-2-enoyl-CoA; (2E)-Dodecenoyl-CoA"
C16391	0.999001	-0.203791	cpd:C16391 "Trinitrotoluene; 2,4,6-Trinitrotoluene"
C04742	0.999001	-0.205471	cpd:C04742 "(15S)-15-Hydroxy-5,8,11-cis-13-trans-eicosatetraenoate; (15S)-15-Hydroxy-5,8,11-cis-13-trans-icosatetraenoate; (5Z,8Z,11Z,13E)-(15S)-15-Hydroxyicosa-5,8,11,13-tetraenoic acid; 15(S)-HETE"
C04805	0.999001	-0.205471	cpd:C04805 "5(S)-HETE; 5-Hydroxyeicosatetraenoate; 5-HETE; (6E,8Z,11Z,14Z)-(5S)-5-Hydroxyicosa-6,8,11,14-tetraenoic acid"
C00811	0.999001	-0.205952	cpd:C00811 "4-Coumarate; p-Coumaric acid; trans-4-Hydroxycinnamate; trans-p-Hydroxycinnamate; 4-Hydroxycinnamic acid; 4-Hydroxycinnamate"
C01412	0.999001	-0.206118	cpd:C01412 "Butanal; Butyraldehyde"
C00350	0.999001	-0.20687	cpd:C00350 "Phosphatidylethanolamine; (3-Phosphatidyl)ethanolamine; (3-Phosphatidyl)-ethanolamine; Cephalin; O-(1-beta-Acyl-2-acyl-sn-glycero-3-phospho)ethanolamine; 1-Acyl-2-acyl-sn-glycero-3-phosphoethanolamine; L-1-Phosphatidylethanolamine"
C01732	0.999001	-0.207291	cpd:C01732 "Mesaconate; 2-Methylfumarate; Mesaconic acid; Methylfumaric acid; (E)-2-Methyl-2-butenedioic acid"
C00206	0.999001	-0.208507	cpd:C00206 "dADP; 2'-Deoxyadenosine 5'-diphosphate"
C01190	0.999001	-0.208626	cpd:C01190 "beta-D-Glucosyl-(1<->1)-ceramide; Glucosylceramide; Glucocerebroside; D-Glucosyl-N-acylsphingosine"
C00422	0.999001	-0.209407	cpd:C00422 "Triacylglycerol; Triglyceride"
C00422	0.999001	-0.211174	cpd:C00422 "Triacylglycerol; Triglyceride"
C00063	0.999001	-0.212351	cpd:C00063 "CTP; Cytidine 5'-triphosphate; Cytidine triphosphate"
C11437	0.999001	-0.214129	cpd:C11437 "1-Deoxy-D-xylulose 5-phosphate"
C00144	0.999001	-0.216236	cpd:C00144 "GMP; Guanosine 5'-phosphate; Guanosine monophosphate; Guanosine 5'-monophosphate; Guanylic acid"
C01290	0.999001	-0.2175	cpd:C01290 "beta-D-Galactosyl-(1->4)-beta-D-glucosyl-(1<->1)-ceramide; beta-D-Galactosyl-1,4-beta-D-glucosylceramide; Lactosylceramide; Gal-beta1->4Glc-beta1->1'Cer; LacCer; Lactosyl-N-acylsphingosine; D-Galactosyl-1,4-beta-D-glucosylceramide"
C00534	0.999001	-0.21899	cpd:C00534 "Pyridoxamine; PM"
C01290	0.999001	-0.220066	cpd:C01290 "beta-D-Galactosyl-(1->4)-beta-D-glucosyl-(1<->1)-ceramide; beta-D-Galactosyl-1,4-beta-D-glucosylceramide; Lactosylceramide; Gal-beta1->4Glc-beta1->1'Cer; LacCer; Lactosyl-N-acylsphingosine; D-Galactosyl-1,4-beta-D-glucosylceramide"
C05466	0.999001	-0.22149	cpd:C05466 "Glycochenodeoxycholate; Glycochenodeoxycholic acid; Chenodeoxyglycocholate"
C00231	0.999001	-0.221559	cpd:C00231 "D-Xylulose 5-phosphate"
C14153	0.999001	-0.223724	cpd:C14153 "alpha-Tocotrienol"
C01290	0.999001	-0.224	cpd:C01290 "beta-D-Galactosyl-(1->4)-beta-D-glucosyl-(1<->1)-ceramide; beta-D-Galactosyl-1,4-beta-D-glucosylceramide; Lactosylceramide; Gal-beta1->4Glc-beta1->1'Cer; LacCer; Lactosyl-N-acylsphingosine; D-Galactosyl-1,4-beta-D-glucosylceramide"
C00252	0.999001	-0.224415	cpd:C00252 "Isomaltose; Brachiose"
C00157	0.999001	-0.226838	cpd:C00157 "Phosphatidylcholine; Lecithin; Phosphatidyl-N-trimethylethanolamine; 1,2-Diacyl-sn-glycero-3-phosphocholine; Choline phosphatide; 3-sn-Phosphatidylcholine"
C04742	0.999001	-0.227359	cpd:C04742 "(15S)-15-Hydroxy-5,8,11-cis-13-trans-eicosatetraenoate; (15S)-15-Hydroxy-5,8,11-cis-13-trans-icosatetraenoate; (5Z,8Z,11Z,13E)-(15S)-15-Hydroxyicosa-5,8,11,13-tetraenoic acid; 15(S)-HETE"
C04805	0.999001	-0.227359	cpd:C04805 "5(S)-HETE; 5-Hydroxyeicosatetraenoate; 5-HETE; (6E,8Z,11Z,14Z)-(5S)-5-Hydroxyicosa-6,8,11,14-tetraenoic acid"
C03033	0.999001	-0.227725	cpd:C03033 "beta-D-Glucuronoside; O-beta-D-Glucuronoside; Glucuronide; beta-D-Glucuronide"
C00979	0.999001	-0.228411	cpd:C00979 "O-Acetyl-L-serine; O3-Acetyl-L-serine"
C14154	0.999001	-0.228825	cpd:C14154 "beta-Tocotrienol"
C14151	0.999001	-0.228867	cpd:C14151 "delta-Tocopherol"
C05924	0.999001	-0.229212	cpd:C05924 "Molybdopterin; Pyranopterin; H2Dtpp-mP"
C00184	0.999001	-0.232051	cpd:C00184 "Glycerone; Dihydroxyacetone; 1,3-Dihydroxyacetone; 1,3-Dihydroxy-2-propanone; 1,3-Dihydroxypropan-2-one"
C01149	0.999001	-0.232204	cpd:C01149 "4-Trimethylammoniobutanal"
C00422	0.999001	-0.235883	cpd:C00422 "Triacylglycerol; Triglyceride"
C00791	0.999001	-0.236179	cpd:C00791 "Creatinine; 1-Methylglycocyamidine"
C00388	0.999001	-0.236616	cpd:C00388 "Histamine; 1H-Imidazole-4-ethanamine; 2-(4-Imidazolyl)ethylamine"
C00674	0.999001	-0.236661	cpd:C00674 "5alpha-Androstane-3,17-dione; Androstanedione"
C00350	0.999001	-0.236666	cpd:C00350 "Phosphatidylethanolamine; (3-Phosphatidyl)ethanolamine; (3-Phosphatidyl)-ethanolamine; Cephalin; O-(1-beta-Acyl-2-acyl-sn-glycero-3-phospho)ethanolamine; 1-Acyl-2-acyl-sn-glycero-3-phosphoethanolamine; L-1-Phosphatidylethanolamine"
C15882	0.999001	-0.236755	cpd:C15882 "2-Methyl-6-phytylquinol; 2-Methyl-6-phytyl-1,4-hydroquinone; 2-Methyl-6-phytylbenzene-1,4-diol; 2-Methyl-6-phytyl-1,4-benzoquinol"
C01179	0.999001	-0.240678	cpd:C01179 "3-(4-Hydroxyphenyl)pyruvate; 4-Hydroxyphenylpyruvate; p-Hydroxyphenylpyruvic acid"
C04598	0.999001	-0.242294	cpd:C04598 "2-Acetyl-1-alkyl-sn-glycero-3-phosphocholine; Platelet-activating factor; PAF"
C04332	0.999001	-0.242496	cpd:C04332 "6,7-Dimethyl-8-(D-ribityl)lumazine"
C02835	0.999001	-0.246017	cpd:C02835 "Imidazole-4-acetate; Imidazoleacetic acid; 4-Imidazoleacetate"
C00157	0.999001	-0.246868	cpd:C00157 "Phosphatidylcholine; Lecithin; Phosphatidyl-N-trimethylethanolamine; 1,2-Diacyl-sn-glycero-3-phosphocholine; Choline phosphatide; 3-sn-Phosphatidylcholine"
C05482	0.999001	-0.24765	cpd:C05482 "Cortol"
C03033	0.999001	-0.248729	cpd:C03033 "beta-D-Glucuronoside; O-beta-D-Glucuronoside; Glucuronide; beta-D-Glucuronide"
C00249	0.999001	-0.250952	cpd:C00249 "Hexadecanoic acid; Hexadecanoate; Hexadecylic acid; Palmitic acid; Palmitate; Cetylic acid"
C00350	0.999001	-0.250996	cpd:C00350 "Phosphatidylethanolamine; (3-Phosphatidyl)ethanolamine; (3-Phosphatidyl)-ethanolamine; Cephalin; O-(1-beta-Acyl-2-acyl-sn-glycero-3-phospho)ethanolamine; 1-Acyl-2-acyl-sn-glycero-3-phosphoethanolamine; L-1-Phosphatidylethanolamine"
C01250	0.999001	-0.251056	cpd:C01250 "N-Acetyl-L-glutamate 5-semialdehyde; 2-Acetamido-5-oxopentanoate"
C04230	0.999001	-0.253317	cpd:C04230 "1-Acyl-sn-glycero-3-phosphocholine; 1-Acyl-sn-glycerol-3-phosphocholine; alpha-Acylglycerophosphocholine; 2-Lysolecithin; 2-Lysophosphatidylcholine; 1-Acylglycerophosphocholine"
C00439	0.999001	-0.255048	cpd:C00439 "N-Formimino-L-glutamate; N-Formimidoyl-L-glutamate"
C06423	0.999001	-0.255159	cpd:C06423 "Octanoic acid; Caprylic acid; Octylic acid"
C00440	0.999001	-0.256122	cpd:C00440 "5-Methyltetrahydrofolate"
C00350	0.999001	-0.261753	cpd:C00350 "Phosphatidylethanolamine; (3-Phosphatidyl)ethanolamine; (3-Phosphatidyl)-ethanolamine; Cephalin; O-(1-beta-Acyl-2-acyl-sn-glycero-3-phospho)ethanolamine; 1-Acyl-2-acyl-sn-glycero-3-phosphoethanolamine; L-1-Phosphatidylethanolamine"
C00249	0.999001	-0.264577	cpd:C00249 "Hexadecanoic acid; Hexadecanoate; Hexadecylic acid; Palmitic acid; Palmitate; Cetylic acid"
C01112	0.999001	-0.266757	cpd:C01112 "D-Arabinose 5-phosphate"
C00350	0.999001	-0.267737	cpd:C00350 "Phosphatidylethanolamine; (3-Phosphatidyl)ethanolamine; (3-Phosphatidyl)-ethanolamine; Cephalin; O-(1-beta-Acyl-2-acyl-sn-glycero-3-phospho)ethanolamine; 1-Acyl-2-acyl-sn-glycero-3-phosphoethanolamine; L-1-Phosphatidylethanolamine"
C02505	0.999001	-0.268731	cpd:C02505 "2-Phenylacetamide; alpha-Phenylacetamide"
C05639	0.999001	-0.270308	cpd:C05639 "4,6-Dihydroxyquinoline; Quinoline-4,6-diol"
C00185	0.999001	-0.273346	cpd:C00185 "Cellobiose; 1-beta-D-Glucopyranosyl-4-D-glucopyranose"
C03319	0.999001	-0.27577	cpd:C03319 "dTDP-L-rhamnose; dTDP-6-deoxy-L-mannose; dTDP-6-deoxy-beta-L-mannose; dTDP-beta-L-rhamnose"
C00152	0.999001	-0.277299	cpd:C00152 "L-Asparagine; 2-Aminosuccinamic acid"
C01290	0.999001	-0.277552	cpd:C01290 "beta-D-Galactosyl-(1->4)-beta-D-glucosyl-(1<->1)-ceramide; beta-D-Galactosyl-1,4-beta-D-glucosylceramide; Lactosylceramide; Gal-beta1->4Glc-beta1->1'Cer; LacCer; Lactosyl-N-acylsphingosine; D-Galactosyl-1,4-beta-D-glucosylceramide"
C05356	0.999001	-0.277825	cpd:C05356 "5(S)-HPETE; 5(S)-Hydroperoxy-6-trans-8,11,14-cis-eicosatetraenoic acid; (6E,8Z,11Z,14Z)-(5S)-5-Hydroperoxyeicosa-6,8,11,14-tetraenoate; (6E,8Z,11Z,14Z)-(5S)-5-Hydroperoxyeicosa-6,8,11,14-tetraenoic acid; (5S,6E,8Z,11Z,14Z)-5-Hydroperoxyicosa-6,8,11,14-tetraenoate"
C05356	0.999001	-0.277825	cpd:C05356 "5(S)-HPETE; 5(S)-Hydroperoxy-6-trans-8,11,14-cis-eicosatetraenoic acid; (6E,8Z,11Z,14Z)-(5S)-5-Hydroperoxyeicosa-6,8,11,14-tetraenoate; (6E,8Z,11Z,14Z)-(5S)-5-Hydroperoxyeicosa-6,8,11,14-tetraenoic acid; (5S,6E,8Z,11Z,14Z)-5-Hydroperoxyicosa-6,8,11,14-tetraenoate"
C05966	0.999001	-0.277825	cpd:C05966 "15(S)-HPETE; (5Z,8Z,11Z,13E)-(15S)-15-Hydroperoxyicosa-5,8,11,13-tetraenoic acid; 15-Hydroperoxyeicosatetraenoate; 15-Hydroperoxyicosatetraenoate; 15-Hydroperoxyeicosatetraenoic acid; 15-Hydroperoxyicosatetraenoic acid; (5Z,8Z,11Z,13E)-(15S)-15-Hydroperoxyicosa-5,8,11,13-tetraenoate"
C00618	0.999001	-0.279292	cpd:C00618 "3-Dehydro-L-gulonate"
C01290	0.999001	-0.280366	cpd:C01290 "beta-D-Galactosyl-(1->4)-beta-D-glucosyl-(1<->1)-ceramide; beta-D-Galactosyl-1,4-beta-D-glucosylceramide; Lactosylceramide; Gal-beta1->4Glc-beta1->1'Cer; LacCer; Lactosyl-N-acylsphingosine; D-Galactosyl-1,4-beta-D-glucosylceramide"
C03033	0.999001	-0.281047	cpd:C03033 "beta-D-Glucuronoside; O-beta-D-Glucuronoside; Glucuronide; beta-D-Glucuronide"
C00094	0.999001	-0.28378	cpd:C00094 "Sulfite; Sulfurous acid"
C00164	0.999001	-0.28393	cpd:C00164 "Acetoacetate; 3-Oxobutanoic acid; beta-Ketobutyric acid; Acetoacetic acid"
C04640	0.999001	-0.284608	cpd:C04640 "2-(Formamido)-N1-(5'-phosphoribosyl)acetamidine; 1-(5'-Phosphoribosyl)-N-formylglycinamidine; 5'-Phosphoribosyl-N-formylglycinamidine; 5'-Phosphoribosylformylglycinamidine; 2-(Formamido)-N1-(5-phospho-D-ribosyl)acetamidine"
C00427	0.999001	-0.285264	cpd:C00427 "Prostaglandin H2; (5Z,13E)-(15S)-9alpha,11alpha-Epidioxy-15-hydroxyprosta-5,13-dienoate; (5Z,13E,15S)-9alpha,11alpha-Epidioxy-15-hydroxyprosta-5,13-dienoate; PGH2; (5Z,9alpha,11alpha,13E,15S)-9,11-Epidioxy-15-hydroxy-prosta-5,13-dienoate"
C05775	0.999001	-0.28536	cpd:C05775 "alpha-Ribazole; N1-(alpha-D-Ribosyl)-5,6-dimethylbenzimidazole"
C16453	0.999001	-0.287092	cpd:C16453 "4-(N-Nitrosomethylamino)-1-(3-pyridyl)-1-butanone; NNK"
C00492	0.999001	-0.288702	cpd:C00492 "Raffinose; Melitose; Melitriose; Gossypose; 6G-alpha-D-galactosylsucrose"
C00556	0.999001	-0.288875	cpd:C00556 "Benzyl alcohol; alpha-Hydroxytoluene; Benzenemethanol; Phenylmethanol; Phenylcarbinol; Hydroxymethylbenzene"
C03033	0.999001	-0.289767	cpd:C03033 "beta-D-Glucuronoside; O-beta-D-Glucuronoside; Glucuronide; beta-D-Glucuronide"
C06126	0.999001	-0.290448	cpd:C06126 "Digalactosylceramide; Gal-alpha1->4Gal-beta1->1'Cer"
C15699	0.999001	-0.291504	cpd:C15699 "gamma-L-Glutamylputrescine"
C00073	0.999001	-0.291735	cpd:C00073 "L-Methionine; Methionine; L-2-Amino-4methylthiobutyric acid"
C06126	0.999001	-0.293283	cpd:C06126 "Digalactosylceramide; Gal-alpha1->4Gal-beta1->1'Cer"
C04742	0.999001	-0.294183	cpd:C04742 "(15S)-15-Hydroxy-5,8,11-cis-13-trans-eicosatetraenoate; (15S)-15-Hydroxy-5,8,11-cis-13-trans-icosatetraenoate; (5Z,8Z,11Z,13E)-(15S)-15-Hydroxyicosa-5,8,11,13-tetraenoic acid; 15(S)-HETE"
C04805	0.999001	-0.294183	cpd:C04805 "5(S)-HETE; 5-Hydroxyeicosatetraenoate; 5-HETE; (6E,8Z,11Z,14Z)-(5S)-5-Hydroxyicosa-6,8,11,14-tetraenoic acid"
C16588	0.999001	-0.296693	cpd:C16588 "2-Oxopimelate; alpha-Ketopimelate; 2-Oxoheptanedionic acid"
C00627	0.999001	-0.300773	cpd:C00627 "Pyridoxine phosphate; Pyridoxine 5-phosphate; Pyridoxine 5'-phosphate; Pyridoxol 5'-phosphate"
C01190	0.999001	-0.301349	cpd:C01190 "beta-D-Glucosyl-(1<->1)-ceramide; Glucosylceramide; Glucocerebroside; D-Glucosyl-N-acylsphingosine"
C00166	0.999001	-0.307275	cpd:C00166 "Phenylpyruvate; Phenylpyruvic acid; alpha-Ketohydrocinnamic acid; keto-Phenylpyruvate; 3-Phenyl-2-oxopropanoate; 2-Oxo-3-phenylpropanoate"
C16633	0.999001	-0.309484	cpd:C16633 "5-Fluorouridine"
C03033	0.999001	-0.313338	cpd:C03033 "beta-D-Glucuronoside; O-beta-D-Glucuronoside; Glucuronide; beta-D-Glucuronide"
C15492	0.999001	-0.319398	cpd:C15492 "all-trans-13,14-Dihydroretinol; 13,14-Dihydroretinol"
C01035	0.999001	-0.325965	cpd:C01035 "4-Guanidinobutanoate; 4-Guanidinobutyric acid"
C03033	0.999001	-0.327794	cpd:C03033 "beta-D-Glucuronoside; O-beta-D-Glucuronoside; Glucuronide; beta-D-Glucuronide"
C00252	0.999001	-0.328349	cpd:C00252 "Isomaltose; Brachiose"
C04188	0.999001	-0.335487	cpd:C04188 "S-Methyl-5-thio-D-ribose 1-phosphate; S-Methyl-5-thio-alpha-D-ribose 1-phosphate; S-Methyl-5-thio-5-deoxy-D-ribose 1-phosphate"
C00137	0.999001	-0.3392	cpd:C00137 "myo-Inositol; D-myo-Inositol; 1D-myo-Inositol; L-myo-Inositol; 1L-myo-Inositol; meso-Inositol; Inositol; Dambose; Cyclohexitol; Meat sugar; Bios I"
C05698	0.999001	-0.343546	cpd:C05698 "Selenohomocysteine"
C00253	0.999001	-0.345723	cpd:C00253 "Nicotinate; Nicotinic acid; Niacin; 3-Pyridinecarboxylic acid"
C00439	0.999001	-0.358333	cpd:C00439 "N-Formimino-L-glutamate; N-Formimidoyl-L-glutamate"
C03033	0.999001	-0.360152	cpd:C03033 "beta-D-Glucuronoside; O-beta-D-Glucuronoside; Glucuronide; beta-D-Glucuronide"
C06126	0.999001	-0.369406	cpd:C06126 "Digalactosylceramide; Gal-alpha1->4Gal-beta1->1'Cer"
C00157	0.999001	-0.381109	cpd:C00157 "Phosphatidylcholine; Lecithin; Phosphatidyl-N-trimethylethanolamine; 1,2-Diacyl-sn-glycero-3-phosphocholine; Choline phosphatide; 3-sn-Phosphatidylcholine"
C00350	0.999001	-0.383053	cpd:C00350 "Phosphatidylethanolamine; (3-Phosphatidyl)ethanolamine; (3-Phosphatidyl)-ethanolamine; Cephalin; O-(1-beta-Acyl-2-acyl-sn-glycero-3-phospho)ethanolamine; 1-Acyl-2-acyl-sn-glycero-3-phosphoethanolamine; L-1-Phosphatidylethanolamine"
C03033	0.999001	-0.413732	cpd:C03033 "beta-D-Glucuronoside; O-beta-D-Glucuronoside; Glucuronide; beta-D-Glucuronide"
C00073	0.999001	-0.729937	cpd:C00073 "L-Methionine; Methionine; L-2-Amino-4methylthiobutyric acid"

## Sheet: Compound-OTU associations
Manuscript "Space-type radiation induces multimodal responses in the mouse gut microbiome and metabolome"
David Casero, Kirandeep Gill, Vijayalakshmi Sridharan, Igor Koturbash, Gregory Nelson, Martin Hauer-Jensen, Marjan Boerma, Jonathan Braun and Amrita K Cheema
Table S9: Metabolic network modeling results.
OTU id	OUT taxonomy	Correlation between community-wide and individual CMP scores	Compound id	Compound definition
4376828	k__Bacteria;p__Actinobacteria;c__Actinobacteria;o__Bifidobacteriales;f__Bifidobacteriaceae;g__Bifidobacterium;s__	0.815395	C02356	(S)-2-Aminobutanoate; (S)-2-Aminobutanoic acid; (S)-2-Aminobutyric acid
681370	k__Bacteria;p__Actinobacteria;c__Actinobacteria;o__Bifidobacteriales;f__Bifidobacteriaceae;g__Bifidobacterium;s__pseudolongum	0.811633	C02356	(S)-2-Aminobutanoate; (S)-2-Aminobutanoic acid; (S)-2-Aminobutyric acid
72820	k__Bacteria;p__Actinobacteria;c__Actinobacteria;o__Bifidobacteriales;f__Bifidobacteriaceae;g__Bifidobacterium;s__longum	0.779504	C02356	(S)-2-Aminobutanoate; (S)-2-Aminobutanoic acid; (S)-2-Aminobutyric acid
214919	k__Bacteria;p__Firmicutes;c__Bacilli;o__Turicibacterales;f__Turicibacteraceae;g__Turicibacter;s__	0.697562	C02356	(S)-2-Aminobutanoate; (S)-2-Aminobutanoic acid; (S)-2-Aminobutyric acid
631764	k__Bacteria;p__Actinobacteria;c__Coriobacteriia;o__Coriobacteriales;f__Coriobacteriaceae;g__Adlercreutzia;s__	0.667465	C02356	(S)-2-Aminobutanoate; (S)-2-Aminobutanoic acid; (S)-2-Aminobutyric acid
196571	k__Bacteria;p__Firmicutes;c__Clostridia;o__Clostridiales;f__;g__;s__	0.784813	C00084	Acetaldehyde; Ethanal
4306262	k__Bacteria;p__Verrucomicrobia;c__Verrucomicrobiae;o__Verrucomicrobiales;f__Verrucomicrobiaceae;g__Akkermansia;s__muciniphila	0.599535	C00170	5'-Methylthioadenosine; Methylthioadenosine; S-Methyl-5'-thioadenosine; 5-Methylthioadenosine; 5'-Deoxy-5'-(methylthio)adenosine; Thiomethyladenosine; MTA
196571	k__Bacteria;p__Firmicutes;c__Clostridia;o__Clostridiales;f__;g__;s__	0.818341	C00191	D-Glucuronate; Glucuronic acid; Glucuronate
266413	k__Bacteria;p__Firmicutes;c__Clostridia;o__Clostridiales;f__Lachnospiraceae;g__;s__	0.730568	C00191	D-Glucuronate; Glucuronic acid; Glucuronate
197760	k__Bacteria;p__Firmicutes;c__Clostridia;o__Clostridiales;f__Lachnospiraceae;g__Roseburia;s__	0.510689	C00191	D-Glucuronate; Glucuronic acid; Glucuronate
196571	k__Bacteria;p__Firmicutes;c__Clostridia;o__Clostridiales;f__;g__;s__	0.759139	C16635	5'-Deoxy-5-fluorocytidine
183446	k__Bacteria;p__Bacteroidetes;c__Bacteroidia;o__Bacteroidales;f__S24-7;g__;s__	0.723957	C16635	5'-Deoxy-5-fluorocytidine
47365	k__Bacteria;p__Firmicutes;c__Bacilli;o__Lactobacillales;f__Lactobacillaceae;g__Lactobacillus;s__	0.615267	C00159	D-Mannose; Mannose; Seminose; Carubinose
196571	k__Bacteria;p__Firmicutes;c__Clostridia;o__Clostridiales;f__;g__;s__	0.593559	C00159	D-Mannose; Mannose; Seminose; Carubinose
221429	k__Bacteria;p__Firmicutes;c__Clostridia;o__Clostridiales;f__Ruminococcaceae;g__;s__	0.532205	C00159	D-Mannose; Mannose; Seminose; Carubinose
790663	k__Bacteria;p__Firmicutes;c__Clostridia;o__Clostridiales;f__Lachnospiraceae;g__;s__	0.505694	C00159	D-Mannose; Mannose; Seminose; Carubinose
196571	k__Bacteria;p__Firmicutes;c__Clostridia;o__Clostridiales;f__;g__;s__	0.802984	C06125	Sulfatide; Galactosylceramide sulfate; Cerebroside 3-sulfate
4306262	k__Bacteria;p__Verrucomicrobia;c__Verrucomicrobiae;o__Verrucomicrobiales;f__Verrucomicrobiaceae;g__Akkermansia;s__muciniphila	0.631945	C15532	N-Acetyl-L-citrulline
134762	k__Bacteria;p__Bacteroidetes;c__Bacteroidia;o__Bacteroidales;f__S24-7;g__;s__	0.565237	C15532	N-Acetyl-L-citrulline
267071	k__Bacteria;p__Firmicutes;c__Clostridia;o__Clostridiales;f__;g__;s__	0.724287	C05838	cis-2-Hydroxycinnamate; 2-Coumarinate
197099	k__Bacteria;p__Firmicutes;c__Clostridia;o__Clostridiales;f__Ruminococcaceae;g__Oscillospira;s__	0.69719	C05838	cis-2-Hydroxycinnamate; 2-Coumarinate
266413	k__Bacteria;p__Firmicutes;c__Clostridia;o__Clostridiales;f__Lachnospiraceae;g__;s__	0.691472	C05838	cis-2-Hydroxycinnamate; 2-Coumarinate
331013	k__Bacteria;p__Firmicutes;c__Clostridia;o__Clostridiales;f__Ruminococcaceae;g__Ruminococcus;s__	0.636021	C05838	cis-2-Hydroxycinnamate; 2-Coumarinate
261132	k__Bacteria;p__Firmicutes;c__Clostridia;o__Clostridiales;f__Ruminococcaceae;g__;s__	0.552349	C05838	cis-2-Hydroxycinnamate; 2-Coumarinate
851733	k__Bacteria;p__Firmicutes;c__Bacilli;o__Lactobacillales;f__Lactobacillaceae;g__Lactobacillus;s__	0.799543	C06044	4-Hydroxyphenylethanol; Tyrosol
196571	k__Bacteria;p__Firmicutes;c__Clostridia;o__Clostridiales;f__;g__;s__	0.818341	C03033	beta-D-Glucuronoside; O-beta-D-Glucuronoside; Glucuronide; beta-D-Glucuronide
266413	k__Bacteria;p__Firmicutes;c__Clostridia;o__Clostridiales;f__Lachnospiraceae;g__;s__	0.730568	C03033	beta-D-Glucuronoside; O-beta-D-Glucuronoside; Glucuronide; beta-D-Glucuronide
197760	k__Bacteria;p__Firmicutes;c__Clostridia;o__Clostridiales;f__Lachnospiraceae;g__Roseburia;s__	0.510689	C03033	beta-D-Glucuronoside; O-beta-D-Glucuronoside; Glucuronide; beta-D-Glucuronide
196571	k__Bacteria;p__Firmicutes;c__Clostridia;o__Clostridiales;f__;g__;s__	0.728124	C05402	Melibiose; 6-O-(alpha-D-Galactopyranosyl)-D-glucopyranose; D-Gal-alpha1->6D-Glucose
266413	k__Bacteria;p__Firmicutes;c__Clostridia;o__Clostridiales;f__Lachnospiraceae;g__;s__	0.714724	C05402	Melibiose; 6-O-(alpha-D-Galactopyranosyl)-D-glucopyranose; D-Gal-alpha1->6D-Glucose
331013	k__Bacteria;p__Firmicutes;c__Clostridia;o__Clostridiales;f__Ruminococcaceae;g__Ruminococcus;s__	0.660942	C05402	Melibiose; 6-O-(alpha-D-Galactopyranosyl)-D-glucopyranose; D-Gal-alpha1->6D-Glucose
261132	k__Bacteria;p__Firmicutes;c__Clostridia;o__Clostridiales;f__Ruminococcaceae;g__;s__	0.611366	C05402	Melibiose; 6-O-(alpha-D-Galactopyranosyl)-D-glucopyranose; D-Gal-alpha1->6D-Glucose
192878	k__Bacteria;p__Firmicutes;c__Clostridia;o__Clostridiales;f__Lachnospiraceae;g__Coprococcus;s__	0.529485	C05402	Melibiose; 6-O-(alpha-D-Galactopyranosyl)-D-glucopyranose; D-Gal-alpha1->6D-Glucose
307640	k__Bacteria;p__Firmicutes;c__Clostridia;o__Clostridiales;f__Lachnospiraceae;g__[Ruminococcus];s__gnavus	0.522257	C05402	Melibiose; 6-O-(alpha-D-Galactopyranosyl)-D-glucopyranose; D-Gal-alpha1->6D-Glucose
134762	k__Bacteria;p__Bacteroidetes;c__Bacteroidia;o__Bacteroidales;f__S24-7;g__;s__	0.79748	C00079	L-Phenylalanine; (S)-alpha-Amino-beta-phenylpropionic acid
197099	k__Bacteria;p__Firmicutes;c__Clostridia;o__Clostridiales;f__Ruminococcaceae;g__Oscillospira;s__	0.731341	C00079	L-Phenylalanine; (S)-alpha-Amino-beta-phenylpropionic acid
174770	k__Bacteria;p__Firmicutes;c__Clostridia;o__Clostridiales;f__;g__;s__	0.675406	C00079	L-Phenylalanine; (S)-alpha-Amino-beta-phenylpropionic acid
173892	k__Bacteria;p__Firmicutes;c__Clostridia;o__Clostridiales;f__Lachnospiraceae;g__;s__	0.663705	C00079	L-Phenylalanine; (S)-alpha-Amino-beta-phenylpropionic acid
331013	k__Bacteria;p__Firmicutes;c__Clostridia;o__Clostridiales;f__Ruminococcaceae;g__Ruminococcus;s__	0.632335	C00079	L-Phenylalanine; (S)-alpha-Amino-beta-phenylpropionic acid
261132	k__Bacteria;p__Firmicutes;c__Clostridia;o__Clostridiales;f__Ruminococcaceae;g__;s__	0.628744	C00079	L-Phenylalanine; (S)-alpha-Amino-beta-phenylpropionic acid
176868	k__Bacteria;p__Firmicutes;c__Clostridia;o__Clostridiales;f__Dehalobacteriaceae;g__Dehalobacterium;s__	0.528932	C00079	L-Phenylalanine; (S)-alpha-Amino-beta-phenylpropionic acid
192878	k__Bacteria;p__Firmicutes;c__Clostridia;o__Clostridiales;f__Lachnospiraceae;g__Coprococcus;s__	0.516915	C00079	L-Phenylalanine; (S)-alpha-Amino-beta-phenylpropionic acid
4428313	k__Bacteria;p__Firmicutes;c__Bacilli;o__Lactobacillales;f__Lactobacillaceae;g__Lactobacillus;s__	0.999544	C01571	Decanoic acid; Decanoate; Decylic acid; n-Capric acid
196571	k__Bacteria;p__Firmicutes;c__Clostridia;o__Clostridiales;f__;g__;s__	0.802984	C06125	Sulfatide; Galactosylceramide sulfate; Cerebroside 3-sulfate
134762	k__Bacteria;p__Bacteroidetes;c__Bacteroidia;o__Bacteroidales;f__S24-7;g__;s__	0.817697	C01190	beta-D-Glucosyl-(1<->1)-ceramide; Glucosylceramide; Glucocerebroside; D-Glucosyl-N-acylsphingosine
4306262	k__Bacteria;p__Verrucomicrobia;c__Verrucomicrobiae;o__Verrucomicrobiales;f__Verrucomicrobiaceae;g__Akkermansia;s__muciniphila	0.949421	C00283	Hydrogen sulfide; Hydrogen-sulfide; H2S; Sulfide
267071	k__Bacteria;p__Firmicutes;c__Clostridia;o__Clostridiales;f__;g__;s__	0.724287	C05838	cis-2-Hydroxycinnamate; 2-Coumarinate
197099	k__Bacteria;p__Firmicutes;c__Clostridia;o__Clostridiales;f__Ruminococcaceae;g__Oscillospira;s__	0.69719	C05838	cis-2-Hydroxycinnamate; 2-Coumarinate
266413	k__Bacteria;p__Firmicutes;c__Clostridia;o__Clostridiales;f__Lachnospiraceae;g__;s__	0.691472	C05838	cis-2-Hydroxycinnamate; 2-Coumarinate
331013	k__Bacteria;p__Firmicutes;c__Clostridia;o__Clostridiales;f__Ruminococcaceae;g__Ruminococcus;s__	0.636021	C05838	cis-2-Hydroxycinnamate; 2-Coumarinate
261132	k__Bacteria;p__Firmicutes;c__Clostridia;o__Clostridiales;f__Ruminococcaceae;g__;s__	0.552349	C05838	cis-2-Hydroxycinnamate; 2-Coumarinate
279107	k__Bacteria;p__Firmicutes;c__Clostridia;o__Clostridiales;f__Lachnospiraceae;g__Anaerostipes;s__	0.978572	C01355	Fructan; beta-D-Fructan
4306262	k__Bacteria;p__Verrucomicrobia;c__Verrucomicrobiae;o__Verrucomicrobiales;f__Verrucomicrobiaceae;g__Akkermansia;s__muciniphila	0.742172	C06397	ADP-D-glycero-beta-D-manno-heptose
196571	k__Bacteria;p__Firmicutes;c__Clostridia;o__Clostridiales;f__;g__;s__	0.818341	C03033	beta-D-Glucuronoside; O-beta-D-Glucuronoside; Glucuronide; beta-D-Glucuronide
266413	k__Bacteria;p__Firmicutes;c__Clostridia;o__Clostridiales;f__Lachnospiraceae;g__;s__	0.730568	C03033	beta-D-Glucuronoside; O-beta-D-Glucuronoside; Glucuronide; beta-D-Glucuronide
197760	k__Bacteria;p__Firmicutes;c__Clostridia;o__Clostridiales;f__Lachnospiraceae;g__Roseburia;s__	0.510689	C03033	beta-D-Glucuronoside; O-beta-D-Glucuronoside; Glucuronide; beta-D-Glucuronide
196571	k__Bacteria;p__Firmicutes;c__Clostridia;o__Clostridiales;f__;g__;s__	0.803119	C00124	D-Galactose; D-Galactopyranose
173892	k__Bacteria;p__Firmicutes;c__Clostridia;o__Clostridiales;f__Lachnospiraceae;g__;s__	0.709449	C00124	D-Galactose; D-Galactopyranose
331013	k__Bacteria;p__Firmicutes;c__Clostridia;o__Clostridiales;f__Ruminococcaceae;g__Ruminococcus;s__	0.653716	C00124	D-Galactose; D-Galactopyranose
261132	k__Bacteria;p__Firmicutes;c__Clostridia;o__Clostridiales;f__Ruminococcaceae;g__;s__	0.602743	C00124	D-Galactose; D-Galactopyranose
192878	k__Bacteria;p__Firmicutes;c__Clostridia;o__Clostridiales;f__Lachnospiraceae;g__Coprococcus;s__	0.5666	C00124	D-Galactose; D-Galactopyranose
307640	k__Bacteria;p__Firmicutes;c__Clostridia;o__Clostridiales;f__Lachnospiraceae;g__[Ruminococcus];s__gnavus	0.522035	C00124	D-Galactose; D-Galactopyranose
261016	k__Bacteria;p__Firmicutes;c__Clostridia;o__Clostridiales;f__Lachnospiraceae;g__Blautia;s__	0.507494	C00124	D-Galactose; D-Galactopyranose
197760	k__Bacteria;p__Firmicutes;c__Clostridia;o__Clostridiales;f__Lachnospiraceae;g__Roseburia;s__	0.504795	C00124	D-Galactose; D-Galactopyranose
196571	k__Bacteria;p__Firmicutes;c__Clostridia;o__Clostridiales;f__;g__;s__	0.807146	C16543	NPC
261132	k__Bacteria;p__Firmicutes;c__Clostridia;o__Clostridiales;f__Ruminococcaceae;g__;s__	0.638822	C16543	NPC
196571	k__Bacteria;p__Firmicutes;c__Clostridia;o__Clostridiales;f__;g__;s__	0.773169	C00931	Porphobilinogen
816702	k__Bacteria;p__Proteobacteria;c__Gammaproteobacteria;o__Enterobacteriales;f__Enterobacteriaceae;g__;s__	1	C00696	Prostaglandin D2; (5Z,13E)-(15S)-9alpha,15-Dihydroxy-11-oxoprosta-5,13-dienoate; (5Z,13E,15S)-9alpha,15-Dihydroxy-11-oxoprosta-5,13-dienoate; PGD2
178331	k__Bacteria;p__Verrucomicrobia;c__Verrucomicrobiae;o__Verrucomicrobiales;f__Verrucomicrobiaceae;g__Akkermansia;s__muciniphila	0.593255	C14145	(3S)-3-Hydroxyadipyl-CoA
197099	k__Bacteria;p__Firmicutes;c__Clostridia;o__Clostridiales;f__Ruminococcaceae;g__Oscillospira;s__	0.547594	C14145	(3S)-3-Hydroxyadipyl-CoA
266413	k__Bacteria;p__Firmicutes;c__Clostridia;o__Clostridiales;f__Lachnospiraceae;g__;s__	0.513326	C14145	(3S)-3-Hydroxyadipyl-CoA
790663	k__Bacteria;p__Firmicutes;c__Clostridia;o__Clostridiales;f__Lachnospiraceae;g__;s__	0.564558	C05404	D-Gal alpha 1->6D-Gal alpha 1->6D-Glucose; D-Gal-alpha1->6D-Gal-alpha1->6D-Glucose; Manninotriose
206324	k__Bacteria;p__Bacteroidetes;c__Bacteroidia;o__Bacteroidales;f__S24-7;g__;s__	0.529105	C05404	D-Gal alpha 1->6D-Gal alpha 1->6D-Glucose; D-Gal-alpha1->6D-Gal-alpha1->6D-Glucose; Manninotriose
193915	k__Bacteria;p__Firmicutes;c__Clostridia;o__Clostridiales;f__Ruminococcaceae;g__;s__	0.501093	C05404	D-Gal alpha 1->6D-Gal alpha 1->6D-Glucose; D-Gal-alpha1->6D-Gal-alpha1->6D-Glucose; Manninotriose
4306262	k__Bacteria;p__Verrucomicrobia;c__Verrucomicrobiae;o__Verrucomicrobiales;f__Verrucomicrobiaceae;g__Akkermansia;s__muciniphila	0.972503	C00501	CDP-glucose; CDP-D-Glucose
196571	k__Bacteria;p__Firmicutes;c__Clostridia;o__Clostridiales;f__;g__;s__	0.79054	C00089	Sucrose; Cane sugar; Saccharose; 1-alpha-D-Glucopyranosyl-2-beta-D-fructofuranoside
164242	k__Bacteria;p__Firmicutes;c__Clostridia;o__Clostridiales;f__Ruminococcaceae;g__;s__	0.697193	C00089	Sucrose; Cane sugar; Saccharose; 1-alpha-D-Glucopyranosyl-2-beta-D-fructofuranoside
266413	k__Bacteria;p__Firmicutes;c__Clostridia;o__Clostridiales;f__Lachnospiraceae;g__;s__	0.694154	C00089	Sucrose; Cane sugar; Saccharose; 1-alpha-D-Glucopyranosyl-2-beta-D-fructofuranoside
331013	k__Bacteria;p__Firmicutes;c__Clostridia;o__Clostridiales;f__Ruminococcaceae;g__Ruminococcus;s__	0.640739	C00089	Sucrose; Cane sugar; Saccharose; 1-alpha-D-Glucopyranosyl-2-beta-D-fructofuranoside
192878	k__Bacteria;p__Firmicutes;c__Clostridia;o__Clostridiales;f__Lachnospiraceae;g__Coprococcus;s__	0.570244	C00089	Sucrose; Cane sugar; Saccharose; 1-alpha-D-Glucopyranosyl-2-beta-D-fructofuranoside
1995182	k__Bacteria;p__Firmicutes;c__Bacilli;o__Lactobacillales;f__Lactobacillaceae;g__Lactobacillus;s__	0.529525	C00089	Sucrose; Cane sugar; Saccharose; 1-alpha-D-Glucopyranosyl-2-beta-D-fructofuranoside
134762	k__Bacteria;p__Bacteroidetes;c__Bacteroidia;o__Bacteroidales;f__S24-7;g__;s__	0.79748	C00079	L-Phenylalanine; (S)-alpha-Amino-beta-phenylpropionic acid
197099	k__Bacteria;p__Firmicutes;c__Clostridia;o__Clostridiales;f__Ruminococcaceae;g__Oscillospira;s__	0.731341	C00079	L-Phenylalanine; (S)-alpha-Amino-beta-phenylpropionic acid
174770	k__Bacteria;p__Firmicutes;c__Clostridia;o__Clostridiales;f__;g__;s__	0.675406	C00079	L-Phenylalanine; (S)-alpha-Amino-beta-phenylpropionic acid
173892	k__Bacteria;p__Firmicutes;c__Clostridia;o__Clostridiales;f__Lachnospiraceae;g__;s__	0.663705	C00079	L-Phenylalanine; (S)-alpha-Amino-beta-phenylpropionic acid
331013	k__Bacteria;p__Firmicutes;c__Clostridia;o__Clostridiales;f__Ruminococcaceae;g__Ruminococcus;s__	0.632335	C00079	L-Phenylalanine; (S)-alpha-Amino-beta-phenylpropionic acid
261132	k__Bacteria;p__Firmicutes;c__Clostridia;o__Clostridiales;f__Ruminococcaceae;g__;s__	0.628744	C00079	L-Phenylalanine; (S)-alpha-Amino-beta-phenylpropionic acid
176868	k__Bacteria;p__Firmicutes;c__Clostridia;o__Clostridiales;f__Dehalobacteriaceae;g__Dehalobacterium;s__	0.528932	C00079	L-Phenylalanine; (S)-alpha-Amino-beta-phenylpropionic acid
192878	k__Bacteria;p__Firmicutes;c__Clostridia;o__Clostridiales;f__Lachnospiraceae;g__Coprococcus;s__	0.516915	C00079	L-Phenylalanine; (S)-alpha-Amino-beta-phenylpropionic acid
267071	k__Bacteria;p__Firmicutes;c__Clostridia;o__Clostridiales;f__;g__;s__	0.724287	C00561	Mandelonitrile; Benzaldehyde cyanohydrin; (R)-Mandelonitrile
197099	k__Bacteria;p__Firmicutes;c__Clostridia;o__Clostridiales;f__Ruminococcaceae;g__Oscillospira;s__	0.69719	C00561	Mandelonitrile; Benzaldehyde cyanohydrin; (R)-Mandelonitrile
266413	k__Bacteria;p__Firmicutes;c__Clostridia;o__Clostridiales;f__Lachnospiraceae;g__;s__	0.691472	C00561	Mandelonitrile; Benzaldehyde cyanohydrin; (R)-Mandelonitrile
331013	k__Bacteria;p__Firmicutes;c__Clostridia;o__Clostridiales;f__Ruminococcaceae;g__Ruminococcus;s__	0.636021	C00561	Mandelonitrile; Benzaldehyde cyanohydrin; (R)-Mandelonitrile
261132	k__Bacteria;p__Firmicutes;c__Clostridia;o__Clostridiales;f__Ruminococcaceae;g__;s__	0.552349	C00561	Mandelonitrile; Benzaldehyde cyanohydrin; (R)-Mandelonitrile
2119418	k__Bacteria;p__Proteobacteria;c__Gammaproteobacteria;o__Enterobacteriales;f__Enterobacteriaceae;g__Pantoea;s__agglomerans	0.833518	C04756	O-1-Alk-1-enyl-2-acyl-sn-glycero-3-phosphoethanolamine; Phosphatidalethanolamine; Plasmenylethanolamine; Ethanolamineplasmalogen; 2-Acyl-1-(1-alkenyl)-sn-glycero-3-phosphoethanolamine; 1-Alkenyl-2-acylglycerophosphoethanolamine
668514	k__Bacteria;p__Proteobacteria;c__Gammaproteobacteria;o__Enterobacteriales;f__Enterobacteriaceae;g__;s__	0.631155	C04756	O-1-Alk-1-enyl-2-acyl-sn-glycero-3-phosphoethanolamine; Phosphatidalethanolamine; Plasmenylethanolamine; Ethanolamineplasmalogen; 2-Acyl-1-(1-alkenyl)-sn-glycero-3-phosphoethanolamine; 1-Alkenyl-2-acylglycerophosphoethanolamine
4306262	k__Bacteria;p__Verrucomicrobia;c__Verrucomicrobiae;o__Verrucomicrobiales;f__Verrucomicrobiaceae;g__Akkermansia;s__muciniphila	0.999904	C00094	Sulfite; Sulfurous acid
134762	k__Bacteria;p__Bacteroidetes;c__Bacteroidia;o__Bacteroidales;f__S24-7;g__;s__	0.887564	C00506	L-Cysteate; L-Cysteic acid; 3-Sulfoalanine; 2-Amino-3-sulfopropionic acid
197930	k__Bacteria;p__Firmicutes;c__Clostridia;o__Clostridiales;f__Lachnospiraceae;g__;s__	0.772149	C00470	Pectate; Pectic acid; alpha-D-Polygalacturonic acid; Poly(1,4-alpha-D-galacturonate); Poly(1,4-alpha-D-galacturonate)(n); (1,4-alpha-D-Galacturonide)n; (1,4-alpha-D-Galacturonosyl)n; De-esterified pectin
313593	k__Bacteria;p__Firmicutes;c__Clostridia;o__Clostridiales;f__Lachnospiraceae;g__Roseburia;s__	0.763476	C00470	Pectate; Pectic acid; alpha-D-Polygalacturonic acid; Poly(1,4-alpha-D-galacturonate); Poly(1,4-alpha-D-galacturonate)(n); (1,4-alpha-D-Galacturonide)n; (1,4-alpha-D-Galacturonosyl)n; De-esterified pectin
4428313	k__Bacteria;p__Firmicutes;c__Bacilli;o__Lactobacillales;f__Lactobacillaceae;g__Lactobacillus;s__	0.999544	C06423	Octanoic acid; Caprylic acid; Octylic acid
4386317	k__Bacteria;p__Cyanobacteria;c__Chloroplast;o__Streptophyta;f__;g__;s__	0.992783	C02139	Chlorophyllide; Chlorophyllide a
267071	k__Bacteria;p__Firmicutes;c__Clostridia;o__Clostridiales;f__;g__;s__	0.724287	C03742	(S)-4-Hydroxymandelonitrile
197099	k__Bacteria;p__Firmicutes;c__Clostridia;o__Clostridiales;f__Ruminococcaceae;g__Oscillospira;s__	0.69719	C03742	(S)-4-Hydroxymandelonitrile
266413	k__Bacteria;p__Firmicutes;c__Clostridia;o__Clostridiales;f__Lachnospiraceae;g__;s__	0.691472	C03742	(S)-4-Hydroxymandelonitrile
331013	k__Bacteria;p__Firmicutes;c__Clostridia;o__Clostridiales;f__Ruminococcaceae;g__Ruminococcus;s__	0.636021	C03742	(S)-4-Hydroxymandelonitrile
261132	k__Bacteria;p__Firmicutes;c__Clostridia;o__Clostridiales;f__Ruminococcaceae;g__;s__	0.552349	C03742	(S)-4-Hydroxymandelonitrile
267071	k__Bacteria;p__Firmicutes;c__Clostridia;o__Clostridiales;f__;g__;s__	0.724287	C05838	cis-2-Hydroxycinnamate; 2-Coumarinate
197099	k__Bacteria;p__Firmicutes;c__Clostridia;o__Clostridiales;f__Ruminococcaceae;g__Oscillospira;s__	0.69719	C05838	cis-2-Hydroxycinnamate; 2-Coumarinate
266413	k__Bacteria;p__Firmicutes;c__Clostridia;o__Clostridiales;f__Lachnospiraceae;g__;s__	0.691472	C05838	cis-2-Hydroxycinnamate; 2-Coumarinate
331013	k__Bacteria;p__Firmicutes;c__Clostridia;o__Clostridiales;f__Ruminococcaceae;g__Ruminococcus;s__	0.636021	C05838	cis-2-Hydroxycinnamate; 2-Coumarinate
261132	k__Bacteria;p__Firmicutes;c__Clostridia;o__Clostridiales;f__Ruminococcaceae;g__;s__	0.552349	C05838	cis-2-Hydroxycinnamate; 2-Coumarinate
4306262	k__Bacteria;p__Verrucomicrobia;c__Verrucomicrobiae;o__Verrucomicrobiales;f__Verrucomicrobiaceae;g__Akkermansia;s__muciniphila	0.960635	C00350	Phosphatidylethanolamine; (3-Phosphatidyl)ethanolamine; (3-Phosphatidyl)-ethanolamine; Cephalin; O-(1-beta-Acyl-2-acyl-sn-glycero-3-phospho)ethanolamine; 1-Acyl-2-acyl-sn-glycero-3-phosphoethanolamine; L-1-Phosphatidylethanolamine
178331	k__Bacteria;p__Verrucomicrobia;c__Verrucomicrobiae;o__Verrucomicrobiales;f__Verrucomicrobiaceae;g__Akkermansia;s__muciniphila	0.697499	C01103	Orotidine 5'-phosphate; Orotidylic acid
181344	k__Bacteria;p__Firmicutes;c__Clostridia;o__Clostridiales;f__Lachnospiraceae;g__;s__	0.529931	C01103	Orotidine 5'-phosphate; Orotidylic acid
193915	k__Bacteria;p__Firmicutes;c__Clostridia;o__Clostridiales;f__Ruminococcaceae;g__;s__	0.509099	C01103	Orotidine 5'-phosphate; Orotidylic acid
267071	k__Bacteria;p__Firmicutes;c__Clostridia;o__Clostridiales;f__;g__;s__	0.669993	C00131	dATP; 2'-Deoxyadenosine 5'-triphosphate; Deoxyadenosine 5'-triphosphate; Deoxyadenosine triphosphate
197099	k__Bacteria;p__Firmicutes;c__Clostridia;o__Clostridiales;f__Ruminococcaceae;g__Oscillospira;s__	0.658491	C00131	dATP; 2'-Deoxyadenosine 5'-triphosphate; Deoxyadenosine 5'-triphosphate; Deoxyadenosine triphosphate
331013	k__Bacteria;p__Firmicutes;c__Clostridia;o__Clostridiales;f__Ruminococcaceae;g__Ruminococcus;s__	0.656271	C00131	dATP; 2'-Deoxyadenosine 5'-triphosphate; Deoxyadenosine 5'-triphosphate; Deoxyadenosine triphosphate
173892	k__Bacteria;p__Firmicutes;c__Clostridia;o__Clostridiales;f__Lachnospiraceae;g__;s__	0.609736	C00131	dATP; 2'-Deoxyadenosine 5'-triphosphate; Deoxyadenosine 5'-triphosphate; Deoxyadenosine triphosphate
261132	k__Bacteria;p__Firmicutes;c__Clostridia;o__Clostridiales;f__Ruminococcaceae;g__;s__	0.589174	C00131	dATP; 2'-Deoxyadenosine 5'-triphosphate; Deoxyadenosine 5'-triphosphate; Deoxyadenosine triphosphate
681370	k__Bacteria;p__Actinobacteria;c__Actinobacteria;o__Bifidobacteriales;f__Bifidobacteriaceae;g__Bifidobacterium;s__pseudolongum	0.832067	C00153	Nicotinamide; Nicotinic acid amide; Niacinamide; Vitamin PP
4376828	k__Bacteria;p__Actinobacteria;c__Actinobacteria;o__Bifidobacteriales;f__Bifidobacteriaceae;g__Bifidobacterium;s__	0.825134	C00153	Nicotinamide; Nicotinic acid amide; Niacinamide; Vitamin PP
72820	k__Bacteria;p__Actinobacteria;c__Actinobacteria;o__Bifidobacteriales;f__Bifidobacteriaceae;g__Bifidobacterium;s__longum	0.792495	C00153	Nicotinamide; Nicotinic acid amide; Niacinamide; Vitamin PP
228310	k__Bacteria;p__Tenericutes;c__Mollicutes;o__Anaeroplasmatales;f__Anaeroplasmataceae;g__Anaeroplasma;s__	0.501219	C00153	Nicotinamide; Nicotinic acid amide; Niacinamide; Vitamin PP
2119418	k__Bacteria;p__Proteobacteria;c__Gammaproteobacteria;o__Enterobacteriales;f__Enterobacteriaceae;g__Pantoea;s__agglomerans	0.837729	C06427	(9Z,12Z,15Z)-Octadecatrienoic acid; alpha-Linolenic acid; 9,12,15-Octadecatrienoic acid; Linolenate; alpha-Linolenate
668514	k__Bacteria;p__Proteobacteria;c__Gammaproteobacteria;o__Enterobacteriales;f__Enterobacteriaceae;g__;s__	0.634299	C06427	(9Z,12Z,15Z)-Octadecatrienoic acid; alpha-Linolenic acid; 9,12,15-Octadecatrienoic acid; Linolenate; alpha-Linolenate
196571	k__Bacteria;p__Firmicutes;c__Clostridia;o__Clostridiales;f__;g__;s__	0.809986	C11173	SN-38
266413	k__Bacteria;p__Firmicutes;c__Clostridia;o__Clostridiales;f__Lachnospiraceae;g__;s__	0.724165	C11173	SN-38
261132	k__Bacteria;p__Firmicutes;c__Clostridia;o__Clostridiales;f__Ruminococcaceae;g__;s__	0.638044	C11173	SN-38
197760	k__Bacteria;p__Firmicutes;c__Clostridia;o__Clostridiales;f__Lachnospiraceae;g__Roseburia;s__	0.51044	C11173	SN-38
178331	k__Bacteria;p__Verrucomicrobia;c__Verrucomicrobiae;o__Verrucomicrobiales;f__Verrucomicrobiaceae;g__Akkermansia;s__muciniphila	0.745498	C02528	Chenodeoxycholate; Chenodeoxycholic acid; 3alpha,7alpha-Dihydroxy-5beta-cholanic acid; Chenodiol
181344	k__Bacteria;p__Firmicutes;c__Clostridia;o__Clostridiales;f__Lachnospiraceae;g__;s__	0.547607	C02528	Chenodeoxycholate; Chenodeoxycholic acid; 3alpha,7alpha-Dihydroxy-5beta-cholanic acid; Chenodiol
317002	k__Bacteria;p__Firmicutes;c__Clostridia;o__Clostridiales;f__;g__;s__	0.520686	C02528	Chenodeoxycholate; Chenodeoxycholic acid; 3alpha,7alpha-Dihydroxy-5beta-cholanic acid; Chenodiol
193915	k__Bacteria;p__Firmicutes;c__Clostridia;o__Clostridiales;f__Ruminococcaceae;g__;s__	0.506717	C02528	Chenodeoxycholate; Chenodeoxycholic acid; 3alpha,7alpha-Dihydroxy-5beta-cholanic acid; Chenodiol
4306262	k__Bacteria;p__Verrucomicrobia;c__Verrucomicrobiae;o__Verrucomicrobiales;f__Verrucomicrobiaceae;g__Akkermansia;s__muciniphila	0.960635	C00350	Phosphatidylethanolamine; (3-Phosphatidyl)ethanolamine; (3-Phosphatidyl)-ethanolamine; Cephalin; O-(1-beta-Acyl-2-acyl-sn-glycero-3-phospho)ethanolamine; 1-Acyl-2-acyl-sn-glycero-3-phosphoethanolamine; L-1-Phosphatidylethanolamine
196571	k__Bacteria;p__Firmicutes;c__Clostridia;o__Clostridiales;f__;g__;s__	0.802984	C00588	Choline phosphate; Phosphorylcholine; Phosphocholine; O-Phosphocholine
