# Supplementary material for: Space-type radiation induces multimodal responses in the mouse gut microbiome and metabolome
Source: Microbiome. 2017 Aug 18;5:105. doi: 10.1186/s40168-017-0325-z (PMC5563039; doi:10.1186/s40168-017-0325-z)
Supplement: Supplementary file 11 — MS/MS spectral information for significantly altered metabolites irradiated mice. (XLS 19 kb) [file 40168_2017_325_MOESM11_ESM.xls]

## Sheet: Sheet1
Manuscript "Space-type radiation induces multimodal responses in the mouse gut microbiome and metabolome"
David Casero, Kirandeep Gill, Vijayalakshmi Sridharan, Igor Koturbash, Gregory Nelson, Martin Hauer-Jensen, Marjan Boerma, Jonathan Braun and Amrita K Cheema
Table S10: MS/MS spectral information for significantly altered metabolites irradiated mice
The metabolites were identified by matching fragmentation pattern for a given m/z in the fecal samples with those obtained from fragmenting standard compunds
Metabolite	m/z	Retention Time	Mode	Major CID Fragments
Leukotriene B4	185.118	5.17	POS	83.0 , 111.0, 163.07. 319.22
Benzaldehyde	148.076	3.11	POS	77.0,79.01,107.04
Sulfocholyl Taurine	596.26	3.64	POS	126.022,345.27,480.27,453.2
Quinaldic acid	174.059	2.54	POS	91.1, 128.3, 132.1, 147.1
Ubiquinol (QH2)	251.125	4.02	NEG	81.0, 167.0, 205.0, 233.1
L- Phenylalanine	164.071	0.72	NEG	147.0445,103.0549,72.0094
Phenyl Pyruvic acid	200.996	6.12	NEG	101.0,117.0, 121.0271
N-Acetyl-L-Citrulline	130.074	0.42	POS	98.06,112.07,140.07
